# Supplementary material for: A Novel Role for Coilin in Vertebrate Innate Immunity
Source: FASEB J. 2025 Apr 25;39(8):e70580. doi: 10.1096/fj.202403276R (PMC12023821; doi:10.1096/fj.202403276R)
Supplement: Supplementary file 1 — Table S1. [file FSB2-39-e70580-s005.xlsx]

## Sheet: Contents
Table of Contents
Supplmental Table 1.1	RNA Seq DMSO vs LPS
Supplmental Table 1.2	RNA Seq N DMSO vs I2 DMSO
Supplmental Table 1.3	RNA Seq N DMSO vs IA DMSO
Supplmental Table 1.4	RNA Seq N DMSO vs W DMSO
Supplmental Table 1.5	RNA Seq N LPS vs I2 LPS
Supplmental Table 1.6	RNA Seq N LPS vs IA LPS
Supplmental Table 1.7	RNA Seq N LPS vs W LPS
Supplmental Table 1.8	small RNA Seq N DMSO vs I2 DMSO
Supplmental Table 1.9	small RNA Seq N DMSO vs IA DMSO
Supplmental Table 1.10	small RNA Seq N LPS vs I2 LPS
Supplmental Table 1.11	small RNA Seq N LPS vs IA LPS
Supplmental Table 1.12	Dysregulated miRNA genes shared in both coilin KD conditions

## Sheet: 1.1
#Supplemental Table 1.1. RNA Seq DMSO vs LPS
	baseMean	log2FoldChange	lfcSE	stat	pvalue	padj
ENSG00000118503	3877.36	3.79162	0.100821	37.6076	0	0
ENSG00000023445	1422.24	4.99532	0.149738	33.3604	5.1444e-244	5.27172e-240
ENSG00000008517	931.961	3.99022	0.138687	28.7715	4.88352e-182	3.33626e-178
ENSG00000100906	5976.46	1.74889	0.0610047	28.6681	9.53535e-181	4.88568e-177
ENSG00000104856	1334.4	2.13984	0.0825788	25.9127	4.78622e-148	1.96187e-144
ENSG00000134070	893.44	2.38057	0.0948141	25.1077	4.09435e-139	1.39856e-135
ENSG00000100739	346.211	3.11495	0.126422	24.6392	4.80212e-134	1.40599e-130
ENSG00000169908	3328.36	2.90633	0.123329	23.5657	8.66437e-123	2.2197e-119
ENSG00000077150	4004.25	1.56155	0.0696437	22.422	2.40416e-111	5.47481e-108
ENSG00000173114	2434.58	2.55821	0.114192	22.4028	3.69967e-111	7.58247e-108
ENSG00000291237	36030.4	3.45156	0.160599	21.4918	1.85872e-102	3.46314e-99
ENSG00000164619	1275.23	2.15017	0.100539	21.3864	1.78909e-101	3.05562e-98
ENSG00000141052	3861.75	2.35768	0.113219	20.824	2.62138e-96	4.13271e-93
ENSG00000163874	1781.49	2.44206	0.117752	20.739	1.54021e-95	2.25475e-92
ENSG00000166401	4095.23	1.04494	0.0504129	20.7276	1.95223e-95	2.66739e-92
ENSG00000028277	2645.51	2.10266	0.104953	20.0342	2.77386e-89	3.55314e-86
ENSG00000163545	1527.32	1.79351	0.0897791	19.9769	8.74149e-89	1.05386e-85
ENSG00000108691	15059.4	4.03953	0.203464	19.8538	1.02219e-87	1.16388e-84
ENSG00000150630	7456.18	1.02322	0.0537302	19.0436	7.41827e-81	8.00197e-78
ENSG00000144802	3779.02	1.66162	0.0924085	17.9812	2.73343e-72	2.80109e-69
ENSG00000146232	1027.82	1.45324	0.0821815	17.6833	5.63483e-70	5.49932e-67
ENSG00000113645	739.102	3.69567	0.209512	17.6394	1.22778e-69	1.14379e-66
ENSG00000166920	192.818	5.06755	0.294012	17.2358	1.42974e-66	1.27403e-63
ENSG00000147573	300.171	2.45302	0.144916	16.9272	2.83592e-64	2.42175e-61
ENSG00000163131	1068.44	4.35044	0.258915	16.8026	2.33578e-63	1.91488e-60
ENSG00000143819	3025.19	-1.22622	0.0730712	-16.7812	3.35044e-63	2.54323e-60
ENSG00000108179	7031.09	1.58306	0.0943289	16.7823	3.28657e-63	2.54323e-60
ENSG00000085662	24585.7	1.62807	0.0971796	16.7532	5.36313e-63	3.92562e-60
ENSG00000163735	617.952	5.71337	0.342494	16.6817	1.78116e-62	1.25879e-59
ENSG00000185215	4496.83	1.7867	0.107758	16.5807	9.60381e-62	6.561e-59
ENSG00000085117	1884.4	2.0185	0.122129	16.5276	2.32364e-61	1.53623e-58
ENSG00000039139	402.709	1.6042	0.0984694	16.2913	1.13724e-59	7.28366e-57
ENSG00000163347	761.374	3.42603	0.212285	16.1388	1.36093e-58	8.45223e-56
ENSG00000233117	126.975	1.99252	0.123833	16.0904	2.97786e-58	1.79503e-55
ENSG00000170873	86.8681	2.50108	0.157805	15.8492	1.42468e-56	8.34252e-54
ENSG00000120217	1939.56	1.57835	0.100528	15.7005	1.49946e-55	8.53653e-53
ENSG00000149968	69440.5	2.27832	0.146032	15.6016	7.10457e-55	3.93536e-52
ENSG00000270607	178.699	1.71466	0.110412	15.5297	2.1853e-54	1.17862e-51
ENSG00000145901	9447.15	1.06087	0.0686436	15.4547	7.01352e-54	3.68569e-51
ENSG00000090339	5864	2.9038	0.188557	15.4001	1.63523e-53	8.37851e-51
ENSG00000253522	131.975	6.20696	0.404262	15.3538	3.33867e-53	1.66893e-50
ENSG00000109680	1058.95	-0.889649	0.0579518	-15.3515	3.45977e-53	1.68829e-50
ENSG00000274070	1179.36	-0.839642	0.0549937	-15.268	1.25016e-52	5.95859e-50
ENSG00000086289	669.494	-1.0913	0.0714932	-15.2644	1.32127e-52	6.15442e-50
ENSG00000134802	708.649	1.5198	0.0995851	15.2613	1.38443e-52	6.30532e-50
ENSG00000145365	969.992	1.29246	0.0848088	15.2397	1.92654e-52	8.58358e-50
ENSG00000182580	814.232	-1.56222	0.103279	-15.1263	1.08661e-51	4.70676e-49
ENSG00000164647	735.042	1.40852	0.0931232	15.1253	1.10234e-51	4.70676e-49
ENSG00000110031	2181.27	1.80468	0.119557	15.0947	1.75392e-51	7.33605e-49
ENSG00000203727	2594.27	-1.5827	0.104872	-15.0918	1.83366e-51	7.51615e-49
ENSG00000163734	636.179	6.13779	0.408127	15.0389	4.08136e-51	1.64015e-48
ENSG00000154175	3601.79	1.58833	0.106115	14.968	1.18872e-50	4.68516e-48
ENSG00000265972	8264.84	-1.61621	0.108446	-14.9033	3.13775e-50	1.21336e-47
ENSG00000078401	1784.44	1.72278	0.118963	14.4816	1.58344e-47	6.00975e-45
ENSG00000071282	4086.2	-1.60599	0.111112	-14.4538	2.37091e-47	8.83488e-45
ENSG00000204682	452.676	-1.17109	0.0811007	-14.44	2.89977e-47	1.06126e-44
ENSG00000197415	2037.52	1.60192	0.11212	14.2876	2.61576e-46	9.40526e-44
ENSG00000109320	5472.44	0.866495	0.0609433	14.2181	7.07802e-46	2.5011e-43
ENSG00000050344	1217.81	1.13916	0.0802341	14.1979	9.43785e-46	3.27845e-43
ENSG00000112149	281.714	1.94413	0.137332	14.1564	1.70554e-45	5.82585e-43
ENSG00000262406	119.189	3.66855	0.260871	14.0627	6.4373e-45	2.16283e-42
ENSG00000164292	15383.8	-1.03593	0.0738362	-14.0301	1.02068e-44	3.374e-42
ENSG00000164430	520.957	0.909484	0.0648408	14.0264	1.07449e-44	3.4955e-42
ENSG00000166592	64.8181	2.53192	0.181594	13.9427	3.48262e-44	1.11525e-41
ENSG00000167191	484.404	2.05396	0.147775	13.8993	6.39653e-44	2.01688e-41
ENSG00000136167	463.053	3.76397	0.272079	13.8341	1.58705e-43	4.92827e-41
ENSG00000123689	588.186	3.24375	0.235124	13.7959	2.69737e-43	8.25115e-41
ENSG00000138347	4747.7	1.66214	0.121289	13.704	9.60757e-43	2.89569e-40
ENSG00000138675	6281.95	1.41804	0.103581	13.6902	1.16166e-42	3.45048e-40
ENSG00000125730	1665.89	6.63304	0.484773	13.6828	1.28681e-42	3.7676e-40
ENSG00000134668	7166.79	1.06415	0.0779178	13.6573	1.82624e-42	5.27165e-40
ENSG00000071242	4560.96	-1.01006	0.0739767	-13.6537	1.91877e-42	5.46184e-40
ENSG00000168792	978.434	-0.650895	0.0476893	-13.6487	2.05611e-42	5.7726e-40
ENSG00000144730	172.484	-1.37027	0.100618	-13.6186	3.10525e-42	8.60027e-40
ENSG00000125148	26100.6	1.36885	0.100612	13.6053	3.72662e-42	1.01836e-39
ENSG00000115963	37252.5	0.812974	0.0598914	13.5741	5.70153e-42	1.53754e-39
ENSG00000100592	985.389	-0.897194	0.0663954	-13.5129	1.31252e-41	3.49352e-39
ENSG00000141542	493.703	-1.09681	0.0817082	-13.4235	4.4035e-41	1.15705e-38
ENSG00000161791	2601.47	0.794997	0.0592819	13.4105	5.25161e-41	1.36243e-38
ENSG00000006062	842.77	-0.912116	0.0680573	-13.4022	5.87155e-41	1.50422e-38
ENSG00000146411	461.072	-1.68345	0.127198	-13.2349	5.51904e-40	1.39645e-37
ENSG00000168394	3684.46	0.904859	0.0684729	13.2149	7.2029e-40	1.80028e-37
ENSG00000127191	1309.14	0.72772	0.0552574	13.1696	1.31217e-39	3.24012e-37
ENSG00000077585	1057.37	-1.06998	0.0815873	-13.1146	2.71658e-39	6.62814e-37
ENSG00000077238	2511.57	0.959257	0.0731558	13.1125	2.79172e-39	6.73132e-37
ENSG00000112294	417.448	-1.13767	0.0870185	-13.0739	4.64386e-39	1.1067e-36
ENSG00000174136	7746.08	1.16083	0.0889384	13.052	6.18969e-39	1.45813e-36
ENSG00000179981	6644.53	-0.96466	0.0741002	-13.0183	9.62736e-39	2.24219e-36
ENSG00000110330	8916.5	1.14045	0.0876278	13.0148	1.00867e-38	2.32278e-36
ENSG00000104951	89.3407	4.76402	0.36613	13.0118	1.04789e-38	2.38627e-36
ENSG00000234883	247.25	1.94837	0.1498	13.0065	1.12399e-38	2.53144e-36
ENSG00000112293	104.101	-2.07141	0.159329	-13.0008	1.21034e-38	2.6963e-36
ENSG00000170961	1850.74	3.62834	0.281914	12.8704	6.60877e-38	1.45642e-35
ENSG00000133107	2334.16	1.03565	0.081112	12.7681	2.47019e-37	5.38579e-35
ENSG00000175592	9025.69	1.30671	0.102606	12.7351	3.77176e-37	8.13707e-35
ENSG00000178882	158.003	2.82812	0.223264	12.6672	8.98776e-37	1.91879e-34
ENSG00000157557	3245.79	0.664793	0.0525251	12.6567	1.02769e-36	2.17139e-34
ENSG00000197506	114.16	2.37113	0.187755	12.6288	1.46421e-36	3.06214e-34
ENSG00000185920	901.168	-1.14321	0.0906736	-12.608	1.90727e-36	3.94843e-34
ENSG00000119698	88.2094	2.85006	0.226607	12.5771	2.82109e-36	5.78183e-34
ENSG00000111348	633.667	1.40527	0.112572	12.4834	9.19989e-36	1.86685e-33
ENSG00000113391	1939.04	-0.819278	0.0656868	-12.4725	1.05471e-35	2.11925e-33
ENSG00000232855	140.965	-2.49598	0.200537	-12.4465	1.46188e-35	2.90886e-33
ENSG00000113389	771.386	1.36258	0.109892	12.3993	2.63776e-35	5.19816e-33
ENSG00000130449	2094.09	-0.623866	0.0503864	-12.3816	3.2854e-35	6.41278e-33
ENSG00000263528	1971.27	0.997605	0.0806099	12.3757	3.53733e-35	6.8394e-33
ENSG00000221955	342.957	-1.18314	0.0963603	-12.2783	1.18428e-34	2.2684e-32
ENSG00000250657	78.2769	2.25713	0.184079	12.2618	1.45266e-34	2.75669e-32
ENSG00000255282	70.7818	2.24576	0.183191	12.2591	1.50147e-34	2.82317e-32
ENSG00000145348	2267.16	-0.750753	0.0612669	-12.2538	1.60268e-34	2.98609e-32
ENSG00000132185	169.237	2.14336	0.17518	12.2352	2.01729e-34	3.72472e-32
ENSG00000168306	159.117	-1.10872	0.0906549	-12.2301	2.14684e-34	3.92852e-32
ENSG00000123933	4630.33	-0.814341	0.0666342	-12.2211	2.3988e-34	4.35075e-32
ENSG00000198805	682.335	1.45619	0.119365	12.1994	3.1315e-34	5.62983e-32
ENSG00000185022	1806.5	1.0684	0.0880233	12.1377	6.66532e-34	1.18788e-31
ENSG00000236393	213.66	1.79799	0.148729	12.0891	1.20654e-33	2.13173e-31
ENSG00000105889	582.108	1.16289	0.0962723	12.0792	1.35998e-33	2.38229e-31
ENSG00000131389	13496.6	-0.80875	0.0669637	-12.0774	1.38966e-33	2.41365e-31
ENSG00000137103	1219.47	-1.12812	0.0936333	-12.0483	1.98016e-33	3.41037e-31
ENSG00000205336	216.455	1.79306	0.149469	11.9962	3.7196e-33	6.35278e-31
ENSG00000006118	5134.78	1.38748	0.115764	11.9854	4.23614e-33	7.17519e-31
ENSG00000146374	39.8209	4.67369	0.391488	11.9383	7.47549e-33	1.25582e-30
ENSG00000163235	51.3718	3.2529	0.272647	11.9308	8.17627e-33	1.36238e-30
ENSG00000158555	792.219	-1.23186	0.103428	-11.9104	1.04511e-32	1.72739e-30
ENSG00000124875	713.746	6.63489	0.558112	11.8881	1.3648e-32	2.23773e-30
ENSG00000169946	806.074	0.883632	0.0744566	11.8678	1.74082e-32	2.8316e-30
ENSG00000073146	438.974	-1.08355	0.0914785	-11.8449	2.2879e-32	3.69217e-30
ENSG00000142910	1132.71	-1.71445	0.144946	-11.8282	2.79183e-32	4.4702e-30
ENSG00000213366	1945.6	-1.14204	0.0967552	-11.8034	3.74837e-32	5.95526e-30
ENSG00000185483	940.163	-1.01136	0.0857216	-11.7982	3.98836e-32	6.28781e-30
ENSG00000081041	568.117	5.69739	0.487396	11.6894	1.44343e-31	2.2485e-29
ENSG00000185760	1482.15	1.62667	0.13916	11.6892	1.44817e-31	2.2485e-29
ENSG00000104312	2601.41	0.553008	0.0473571	11.6774	1.66295e-31	2.56257e-29
ENSG00000136048	15023.3	1.22377	0.104979	11.6573	2.10582e-31	3.22081e-29
ENSG00000158859	808.684	1.59357	0.136763	11.652	2.24047e-31	3.40136e-29
ENSG00000111674	4159.46	0.573298	0.0492309	11.6451	2.43085e-31	3.66326e-29
ENSG00000172575	247.692	1.57459	0.135604	11.6117	3.59421e-31	5.37688e-29
ENSG00000131323	3969.89	0.602135	0.0518981	11.6023	4.01302e-31	5.95991e-29
ENSG00000148841	3910.99	0.732944	0.0631779	11.6013	4.05995e-31	5.98624e-29
ENSG00000100911	6396.59	1.0398	0.0897653	11.5836	4.99171e-31	7.3075e-29
ENSG00000164400	369.302	6.96687	0.601597	11.5806	5.16591e-31	7.50889e-29
ENSG00000172915	2378.29	-0.886643	0.0766257	-11.5711	5.77476e-31	8.33476e-29
ENSG00000134955	143.393	1.3486	0.116579	11.5681	5.97574e-31	8.56453e-29
ENSG00000092621	12905.8	-0.90079	0.077993	-11.5496	7.41351e-31	1.05219e-28
ENSG00000186854	282.647	1.36744	0.118406	11.5488	7.48933e-31	1.05219e-28
ENSG00000125124	1137.4	-0.559687	0.0484633	-11.5487	7.4955e-31	1.05219e-28
ENSG00000242600	126.865	-1.63918	0.141951	-11.5475	7.59901e-31	1.05947e-28
ENSG00000022267	60777	-1.07324	0.0936947	-11.4546	2.22959e-30	3.08753e-28
ENSG00000170577	61.9249	-2.17139	0.190189	-11.417	3.43856e-30	4.72975e-28
ENSG00000183876	1366.89	1.20614	0.105697	11.4113	3.67093e-30	5.01571e-28
ENSG00000086062	18907.9	0.966451	0.0847481	11.4038	4.00244e-30	5.43245e-28
ENSG00000183691	932.671	1.15934	0.101696	11.4001	4.17616e-30	5.63095e-28
ENSG00000181751	9786.6	0.955355	0.0838638	11.3917	4.59684e-30	6.15766e-28
ENSG00000116005	8388.87	-0.590202	0.0518164	-11.3902	4.67688e-30	6.2242e-28
ENSG00000189410	1286.42	1.09214	0.0959429	11.3832	5.06759e-30	6.70067e-28
ENSG00000070669	168.196	-1.62979	0.143211	-11.3803	5.23971e-30	6.88384e-28
ENSG00000100439	3003.86	-0.731984	0.064361	-11.3731	5.69253e-30	7.43111e-28
ENSG00000231574	84.1483	2.43414	0.214118	11.3682	6.0204e-30	7.80937e-28
ENSG00000108799	2449.32	-0.482388	0.0425469	-11.3378	8.52715e-30	1.09914e-27
ENSG00000168405	363.97	1.43202	0.126357	11.3331	8.99589e-30	1.15232e-27
ENSG00000144749	595.752	1.42662	0.125901	11.3313	9.18675e-30	1.16946e-27
ENSG00000153291	145.906	-1.70849	0.150903	-11.3217	1.02413e-29	1.29565e-27
ENSG00000136492	1668.95	1.42731	0.126144	11.3149	1.10736e-29	1.39235e-27
ENSG00000128805	2711.88	1.00968	0.0899213	11.2285	2.95452e-29	3.69225e-27
ENSG00000157796	1576.36	-0.806283	0.0718399	-11.2233	3.1324e-29	3.89082e-27
ENSG00000157514	1550.03	-1.01572	0.0905165	-11.2214	3.20202e-29	3.95334e-27
ENSG00000233251	389.925	1.03434	0.0922843	11.2082	3.71513e-29	4.55938e-27
ENSG00000062582	298.513	1.56448	0.139701	11.1988	4.13353e-29	5.04267e-27
ENSG00000169122	931.128	0.899797	0.0803647	11.1964	4.24552e-29	5.14863e-27
ENSG00000188766	969.585	0.767026	0.0690192	11.1132	1.08179e-28	1.30419e-26
ENSG00000213024	5108.15	0.609876	0.0548868	11.1115	1.10267e-28	1.32159e-26
ENSG00000187239	5470.54	-0.588572	0.0531191	-11.0802	1.56435e-28	1.86404e-26
ENSG00000131370	400.095	-0.960933	0.0867322	-11.0793	1.58069e-28	1.87262e-26
ENSG00000178860	274.289	1.78316	0.16103	11.0735	1.68766e-28	1.98785e-26
ENSG00000122507	1210.07	-0.601159	0.0543849	-11.0538	2.10138e-28	2.46102e-26
ENSG00000106031	3868.05	-0.918681	0.083187	-11.0436	2.35499e-28	2.74236e-26
ENSG00000171533	759.612	-1.35056	0.122328	-11.0405	2.43721e-28	2.82207e-26
ENSG00000160326	607.43	1.37013	0.124584	10.9977	3.92059e-28	4.51419e-26
ENSG00000136044	11559.1	0.421436	0.0383266	10.9959	3.9976e-28	4.57714e-26
ENSG00000143028	6579.71	-1.62236	0.147605	-10.9913	4.21045e-28	4.79407e-26
ENSG00000153820	953.714	1.67223	0.152403	10.9724	5.18733e-28	5.87371e-26
ENSG00000257642	86.7791	1.63943	0.149596	10.959	6.01386e-28	6.7722e-26
ENSG00000003402	5692.32	0.569515	0.0520042	10.9513	6.54698e-28	7.33226e-26
ENSG00000049249	12.0945	7.07038	0.648879	10.8963	1.20046e-27	1.33714e-25
ENSG00000130766	708.397	-0.719669	0.0661372	-10.8814	1.41301e-27	1.56539e-25
ENSG00000162692	137.635	3.5822	0.329553	10.8699	1.6044e-27	1.76786e-25
ENSG00000134954	16955.8	0.84574	0.0778129	10.8689	1.62154e-27	1.77719e-25
ENSG00000246763	1241.43	1.39577	0.128429	10.868	1.63802e-27	1.7857e-25
ENSG00000148180	25088	-0.864943	0.0796952	-10.8531	1.92696e-27	2.08958e-25
ENSG00000100558	299.312	1.62016	0.149356	10.8476	2.04636e-27	2.20738e-25
ENSG00000056972	2015.79	0.761291	0.0701845	10.847	2.06114e-27	2.21168e-25
ENSG00000162650	1509.18	-1.25152	0.115459	-10.8395	2.23731e-27	2.38822e-25
ENSG00000171608	4065.22	0.859255	0.0797538	10.7738	4.57487e-27	4.85813e-25
ENSG00000141447	2648.58	-0.6991	0.0649544	-10.7629	5.15041e-27	5.44112e-25
ENSG00000104635	15669.4	1.11447	0.103559	10.7617	5.21771e-27	5.48395e-25
ENSG00000139174	482.103	-1.00021	0.0935506	-10.6917	1.1137e-26	1.16455e-24
ENSG00000164611	6341.57	1.16422	0.108985	10.6824	1.23088e-26	1.28055e-24
ENSG00000123136	4882.53	0.853808	0.0800397	10.6673	1.44753e-26	1.49834e-24
ENSG00000144476	313.328	-2.65928	0.249773	-10.6468	1.80508e-26	1.85905e-24
ENSG00000166394	1959.7	0.596957	0.0561179	10.6376	1.99299e-26	2.04231e-24
ENSG00000171729	348.022	0.792128	0.0748005	10.5899	3.32037e-26	3.38562e-24
ENSG00000106484	238.751	-1.61923	0.153124	-10.5746	3.90699e-26	3.96405e-24
ENSG00000110315	2284.17	-0.625595	0.0592458	-10.5593	4.59967e-26	4.64386e-24
ENSG00000089847	39.4881	-2.38008	0.226188	-10.5226	6.79687e-26	6.82852e-24
ENSG00000137571	31.8145	2.55436	0.242824	10.5194	7.03314e-26	7.03142e-24
ENSG00000137573	79059.8	1.18063	0.112281	10.515	7.36715e-26	7.3296e-24
ENSG00000291122	277.975	-0.913303	0.0869009	-10.5097	7.79422e-26	7.71703e-24
ENSG00000088756	506.921	-1.33032	0.126702	-10.4996	8.67713e-26	8.54989e-24
ENSG00000006007	5940.4	-0.411711	0.0392156	-10.4986	8.7629e-26	8.59309e-24
ENSG00000152409	1517.5	-0.988536	0.094176	-10.4967	8.94625e-26	8.73112e-24
ENSG00000184979	470.971	1.75478	0.167299	10.4889	9.71177e-26	9.4333e-24
ENSG00000072210	1969.94	-0.601461	0.0573809	-10.4819	1.04614e-25	1.01135e-23
ENSG00000135622	1512.59	-0.458381	0.043749	-10.4775	1.09601e-25	1.05459e-23
ENSG00000090530	4315.51	1.53269	0.146414	10.4682	1.20944e-25	1.1583e-23
ENSG00000254887	41.4987	2.21437	0.211602	10.4648	1.25306e-25	1.19448e-23
ENSG00000164764	319.278	-1.99642	0.191276	-10.4374	1.67288e-25	1.5873e-23
ENSG00000107738	3808.62	-1.27865	0.122554	-10.4334	1.74543e-25	1.64851e-23
ENSG00000226835	59.5262	2.65216	0.25482	10.408	2.27997e-25	2.14349e-23
ENSG00000159556	312.298	-0.862128	0.0828527	-10.4056	2.33894e-25	2.18889e-23
ENSG00000162496	783.87	-2.16907	0.208871	-10.3847	2.90977e-25	2.71072e-23
ENSG00000090376	989.798	1.30943	0.126157	10.3794	3.07626e-25	2.85285e-23
ENSG00000152767	15255.5	-0.588308	0.056713	-10.3734	3.27581e-25	3.02422e-23
ENSG00000177464	79.651	1.58316	0.152782	10.3622	3.68413e-25	3.38593e-23
ENSG00000154556	189.127	-2.00795	0.193842	-10.3587	3.8196e-25	3.49476e-23
ENSG00000183963	9154.16	0.954851	0.0921838	10.3581	3.84441e-25	3.50183e-23
ENSG00000204209	2374.27	0.694842	0.0671035	10.3548	3.98083e-25	3.61005e-23
ENSG00000196878	1291.24	1.12167	0.108423	10.3453	4.39491e-25	3.968e-23
ENSG00000066697	3791.34	0.544487	0.0526526	10.3411	4.59074e-25	4.12663e-23
ENSG00000008283	1532.29	0.762744	0.0737805	10.338	4.74315e-25	4.24501e-23
ENSG00000173210	2803.58	0.730612	0.0706891	10.3356	4.8649e-25	4.33504e-23
ENSG00000187954	1043.44	-0.673213	0.0652253	-10.3213	5.6429e-25	5.00654e-23
ENSG00000165516	1918.83	-0.526103	0.0509932	-10.3171	5.89658e-25	5.20907e-23
ENSG00000125538	3521.92	4.99711	0.484656	10.3106	6.30862e-25	5.54915e-23
ENSG00000176170	4007.7	1.10276	0.106958	10.3102	6.33805e-25	5.55121e-23
ENSG00000173540	2298.32	0.816777	0.0792541	10.3058	6.6331e-25	5.78491e-23
ENSG00000122861	6022.08	1.62584	0.158142	10.2809	8.59379e-25	7.46312e-23
ENSG00000188153	2567.61	-0.800591	0.0778942	-10.2779	8.86153e-25	7.66317e-23
ENSG00000134339	14.2604	6.81483	0.6638	10.2664	9.98725e-25	8.60037e-23
ENSG00000115107	1391.05	0.598042	0.0582559	10.2658	1.00511e-24	8.61913e-23
ENSG00000185972	117.257	1.42135	0.138475	10.2643	1.02068e-24	8.7162e-23
ENSG00000147606	26.9314	-3.82278	0.372498	-10.2626	1.0392e-24	8.83747e-23
ENSG00000107372	22808.5	-0.705393	0.0687463	-10.2608	1.05806e-24	8.96072e-23
ENSG00000170442	89.6112	2.04587	0.199625	10.2485	1.20136e-24	1.01325e-22
ENSG00000102878	92.1901	-1.91655	0.18704	-10.2467	1.224e-24	1.02811e-22
ENSG00000121691	3439.63	-0.454089	0.044334	-10.2425	1.27952e-24	1.07036e-22
ENSG00000136490	1256.92	0.906564	0.0886623	10.2249	1.53367e-24	1.27775e-22
ENSG00000144369	1428.65	-0.650567	0.0637695	-10.2018	1.94536e-24	1.61417e-22
ENSG00000274180	1125.79	-1.28377	0.125953	-10.1925	2.14147e-24	1.76974e-22
ENSG00000128917	452.049	2.77915	0.274156	10.1371	3.78135e-24	3.1124e-22
ENSG00000178573	687.328	-1.36596	0.134962	-10.1211	4.45551e-24	3.65263e-22
ENSG00000173432	132.22	5.19692	0.514521	10.1005	5.49624e-24	4.48787e-22
ENSG00000165949	438.42	3.78173	0.376429	10.0463	9.53551e-24	7.75517e-22
ENSG00000110203	132.289	2.12655	0.212284	10.0175	1.27719e-23	1.03068e-21
ENSG00000104154	1287.08	-0.714994	0.0713748	-10.0175	1.27734e-23	1.03068e-21
ENSG00000289131	74.5139	1.68401	0.168424	9.99862	1.54542e-23	1.24209e-21
ENSG00000131069	2210.5	-0.54901	0.0549805	-9.98555	1.76329e-23	1.41167e-21
ENSG00000118971	194.915	-1.55361	0.155872	-9.96726	2.1199e-23	1.69056e-21
ENSG00000231789	147.271	-1.52765	0.153273	-9.96687	2.12827e-23	1.69065e-21
ENSG00000265962	95.7917	-1.77925	0.178775	-9.95248	2.45975e-23	1.94643e-21
ENSG00000144959	5204.79	1.00454	0.101078	9.9383	2.8362e-23	2.23569e-21
ENSG00000110218	2983.41	0.604177	0.0608908	9.92231	3.32957e-23	2.61454e-21
ENSG00000137414	2936.59	-0.678757	0.0685032	-9.9084	3.82716e-23	2.9938e-21
ENSG00000188549	4980.6	0.865536	0.0873585	9.90786	3.84792e-23	2.99859e-21
ENSG00000152527	661.248	-1.54429	0.156077	-9.8944	4.40221e-23	3.41755e-21
ENSG00000181004	443.105	-0.583723	0.0590744	-9.88115	5.02523e-23	3.88649e-21
ENSG00000185633	165.601	-1.66871	0.169069	-9.86999	5.61724e-23	4.32802e-21
ENSG00000163661	13151.5	2.38394	0.241545	9.86954	5.64201e-23	4.33082e-21
ENSG00000079337	310.116	0.738945	0.0749025	9.86542	5.87875e-23	4.48883e-21
ENSG00000170345	148.557	-1.49595	0.151639	-9.8652	5.89166e-23	4.48883e-21
ENSG00000160200	577.146	-0.817459	0.0828899	-9.86198	6.08364e-23	4.61794e-21
ENSG00000106780	978.269	-0.800371	0.0812784	-9.84727	7.04302e-23	5.32644e-21
ENSG00000149289	1244.09	0.787401	0.0800264	9.83928	7.62562e-23	5.74585e-21
ENSG00000137273	1754.26	-0.658248	0.0669183	-9.8366	7.83163e-23	5.87946e-21
ENSG00000160445	3655.02	-0.653957	0.0664932	-9.83495	7.96037e-23	5.9543e-21
ENSG00000146457	6050.17	0.825823	0.0840399	9.82655	8.653e-23	6.4347e-21
ENSG00000175550	12330	0.689816	0.0702002	9.82641	8.66542e-23	6.4347e-21
ENSG00000151502	4695.81	-0.418716	0.042782	-9.78719	1.27793e-22	9.45527e-21
ENSG00000189195	268.442	-0.928069	0.0948403	-9.7856	1.29819e-22	9.57064e-21
ENSG00000128602	1157.64	-0.701164	0.0716689	-9.78338	1.327e-22	9.74798e-21
ENSG00000128567	692.475	1.64404	0.168244	9.77179	1.48803e-22	1.08918e-20
ENSG00000070371	889.005	-0.731219	0.0748572	-9.76818	1.54196e-22	1.12464e-20
ENSG00000184900	8715.2	0.589702	0.0604366	9.75736	1.71562e-22	1.24686e-20
ENSG00000173209	2344.64	-0.659071	0.0677074	-9.73411	2.15707e-22	1.56216e-20
ENSG00000276600	615.847	-0.81878	0.0842008	-9.72413	2.37932e-22	1.71705e-20
ENSG00000180801	6740.12	0.716349	0.0737804	9.7092	2.7548e-22	1.98104e-20
ENSG00000196139	73.7366	-1.95873	0.202012	-9.69607	3.13333e-22	2.24537e-20
ENSG00000154640	2661.21	0.87929	0.0909698	9.66573	4.21619e-22	3.01083e-20
ENSG00000106049	4616.44	-0.533086	0.0552116	-9.65533	4.66672e-22	3.32099e-20
ENSG00000026297	367.695	-0.876896	0.0909532	-9.64118	5.35703e-22	3.79904e-20
ENSG00000288833	81.5157	1.30385	0.135296	9.63702	5.5786e-22	3.94253e-20
ENSG00000164253	7060.43	-0.640183	0.0664951	-9.62752	6.11888e-22	4.3095e-20
ENSG00000133661	36.5169	-2.28109	0.236981	-9.6256	6.23418e-22	4.37567e-20
ENSG00000145911	45.4455	2.18166	0.227123	9.60565	7.56773e-22	5.29354e-20
ENSG00000145687	2044.12	-0.573193	0.0597166	-9.59855	8.10758e-22	5.65187e-20
ENSG00000196611	21048.5	2.39238	0.249266	9.59772	8.17324e-22	5.67832e-20
ENSG00000287382	50.7837	2.3051	0.2402	9.59656	8.26556e-22	5.72306e-20
ENSG00000179750	710.009	1.25682	0.13099	9.59478	8.40984e-22	5.80335e-20
ENSG00000167987	2151.77	0.668017	0.0696298	9.59383	8.48724e-22	5.83711e-20
ENSG00000137842	1162.15	0.695286	0.072505	9.58949	8.852e-22	6.06762e-20
ENSG00000119227	421.721	-0.955239	0.0997508	-9.57625	1.00631e-21	6.87478e-20
ENSG00000136244	2932.27	4.95221	0.518127	9.55791	1.20164e-21	8.18194e-20
ENSG00000267577	79.3636	1.77258	0.185499	9.55573	1.22712e-21	8.32777e-20
ENSG00000056558	467.671	1.23844	0.129636	9.55324	1.25704e-21	8.50266e-20
ENSG00000173391	3906.61	1.5166	0.158803	9.55022	1.29423e-21	8.72538e-20
ENSG00000124098	4675.79	-0.662134	0.0693407	-9.54899	1.30968e-21	8.80065e-20
ENSG00000108306	1449.71	-0.535193	0.0560799	-9.5434	1.38225e-21	9.25791e-20
ENSG00000080493	326.178	0.981231	0.102824	9.54286	1.38947e-21	9.27598e-20
ENSG00000011422	5722.26	0.693274	0.0726633	9.54091	1.41585e-21	9.4214e-20
ENSG00000170271	679.637	-1.57132	0.164813	-9.53395	1.51408e-21	1.00424e-19
ENSG00000239779	380.634	-1.08939	0.114309	-9.53024	1.56927e-21	1.03416e-19
ENSG00000291006	877.9	0.8609	0.0903326	9.53034	1.56765e-21	1.03416e-19
ENSG00000223745	358.73	-0.929739	0.0975739	-9.52857	1.5947e-21	1.04755e-19
ENSG00000144115	653.164	-1.03289	0.108477	-9.52175	1.70283e-21	1.10857e-19
ENSG00000176907	2617.05	1.24872	0.131145	9.52169	1.70383e-21	1.10857e-19
ENSG00000131979	79.4196	1.55168	0.162957	9.52201	1.69862e-21	1.10857e-19
ENSG00000069482	391.358	1.29734	0.136295	9.5186	1.75525e-21	1.13841e-19
ENSG00000289384	163.623	2.00889	0.211382	9.50359	2.0277e-21	1.31097e-19
ENSG00000197746	60949	-0.57321	0.0603269	-9.50173	2.06437e-21	1.33048e-19
ENSG00000171105	978.991	-0.637233	0.0670765	-9.50009	2.09718e-21	1.34739e-19
ENSG00000100401	24018.3	0.67575	0.0711763	9.49402	2.22295e-21	1.42373e-19
ENSG00000143067	1587.74	0.726172	0.0764994	9.49251	2.25532e-21	1.43996e-19
ENSG00000112378	11614.8	-0.512461	0.0539935	-9.49118	2.28443e-21	1.45402e-19
ENSG00000144681	916.43	-1.16464	0.122785	-9.48521	2.41885e-21	1.53481e-19
ENSG00000102452	105.421	-0.996053	0.105042	-9.48243	2.48438e-21	1.57152e-19
ENSG00000055044	3328.18	0.525512	0.0554646	9.47472	2.67466e-21	1.68668e-19
ENSG00000139278	6778.56	0.737458	0.0779779	9.45726	3.16103e-21	1.98728e-19
ENSG00000198355	1665.44	0.613175	0.0648441	9.45615	3.19486e-21	2.00241e-19
ENSG00000131153	1387.11	1.02495	0.108397	9.45556	3.21286e-21	2.00754e-19
ENSG00000133106	1019.46	1.90828	0.201921	9.4506	3.36899e-21	2.0987e-19
ENSG00000170500	30.4813	-3.07654	0.325985	-9.43767	3.81165e-21	2.36727e-19
ENSG00000114850	32077.3	0.48707	0.0516521	9.42981	4.10829e-21	2.54379e-19
ENSG00000134697	4766.69	0.521346	0.0553036	9.42697	4.22126e-21	2.60586e-19
ENSG00000065618	80.8912	1.53819	0.163292	9.41991	4.5146e-21	2.77858e-19
ENSG00000029153	3688.83	0.915304	0.0972891	9.40809	5.05251e-21	3.10033e-19
ENSG00000185697	5116.91	1.14479	0.121743	9.40332	5.28675e-21	3.23439e-19
ENSG00000142634	3502.77	0.533978	0.0567911	9.4025	5.32796e-21	3.2499e-19
ENSG00000187535	1219.77	-0.800844	0.0852023	-9.39933	5.49122e-21	3.33954e-19
ENSG00000197442	983.185	1.22138	0.129953	9.3986	5.52919e-21	3.35268e-19
ENSG00000054967	412.248	1.05868	0.112685	9.39504	5.71962e-21	3.45792e-19
ENSG00000049541	2021.92	0.82271	0.0875859	9.39318	5.82173e-21	3.5093e-19
ENSG00000159063	3229.7	0.423784	0.0451427	9.38764	6.13572e-21	3.68773e-19
ENSG00000114796	1103.11	-1.37744	0.146782	-9.38425	6.33668e-21	3.79738e-19
ENSG00000167632	1399.14	-0.594069	0.0633508	-9.37745	6.75862e-21	4.02668e-19
ENSG00000180011	5663.04	-0.624425	0.0665862	-9.3777	6.74287e-21	4.02668e-19
ENSG00000139629	5680.24	0.544276	0.0580843	9.37044	7.223e-21	4.29088e-19
ENSG00000143434	300.461	-0.951909	0.101704	-9.35962	8.00277e-21	4.74037e-19
ENSG00000076258	254.21	-1.16928	0.125164	-9.34197	9.4558e-21	5.58492e-19
ENSG00000056998	427.271	-0.803469	0.0860472	-9.33754	9.85965e-21	5.80671e-19
ENSG00000100889	2657.04	-0.933024	0.100123	-9.31881	1.17649e-20	6.90891e-19
ENSG00000196159	5269.15	-0.838983	0.0900601	-9.31581	1.21022e-20	7.08672e-19
ENSG00000135093	782.087	-0.485016	0.0521558	-9.29937	1.41286e-20	8.24974e-19
ENSG00000228714	14.7661	2.87243	0.309026	9.29512	1.47043e-20	8.56147e-19
ENSG00000025770	2745.58	0.657362	0.0707787	9.28757	1.57853e-20	9.16487e-19
ENSG00000133805	929.45	1.56552	0.168722	9.27867	1.7161e-20	9.93545e-19
ENSG00000074935	1322.91	-0.556526	0.0599848	-9.27778	1.73044e-20	9.99022e-19
ENSG00000145147	20039.3	0.987552	0.106488	9.27381	1.79617e-20	1.03406e-18
ENSG00000164920	3286.88	-1.20611	0.130112	-9.2698	1.86503e-20	1.0707e-18
ENSG00000118523	37563.1	-1.19864	0.129337	-9.26757	1.90428e-20	1.09017e-18
ENSG00000144645	1097.63	-0.817525	0.0882702	-9.26162	2.01346e-20	1.14947e-18
ENSG00000011523	1366.4	-0.579231	0.0626783	-9.24134	2.43423e-20	1.38582e-18
ENSG00000173702	20.9045	2.79439	0.302798	9.22856	2.74287e-20	1.55567e-18
ENSG00000095539	322.47	-0.879262	0.0952781	-9.22837	2.74776e-20	1.55567e-18
ENSG00000147162	17606.7	-0.542702	0.0589514	-9.20592	3.38747e-20	1.90988e-18
ENSG00000167740	960.061	-0.852171	0.0925691	-9.20578	3.39203e-20	1.90988e-18
ENSG00000184381	301.144	-1.02273	0.111198	-9.19741	3.66686e-20	2.05896e-18
ENSG00000172817	749.358	2.7887	0.303624	9.18471	4.12624e-20	2.31058e-18
ENSG00000099204	1995.29	-0.782288	0.0852076	-9.18097	4.2724e-20	2.38591e-18
ENSG00000088970	945.946	-0.767129	0.0835668	-9.17983	4.31778e-20	2.4047e-18
ENSG00000125378	1240.39	-1.08381	0.11812	-9.17555	4.4929e-20	2.49545e-18
ENSG00000163918	1629.12	0.723449	0.0789123	9.16777	4.82919e-20	2.67498e-18
ENSG00000146733	2429.44	-0.558279	0.0609113	-9.16545	4.93428e-20	2.72582e-18
ENSG00000083799	4499.29	0.551298	0.0602642	9.14802	5.79868e-20	3.19473e-18
ENSG00000141376	1105.86	-0.640559	0.0700309	-9.14681	5.86404e-20	3.22208e-18
ENSG00000101057	4284.22	0.997362	0.109051	9.14585	5.91627e-20	3.24209e-18
ENSG00000278259	1965.27	0.717687	0.078566	9.13483	6.55118e-20	3.58044e-18
ENSG00000184988	762.786	0.98968	0.108477	9.12339	7.28094e-20	3.96869e-18
ENSG00000116717	5113.01	0.793742	0.0870539	9.11782	7.66515e-20	4.16429e-18
ENSG00000130702	710.558	-1.2051	0.132173	-9.1176	7.68041e-20	4.16429e-18
ENSG00000075131	718.615	0.849009	0.0931861	9.1109	8.16994e-20	4.41802e-18
ENSG00000242147	162.751	1.5136	0.166182	9.10809	8.38479e-20	4.52227e-18
ENSG00000176641	1579.95	1.02887	0.112997	9.1053	8.60245e-20	4.62749e-18
ENSG00000214013	1658.6	0.583826	0.0642604	9.08532	1.03398e-19	5.54748e-18
ENSG00000189058	119.538	-1.35855	0.149589	-9.08187	1.06722e-19	5.7109e-18
ENSG00000272269	62.3082	1.71381	0.188844	9.07523	1.13439e-19	6.05449e-18
ENSG00000048740	1094.6	0.896402	0.0987796	9.07478	1.13911e-19	6.0639e-18
ENSG00000253658	21.2556	3.49882	0.385591	9.0739	1.14827e-19	6.09686e-18
ENSG00000167900	7971.27	0.81345	0.0897089	9.06767	1.21588e-19	6.43914e-18
ENSG00000173482	6505.68	-0.509452	0.0562363	-9.05914	1.31477e-19	6.94491e-18
ENSG00000124226	5126.39	0.342983	0.0378915	9.05172	1.40737e-19	7.41493e-18
ENSG00000120885	4947.78	-0.973628	0.107587	-9.0497	1.43365e-19	7.53403e-18
ENSG00000121989	618.34	-0.746312	0.0825812	-9.03732	1.60564e-19	8.41625e-18
ENSG00000090238	1135.67	-1.1195	0.123939	-9.03266	1.67544e-19	8.75976e-18
ENSG00000151247	4232.49	0.520598	0.0576457	9.031	1.70113e-19	8.87142e-18
ENSG00000236255	210.873	1.03331	0.114483	9.02589	1.7824e-19	9.27167e-18
ENSG00000102181	7758.63	-0.506479	0.056134	-9.02267	1.83562e-19	9.5243e-18
ENSG00000144136	10564.6	0.67568	0.0748905	9.02224	1.84288e-19	9.53786e-18
ENSG00000267317	210.063	-1.08719	0.120554	-9.0183	1.91027e-19	9.86173e-18
ENSG00000119711	1071.95	-0.663843	0.0737148	-9.00556	2.14566e-19	1.10491e-17
ENSG00000049323	2749.9	-0.765429	0.0850129	-9.00368	2.18269e-19	1.11836e-17
ENSG00000215252	1456.04	-0.758627	0.0842573	-9.00369	2.18259e-19	1.11836e-17
ENSG00000152503	89.3232	2.04223	0.22706	8.99422	2.37912e-19	1.21596e-17
ENSG00000167702	539.818	-1.01202	0.112588	-8.98868	2.50207e-19	1.27562e-17
ENSG00000140859	6265.69	0.504704	0.056153	8.98802	2.5172e-19	1.28015e-17
ENSG00000117597	3470.26	0.795581	0.0885702	8.98249	2.647e-19	1.34283e-17
ENSG00000148737	1397.85	-0.81312	0.0905959	-8.97524	2.82737e-19	1.43079e-17
ENSG00000203760	1374.22	0.989603	0.110268	8.97452	2.84599e-19	1.43666e-17
ENSG00000120594	74.3606	-2.22131	0.247536	-8.97369	2.86741e-19	1.44392e-17
ENSG00000184371	11797.3	0.968138	0.107901	8.97247	2.89931e-19	1.45641e-17
ENSG00000122862	1536.28	1.00617	0.112218	8.9662	3.06927e-19	1.53801e-17
ENSG00000111981	474.069	-0.981812	0.109598	-8.95827	3.29816e-19	1.64868e-17
ENSG00000188112	281.006	0.977181	0.109167	8.95123	3.51557e-19	1.75308e-17
ENSG00000065911	8887.05	-0.612151	0.0684067	-8.94871	3.59672e-19	1.78919e-17
ENSG00000105989	781.998	-1.50374	0.168094	-8.94582	3.69201e-19	1.83215e-17
ENSG00000071246	577.648	-0.859129	0.0960524	-8.94438	3.74048e-19	1.85172e-17
ENSG00000100206	133.576	1.42057	0.158911	8.93936	3.91429e-19	1.93309e-17
ENSG00000168496	3895.39	0.911778	0.102157	8.92529	4.44542e-19	2.19012e-17
ENSG00000146410	397.578	0.883941	0.0990987	8.9198	4.67139e-19	2.29593e-17
ENSG00000121390	2114.13	0.515358	0.0577865	8.91831	4.73464e-19	2.32145e-17
ENSG00000197355	1988.95	0.700402	0.0785667	8.91474	4.88951e-19	2.39166e-17
ENSG00000169083	3810.34	-0.518604	0.0581768	-8.91428	4.91002e-19	2.39598e-17
ENSG00000050730	44.6988	1.97257	0.22146	8.9071	5.23837e-19	2.55013e-17
ENSG00000130052	897.711	0.875361	0.098306	8.90445	5.36504e-19	2.60561e-17
ENSG00000070950	2760.1	0.897319	0.100914	8.89191	6.00691e-19	2.91044e-17
ENSG00000110429	2467.74	-0.448465	0.0504472	-8.88978	6.12292e-19	2.95965e-17
ENSG00000166342	106.503	1.73305	0.195059	8.88473	6.40783e-19	3.09008e-17
ENSG00000018408	4043.25	-0.437837	0.0492826	-8.88421	6.43748e-19	3.09709e-17
ENSG00000159231	656.726	0.899493	0.101409	8.86998	7.31601e-19	3.51151e-17
ENSG00000123737	3630.17	0.768791	0.0867415	8.86301	7.78848e-19	3.72955e-17
ENSG00000279822	136.522	1.59952	0.180568	8.85828	8.12607e-19	3.88214e-17
ENSG00000197142	74.4303	1.42242	0.160586	8.85766	8.17105e-19	3.89455e-17
ENSG00000173918	1807.47	1.42991	0.161601	8.84843	8.876e-19	4.22074e-17
ENSG00000213085	49.9691	1.39456	0.157702	8.84297	9.32087e-19	4.42202e-17
ENSG00000171223	2088.77	0.897354	0.101622	8.83031	1.0439e-18	4.94103e-17
ENSG00000082482	2105.85	0.974081	0.11034	8.82802	1.06548e-18	5.03158e-17
ENSG00000042088	1657.54	0.767628	0.0869866	8.82466	1.09788e-18	5.17267e-17
ENSG00000110455	470.225	-0.833103	0.0944458	-8.82096	1.13478e-18	5.33423e-17
ENSG00000162645	1192.52	1.46224	0.165809	8.81882	1.15674e-18	5.42503e-17
ENSG00000141068	880.49	-0.772733	0.0876321	-8.81792	1.16605e-18	5.45622e-17
ENSG00000012822	5996.77	-0.916942	0.104076	-8.81035	1.2476e-18	5.82451e-17
ENSG00000134539	74.487	-1.7219	0.195648	-8.801	1.35599e-18	6.31616e-17
ENSG00000174151	1620.82	-0.599154	0.0681518	-8.79146	1.47632e-18	6.86102e-17
ENSG00000168887	1561.6	-0.4321	0.0491828	-8.7856	1.55526e-18	7.21156e-17
ENSG00000106123	467.058	-1.18561	0.135	-8.78225	1.60231e-18	7.41293e-17
ENSG00000148840	5137.03	0.472266	0.0538234	8.77435	1.71887e-18	7.93427e-17
ENSG00000041982	55219.6	1.71208	0.19521	8.77047	1.77925e-18	8.19454e-17
ENSG00000169429	22895.7	6.24228	0.711846	8.76914	1.80036e-18	8.27317e-17
ENSG00000117228	6609.66	0.881887	0.100622	8.76437	1.8782e-18	8.61158e-17
ENSG00000164045	1105.44	0.95876	0.109398	8.76395	1.88525e-18	8.62459e-17
ENSG00000242221	132.659	1.55915	0.177923	8.76308	1.89984e-18	8.67198e-17
ENSG00000182568	672.986	-1.20137	0.137221	-8.75496	2.04173e-18	9.29894e-17
ENSG00000153993	2705.3	-0.766747	0.0876271	-8.75011	2.1314e-18	9.6858e-17
ENSG00000186603	68.2835	1.38694	0.158588	8.74555	2.21928e-18	1.00629e-16
ENSG00000120899	621.009	-0.795064	0.0909188	-8.74477	2.23479e-18	1.01108e-16
ENSG00000156711	769.451	0.792662	0.0906671	8.74255	2.27912e-18	1.02887e-16
ENSG00000103404	1054.23	0.636961	0.0728981	8.73769	2.3793e-18	1.07173e-16
ENSG00000100297	5520.29	1.00373	0.114918	8.73433	2.45112e-18	1.10166e-16
ENSG00000163346	5226.74	-0.94315	0.108006	-8.73242	2.4929e-18	1.11799e-16
ENSG00000080608	3409.35	0.51395	0.058862	8.73143	2.51462e-18	1.12526e-16
ENSG00000168404	970.502	0.952046	0.109171	8.72071	2.76462e-18	1.23444e-16
ENSG00000197977	200.294	1.60774	0.184372	8.72011	2.77935e-18	1.23832e-16
ENSG00000137331	223.293	1.35647	0.155567	8.71953	2.79353e-18	1.24194e-16
ENSG00000166986	16139.8	-0.469289	0.0538754	-8.71063	3.0218e-18	1.34052e-16
ENSG00000070808	94.6322	1.39876	0.160671	8.70578	3.15399e-18	1.39613e-16
ENSG00000231721	1071.3	0.488756	0.0563025	8.6809	3.92645e-18	1.73433e-16
ENSG00000111913	2115.56	-1.43314	0.165115	-8.67964	3.97027e-18	1.74696e-16
ENSG00000173334	1185.4	-0.696246	0.0802181	-8.67941	3.97832e-18	1.74696e-16
ENSG00000007255	207.262	-1.20289	0.138592	-8.67934	3.98063e-18	1.74696e-16
ENSG00000186088	440.94	0.963506	0.111028	8.67804	4.0264e-18	1.76327e-16
ENSG00000099901	7333.78	0.574394	0.0662116	8.67513	4.13078e-18	1.80512e-16
ENSG00000230487	344.94	-1.07388	0.123886	-8.66832	4.38524e-18	1.91224e-16
ENSG00000235885	34.9982	1.6928	0.195353	8.66532	4.50243e-18	1.95918e-16
ENSG00000238000	185.568	1.00078	0.115548	8.66116	4.66968e-18	2.02765e-16
ENSG00000125741	2375.35	0.408916	0.0472984	8.64545	5.35925e-18	2.32215e-16
ENSG00000075826	552.236	-1.04279	0.120636	-8.6441	5.42321e-18	2.34491e-16
ENSG00000139636	1733.35	-0.615005	0.0711819	-8.63991	5.62558e-18	2.42729e-16
ENSG00000115919	24.7329	3.55737	0.412023	8.6339	5.92931e-18	2.55297e-16
ENSG00000226711	176.214	-0.89665	0.103881	-8.63152	6.05395e-18	2.60117e-16
ENSG00000183580	3733.95	-0.444481	0.0514971	-8.63119	6.07184e-18	2.6034e-16
ENSG00000120526	3448.55	0.63886	0.0740692	8.62518	6.39934e-18	2.73809e-16
ENSG00000105612	2616.04	-0.641203	0.0743718	-8.62158	6.60351e-18	2.81956e-16
ENSG00000160013	717.916	1.34279	0.15579	8.61922	6.74101e-18	2.87229e-16
ENSG00000235162	52352.4	0.924201	0.107247	8.61752	6.84178e-18	2.90918e-16
ENSG00000117632	27226.7	0.711282	0.0826334	8.60769	7.45484e-18	3.16329e-16
ENSG00000005189	386.902	1.05283	0.122393	8.60203	7.83169e-18	3.31633e-16
ENSG00000221890	350.582	-1.09832	0.127733	-8.59852	8.07518e-18	3.41239e-16
ENSG00000136999	1978.22	1.25617	0.146192	8.59259	8.50306e-18	3.58581e-16
ENSG00000146143	2375.64	0.669666	0.0779512	8.59084	8.63384e-18	3.63348e-16
ENSG00000100154	2307.12	-0.601836	0.0700822	-8.58758	8.88235e-18	3.73041e-16
ENSG00000228649	582.923	0.683508	0.0797123	8.57469	9.93527e-18	4.16408e-16
ENSG00000166123	2339.17	-0.685746	0.0800204	-8.56964	1.03807e-17	4.3419e-16
ENSG00000133872	11325.5	-0.481998	0.0562608	-8.5672	1.06027e-17	4.42571e-16
ENSG00000170075	14.713	3.88784	0.453879	8.56582	1.07309e-17	4.47012e-16
ENSG00000088280	767.664	-0.909246	0.106153	-8.56544	1.07666e-17	4.47589e-16
ENSG00000167513	1039.47	0.918338	0.107353	8.55441	1.18471e-17	4.91513e-16
ENSG00000168685	6771.75	1.68018	0.196427	8.55372	1.19182e-17	4.93462e-16
ENSG00000102837	362.175	2.21711	0.259854	8.53211	1.43706e-17	5.93803e-16
ENSG00000204054	1381.51	-0.595267	0.0697911	-8.52926	1.47291e-17	6.06721e-16
ENSG00000126561	1008.8	0.514184	0.0602854	8.52915	1.47425e-17	6.06721e-16
ENSG00000187091	1474.01	-0.596604	0.070017	-8.52086	1.58379e-17	6.50498e-16
ENSG00000170545	1698.25	0.53517	0.0629166	8.50603	1.79993e-17	7.3779e-16
ENSG00000152223	12486.6	0.898096	0.10559	8.50552	1.80779e-17	7.39533e-16
ENSG00000100162	940.048	0.95415	0.112224	8.50216	1.86096e-17	7.5977e-16
ENSG00000174640	142.296	1.92088	0.226147	8.49397	1.99696e-17	8.1367e-16
ENSG00000158125	157.453	1.86273	0.219332	8.49273	2.01834e-17	8.20332e-16
ENSG00000110619	5190.78	-0.562221	0.0662015	-8.49256	2.02131e-17	8.20332e-16
ENSG00000162654	178.216	1.58296	0.186537	8.48605	2.13775e-17	8.65873e-16
ENSG00000037897	1029.07	0.530734	0.0625587	8.48377	2.1802e-17	8.81326e-16
ENSG00000101412	2032.4	0.946048	0.111536	8.48198	2.21398e-17	8.93217e-16
ENSG00000136878	1741.96	-0.469759	0.0554137	-8.47731	2.30459e-17	9.27948e-16
ENSG00000146122	3115.94	-1.2474	0.147224	-8.47283	2.39506e-17	9.62487e-16
ENSG00000116704	3880.86	0.504414	0.0595534	8.46996	2.45482e-17	9.84569e-16
ENSG00000184347	4830.26	-1.79947	0.212623	-8.4632	2.60137e-17	1.04131e-15
ENSG00000176273	887.098	0.449101	0.0530909	8.4591	2.69446e-17	1.07647e-15
ENSG00000138642	1449.74	1.90474	0.225221	8.45719	2.73888e-17	1.09209e-15
ENSG00000106415	753.434	-0.594195	0.0702845	-8.45414	2.81156e-17	1.11889e-15
ENSG00000165124	4173.45	-0.987955	0.116884	-8.45247	2.85213e-17	1.13284e-15
ENSG00000140598	2425.48	0.441998	0.0523117	8.44932	2.92999e-17	1.16151e-15
ENSG00000137965	1249.66	1.68473	0.199802	8.43202	3.39756e-17	1.34426e-15
ENSG00000257219	178.242	1.3545	0.160682	8.42966	3.46659e-17	1.36894e-15
ENSG00000156931	3250.45	-0.411043	0.0487682	-8.42851	3.50102e-17	1.37988e-15
ENSG00000053372	4151.53	0.663444	0.0787987	8.41947	3.78184e-17	1.48769e-15
ENSG00000184635	506.969	0.990277	0.117708	8.413	3.99662e-17	1.56917e-15
ENSG00000240065	1050.35	1.03429	0.122955	8.41197	4.03191e-17	1.58e-15
ENSG00000228630	2442	-0.791814	0.0941414	-8.4109	4.06878e-17	1.59141e-15
ENSG00000166046	474.761	-1.30371	0.155186	-8.40098	4.42772e-17	1.7285e-15
ENSG00000183287	7107.74	1.24286	0.148101	8.392	4.7796e-17	1.86232e-15
ENSG00000115008	110.014	2.9338	0.349835	8.38625	5.01906e-17	1.95191e-15
ENSG00000197558	27.2627	-2.87434	0.342813	-8.38457	5.09117e-17	1.97621e-15
ENSG00000100271	444.94	-0.903566	0.107805	-8.38149	5.22628e-17	2.02481e-15
ENSG00000171617	3419.62	1.16331	0.138974	8.37069	5.72835e-17	2.21514e-15
ENSG00000111331	9583.87	2.32819	0.278236	8.36767	5.87687e-17	2.26403e-15
ENSG00000140285	648.735	1.99122	0.237962	8.36782	5.86953e-17	2.26403e-15
ENSG00000094804	2525.5	0.92166	0.110311	8.35514	6.53565e-17	2.5131e-15
ENSG00000132376	2303.16	-0.559648	0.0670423	-8.34768	6.96145e-17	2.67181e-15
ENSG00000104427	825.303	-0.526393	0.0630856	-8.3441	7.17569e-17	2.74889e-15
ENSG00000196730	367.33	-0.997013	0.119499	-8.34325	7.22736e-17	2.76352e-15
ENSG00000165092	17570.1	-1.84172	0.221215	-8.32547	8.39929e-17	3.20565e-15
ENSG00000038382	25244.7	0.671728	0.0807623	8.31735	8.99524e-17	3.42672e-15
ENSG00000135318	18450.2	0.789696	0.0949952	8.31301	9.33051e-17	3.54784e-15
ENSG00000166833	5026.47	0.887606	0.106921	8.30151	1.02792e-16	3.89414e-15
ENSG00000169715	3611.73	0.961732	0.11585	8.30154	1.02771e-16	3.89414e-15
ENSG00000117868	9839.45	-0.444541	0.0536074	-8.29253	1.10861e-16	4.19207e-15
ENSG00000246982	36.9239	-1.68181	0.202828	-8.29178	1.11569e-16	4.21105e-15
ENSG00000232859	97.6731	-1.35574	0.163615	-8.28615	1.16973e-16	4.4069e-15
ENSG00000236404	74.5588	-1.84453	0.222683	-8.2832	1.19906e-16	4.50911e-15
ENSG00000109103	1993.91	-0.538013	0.0649635	-8.28176	1.21363e-16	4.55556e-15
ENSG00000148459	423.339	0.783281	0.0947618	8.26579	1.38771e-16	5.19947e-15
ENSG00000157077	2496.35	-0.410126	0.0496326	-8.26324	1.41776e-16	5.30239e-15
ENSG00000184599	34.8897	2.26848	0.274559	8.26225	1.42953e-16	5.33666e-15
ENSG00000136099	33.2809	3.17036	0.383973	8.25672	1.49731e-16	5.57951e-15
ENSG00000166508	9922.72	0.882888	0.106969	8.2537	1.53567e-16	5.71207e-15
ENSG00000010322	7735.53	-0.603521	0.0731351	-8.25214	1.55587e-16	5.77673e-15
ENSG00000134202	4316.49	-0.645075	0.0782125	-8.24773	1.61436e-16	5.98305e-15
ENSG00000285844	45.1418	1.85263	0.22464	8.24709	1.62297e-16	6.00409e-15
ENSG00000279821	546.76	-1.10152	0.133609	-8.24439	1.66009e-16	6.13038e-15
ENSG00000023171	2940.1	0.84599	0.102648	8.24168	1.69802e-16	6.25917e-15
ENSG00000168389	272.68	1.03852	0.126016	8.24119	1.70504e-16	6.27374e-15
ENSG00000154473	10369.7	0.611849	0.0743273	8.23183	1.84376e-16	6.77201e-15
ENSG00000065809	3769.67	0.634115	0.0770372	8.23128	1.85224e-16	6.79098e-15
ENSG00000163412	482.943	-0.957549	0.116393	-8.22683	1.92226e-16	7.03511e-15
ENSG00000184575	16842.3	-0.47024	0.0571671	-8.22571	1.9404e-16	7.08884e-15
ENSG00000073756	5130.62	2.99073	0.363678	8.22355	1.9757e-16	7.20497e-15
ENSG00000291110	382.63	-0.873298	0.106374	-8.20971	2.21729e-16	8.07163e-15
ENSG00000170153	8514.12	-0.750361	0.091432	-8.20676	2.27232e-16	8.25729e-15
ENSG00000164087	1501	0.742977	0.0905792	8.20252	2.35406e-16	8.53919e-15
ENSG00000178662	358.254	-1.3126	0.160065	-8.20044	2.39512e-16	8.67279e-15
ENSG00000197451	11513.6	0.507528	0.0619383	8.19409	2.52497e-16	9.12687e-15
ENSG00000127663	2707.33	-0.516295	0.0630506	-8.18859	2.64314e-16	9.53716e-15
ENSG00000069966	1512.51	-0.492163	0.0601477	-8.18257	2.7785e-16	1.00008e-14
ENSG00000093009	1196.54	1.01294	0.123794	8.18245	2.78138e-16	1.00008e-14
ENSG00000106479	819.4	-0.78701	0.0963894	-8.1649	3.2169e-16	1.15465e-14
ENSG00000181104	5702.99	-0.908523	0.111347	-8.15935	3.3683e-16	1.20687e-14
ENSG00000077420	1360.52	0.545492	0.0669438	8.14851	3.68431e-16	1.3178e-14
ENSG00000107937	6883.96	0.488019	0.0599161	8.14504	3.79149e-16	1.35377e-14
ENSG00000060140	168.107	1.24735	0.15318	8.14305	3.85445e-16	1.37386e-14
ENSG00000117600	4091.87	-0.87438	0.107388	-8.14221	3.88126e-16	1.38101e-14
ENSG00000142303	450.269	-1.22481	0.150485	-8.13907	3.98327e-16	1.41485e-14
ENSG00000115266	140.504	-1.15848	0.142382	-8.13646	4.06991e-16	1.44313e-14
ENSG00000100764	3926.39	0.461403	0.0567614	8.1288	4.33546e-16	1.53463e-14
ENSG00000115415	21098.2	0.885106	0.108893	8.12823	4.35607e-16	1.53927e-14
ENSG00000245849	383.624	-0.804838	0.0990445	-8.12602	4.43612e-16	1.56486e-14
ENSG00000205364	28.8413	2.3421	0.288596	8.11552	4.83709e-16	1.70337e-14
ENSG00000204642	424.697	1.48104	0.18258	8.11171	4.99116e-16	1.75461e-14
ENSG00000141682	1974.84	1.11418	0.137491	8.10361	5.33516e-16	1.87233e-14
ENSG00000123505	12240	0.559099	0.0690114	8.10155	5.42626e-16	1.90105e-14
ENSG00000150593	3164.64	-0.695387	0.0858425	-8.10073	5.46309e-16	1.91068e-14
ENSG00000119917	4780.18	1.59	0.196357	8.09749	5.61051e-16	1.9589e-14
ENSG00000169245	60.4864	4.5516	0.562571	8.09071	5.93185e-16	2.06757e-14
ENSG00000058085	236.761	1.46535	0.181235	8.08534	6.19911e-16	2.15306e-14
ENSG00000163536	60.6139	-1.36717	0.169089	-8.08552	6.19009e-16	2.15306e-14
ENSG00000136010	8940.58	-1.02411	0.126665	-8.08515	6.20863e-16	2.15306e-14
ENSG00000197632	574.22	2.09314	0.259181	8.07597	6.69398e-16	2.31745e-14
ENSG00000182836	272.474	1.60184	0.198514	8.06911	7.08096e-16	2.44346e-14
ENSG00000213719	23595.2	0.453474	0.0561988	8.0691	7.08181e-16	2.44346e-14
ENSG00000128973	1278.38	0.617919	0.0765805	8.06888	7.09456e-16	2.44375e-14
ENSG00000171206	7151.86	0.321148	0.0398193	8.06515	7.31451e-16	2.51528e-14
ENSG00000180660	2603.91	-0.499284	0.0619965	-8.05341	8.05161e-16	2.76412e-14
ENSG00000205300	6.20535	5.6051	0.696088	8.05229	8.12611e-16	2.78503e-14
ENSG00000104825	460.704	0.610013	0.0758141	8.04617	8.54254e-16	2.92286e-14
ENSG00000136274	1212.19	-0.566668	0.0704414	-8.04454	8.65705e-16	2.9571e-14
ENSG00000113356	183.776	1.00367	0.124874	8.03745	9.17286e-16	3.12808e-14
ENSG00000112118	6443.05	0.742978	0.0924857	8.03343	9.4781e-16	3.22681e-14
ENSG00000176349	62.9434	1.55154	0.193294	8.0268	1.0005e-15	3.40052e-14
ENSG00000291263	116.004	-0.910738	0.113494	-8.02452	1.01926e-15	3.45855e-14
ENSG00000158467	1022.02	-0.572078	0.0714804	-8.00329	1.21138e-15	4.10368e-14
ENSG00000140853	2886.54	0.627743	0.0784678	8	1.24416e-15	4.20778e-14
ENSG00000135503	1702.81	-0.33694	0.0421203	-7.99947	1.24956e-15	4.21907e-14
ENSG00000149557	2077.09	-0.504524	0.0631195	-7.99315	1.31537e-15	4.43395e-14
ENSG00000164088	1844.86	-0.557804	0.0697914	-7.99245	1.32285e-15	4.45186e-14
ENSG00000232517	11.2948	3.54447	0.4437	7.98844	1.36658e-15	4.59149e-14
ENSG00000169213	22805.3	0.653911	0.0819181	7.9825	1.434e-15	4.81011e-14
ENSG00000104064	1725.21	0.506697	0.0634899	7.98074	1.45455e-15	4.87109e-14
ENSG00000115648	1750.42	0.647749	0.0811857	7.9786	1.48002e-15	4.9483e-14
ENSG00000100526	2409.42	0.852232	0.106837	7.97696	1.49984e-15	5.0016e-14
ENSG00000206053	7046.44	0.629142	0.0788708	7.97687	1.50085e-15	5.0016e-14
ENSG00000260916	941.449	-0.87688	0.10995	-7.97524	1.5209e-15	5.06019e-14
ENSG00000127415	892.444	-0.893291	0.112076	-7.97039	1.58169e-15	5.25394e-14
ENSG00000198863	1912.76	0.408314	0.0512345	7.96951	1.59311e-15	5.28329e-14
ENSG00000170485	1527.27	0.721966	0.0906267	7.96638	1.63394e-15	5.40994e-14
ENSG00000158270	1659.29	-2.40591	0.302029	-7.96582	1.64128e-15	5.4255e-14
ENSG00000105499	1095.06	0.677104	0.085015	7.96452	1.65861e-15	5.47396e-14
ENSG00000250571	448.337	-0.749205	0.094086	-7.96298	1.67943e-15	5.53376e-14
ENSG00000167767	663.065	1.01617	0.127814	7.95041	1.85889e-15	6.11523e-14
ENSG00000164692	1.16886e+06	-0.623029	0.07838	-7.94883	1.88287e-15	6.1842e-14
ENSG00000196569	5027.86	-1.25499	0.157913	-7.94735	1.90542e-15	6.23827e-14
ENSG00000067057	10517.6	0.515908	0.0649144	7.94751	1.90295e-15	6.23827e-14
ENSG00000172765	1635.71	-0.533751	0.0671782	-7.9453	1.9372e-15	6.3322e-14
ENSG00000114126	1932.8	-0.553446	0.0696712	-7.94368	1.96273e-15	6.40545e-14
ENSG00000105223	11715.9	-0.57521	0.072502	-7.93371	2.12687e-15	6.93009e-14
ENSG00000186314	402.668	0.650161	0.0819774	7.93098	2.17423e-15	7.07316e-14
ENSG00000170775	169.05	0.992355	0.125179	7.92752	2.23573e-15	7.2617e-14
ENSG00000154122	4030.36	-1.0207	0.128837	-7.92244	2.32892e-15	7.55239e-14
ENSG00000178234	1880.05	-0.263568	0.0332777	-7.92024	2.37044e-15	7.6749e-14
ENSG00000143476	1908.37	1.01483	0.128202	7.91587	2.45527e-15	7.93701e-14
ENSG00000128335	3230.37	0.480877	0.0608221	7.90628	2.65184e-15	8.55898e-14
ENSG00000273230	153.608	-0.88735	0.112245	-7.9055	2.66851e-15	8.59923e-14
ENSG00000140044	5380.41	-0.759489	0.0961068	-7.90255	2.73256e-15	8.79182e-14
ENSG00000138821	791.632	1.80111	0.227963	7.90087	2.76953e-15	8.89679e-14
ENSG00000196605	462.846	-0.577748	0.0731697	-7.896	2.87996e-15	9.23704e-14
ENSG00000171703	1159.71	-0.661312	0.0838199	-7.88968	3.02972e-15	9.7022e-14
ENSG00000198246	371.361	-0.796835	0.101038	-7.88648	3.10823e-15	9.9381e-14
ENSG00000171873	423.053	0.754001	0.0956512	7.88282	3.20086e-15	1.02183e-13
ENSG00000132773	881.963	0.620556	0.07874	7.88108	3.24561e-15	1.03451e-13
ENSG00000111647	2467.05	0.526398	0.0668787	7.87094	3.51997e-15	1.12022e-13
ENSG00000136153	35175.7	-0.587135	0.0746138	-7.86899	3.57512e-15	1.136e-13
ENSG00000141076	3311.67	0.417758	0.0531331	7.86249	3.76581e-15	1.19474e-13
ENSG00000145214	1459.66	-0.546084	0.0694615	-7.86168	3.79005e-15	1.20057e-13
ENSG00000179300	177.381	1.25663	0.159886	7.85952	3.85598e-15	1.21957e-13
ENSG00000173207	2316.64	0.787136	0.100161	7.85873	3.88049e-15	1.22355e-13
ENSG00000068885	1160.37	-0.632721	0.0805101	-7.8589	3.87507e-15	1.22355e-13
ENSG00000108424	29265.4	0.510583	0.0649963	7.85557	3.97973e-15	1.25291e-13
ENSG00000232810	5.87127	5.52671	0.704203	7.84818	4.22125e-15	1.32691e-13
ENSG00000079931	3741.9	-0.68471	0.0872794	-7.84503	4.32858e-15	1.35857e-13
ENSG00000149451	8730.6	-0.827499	0.105487	-7.84453	4.34566e-15	1.36184e-13
ENSG00000070614	18952.9	-0.392582	0.0500927	-7.83712	4.61014e-15	1.44252e-13
ENSG00000169071	349.892	-1.25519	0.160179	-7.83619	4.64426e-15	1.45098e-13
ENSG00000235706	66.8817	-1.03929	0.132666	-7.83387	4.73066e-15	1.47572e-13
ENSG00000143621	13781	0.449502	0.0573889	7.83256	4.78039e-15	1.48897e-13
ENSG00000198604	4519.71	0.674017	0.0860719	7.83086	4.84549e-15	1.50695e-13
ENSG00000171824	4326.38	0.348476	0.0445029	7.83041	4.86264e-15	1.51e-13
ENSG00000172348	1013.43	-1.1946	0.152563	-7.83019	4.87115e-15	1.51035e-13
ENSG00000071539	2410.87	0.983944	0.125673	7.82942	4.90111e-15	1.51735e-13
ENSG00000003989	539.073	1.09491	0.139872	7.82798	4.95788e-15	1.5326e-13
ENSG00000075426	15788.4	0.585676	0.0748455	7.82514	5.07098e-15	1.56521e-13
ENSG00000173156	926.727	-0.734776	0.0939252	-7.82299	5.15842e-15	1.58741e-13
ENSG00000135709	1807.02	-0.464477	0.0593722	-7.82314	5.15208e-15	1.58741e-13
ENSG00000162981	142.185	-1.09695	0.140297	-7.81877	5.33439e-15	1.63841e-13
ENSG00000198121	13509.5	0.515623	0.065948	7.81863	5.34013e-15	1.63841e-13
ENSG00000151474	3402.35	0.612184	0.0783325	7.8152	5.48769e-15	1.68117e-13
ENSG00000229847	83.9933	-1.15476	0.147777	-7.81426	5.52874e-15	1.69122e-13
ENSG00000111196	1586.27	0.494022	0.0632391	7.81198	5.6298e-15	1.71957e-13
ENSG00000107338	1077.49	0.463903	0.059405	7.80916	5.75725e-15	1.75588e-13
ENSG00000176890	2766.11	0.886414	0.113533	7.80755	5.83082e-15	1.77567e-13
ENSG00000158290	18457.6	-0.565501	0.0724727	-7.80295	6.04763e-15	1.83896e-13
ENSG00000197043	48501	0.54328	0.0696955	7.79505	6.43847e-15	1.94902e-13
ENSG00000135338	573.188	-0.622675	0.0798782	-7.7953	6.4255e-15	1.94902e-13
ENSG00000102172	8719.13	0.581974	0.0746612	7.79487	6.44759e-15	1.94902e-13
ENSG00000198496	347.983	-0.59275	0.0760408	-7.79516	6.43289e-15	1.94902e-13
ENSG00000196950	2484.51	0.536311	0.0688178	7.7932	6.53317e-15	1.97198e-13
ENSG00000184564	647.953	-2.01262	0.258665	-7.7808	7.20659e-15	2.17204e-13
ENSG00000092096	1376.64	-0.745499	0.0958312	-7.77929	7.29356e-15	2.19473e-13
ENSG00000101194	2647.78	0.650266	0.0835912	7.77912	7.30326e-15	2.19473e-13
ENSG00000123374	3399.61	0.720782	0.0926962	7.77574	7.50068e-15	2.25075e-13
ENSG00000181035	672.292	-0.538681	0.0693355	-7.7692	7.89807e-15	2.36653e-13
ENSG00000268858	295.414	0.736255	0.0947772	7.76827	7.95654e-15	2.38057e-13
ENSG00000169242	37.2203	1.92175	0.247473	7.76552	8.13138e-15	2.42934e-13
ENSG00000114473	430.491	-0.503845	0.0648942	-7.7641	8.22281e-15	2.45308e-13
ENSG00000235106	2106.73	-0.449133	0.0578966	-7.7575	8.66215e-15	2.58039e-13
ENSG00000198663	9381.42	-0.335648	0.0432723	-7.75664	8.72099e-15	2.59415e-13
ENSG00000106266	2558.67	0.42555	0.0548929	7.75237	9.01943e-15	2.67903e-13
ENSG00000145287	319.519	-1.50589	0.194433	-7.74502	9.55635e-15	2.83441e-13
ENSG00000171241	4054.85	1.05184	0.13587	7.7415	9.82471e-15	2.90979e-13
ENSG00000198814	574.988	0.903811	0.116804	7.73782	1.0114e-14	2.99114e-13
ENSG00000197465	188.488	-0.685403	0.0886075	-7.73527	1.03187e-14	3.0473e-13
ENSG00000166889	5101.25	0.390848	0.0505347	7.73426	1.04009e-14	3.06714e-13
ENSG00000114166	1275.04	-0.455636	0.0589737	-7.7261	1.10893e-14	3.26545e-13
ENSG00000059378	1701.47	0.908798	0.117663	7.72374	1.12965e-14	3.32169e-13
ENSG00000133816	20246.3	0.72497	0.0938699	7.72313	1.13507e-14	3.33284e-13
ENSG00000111335	2440.61	2.51127	0.325335	7.71903	1.17218e-14	3.43689e-13
ENSG00000143878	12562.6	-1.08937	0.141133	-7.71876	1.17464e-14	3.43916e-13
ENSG00000123146	6760.24	0.467583	0.0606206	7.71327	1.22636e-14	3.58549e-13
ENSG00000116117	3050.68	-0.741166	0.096196	-7.70475	1.31098e-14	3.82742e-13
ENSG00000169814	1818.42	-0.484324	0.0628662	-7.70404	1.31826e-14	3.84083e-13
ENSG00000005882	1181.76	-0.625417	0.0811814	-7.70394	1.31932e-14	3.84083e-13
ENSG00000180398	17792.6	0.395068	0.0512943	7.70199	1.33964e-14	3.89446e-13
ENSG00000172992	1855.7	-0.489351	0.0635574	-7.69936	1.36753e-14	3.96991e-13
ENSG00000143401	7536.91	0.800817	0.104065	7.69538	1.41073e-14	4.08951e-13
ENSG00000127329	433.975	1.92629	0.250408	7.69261	1.4416e-14	4.1731e-13
ENSG00000176046	1009.34	-1.13655	0.147932	-7.68293	1.55493e-14	4.49483e-13
ENSG00000069399	782.052	0.763517	0.0994113	7.68039	1.58606e-14	4.57836e-13
ENSG00000137393	520.68	1.2661	0.164937	7.6763	1.63752e-14	4.72025e-13
ENSG00000053371	2878.41	-0.462563	0.060284	-7.67306	1.67944e-14	4.8343e-13
ENSG00000223749	1224.89	-0.82095	0.107076	-7.66696	1.76116e-14	5.06242e-13
ENSG00000111275	2086.7	-0.778568	0.101632	-7.66067	1.84971e-14	5.3095e-13
ENSG00000135932	7360.29	0.360842	0.0471072	7.66003	1.85884e-14	5.32825e-13
ENSG00000119403	5012.1	0.677486	0.0884715	7.65767	1.89333e-14	5.41952e-13
ENSG00000204767	1792.75	1.06366	0.139231	7.63957	2.17954e-14	6.23008e-13
ENSG00000101255	2214.86	-0.769987	0.100809	-7.63809	2.20463e-14	6.29303e-13
ENSG00000254337	99.644	3.04913	0.399233	7.63748	2.21509e-14	6.31409e-13
ENSG00000285744	157.52	1.68259	0.220486	7.63128	2.3244e-14	6.61647e-13
ENSG00000259354	15.1471	2.87527	0.376872	7.6293	2.36039e-14	6.70959e-13
ENSG00000251364	82.1071	-1.2457	0.163345	-7.62618	2.41815e-14	6.86426e-13
ENSG00000174586	46.7791	-1.38108	0.181117	-7.62535	2.43365e-14	6.8987e-13
ENSG00000235865	183.742	-1.17013	0.153504	-7.62278	2.48262e-14	7.0278e-13
ENSG00000138036	808.188	-0.48933	0.0642033	-7.62157	2.50612e-14	7.08455e-13
ENSG00000165084	94.641	0.982398	0.128989	7.61612	2.61414e-14	7.37973e-13
ENSG00000141034	1381.18	-0.380558	0.0500097	-7.60968	2.7478e-14	7.74638e-13
ENSG00000196562	1360.99	-1.29482	0.170257	-7.6051	2.84689e-14	8.01469e-13
ENSG00000070778	4643.72	-0.388508	0.0510912	-7.6042	2.86666e-14	8.0593e-13
ENSG00000178685	968.763	1.10873	0.145928	7.59781	3.01175e-14	8.45559e-13
ENSG00000114626	1204.2	-0.921177	0.12125	-7.59733	3.02296e-14	8.47546e-13
ENSG00000228716	3099.68	0.814539	0.10724	7.5955	3.06609e-14	8.58463e-13
ENSG00000175482	515.002	-0.72862	0.0959783	-7.59151	3.162e-14	8.8411e-13
ENSG00000237807	148.834	1.10772	0.146023	7.58597	3.30015e-14	9.2148e-13
ENSG00000197467	1791.47	0.713261	0.0940421	7.58448	3.33819e-14	9.30832e-13
ENSG00000005102	15.7854	2.85096	0.376076	7.58082	3.43379e-14	9.56189e-13
ENSG00000110446	890.475	1.08994	0.143786	7.58031	3.44719e-14	9.58618e-13
ENSG00000123453	134.779	-1.37815	0.181846	-7.57864	3.49195e-14	9.6975e-13
ENSG00000051180	1139.1	0.837602	0.110542	7.57724	3.52978e-14	9.78928e-13
ENSG00000133169	560.362	2.02907	0.267937	7.57294	3.64863e-14	1.01052e-12
ENSG00000164484	317.577	-1.08887	0.143841	-7.56997	3.73321e-14	1.03255e-12
ENSG00000122877	150.672	-2.08107	0.275046	-7.56628	3.84077e-14	1.06087e-12
ENSG00000017483	119.89	1.33519	0.176493	7.56509	3.87596e-14	1.06915e-12
ENSG00000164855	172.648	1.18968	0.157265	7.5648	3.88447e-14	1.07006e-12
ENSG00000197785	2745.96	0.593841	0.078526	7.56235	3.95856e-14	1.089e-12
ENSG00000158710	41338.6	0.565408	0.0747742	7.56155	3.98306e-14	1.09427e-12
ENSG00000147536	838.157	0.830614	0.109867	7.56017	4.02539e-14	1.10442e-12
ENSG00000249992	1648.16	1.46059	0.193208	7.55971	4.03972e-14	1.10687e-12
ENSG00000176678	1535.6	0.468657	0.0620649	7.55107	4.31699e-14	1.18126e-12
ENSG00000167912	324.419	-0.971049	0.128611	-7.55029	4.34277e-14	1.18674e-12
ENSG00000119714	141.608	1.82057	0.241152	7.54947	4.37042e-14	1.1927e-12
ENSG00000143850	2022.95	-0.773257	0.102462	-7.54679	4.46132e-14	1.21589e-12
ENSG00000025708	617.949	1.63521	0.216695	7.54617	4.48242e-14	1.22002e-12
ENSG00000138092	1588.51	0.693868	0.0919574	7.54554	4.50428e-14	1.22429e-12
ENSG00000140943	13159.4	-0.335485	0.0444624	-7.54537	4.51006e-14	1.22429e-12
ENSG00000205208	1527.4	0.722411	0.0957747	7.54282	4.59932e-14	1.24687e-12
ENSG00000233369	557.699	-0.618947	0.0820778	-7.54097	4.66471e-14	1.26292e-12
ENSG00000138311	713.215	-0.733273	0.0972616	-7.53918	4.72933e-14	1.27873e-12
ENSG00000028137	89.9567	1.62063	0.215267	7.52844	5.13488e-14	1.38655e-12
ENSG00000112715	2971.65	-0.897314	0.119238	-7.5254	5.25579e-14	1.41733e-12
ENSG00000102349	345.715	-0.763464	0.101457	-7.525	5.27215e-14	1.41988e-12
ENSG00000260793	78.4932	-1.40132	0.18647	-7.51497	5.69244e-14	1.53106e-12
ENSG00000240990	306.097	-0.593537	0.0789855	-7.51451	5.71266e-14	1.53448e-12
ENSG00000276043	4304	0.885912	0.117912	7.51331	5.765e-14	1.54651e-12
ENSG00000254860	260.69	-1.12947	0.150413	-7.50915	5.95142e-14	1.59443e-12
ENSG00000174564	181.213	-1.20833	0.161009	-7.5047	6.15699e-14	1.64736e-12
ENSG00000124882	4069.83	1.06815	0.142346	7.50388	6.19572e-14	1.65556e-12
ENSG00000160752	3415.87	0.424898	0.0566256	7.50363	6.20757e-14	1.65657e-12
ENSG00000137942	2171.35	-0.536478	0.0715176	-7.50135	6.31641e-14	1.68342e-12
ENSG00000137501	1282.96	-0.875185	0.116711	-7.49872	6.44425e-14	1.71526e-12
ENSG00000125966	133.08	-1.05297	0.140455	-7.49682	6.53842e-14	1.73807e-12
ENSG00000250519	173.378	0.833279	0.111172	7.49541	6.60926e-14	1.75462e-12
ENSG00000169607	3017.71	1.10795	0.147858	7.49335	6.71399e-14	1.78012e-12
ENSG00000073111	2465.36	0.958292	0.127989	7.48729	7.03094e-14	1.86175e-12
ENSG00000139370	1958.05	0.362017	0.0483764	7.48334	7.24598e-14	1.91621e-12
ENSG00000136828	240.963	-0.676837	0.0905004	-7.47883	7.49889e-14	1.98054e-12
ENSG00000205426	1155.93	1.95141	0.261079	7.47439	7.75618e-14	2.04586e-12
ENSG00000121060	7328.5	0.591215	0.0791055	7.47375	7.79391e-14	2.05317e-12
ENSG00000163435	22.0295	4.97168	0.665494	7.47066	7.97935e-14	2.09932e-12
ENSG00000129195	2692.97	0.791553	0.105969	7.46968	8.03877e-14	2.11224e-12
ENSG00000074410	1868.51	1.02336	0.13706	7.46649	8.23626e-14	2.16136e-12
ENSG00000255284	222.937	-0.69064	0.0925033	-7.46611	8.26024e-14	2.16488e-12
ENSG00000134363	4463.19	0.895924	0.120027	7.46435	8.37111e-14	2.19113e-12
ENSG00000130826	5289.93	0.451321	0.0604673	7.46389	8.40037e-14	2.19599e-12
ENSG00000172264	113.547	-1.60579	0.215153	-7.46349	8.42589e-14	2.19985e-12
ENSG00000151445	2061.51	-0.385686	0.0516857	-7.46213	8.51329e-14	2.21985e-12
ENSG00000102287	653.882	-1.2345	0.165461	-7.46098	8.58817e-14	2.23652e-12
ENSG00000198542	2202.88	-0.813082	0.109035	-7.4571	8.84484e-14	2.30044e-12
ENSG00000224616	105.313	-1.13606	0.152471	-7.45102	9.2618e-14	2.40584e-12
ENSG00000128510	2788.93	-1.08708	0.146093	-7.44104	9.98921e-14	2.5915e-12
ENSG00000187193	229.028	0.879491	0.118198	7.44085	1.00043e-13	2.59213e-12
ENSG00000147324	429.821	0.487717	0.0655477	7.44064	1.00201e-13	2.59295e-12
ENSG00000154102	203.925	0.772275	0.103807	7.43956	1.01022e-13	2.61091e-12
ENSG00000213190	1445.83	0.768874	0.103393	7.4364	1.03462e-13	2.67061e-12
ENSG00000150753	21230.4	0.560937	0.0754804	7.43156	1.07322e-13	2.76674e-12
ENSG00000138439	188.099	-0.975311	0.131246	-7.43118	1.0763e-13	2.77119e-12
ENSG00000250903	194.565	-0.771823	0.103884	-7.42966	1.08875e-13	2.79975e-12
ENSG00000168209	3491.08	-1.15199	0.155115	-7.42669	1.11346e-13	2.85742e-12
ENSG00000128165	1538.31	-1.10542	0.148845	-7.42663	1.11397e-13	2.85742e-12
ENSG00000163002	835.26	0.631331	0.0850269	7.42508	1.12712e-13	2.88753e-12
ENSG00000271503	51.9391	3.09375	0.416722	7.42402	1.13616e-13	2.90706e-12
ENSG00000233452	154.904	0.960284	0.129379	7.42227	1.15126e-13	2.94202e-12
ENSG00000123243	116.862	-1.55723	0.209827	-7.42153	1.15777e-13	2.95499e-12
ENSG00000120370	1238.47	0.352101	0.0475103	7.41104	1.25314e-13	3.19442e-12
ENSG00000142632	438.428	0.589675	0.0795811	7.40974	1.26545e-13	3.22178e-12
ENSG00000140950	3827.83	0.42879	0.0578777	7.40856	1.27678e-13	3.2466e-12
ENSG00000105426	5106.36	-0.541455	0.0730991	-7.40714	1.29057e-13	3.27759e-12
ENSG00000144580	4882.81	0.364951	0.0492974	7.40304	1.33106e-13	3.37626e-12
ENSG00000181754	961.704	-0.555449	0.0750383	-7.40221	1.33938e-13	3.39316e-12
ENSG00000165861	2196.63	-0.457107	0.0617786	-7.39912	1.37087e-13	3.46865e-12
ENSG00000154451	10.5064	4.11521	0.556313	7.39728	1.38998e-13	3.51265e-12
ENSG00000011485	4750.26	0.356083	0.048139	7.39697	1.39331e-13	3.51675e-12
ENSG00000109685	13139.5	0.707999	0.095742	7.39486	1.4156e-13	3.56861e-12
ENSG00000167325	9051.42	0.757489	0.10246	7.39303	1.43516e-13	3.61347e-12
ENSG00000104884	4650.43	0.477459	0.0646205	7.38867	1.48304e-13	3.72944e-12
ENSG00000113070	813.653	0.94406	0.127841	7.38461	1.52901e-13	3.84032e-12
ENSG00000233008	19.9543	-2.92028	0.395649	-7.38098	1.57124e-13	3.94156e-12
ENSG00000129493	3828.96	-0.641136	0.0868703	-7.38037	1.57845e-13	3.9548e-12
ENSG00000223891	290.632	-0.758448	0.102856	-7.37391	1.65701e-13	4.14657e-12
ENSG00000198728	6197.34	-0.341628	0.0463459	-7.37126	1.69017e-13	4.2244e-12
ENSG00000120832	437.155	-0.55995	0.0760034	-7.36744	1.73936e-13	4.34205e-12
ENSG00000140280	467.127	0.560887	0.0761683	7.36378	1.78771e-13	4.45731e-12
ENSG00000153814	2229.4	-0.585024	0.0794639	-7.36213	1.80998e-13	4.50736e-12
ENSG00000105486	2054.98	0.860439	0.116888	7.36122	1.82234e-13	4.53264e-12
ENSG00000138606	544.952	-0.507144	0.0689051	-7.36004	1.83852e-13	4.56732e-12
ENSG00000101310	4667.66	0.442947	0.0602115	7.35652	1.88761e-13	4.68361e-12
ENSG00000171848	13667.1	1.0086	0.137151	7.35396	1.92413e-13	4.76844e-12
ENSG00000102804	3999.46	-0.450675	0.0612864	-7.35358	1.92962e-13	4.77627e-12
ENSG00000168062	163.469	1.2797	0.174074	7.35151	1.95981e-13	4.84515e-12
ENSG00000159915	118.184	-0.861932	0.117307	-7.34764	2.01734e-13	4.98137e-12
ENSG00000138101	395.709	-0.524437	0.0713893	-7.34616	2.03986e-13	5.03091e-12
ENSG00000123496	135.023	2.31524	0.315171	7.34598	2.0425e-13	5.03138e-12
ENSG00000113811	2114.03	0.456253	0.0621175	7.345	2.05756e-13	5.06239e-12
ENSG00000085832	5184.3	-0.329337	0.0448508	-7.34294	2.08954e-13	5.13491e-12
ENSG00000087510	1476.29	0.560252	0.0763009	7.34267	2.09371e-13	5.139e-12
ENSG00000119950	926.128	-1.12976	0.153887	-7.34148	2.11249e-13	5.17889e-12
ENSG00000100883	6148.06	0.272109	0.0370964	7.33519	2.21403e-13	5.42134e-12
ENSG00000064932	2453.35	0.608765	0.0830464	7.33043	2.29421e-13	5.61095e-12
ENSG00000179041	1526.06	0.442202	0.0603321	7.32946	2.3108e-13	5.6448e-12
ENSG00000234997	67.2754	1.25129	0.170731	7.32898	2.3191e-13	5.65832e-12
ENSG00000111665	3079.58	0.805042	0.109868	7.32733	2.34779e-13	5.72151e-12
ENSG00000259663	93.2047	-1.01059	0.138011	-7.32258	2.43251e-13	5.92093e-12
ENSG00000241749	409.312	1.03461	0.141297	7.32226	2.43835e-13	5.92811e-12
ENSG00000112146	4617.18	-0.301668	0.0412	-7.32204	2.44222e-13	5.93049e-12
ENSG00000130653	122.092	-1.46021	0.199478	-7.32013	2.47736e-13	6.00871e-12
ENSG00000164604	237.48	0.850349	0.116188	7.31872	2.50339e-13	6.06466e-12
ENSG00000111907	722.508	-1.19129	0.16284	-7.31571	2.56019e-13	6.19494e-12
ENSG00000197448	4849.67	-0.422621	0.0577977	-7.31207	2.63064e-13	6.35789e-12
ENSG00000137404	323.311	0.737335	0.10085	7.31118	2.64816e-13	6.39271e-12
ENSG00000290872	164.988	0.581166	0.0795452	7.3061	2.75003e-13	6.63081e-12
ENSG00000265489	13.7845	2.7607	0.377878	7.30579	2.7564e-13	6.63836e-12
ENSG00000141736	6819.21	-0.399504	0.0547313	-7.29937	2.89118e-13	6.95478e-12
ENSG00000137764	1218.03	-0.493673	0.0676577	-7.29663	2.95062e-13	7.08944e-12
ENSG00000123240	12421.9	0.327496	0.0448892	7.29565	2.97231e-13	7.13319e-12
ENSG00000113615	5956.09	0.45707	0.0626554	7.29499	2.98684e-13	7.15969e-12
ENSG00000165698	292.267	-0.708031	0.097074	-7.29373	3.01489e-13	7.21849e-12
ENSG00000178078	213.178	0.916527	0.125946	7.27717	3.40893e-13	8.15239e-12
ENSG00000105552	2053.23	-0.637327	0.0875829	-7.27685	3.41714e-13	8.16251e-12
ENSG00000118495	2674.35	-0.388	0.0533271	-7.27584	3.44266e-13	8.21388e-12
ENSG00000145730	26424.4	-0.38511	0.0529613	-7.27154	3.55415e-13	8.47004e-12
ENSG00000130303	468.123	3.27742	0.450826	7.2698	3.60009e-13	8.56955e-12
ENSG00000243244	320.339	-0.925825	0.127404	-7.26687	3.67917e-13	8.74764e-12
ENSG00000121671	1694.63	-0.407174	0.0560498	-7.26451	3.74398e-13	8.8914e-12
ENSG00000123610	336.022	1.63467	0.225053	7.26349	3.77217e-13	8.948e-12
ENSG00000170899	1771.03	-0.654722	0.0901968	-7.25882	3.90468e-13	9.24991e-12
ENSG00000110013	1169.06	-0.700645	0.096525	-7.25869	3.90848e-13	9.24991e-12
ENSG00000166295	3673.87	-0.531402	0.0732699	-7.25267	4.08643e-13	9.65991e-12
ENSG00000213199	59.5753	-1.0838	0.149571	-7.24609	4.28966e-13	1.01286e-11
ENSG00000060971	2207.98	-0.400716	0.0553066	-7.24535	4.31313e-13	1.01723e-11
ENSG00000184481	633.28	-0.772589	0.106665	-7.24315	4.38395e-13	1.03275e-11
ENSG00000070814	5597.28	0.510927	0.0705479	7.24228	4.41198e-13	1.03816e-11
ENSG00000171862	2880.74	-0.308096	0.0425449	-7.24167	4.43183e-13	1.04163e-11
ENSG00000175352	1595.98	0.616955	0.0852035	7.24095	4.45551e-13	1.046e-11
ENSG00000121310	2532.14	-0.617312	0.0853386	-7.23368	4.70081e-13	1.10232e-11
ENSG00000215375	472.422	-0.676143	0.0934752	-7.23339	4.71077e-13	1.1034e-11
ENSG00000147853	4288.65	-0.348485	0.0481896	-7.23155	4.77526e-13	1.11722e-11
ENSG00000137807	6753.78	0.897735	0.124149	7.23108	4.79165e-13	1.11978e-11
ENSG00000100749	1266.15	0.701882	0.0971012	7.22836	4.88861e-13	1.14114e-11
ENSG00000263327	76.6925	-1.59251	0.22037	-7.22653	4.95507e-13	1.15403e-11
ENSG00000275342	924.451	-0.768394	0.106329	-7.22659	4.95289e-13	1.15403e-11
ENSG00000174938	1154.04	-0.864725	0.119686	-7.22493	5.0136e-13	1.16633e-11
ENSG00000197363	326.006	-0.700443	0.0969704	-7.22327	5.07516e-13	1.17931e-11
ENSG00000204131	1285.59	0.956018	0.132391	7.22118	5.15392e-13	1.19626e-11
ENSG00000214357	1209.54	0.872458	0.120832	7.22041	5.18328e-13	1.20171e-11
ENSG00000153246	1626.12	-0.773055	0.107094	-7.21851	5.25616e-13	1.21723e-11
ENSG00000107562	18026.2	1.67979	0.232812	7.21522	5.3847e-13	1.24559e-11
ENSG00000126457	11981.4	0.4667	0.064701	7.21318	5.46593e-13	1.26296e-11
ENSG00000060558	26.5594	4.37343	0.606508	7.21084	5.56074e-13	1.28342e-11
ENSG00000143549	36864.3	0.427345	0.0592687	7.2103	5.58295e-13	1.28709e-11
ENSG00000243701	1471.79	0.584398	0.0810536	7.21002	5.59423e-13	1.28824e-11
ENSG00000162595	61.9402	1.81619	0.252176	7.2021	5.92925e-13	1.36386e-11
ENSG00000112137	311.298	0.7129	0.0989959	7.2013	5.9639e-13	1.37029e-11
ENSG00000070182	62.1646	1.26236	0.175337	7.19961	6.03843e-13	1.38586e-11
ENSG00000173848	6317.97	0.773943	0.107514	7.19853	6.08661e-13	1.39536e-11
ENSG00000172273	967.597	-0.335076	0.0465539	-7.19759	6.1285e-13	1.40339e-11
ENSG00000008118	193.044	1.15968	0.161243	7.19216	6.37724e-13	1.45872e-11
ENSG00000158246	613.421	1.01178	0.140717	7.19021	6.46914e-13	1.47645e-11
ENSG00000181472	1681.5	0.638736	0.0888329	7.19031	6.46461e-13	1.47645e-11
ENSG00000148498	3026.49	-0.398464	0.0554425	-7.18697	6.62451e-13	1.51023e-11
ENSG00000127564	1197.46	0.94946	0.132166	7.18386	6.7769e-13	1.54325e-11
ENSG00000156042	32.6441	-2.2594	0.314603	-7.18176	6.88184e-13	1.56541e-11
ENSG00000085840	733.893	0.972167	0.135416	7.17911	7.01688e-13	1.59436e-11
ENSG00000197170	6006.12	0.423455	0.0589962	7.17766	7.0914e-13	1.60951e-11
ENSG00000149485	8424.4	0.614472	0.0856202	7.17672	7.14022e-13	1.61879e-11
ENSG00000203880	898.379	-0.826855	0.115246	-7.17467	7.24829e-13	1.64148e-11
ENSG00000162378	4925.75	-0.470101	0.0655323	-7.17358	7.30598e-13	1.65271e-11
ENSG00000068028	3452.95	0.575246	0.0802623	7.16707	7.66222e-13	1.73139e-11
ENSG00000132481	270.541	0.975364	0.136109	7.16606	7.71878e-13	1.74225e-11
ENSG00000204264	2111.6	0.699086	0.0975962	7.16304	7.89063e-13	1.77908e-11
ENSG00000164938	1500.28	-0.788749	0.11012	-7.16263	7.91456e-13	1.78252e-11
ENSG00000198720	457.328	-0.769657	0.107482	-7.16078	8.02171e-13	1.80467e-11
ENSG00000185252	849.631	-0.407529	0.0569144	-7.16038	8.04535e-13	1.808e-11
ENSG00000239887	95.5289	-1.11563	0.15583	-7.15928	8.11013e-13	1.82056e-11
ENSG00000198113	4542.8	0.433492	0.0606018	7.15312	8.4826e-13	1.90209e-11
ENSG00000232692	27.2395	-1.37982	0.192915	-7.15249	8.52155e-13	1.90873e-11
ENSG00000172716	2434.26	0.709029	0.0991415	7.15168	8.57205e-13	1.91795e-11
ENSG00000138180	5541.92	0.944908	0.132221	7.14644	8.90562e-13	1.99041e-11
ENSG00000006025	643.207	-0.667679	0.0934524	-7.14459	9.02631e-13	2.01519e-11
ENSG00000132906	884.492	-0.43137	0.0604046	-7.14134	9.24239e-13	2.06118e-11
ENSG00000176428	97.7543	-0.967309	0.135459	-7.14095	9.26864e-13	2.06479e-11
ENSG00000127666	1774.81	0.528238	0.0739818	7.14011	9.32585e-13	2.07528e-11
ENSG00000117595	42.5815	1.58495	0.222065	7.13734	9.51572e-13	2.11523e-11
ENSG00000162976	1558.61	-0.6115	0.0857023	-7.13517	9.66674e-13	2.14648e-11
ENSG00000164171	8233.44	1.16277	0.163069	7.13054	9.9979e-13	2.21761e-11
ENSG00000168765	1804.88	-0.615389	0.0863125	-7.12978	1.00532e-12	2.22745e-11
ENSG00000131470	532.858	0.794026	0.111388	7.12846	1.01496e-12	2.24639e-11
ENSG00000066629	3465.83	0.674909	0.0946912	7.12748	1.02225e-12	2.26008e-11
ENSG00000076003	5586.94	0.570754	0.0800865	7.12672	1.02792e-12	2.27018e-11
ENSG00000197948	2533.5	-0.36453	0.051186	-7.12166	1.06634e-12	2.35248e-11
ENSG00000132846	783.831	-0.827662	0.116246	-7.11991	1.07995e-12	2.37995e-11
ENSG00000162390	224.494	0.692624	0.0973126	7.11752	1.09884e-12	2.41899e-11
ENSG00000068489	4700.3	0.925765	0.130292	7.10534	1.20029e-12	2.63949e-11
ENSG00000176619	15612.5	0.601001	0.084613	7.10295	1.22124e-12	2.68266e-11
ENSG00000188015	283.163	1.02274	0.144076	7.09861	1.26014e-12	2.76515e-11
ENSG00000149929	1119.84	0.578315	0.0814761	7.09797	1.26603e-12	2.77511e-11
ENSG00000077514	1524.95	0.68508	0.096523	7.09758	1.26958e-12	2.77991e-11
ENSG00000122566	68674.1	0.426432	0.0601059	7.09468	1.2965e-12	2.83583e-11
ENSG00000136930	10716.7	0.426357	0.0601132	7.09257	1.31644e-12	2.87637e-11
ENSG00000135473	1105.27	-0.522755	0.0737071	-7.09233	1.31876e-12	2.87838e-11
ENSG00000169248	26.6767	4.80176	0.677134	7.09129	1.32864e-12	2.89685e-11
ENSG00000187678	3155.33	0.601169	0.0847821	7.09076	1.33381e-12	2.90504e-11
ENSG00000092470	1778.73	0.844512	0.119108	7.09029	1.33832e-12	2.91177e-11
ENSG00000248008	767.464	0.422762	0.0597085	7.08044	1.43699e-12	3.12314e-11
ENSG00000132646	7181.45	0.624542	0.0882395	7.07781	1.46454e-12	3.17963e-11
ENSG00000096063	2935.48	0.481579	0.0680682	7.07495	1.49508e-12	3.2425e-11
ENSG00000151702	1419.29	0.541266	0.0765301	7.07259	1.52064e-12	3.29446e-11
ENSG00000115267	892.78	1.22446	0.173199	7.06965	1.55325e-12	3.36156e-11
ENSG00000147202	1650.65	0.466977	0.0660852	7.06628	1.59139e-12	3.44046e-11
ENSG00000102977	1195.22	0.478538	0.0677244	7.06595	1.59516e-12	3.44497e-11
ENSG00000054277	494.516	-0.945482	0.133842	-7.06418	1.61572e-12	3.48523e-11
ENSG00000134910	19805	0.342954	0.0485493	7.06405	1.6172e-12	3.48523e-11
ENSG00000266904	41.2947	-1.49602	0.211846	-7.06183	1.64328e-12	3.53771e-11
ENSG00000143367	2033.08	-0.603009	0.085407	-7.06041	1.66011e-12	3.57019e-11
ENSG00000106608	4582.82	0.439458	0.0622555	7.05895	1.67761e-12	3.60406e-11
ENSG00000187608	4747.52	1.86234	0.26389	7.05725	1.69826e-12	3.64459e-11
ENSG00000125450	2415.18	0.477552	0.0676889	7.0551	1.72479e-12	3.69765e-11
ENSG00000008311	2367.3	-0.587395	0.0832672	-7.05433	1.73434e-12	3.71425e-11
ENSG00000125733	3563.9	0.29034	0.0411744	7.05147	1.77032e-12	3.78734e-11
ENSG00000160323	85.8508	-1.31916	0.187122	-7.04972	1.79274e-12	3.82731e-11
ENSG00000262185	159.736	-0.995616	0.141227	-7.04976	1.79221e-12	3.82731e-11
ENSG00000049192	2257.71	0.893932	0.126816	7.04902	1.80182e-12	3.8427e-11
ENSG00000115457	4861.6	-0.581663	0.0825444	-7.04668	1.83243e-12	3.90392e-11
ENSG00000152492	9207.13	0.563304	0.0799506	7.04566	1.84586e-12	3.92845e-11
ENSG00000205795	243.015	-1.48155	0.210316	-7.04437	1.86297e-12	3.96075e-11
ENSG00000105270	5911.37	-0.586043	0.0832495	-7.0396	1.92797e-12	4.09469e-11
ENSG00000077152	1901.7	0.743348	0.105624	7.03765	1.9551e-12	4.14802e-11
ENSG00000105429	6744.15	-0.689699	0.0980055	-7.03735	1.95933e-12	4.15269e-11
ENSG00000145555	14284.1	0.552241	0.078522	7.03295	2.02214e-12	4.28138e-11
ENSG00000262003	122.046	1.16398	0.165556	7.03069	2.05508e-12	4.34664e-11
ENSG00000139734	4311.85	0.972398	0.138337	7.02921	2.07701e-12	4.38849e-11
ENSG00000175166	34171	0.55489	0.0789606	7.02743	2.10371e-12	4.44032e-11
ENSG00000130204	4924.51	0.572998	0.0815565	7.02578	2.12873e-12	4.48851e-11
ENSG00000139631	797.413	-0.535204	0.0761854	-7.02502	2.14034e-12	4.50835e-11
ENSG00000168056	4198.4	-0.682722	0.0972474	-7.02047	2.21129e-12	4.65166e-11
ENSG00000134470	583.022	0.731068	0.104135	7.02036	2.21291e-12	4.65166e-11
ENSG00000147872	5029.31	0.447042	0.0636823	7.01988	2.22062e-12	4.66307e-11
ENSG00000152229	964.853	0.629953	0.0897496	7.019	2.23455e-12	4.68752e-11
ENSG00000137463	1221.7	-0.692559	0.0986917	-7.0174	2.2604e-12	4.73691e-11
ENSG00000204856	936.558	0.498185	0.0710635	7.01042	2.37604e-12	4.97415e-11
ENSG00000110723	230.007	-1.23312	0.175912	-7.00986	2.38564e-12	4.98915e-11
ENSG00000181773	107.194	1.17014	0.167009	7.00648	2.44392e-12	5.10583e-11
ENSG00000142731	1558.37	0.9607	0.137125	7.00601	2.45203e-12	5.11756e-11
ENSG00000167291	4250.63	-0.397106	0.056695	-7.00425	2.48315e-12	5.17723e-11
ENSG00000158023	170.753	0.608809	0.0869432	7.00237	2.51666e-12	5.24175e-11
ENSG00000197429	960.029	-0.431452	0.061621	-7.00171	2.52861e-12	5.26131e-11
ENSG00000139190	693.222	-0.579687	0.0827973	-7.00128	2.53636e-12	5.27207e-11
ENSG00000156136	1659.06	0.577454	0.0824873	7.00052	2.55016e-12	5.29539e-11
ENSG00000178718	514.606	0.637791	0.091223	6.99156	2.71839e-12	5.63901e-11
ENSG00000014138	470.271	0.741318	0.106123	6.98545	2.83952e-12	5.88433e-11
ENSG00000186470	3157.91	0.506845	0.0725632	6.98487	2.85124e-12	5.90265e-11
ENSG00000106263	14690.7	0.307535	0.044043	6.9826	2.89765e-12	5.99267e-11
ENSG00000068079	1554.2	1.18739	0.170131	6.9793	2.96656e-12	6.129e-11
ENSG00000099840	57.9039	-1.40539	0.201595	-6.97133	3.13963e-12	6.48004e-11
ENSG00000221978	9151.08	-0.445132	0.0638613	-6.97029	3.16281e-12	6.5213e-11
ENSG00000149636	1235.39	0.713399	0.102413	6.96587	3.26388e-12	6.72295e-11
ENSG00000122778	2091.42	-0.512089	0.0735379	-6.96361	3.31652e-12	6.8245e-11
ENSG00000165501	983.958	0.630755	0.090648	6.9583	3.44413e-12	7.07999e-11
ENSG00000237499	23.2337	2.08927	0.300297	6.95733	3.46793e-12	7.12176e-11
ENSG00000170989	1723.11	0.906323	0.130318	6.95471	3.53285e-12	7.24783e-11
ENSG00000135749	1040.48	-0.570709	0.0820816	-6.95294	3.57745e-12	7.32466e-11
ENSG00000290862	50.8923	-1.793	0.257875	-6.95297	3.57684e-12	7.32466e-11
ENSG00000258634	544.501	-0.515823	0.0742264	-6.94932	3.67055e-12	7.50778e-11
ENSG00000184216	11803.1	0.376587	0.0542006	6.94803	3.70418e-12	7.569e-11
ENSG00000163565	8381.16	0.500313	0.0720112	6.94771	3.71257e-12	7.57859e-11
ENSG00000166851	4869.94	0.892059	0.128483	6.94302	3.83814e-12	7.82714e-11
ENSG00000161642	830.639	-0.443755	0.0639957	-6.93414	4.08701e-12	8.32637e-11
ENSG00000120539	1345.09	0.822254	0.118607	6.93259	4.13213e-12	8.40994e-11
ENSG00000184584	2039.93	0.523772	0.0755671	6.93122	4.17228e-12	8.48322e-11
ENSG00000128050	13866.8	0.61362	0.0885589	6.92895	4.23976e-12	8.60335e-11
ENSG00000268388	1359.72	0.671363	0.0968911	6.92905	4.23676e-12	8.60335e-11
ENSG00000144354	1240.68	0.887066	0.128075	6.92612	4.32525e-12	8.76815e-11
ENSG00000261618	46.1457	3.13884	0.453381	6.92319	4.41592e-12	8.93951e-11
ENSG00000105722	3763.39	0.439816	0.0635287	6.9231	4.4185e-12	8.93951e-11
ENSG00000176915	7567.27	0.333205	0.0481318	6.92278	4.4287e-12	8.9513e-11
ENSG00000237187	1142.78	-0.850592	0.122909	-6.92051	4.50024e-12	9.08694e-11
ENSG00000234745	9973.1	0.82552	0.119331	6.91788	4.58443e-12	9.24783e-11
ENSG00000143196	117.699	-1.12559	0.162712	-6.9177	4.59025e-12	9.25046e-11
ENSG00000179562	2486.82	-0.274298	0.0396718	-6.91418	4.70589e-12	9.47419e-11
ENSG00000162004	133.892	-1.00132	0.144953	-6.90789	4.9193e-12	9.89412e-11
ENSG00000125319	411.005	0.84356	0.122131	6.90703	4.94922e-12	9.94454e-11
ENSG00000157353	557.224	-0.489886	0.0709507	-6.9046	5.0346e-12	1.01062e-10
ENSG00000182628	4575.57	0.488561	0.070797	6.90087	5.16852e-12	1.03649e-10
ENSG00000092853	1933.15	1.02395	0.148389	6.90044	5.18405e-12	1.03757e-10
ENSG00000047634	1333.29	0.520798	0.0754717	6.90057	5.17934e-12	1.03757e-10
ENSG00000120437	2137.1	0.652637	0.094588	6.89978	5.20813e-12	1.04137e-10
ENSG00000055813	801.387	0.777597	0.112712	6.899	5.23693e-12	1.04611e-10
ENSG00000111602	2928.57	0.724884	0.105123	6.89559	5.3642e-12	1.07049e-10
ENSG00000158258	87.929	-1.50654	0.218488	-6.89532	5.37423e-12	1.07112e-10
ENSG00000112759	1544.58	0.582998	0.0845509	6.89523	5.3778e-12	1.07112e-10
ENSG00000116171	8336.84	-0.353567	0.0512863	-6.89397	5.42555e-12	1.07958e-10
ENSG00000123416	30851.4	0.679788	0.0986425	6.89143	5.52349e-12	1.098e-10
ENSG00000164327	3365.85	0.702747	0.102092	6.88344	5.84229e-12	1.16025e-10
ENSG00000288075	483.584	0.554099	0.0805036	6.8829	5.86444e-12	1.16352e-10
ENSG00000214021	1457.01	-0.716763	0.104144	-6.8824	5.88534e-12	1.16541e-10
ENSG00000157224	2251.88	0.661193	0.096069	6.88248	5.8819e-12	1.16541e-10
ENSG00000132507	11472.7	0.502222	0.0729817	6.88147	5.92371e-12	1.17188e-10
ENSG00000145050	6365.86	0.70589	0.102613	6.87911	6.02261e-12	1.19029e-10
ENSG00000146386	2015.79	0.597416	0.0868581	6.87806	6.06724e-12	1.19796e-10
ENSG00000065328	1216.8	1.03272	0.15017	6.87705	6.11046e-12	1.20533e-10
ENSG00000115875	8710.05	0.403786	0.0587165	6.87687	6.11806e-12	1.20567e-10
ENSG00000176225	1592.94	0.730084	0.106172	6.87639	6.13879e-12	1.20859e-10
ENSG00000181026	6343.55	0.455668	0.0662704	6.87589	6.16049e-12	1.21092e-10
ENSG00000167670	1909.9	0.73699	0.107185	6.87584	6.16242e-12	1.21092e-10
ENSG00000115159	4699.78	0.587338	0.0854351	6.87467	6.21329e-12	1.21974e-10
ENSG00000104738	7064	0.860235	0.12514	6.87417	6.23538e-12	1.22291e-10
ENSG00000135316	6301.47	0.413532	0.0601706	6.87266	6.30168e-12	1.23473e-10
ENSG00000146282	4281	-0.35652	0.0518789	-6.87215	6.32397e-12	1.23792e-10
ENSG00000261824	1173.56	-0.617299	0.0898373	-6.87129	6.36221e-12	1.24421e-10
ENSG00000145220	1199.25	0.598547	0.0871367	6.86905	6.46315e-12	1.26275e-10
ENSG00000011426	20700.2	1.07274	0.156342	6.86149	6.81468e-12	1.33016e-10
ENSG00000156110	4139.16	0.446355	0.0650553	6.86116	6.83051e-12	1.33072e-10
ENSG00000140464	4332.26	0.447717	0.0652527	6.86127	6.82492e-12	1.33072e-10
ENSG00000225783	328.841	-1.61345	0.235303	-6.85691	7.0368e-12	1.3696e-10
ENSG00000138074	2498.91	0.493583	0.0720199	6.85342	7.21053e-12	1.40209e-10
ENSG00000126709	5414.36	2.20256	0.321421	6.85258	7.25288e-12	1.40898e-10
ENSG00000269289	29.1487	-2.1206	0.309528	-6.85108	7.3297e-12	1.42256e-10
ENSG00000135362	1546.56	0.558417	0.0815141	6.85056	7.35638e-12	1.42639e-10
ENSG00000100714	6781.63	0.523883	0.0764943	6.84865	7.45494e-12	1.44413e-10
ENSG00000123473	1896.24	0.872446	0.127415	6.84731	7.52537e-12	1.45598e-10
ENSG00000119638	6813.38	-0.39267	0.0573474	-6.84721	7.53032e-12	1.45598e-10
ENSG00000123096	1385.84	-0.9532	0.139213	-6.84707	7.53762e-12	1.45602e-10
ENSG00000148082	1895.07	0.666723	0.0973991	6.84527	7.63335e-12	1.47312e-10
ENSG00000205593	175.336	-0.929988	0.135894	-6.84346	7.73037e-12	1.49044e-10
ENSG00000102007	6588.64	0.487326	0.0712922	6.83561	8.1657e-12	1.5729e-10
ENSG00000255471	72.9762	-1.06919	0.156421	-6.83533	8.18168e-12	1.57449e-10
ENSG00000128159	2757.63	-0.479689	0.0701842	-6.83472	8.21639e-12	1.57969e-10
ENSG00000213988	136.192	0.907822	0.132879	6.83197	8.37591e-12	1.60885e-10
ENSG00000161714	5624.9	-0.600935	0.0879799	-6.83036	8.47021e-12	1.62544e-10
ENSG00000138376	1078.56	0.757323	0.110891	6.82941	8.52641e-12	1.63469e-10
ENSG00000086061	18801.4	0.364288	0.0533491	6.82837	8.58836e-12	1.64503e-10
ENSG00000157551	13.6126	3.33211	0.488011	6.82794	8.61412e-12	1.64843e-10
ENSG00000109971	123738	0.386803	0.0567019	6.82169	8.99734e-12	1.72015e-10
ENSG00000179104	563.316	-1.10381	0.161867	-6.81922	9.1533e-12	1.74834e-10
ENSG00000078081	29.348	2.68692	0.394216	6.81585	9.37103e-12	1.78826e-10
ENSG00000043143	2386	0.674038	0.098952	6.81177	9.64085e-12	1.83804e-10
ENSG00000025772	7377.37	0.37356	0.0548451	6.81119	9.67963e-12	1.84372e-10
ENSG00000139874	15728.4	0.519413	0.0762723	6.80998	9.76098e-12	1.85749e-10
ENSG00000122729	12535.8	0.362185	0.0532317	6.80392	1.01811e-11	1.93563e-10
ENSG00000176788	9268.72	0.332292	0.0488658	6.8001	1.04546e-11	1.98579e-10
ENSG00000134247	3077.49	-0.48419	0.0712488	-6.79576	1.07742e-11	2.0446e-10
ENSG00000176809	259.162	-0.899178	0.132341	-6.79443	1.08742e-11	2.06167e-10
ENSG00000141526	15060.7	0.614811	0.0904913	6.79414	1.08961e-11	2.06392e-10
ENSG00000120334	1057.22	0.602714	0.088717	6.79367	1.09319e-11	2.06879e-10
ENSG00000072422	2516.99	-0.870651	0.128269	-6.78771	1.13931e-11	2.15408e-10
ENSG00000260565	1069.62	-0.411905	0.0606872	-6.78735	1.14209e-11	2.15734e-10
ENSG00000183520	3293.51	0.35075	0.0516796	6.787	1.14489e-11	2.16063e-10
ENSG00000132436	1434.96	0.71327	0.105111	6.7859	1.15364e-11	2.17514e-10
ENSG00000147883	520.126	-0.872656	0.128617	-6.78491	1.1616e-11	2.18814e-10
ENSG00000132122	469.2	-0.746795	0.110081	-6.78406	1.16848e-11	2.1988e-10
ENSG00000156466	176.921	-1.23434	0.181951	-6.78394	1.1694e-11	2.1988e-10
ENSG00000049759	2254.77	0.631524	0.0931414	6.78027	1.19949e-11	2.25331e-10
ENSG00000205531	5342.68	0.349743	0.0515847	6.77997	1.20198e-11	2.25592e-10
ENSG00000156273	3637.06	-0.405739	0.0598484	-6.77945	1.20632e-11	2.26199e-10
ENSG00000055732	118.369	-1.18441	0.174722	-6.77879	1.21185e-11	2.27027e-10
ENSG00000100302	80.0043	1.79681	0.265109	6.77764	1.22159e-11	2.28643e-10
ENSG00000139173	789.09	-0.64585	0.0953125	-6.77613	1.23439e-11	2.30828e-10
ENSG00000213930	150.848	-0.700312	0.103367	-6.77503	1.24379e-11	2.32374e-10
ENSG00000161010	165.087	-0.744282	0.109866	-6.77448	1.24858e-11	2.33057e-10
ENSG00000112079	8053.11	-0.39036	0.0576391	-6.77249	1.26588e-11	2.36071e-10
ENSG00000283913	15.1453	-2.26191	0.334174	-6.76866	1.29985e-11	2.42186e-10
ENSG00000148053	278.636	-1.60563	0.23723	-6.76826	1.30343e-11	2.42633e-10
ENSG00000117308	1971.99	0.741998	0.109634	6.76797	1.30598e-11	2.42887e-10
ENSG00000184588	1667.9	0.74456	0.110017	6.76768	1.30866e-11	2.43165e-10
ENSG00000003056	6198.17	0.243616	0.0360213	6.76312	1.35053e-11	2.50717e-10
ENSG00000135446	4801.19	0.365863	0.0541375	6.75802	1.39886e-11	2.59455e-10
ENSG00000001084	1043.39	-0.579791	0.0858154	-6.75626	1.41597e-11	2.6239e-10
ENSG00000291117	268.462	-0.637919	0.0944403	-6.75473	1.43098e-11	2.64931e-10
ENSG00000196460	407.391	0.908279	0.134473	6.75434	1.43488e-11	2.65414e-10
ENSG00000177889	8727.38	0.435214	0.0644371	6.75408	1.4374e-11	2.65641e-10
ENSG00000165801	7667.15	0.46003	0.0681225	6.75298	1.44843e-11	2.67437e-10
ENSG00000091651	1235.03	0.733973	0.10871	6.75169	1.46134e-11	2.69579e-10
ENSG00000290600	120.712	-0.982235	0.145483	-6.75155	1.46271e-11	2.69588e-10
ENSG00000167216	240.715	-0.643324	0.095307	-6.75001	1.47832e-11	2.7222e-10
ENSG00000151353	2060.95	0.442607	0.0655816	6.74895	1.48921e-11	2.7398e-10
ENSG00000184428	1491.15	-0.435046	0.0644646	-6.7486	1.49283e-11	2.74399e-10
ENSG00000169507	4101.27	-1.10642	0.163955	-6.74831	1.49579e-11	2.74451e-10
ENSG00000165685	277.776	1.26604	0.187608	6.74834	1.49545e-11	2.74451e-10
ENSG00000198795	1510.44	-0.542278	0.0803814	-6.74631	1.51651e-11	2.78005e-10
ENSG00000197530	1485.02	-0.642297	0.0952788	-6.74124	1.57044e-11	2.87633e-10
ENSG00000089685	7024.97	0.780898	0.115852	6.74049	1.57855e-11	2.8886e-10
ENSG00000267052	61.3904	1.10361	0.163736	6.74019	1.58179e-11	2.89196e-10
ENSG00000225756	17.309	-1.96547	0.29162	-6.73983	1.58577e-11	2.89664e-10
ENSG00000261105	456.265	-0.614419	0.0912063	-6.73658	1.62155e-11	2.95937e-10
ENSG00000186281	552.998	0.567581	0.084273	6.73503	1.63895e-11	2.98741e-10
ENSG00000230417	51.2783	1.90138	0.282318	6.73489	1.64049e-11	2.98741e-10
ENSG00000105204	285.937	-0.550737	0.0817746	-6.73482	1.64129e-11	2.98741e-10
ENSG00000137171	853.539	-0.573037	0.0850947	-6.7341	1.64946e-11	2.99961e-10
ENSG00000119522	2749.18	0.377983	0.0561447	6.73231	1.66994e-11	3.03417e-10
ENSG00000102096	218.873	0.664709	0.098747	6.73144	1.67995e-11	3.04966e-10
ENSG00000143368	7471.33	0.368171	0.0547015	6.73056	1.69016e-11	3.06547e-10
ENSG00000185338	318.58	1.07223	0.159339	6.72928	1.70501e-11	3.08968e-10
ENSG00000118898	120.531	-2.15658	0.320539	-6.72799	1.72026e-11	3.11455e-10
ENSG00000062822	1509.63	0.640123	0.0951662	6.72637	1.73947e-11	3.14655e-10
ENSG00000174442	2356.7	0.654795	0.0974351	6.72032	1.81327e-11	3.27716e-10
ENSG00000157510	759.455	0.834115	0.124142	6.71903	1.82939e-11	3.30338e-10
ENSG00000168904	855.543	-0.532699	0.0793063	-6.71698	1.85533e-11	3.34727e-10
ENSG00000110002	234.709	-1.27079	0.189254	-6.71474	1.88408e-11	3.39615e-10
ENSG00000136161	941.134	-0.658209	0.0980522	-6.71284	1.90869e-11	3.43749e-10
ENSG00000204291	3355.56	-1.58873	0.236788	-6.7095	1.95293e-11	3.51408e-10
ENSG00000205670	57.389	-1.06173	0.158294	-6.70736	1.98183e-11	3.56294e-10
ENSG00000177728	2852.64	-0.357383	0.0532862	-6.70686	1.98863e-11	3.57205e-10
ENSG00000234719	62.7812	-1.25919	0.187791	-6.70527	2.01037e-11	3.60794e-10
ENSG00000047346	1605.14	-0.559783	0.0834871	-6.70503	2.01371e-11	3.61075e-10
ENSG00000105699	101.156	0.91194	0.13603	6.70397	2.02834e-11	3.63382e-10
ENSG00000113721	29950.3	-0.655977	0.097861	-6.70315	2.0397e-11	3.65097e-10
ENSG00000166073	21367.2	0.450289	0.0671932	6.70141	2.0642e-11	3.69161e-10
ENSG00000182796	602.998	-0.819894	0.122373	-6.69996	2.08476e-11	3.72512e-10
ENSG00000058804	3357.59	0.798873	0.119248	6.69925	2.09498e-11	3.74012e-10
ENSG00000283103	252.166	-0.484017	0.0723014	-6.69443	2.16516e-11	3.86205e-10
ENSG00000134326	335.627	2.28273	0.341192	6.69047	2.22457e-11	3.96457e-10
ENSG00000137745	15.1307	3.25291	0.4867	6.6836	2.33141e-11	4.15137e-10
ENSG00000122952	3631.54	0.88461	0.132361	6.68329	2.33631e-11	4.15307e-10
ENSG00000133958	5.54354	-4.90437	0.733826	-6.68329	2.33642e-11	4.15307e-10
ENSG00000111206	6902.63	0.694612	0.103942	6.6827	2.34583e-11	4.16618e-10
ENSG00000073350	72.8519	-1.36919	0.204902	-6.68216	2.35446e-11	4.17788e-10
ENSG00000138035	2854.71	0.52051	0.0779373	6.67858	2.41271e-11	4.27755e-10
ENSG00000128710	368.164	-0.551261	0.0825448	-6.67832	2.4169e-11	4.28128e-10
ENSG00000211584	1380.2	-0.6876	0.103005	-6.67539	2.46574e-11	4.36403e-10
ENSG00000151322	52.8766	-1.50834	0.226043	-6.67282	2.50932e-11	4.43731e-10
ENSG00000255874	578.146	0.469874	0.0704204	6.67241	2.51634e-11	4.4459e-10
ENSG00000198804	506610	-0.344809	0.0516842	-6.67145	2.53291e-11	4.47131e-10
ENSG00000146828	2449.99	-0.385024	0.0577135	-6.67129	2.53566e-11	4.47231e-10
ENSG00000134516	461.584	1.02891	0.15424	6.67088	2.54267e-11	4.48082e-10
ENSG00000103187	29924.3	0.446091	0.0669215	6.66589	2.63063e-11	4.63186e-10
ENSG00000153233	55.5334	1.98334	0.297565	6.66524	2.64226e-11	4.64834e-10
ENSG00000140350	7039.5	0.373365	0.0560184	6.66504	2.64588e-11	4.65072e-10
ENSG00000143321	26829.5	0.779808	0.117006	6.66471	2.65196e-11	4.6574e-10
ENSG00000181852	7582.02	-0.614961	0.0923038	-6.66237	2.69454e-11	4.72814e-10
ENSG00000138395	942.69	0.823695	0.123649	6.66158	2.70904e-11	4.74951e-10
ENSG00000136717	2485.86	-0.361359	0.0542606	-6.65969	2.74401e-11	4.80671e-10
ENSG00000136689	9.54753	5.25653	0.789584	6.65734	2.78835e-11	4.8802e-10
ENSG00000258728	52.479	-1.35536	0.203611	-6.65662	2.80196e-11	4.89985e-10
ENSG00000173530	3845.74	-1.06008	0.159294	-6.65489	2.83515e-11	4.95365e-10
ENSG00000135069	13507.6	-1.36453	0.20506	-6.65429	2.84675e-11	4.96969e-10
ENSG00000172006	283.715	-0.600475	0.090246	-6.65375	2.85709e-11	4.9835e-10
ENSG00000074800	109404	0.464858	0.0698725	6.65294	2.87296e-11	5.00691e-10
ENSG00000175309	1754.07	-0.364764	0.0548379	-6.65168	2.89768e-11	5.0457e-10
ENSG00000076382	4492.03	0.892481	0.134233	6.64875	2.95599e-11	5.14286e-10
ENSG00000176222	269.178	-0.817162	0.122914	-6.64826	2.96587e-11	5.15568e-10
ENSG00000232434	219.9	-0.959307	0.144333	-6.64649	3.00175e-11	5.21363e-10
ENSG00000179833	3891.95	0.50344	0.075772	6.64415	3.04981e-11	5.29261e-10
ENSG00000031698	16011.9	-0.471618	0.0709928	-6.64318	3.06981e-11	5.32282e-10
ENSG00000103091	1878.97	-0.279113	0.0420221	-6.64204	3.09376e-11	5.35982e-10
ENSG00000169032	4227.28	0.347181	0.0522918	6.6393	3.15167e-11	5.45553e-10
ENSG00000184162	588.597	0.710073	0.106974	6.63784	3.18317e-11	5.50541e-10
ENSG00000083093	911.657	0.412036	0.0620775	6.63744	3.19179e-11	5.51567e-10
ENSG00000067836	436.43	-0.673247	0.101442	-6.63677	3.20642e-11	5.53628e-10
ENSG00000106785	4186.48	0.750125	0.113055	6.63506	3.24371e-11	5.59595e-10
ENSG00000110911	3927.11	0.873802	0.131766	6.63147	3.32353e-11	5.72882e-10
ENSG00000117360	3492.34	0.298248	0.0449755	6.63133	3.3268e-11	5.72965e-10
ENSG00000136518	3310.88	0.391566	0.059056	6.63042	3.34731e-11	5.76012e-10
ENSG00000101945	754.086	0.719997	0.108603	6.62962	3.36554e-11	5.78664e-10
ENSG00000245694	1791.43	-0.453346	0.0683839	-6.62943	3.36995e-11	5.78936e-10
ENSG00000156239	1370.16	-0.417849	0.063041	-6.62821	3.39792e-11	5.83253e-10
ENSG00000148341	4323.13	-0.312671	0.0471878	-6.6261	3.44669e-11	5.91129e-10
ENSG00000147155	708.204	0.627912	0.0948376	6.62092	3.56975e-11	6.11722e-10
ENSG00000124508	1114.23	0.59258	0.0895051	6.62063	3.57664e-11	6.12391e-10
ENSG00000100342	124.1	1.50506	0.22735	6.62001	3.59183e-11	6.14479e-10
ENSG00000239306	3466.25	0.453206	0.0684832	6.61777	3.64656e-11	6.23321e-10
ENSG00000198839	1051.17	-0.482113	0.072873	-6.61579	3.69579e-11	6.31211e-10
ENSG00000128271	20.8736	1.89096	0.285933	6.6133	3.75835e-11	6.4136e-10
ENSG00000183684	4012.2	0.513127	0.0776221	6.61057	3.82833e-11	6.52759e-10
ENSG00000154920	345.919	0.682717	0.103292	6.60958	3.85412e-11	6.5661e-10
ENSG00000132768	1647.26	0.356227	0.0539019	6.60881	3.87418e-11	6.58446e-10
ENSG00000114346	5516.25	0.736519	0.111445	6.6088	3.87454e-11	6.58446e-10
ENSG00000082781	12691.1	-0.590218	0.0893071	-6.60886	3.87299e-11	6.58446e-10
ENSG00000146670	2780.93	0.785652	0.118888	6.60834	3.88652e-11	6.59936e-10
ENSG00000066136	2260.3	0.327222	0.049523	6.60747	3.90932e-11	6.63258e-10
ENSG00000164112	136.308	0.914082	0.138345	6.60725	3.91518e-11	6.63702e-10
ENSG00000162066	410.777	0.470829	0.0712789	6.60544	3.96325e-11	6.71296e-10
ENSG00000040933	2364.89	-0.317871	0.0481258	-6.605	3.97514e-11	6.72754e-10
ENSG00000231365	728.192	-0.332174	0.0503035	-6.6034	4.01845e-11	6.79522e-10
ENSG00000139618	1020.57	0.884253	0.133919	6.60289	4.03223e-11	6.8129e-10
ENSG00000123178	1764.1	0.335529	0.0508228	6.60194	4.05809e-11	6.85096e-10
ENSG00000213445	2006.25	0.400687	0.060705	6.60056	4.09597e-11	6.90921e-10
ENSG00000067141	1409.29	-0.779968	0.11817	-6.60039	4.10079e-11	6.91165e-10
ENSG00000103174	1264.37	-0.430098	0.0651723	-6.5994	4.12826e-11	6.95223e-10
ENSG00000161800	7630.75	0.815059	0.123513	6.59899	4.13955e-11	6.96552e-10
ENSG00000189057	1296.13	1.05096	0.159292	6.59766	4.17712e-11	7.02297e-10
ENSG00000136052	898.617	0.51851	0.0786104	6.59594	4.22559e-11	7.09864e-10
ENSG00000149927	21.3097	-1.71093	0.259448	-6.59452	4.26645e-11	7.16142e-10
ENSG00000117399	8005.47	0.888014	0.134669	6.59407	4.27933e-11	7.17129e-10
ENSG00000279369	174.851	0.698266	0.105891	6.59417	4.27651e-11	7.17129e-10
ENSG00000005073	2532.97	-0.421095	0.0638704	-6.59295	4.31169e-11	7.21961e-10
ENSG00000140403	534.889	0.505678	0.0767023	6.59273	4.3182e-11	7.22461e-10
ENSG00000135506	13883.5	-0.403823	0.0612731	-6.59054	4.38226e-11	7.32581e-10
ENSG00000168300	2363.31	-0.832221	0.126313	-6.58857	4.44071e-11	7.41748e-10
ENSG00000143162	1764.27	-0.753187	0.114323	-6.58823	4.45091e-11	7.42845e-10
ENSG00000103966	4305.01	0.430164	0.0653236	6.58512	4.54527e-11	7.57977e-10
ENSG00000165244	1402.89	0.99482	0.151115	6.58321	4.60409e-11	7.67162e-10
ENSG00000179826	3.6192	5.32643	0.809141	6.58282	4.61594e-11	7.68511e-10
ENSG00000105877	337.12	1.04946	0.159449	6.58181	4.64757e-11	7.73149e-10
ENSG00000174080	1717.45	-0.908257	0.13802	-6.5806	4.68565e-11	7.78852e-10
ENSG00000070495	2187.3	0.479564	0.0729367	6.57506	4.86327e-11	8.0772e-10
ENSG00000141258	2349.01	-0.429957	0.0654034	-6.57393	4.9003e-11	8.13211e-10
ENSG00000141448	122.282	-1.60464	0.244162	-6.57204	4.9632e-11	8.22984e-10
ENSG00000101447	2826.67	0.869714	0.132374	6.57014	5.02689e-11	8.32871e-10
ENSG00000163704	347.519	-0.652409	0.0993091	-6.56948	5.04929e-11	8.35906e-10
ENSG00000114120	3205.78	-0.400223	0.0609233	-6.5693	5.05536e-11	8.36236e-10
ENSG00000100441	4294.9	-0.268412	0.0408676	-6.56785	5.10458e-11	8.43697e-10
ENSG00000135931	9892.9	-0.646532	0.098477	-6.56531	5.1925e-11	8.57537e-10
ENSG00000165271	6050.15	0.37328	0.0568634	6.56451	5.22036e-11	8.61444e-10
ENSG00000151917	1140.47	-0.788177	0.120091	-6.56317	5.26773e-11	8.68561e-10
ENSG00000170681	95.0524	0.925151	0.14098	6.56229	5.29888e-11	8.72711e-10
ENSG00000172890	4544.48	-0.36596	0.0557677	-6.56222	5.30142e-11	8.72711e-10
ENSG00000111012	101.921	1.37403	0.209469	6.55961	5.39481e-11	8.87373e-10
ENSG00000031691	589.771	0.704157	0.107367	6.55842	5.438e-11	8.93759e-10
ENSG00000148634	16961	0.637914	0.0972703	6.55816	5.44746e-11	8.94597e-10
ENSG00000168411	3823.01	0.688741	0.10504	6.55697	5.49131e-11	9.01076e-10
ENSG00000125885	584.484	0.771346	0.117671	6.55512	5.55969e-11	9.11567e-10
ENSG00000165475	614.998	-0.632627	0.0965332	-6.55347	5.62142e-11	9.20952e-10
ENSG00000274565	315.24	-0.941896	0.143788	-6.55059	5.73106e-11	9.38163e-10
ENSG00000143228	1756.25	0.910926	0.139084	6.54945	5.77504e-11	9.44609e-10
ENSG00000132932	28.2919	1.56845	0.239505	6.54873	5.80287e-11	9.48403e-10
ENSG00000117594	28.7497	4.39749	0.671881	6.54505	5.94768e-11	9.71296e-10
ENSG00000087586	4681.09	0.849975	0.129882	6.54419	5.98184e-11	9.76098e-10
ENSG00000157601	5447.43	2.06433	0.315454	6.544	5.98951e-11	9.76571e-10
ENSG00000149554	2825.81	0.451688	0.069032	6.54317	6.02297e-11	9.81247e-10
ENSG00000159259	1153	0.706993	0.108085	6.54106	6.10851e-11	9.94391e-10
ENSG00000145386	5540.96	0.83794	0.128228	6.53478	6.37028e-11	1.03618e-09
ENSG00000128709	104.953	-0.939613	0.143804	-6.53397	6.40492e-11	1.04099e-09
ENSG00000147601	2524.54	-0.446148	0.068287	-6.53342	6.42851e-11	1.04317e-09
ENSG00000105281	18921.5	-0.494198	0.0756406	-6.5335	6.42495e-11	1.04317e-09
ENSG00000101361	7652.81	0.435064	0.0665925	6.53323	6.43669e-11	1.04367e-09
ENSG00000088325	11925.1	0.853496	0.130647	6.53285	6.45278e-11	1.04545e-09
ENSG00000114923	1044.17	-0.57388	0.0878521	-6.53235	6.47477e-11	1.04819e-09
ENSG00000123685	104.413	0.977215	0.149604	6.532	6.4899e-11	1.04981e-09
ENSG00000145439	1057.7	-0.366316	0.0561151	-6.52793	6.66846e-11	1.07784e-09
ENSG00000255399	3350.08	-0.292553	0.0448185	-6.5275	6.6877e-11	1.0801e-09
ENSG00000151725	1390.79	0.774035	0.11866	6.52315	6.88472e-11	1.11104e-09
ENSG00000115504	5334.22	-0.391469	0.0600136	-6.52301	6.89081e-11	1.11115e-09
ENSG00000107731	7729.59	-0.881449	0.135206	-6.51931	7.06331e-11	1.13807e-09
ENSG00000117069	293.611	1.50945	0.231644	6.51626	7.20825e-11	1.16051e-09
ENSG00000162377	2031.01	0.364808	0.0559926	6.51529	7.25479e-11	1.16709e-09
ENSG00000166887	7326.41	-0.395001	0.0606447	-6.51336	7.34869e-11	1.18127e-09
ENSG00000108559	3161.27	0.469747	0.0721457	6.51109	7.46084e-11	1.19835e-09
ENSG00000122642	18995.2	-0.576711	0.0885827	-6.51043	7.49359e-11	1.20267e-09
ENSG00000280099	120.606	-1.01629	0.156148	-6.50848	7.59144e-11	1.21742e-09
ENSG00000167553	17732.8	0.583903	0.0897285	6.50744	7.64443e-11	1.22496e-09
ENSG00000130816	11105.2	0.68421	0.105148	6.50713	7.65997e-11	1.22649e-09
ENSG00000103502	5138.78	-0.391438	0.0601743	-6.50507	7.76555e-11	1.24243e-09
ENSG00000075702	1703.92	0.823845	0.126739	6.5003	8.01593e-11	1.28149e-09
ENSG00000112414	3721.99	1.06147	0.1633	6.50008	8.02752e-11	1.28234e-09
ENSG00000164307	4018.7	0.494759	0.0761334	6.49858	8.10815e-11	1.29421e-09
ENSG00000148339	1689.18	0.446876	0.0687733	6.49782	8.14949e-11	1.2998e-09
ENSG00000107485	72.3525	-1.64968	0.253949	-6.49609	8.24341e-11	1.31375e-09
ENSG00000176903	4197.27	-0.321646	0.0495228	-6.49491	8.30837e-11	1.32308e-09
ENSG00000233975	22.8911	2.74489	0.422675	6.49409	8.35378e-11	1.32928e-09
ENSG00000205683	624.912	1.03067	0.158712	6.49395	8.36161e-11	1.32949e-09
ENSG00000143816	101.473	-1.11127	0.171143	-6.49321	8.40267e-11	1.33498e-09
ENSG00000076242	3091.77	0.404362	0.0622913	6.49147	8.50011e-11	1.34942e-09
ENSG00000011198	2411.82	0.399931	0.0616255	6.4897	8.60074e-11	1.36328e-09
ENSG00000177084	3259.92	0.68064	0.104879	6.48977	8.59652e-11	1.36328e-09
ENSG00000113657	18917.4	0.581789	0.0896602	6.48882	8.65102e-11	1.37019e-09
ENSG00000107295	554.572	-0.916285	0.141216	-6.48855	8.66672e-11	1.37162e-09
ENSG00000153976	549.148	0.556453	0.0857772	6.48719	8.74511e-11	1.38296e-09
ENSG00000173638	152.999	0.667622	0.102952	6.48481	8.88415e-11	1.40386e-09
ENSG00000171208	2455.09	0.740526	0.114229	6.48284	9.00148e-11	1.4213e-09
ENSG00000105245	3217.45	-0.515506	0.0795473	-6.4805	9.14214e-11	1.4424e-09
ENSG00000156113	5859.27	0.639913	0.0987577	6.47963	9.19458e-11	1.44956e-09
ENSG00000075240	681.367	-0.408881	0.0631136	-6.47848	9.26485e-11	1.45952e-09
ENSG00000156802	4978.33	0.895016	0.138167	6.47779	9.30735e-11	1.46509e-09
ENSG00000067082	9147.37	0.440702	0.0680399	6.47711	9.34982e-11	1.47064e-09
ENSG00000116741	482.061	-1.13914	0.176019	-6.47168	9.69202e-11	1.5233e-09
ENSG00000090520	4388.87	0.344647	0.0532705	6.46975	9.81681e-11	1.54173e-09
ENSG00000138668	16149.5	0.45212	0.069935	6.46486	1.01391e-10	1.59112e-09
ENSG00000076344	108.18	-1.15331	0.178465	-6.4624	1.03057e-10	1.61603e-09
ENSG00000138286	1736.26	-0.347147	0.0537412	-6.45961	1.04977e-10	1.64487e-09
ENSG00000151466	1216.6	0.604786	0.0936332	6.4591	1.0533e-10	1.64916e-09
ENSG00000142945	3497.52	0.834683	0.129307	6.45504	1.08189e-10	1.69262e-09
ENSG00000078369	43032.9	0.256499	0.0397371	6.45489	1.08299e-10	1.69305e-09
ENSG00000128284	384.971	0.787601	0.122024	6.45448	1.08594e-10	1.69637e-09
ENSG00000114770	2864.65	-0.42152	0.0653144	-6.45371	1.09146e-10	1.70247e-09
ENSG00000172986	333.614	-0.72652	0.112574	-6.4537	1.09151e-10	1.70247e-09
ENSG00000174371	1037.54	0.842097	0.130487	6.45348	1.09312e-10	1.70368e-09
ENSG00000184277	1965.93	-0.372218	0.0576878	-6.45228	1.10181e-10	1.71593e-09
ENSG00000160145	1064.32	0.931526	0.144378	6.45198	1.10396e-10	1.71797e-09
ENSG00000179388	88.9284	-1.53636	0.238361	-6.44552	1.15208e-10	1.79149e-09
ENSG00000080823	1111.51	0.56979	0.0884123	6.44469	1.15836e-10	1.79853e-09
ENSG00000103274	469.449	0.53169	0.0825002	6.44471	1.15819e-10	1.79853e-09
ENSG00000168078	3495.35	0.842555	0.130806	6.44127	1.1848e-10	1.83819e-09
ENSG00000287477	60.2344	1.23083	0.191203	6.43727	1.21638e-10	1.88576e-09
ENSG00000165732	12858.8	0.493937	0.076741	6.43642	1.22324e-10	1.89496e-09
ENSG00000266010	14.832	-2.32538	0.361356	-6.43515	1.23355e-10	1.90949e-09
ENSG00000142687	3752.05	-0.358892	0.0557856	-6.43342	1.24762e-10	1.92948e-09
ENSG00000112081	22093.3	0.328407	0.0510477	6.43333	1.24835e-10	1.92948e-09
ENSG00000116771	151.429	0.726858	0.113001	6.43233	1.25666e-10	1.94086e-09
ENSG00000253508	130.622	-0.827932	0.128743	-6.4309	1.2685e-10	1.95768e-09
ENSG00000182670	19505	-0.425816	0.066226	-6.42975	1.27817e-10	1.97112e-09
ENSG00000108854	11741.7	0.543423	0.0845235	6.42926	1.28228e-10	1.97596e-09
ENSG00000149136	12731.7	0.441765	0.0687152	6.42892	1.28515e-10	1.9789e-09
ENSG00000132749	167.552	0.709579	0.110387	6.42811	1.292e-10	1.98796e-09
ENSG00000171462	140.198	-0.624927	0.0972316	-6.4272	1.29975e-10	1.99839e-09
ENSG00000168159	1600.99	-0.429102	0.0667682	-6.42674	1.30368e-10	2.00176e-09
ENSG00000070087	16137	-0.346522	0.053919	-6.42672	1.3039e-10	2.00176e-09
ENSG00000146918	4691.19	0.926212	0.144125	6.42643	1.30633e-10	2.00399e-09
ENSG00000214706	3141.88	0.410727	0.0639171	6.42593	1.31063e-10	2.00907e-09
ENSG00000139514	18556.9	0.455821	0.0709447	6.42502	1.31856e-10	2.01972e-09
ENSG00000182752	2508.76	0.873814	0.136026	6.4239	1.32827e-10	2.03308e-09
ENSG00000111269	3219.83	-0.345839	0.0538495	-6.42232	1.3421e-10	2.05271e-09
ENSG00000130304	941.305	-0.604524	0.0941318	-6.4221	1.34411e-10	2.05425e-09
ENSG00000097046	816.747	0.700669	0.109108	6.42179	1.34684e-10	2.0569e-09
ENSG00000105136	819.481	-0.392423	0.0611203	-6.4205	1.35824e-10	2.07275e-09
ENSG00000041880	1324.78	0.36275	0.0565013	6.42019	1.361e-10	2.07542e-09
ENSG00000110427	3781.33	0.613373	0.0955753	6.4177	1.38348e-10	2.10813e-09
ENSG00000167747	2403	0.536323	0.0836048	6.41498	1.4084e-10	2.14452e-09
ENSG00000147364	1370.68	-0.326258	0.0508627	-6.41449	1.41297e-10	2.14988e-09
ENSG00000130940	113.527	1.04836	0.163488	6.41246	1.43189e-10	2.17704e-09
ENSG00000154319	112.585	1.42069	0.221589	6.41138	1.44211e-10	2.18853e-09
ENSG00000215241	112.095	-0.714684	0.11147	-6.41144	1.44148e-10	2.18853e-09
ENSG00000215440	249.969	-0.685413	0.106907	-6.41132	1.44264e-10	2.18853e-09
ENSG00000132879	1163.77	-0.595612	0.0929191	-6.41001	1.45513e-10	2.20583e-09
ENSG00000091136	22076.7	-0.663972	0.103608	-6.40849	1.46966e-10	2.22621e-09
ENSG00000131236	48097.5	0.386529	0.0603248	6.40746	1.47965e-10	2.23969e-09
ENSG00000011105	4442.46	-0.465706	0.0727157	-6.40448	1.50878e-10	2.2821e-09
ENSG00000105855	78.406	-1.3116	0.204845	-6.40291	1.52442e-10	2.30406e-09
ENSG00000112297	734.874	0.86323	0.134845	6.40165	1.53709e-10	2.3215e-09
ENSG00000173992	1458.3	-0.481085	0.0752046	-6.39702	1.58439e-10	2.39117e-09
ENSG00000154133	95.0199	1.07284	0.167798	6.39364	1.61986e-10	2.4429e-09
ENSG00000120738	4592.36	-0.926384	0.144919	-6.39243	1.63273e-10	2.46051e-09
ENSG00000147027	14776.3	0.765163	0.119706	6.39204	1.63688e-10	2.46494e-09
ENSG00000089195	1457.52	0.484048	0.0757363	6.39123	1.64555e-10	2.47617e-09
ENSG00000198901	154.071	1.04175	0.163021	6.39031	1.65553e-10	2.48937e-09
ENSG00000100479	468.887	0.915307	0.143278	6.38832	1.67714e-10	2.52001e-09
ENSG00000119969	1862.18	0.866952	0.135724	6.38761	1.68496e-10	2.52991e-09
ENSG00000180479	133.791	-0.629583	0.0986267	-6.3835	1.73089e-10	2.59697e-09
ENSG00000115295	5124.2	-0.521192	0.0816905	-6.38008	1.77001e-10	2.65372e-09
ENSG00000291029	200.809	-0.732233	0.114792	-6.37878	1.78506e-10	2.67433e-09
ENSG00000169764	12530.4	0.437557	0.0685983	6.37854	1.78784e-10	2.67653e-09
ENSG00000236283	159.189	-0.945327	0.148257	-6.37628	1.81443e-10	2.71436e-09
ENSG00000165617	659.946	-1.13879	0.178609	-6.37587	1.81923e-10	2.71956e-09
ENSG00000099875	4798.46	-0.558973	0.0876799	-6.37515	1.82782e-10	2.73041e-09
ENSG00000182667	681.286	0.797273	0.125071	6.37456	1.83489e-10	2.73897e-09
ENSG00000161618	935.88	0.473523	0.074295	6.37355	1.847e-10	2.75504e-09
ENSG00000111540	10964.7	-0.225351	0.0353604	-6.37298	1.85387e-10	2.76327e-09
ENSG00000137936	5655.7	0.581489	0.0912712	6.37101	1.87794e-10	2.79508e-09
ENSG00000135912	1471.46	0.416667	0.0654002	6.37103	1.87759e-10	2.79508e-09
ENSG00000163629	7195.62	-0.590878	0.0927897	-6.36793	1.916e-10	2.84967e-09
ENSG00000067445	1703.71	-0.466176	0.0732084	-6.3678	1.91764e-10	2.85004e-09
ENSG00000163507	2512.09	0.941804	0.147952	6.3656	1.94522e-10	2.88894e-09
ENSG00000137809	9587.01	-1.5883	0.249558	-6.36444	1.95998e-10	2.90875e-09
ENSG00000161692	1299.14	0.68365	0.107448	6.36261	1.98355e-10	2.9416e-09
ENSG00000100330	444.081	-0.462612	0.0727202	-6.36154	1.99746e-10	2.96008e-09
ENSG00000288888	70.4676	-1.00999	0.158769	-6.36135	1.99987e-10	2.96151e-09
ENSG00000178761	918.627	-0.409581	0.0644097	-6.359	2.03078e-10	3.00511e-09
ENSG00000196639	958.303	0.810766	0.127557	6.35608	2.06964e-10	3.0604e-09
ENSG00000134057	9445.08	0.792768	0.124791	6.35279	2.11444e-10	3.1244e-09
ENSG00000168724	4358.4	-0.360425	0.0567461	-6.35154	2.13168e-10	3.14761e-09
ENSG00000198408	11276.5	-0.388623	0.0611896	-6.35113	2.13732e-10	3.15367e-09
ENSG00000266709	73.3107	1.07683	0.169558	6.35084	2.14144e-10	3.15747e-09
ENSG00000130224	1196.41	-0.638289	0.100518	-6.35	2.15319e-10	3.17252e-09
ENSG00000226137	1117.62	-0.622474	0.0980391	-6.34924	2.16377e-10	3.1858e-09
ENSG00000291317	169.944	-0.777087	0.1224	-6.34874	2.17092e-10	3.19405e-09
ENSG00000126067	10571	0.323115	0.0509005	6.34796	2.18183e-10	3.20779e-09
ENSG00000267508	216.127	-0.688978	0.108546	-6.34732	2.19104e-10	3.21902e-09
ENSG00000289880	5.06415	4.2855	0.675208	6.34693	2.1965e-10	3.22473e-09
ENSG00000166348	790.974	0.750319	0.118223	6.34666	2.20043e-10	3.22819e-09
ENSG00000120915	112.112	-0.908929	0.143228	-6.34603	2.20936e-10	3.23898e-09
ENSG00000179097	18.492	2.49239	0.392832	6.34467	2.22898e-10	3.2654e-09
ENSG00000133243	4821.49	-0.394965	0.06228	-6.34176	2.27151e-10	3.32533e-09
ENSG00000175063	3459.69	0.768928	0.121269	6.34068	2.28748e-10	3.34632e-09
ENSG00000176826	25.6137	-1.78835	0.282152	-6.33826	2.32379e-10	3.39459e-09
ENSG00000152242	3104.52	0.495852	0.0782315	6.33827	2.32363e-10	3.39459e-09
ENSG00000267060	69.4385	1.77852	0.28061	6.33804	2.32706e-10	3.39694e-09
ENSG00000048140	4638.87	-0.272419	0.0429998	-6.33534	2.36819e-10	3.45452e-09
ENSG00000132109	1786.3	0.477086	0.0753212	6.33403	2.38845e-10	3.48161e-09
ENSG00000160094	1557.11	-0.548411	0.0865925	-6.33324	2.40061e-10	3.49435e-09
ENSG00000144554	1348.67	0.828065	0.130748	6.33331	2.39953e-10	3.49435e-09
ENSG00000103353	7835.92	-0.226787	0.0358101	-6.33305	2.40355e-10	3.49615e-09
ENSG00000189319	1108.29	-0.358184	0.0565905	-6.32941	2.46107e-10	3.57728e-09
ENSG00000117791	552.024	-0.47934	0.0757513	-6.32781	2.48673e-10	3.61201e-09
ENSG00000244586	326.071	-0.921087	0.145611	-6.32567	2.5213e-10	3.65963e-09
ENSG00000116132	14622.8	0.587395	0.0928716	6.3248	2.53555e-10	3.67772e-09
ENSG00000132357	299.37	0.904194	0.143033	6.32156	2.58929e-10	3.753e-09
ENSG00000196517	3195.55	-0.904072	0.143048	-6.32008	2.61435e-10	3.78665e-09
ENSG00000173818	906.829	-0.538867	0.0852689	-6.31963	2.62197e-10	3.795e-09
ENSG00000101187	236.224	1.0147	0.160584	6.3188	2.63605e-10	3.81269e-09
ENSG00000106330	778.108	-0.480171	0.0759957	-6.3184	2.64281e-10	3.81977e-09
ENSG00000161395	771.497	-0.586082	0.0927742	-6.3173	2.6617e-10	3.84436e-09
ENSG00000213281	7550.83	0.371294	0.0588017	6.31434	2.71319e-10	3.91598e-09
ENSG00000094916	10315.6	0.538217	0.0852626	6.31247	2.74621e-10	3.96084e-09
ENSG00000137628	1863.56	1.35961	0.215409	6.31179	2.75819e-10	3.97532e-09
ENSG00000123739	995.732	-0.551343	0.0873767	-6.30996	2.79108e-10	4.0199e-09
ENSG00000124155	10605.4	-0.303527	0.0481062	-6.30952	2.79906e-10	4.02856e-09
ENSG00000180818	1723.62	-0.355076	0.0562812	-6.30896	2.80908e-10	4.04015e-09
ENSG00000103227	979.813	-0.64155	0.101733	-6.30622	2.85932e-10	4.10952e-09
ENSG00000083750	864.142	-0.58702	0.0931109	-6.30452	2.89084e-10	4.15192e-09
ENSG00000101811	1615.27	0.427753	0.0678515	6.30425	2.8959e-10	4.15336e-09
ENSG00000080031	69.1852	0.921634	0.146191	6.30432	2.89461e-10	4.15336e-09
ENSG00000127947	8187.92	0.403891	0.0640803	6.30288	2.9216e-10	4.18729e-09
ENSG00000197619	529.446	-0.474918	0.0753762	-6.30064	2.9642e-10	4.24537e-09
ENSG00000171488	1504.74	0.633759	0.100601	6.29975	2.98127e-10	4.26684e-09
ENSG00000177602	403.548	0.736326	0.116894	6.29907	2.99433e-10	4.28254e-09
ENSG00000166598	87116.4	0.460192	0.0730834	6.2968	3.03845e-10	4.34261e-09
ENSG00000114861	1741.91	0.42884	0.0681234	6.29505	3.0731e-10	4.38907e-09
ENSG00000165480	1867.35	0.85588	0.135966	6.29481	3.07781e-10	4.39274e-09
ENSG00000105255	850.918	0.343122	0.0545497	6.29007	3.17313e-10	4.52563e-09
ENSG00000262655	213.36	0.977373	0.155404	6.28924	3.19031e-10	4.54697e-09
ENSG00000101003	1102.59	0.836665	0.133065	6.28764	3.22318e-10	4.59063e-09
ENSG00000125347	1093.72	0.672872	0.107024	6.28711	3.23435e-10	4.60334e-09
ENSG00000167261	5.14276	-4.79481	0.762859	-6.28532	3.27188e-10	4.65352e-09
ENSG00000079616	3107.1	0.708263	0.112701	6.28443	3.29059e-10	4.67688e-09
ENSG00000213593	5395.91	0.37075	0.0590049	6.28339	3.31272e-10	4.70181e-09
ENSG00000167323	4131.1	-0.414937	0.0660369	-6.28342	3.31212e-10	4.70181e-09
ENSG00000177666	3491.51	-0.559852	0.0891324	-6.28114	3.3611e-10	4.76717e-09
ENSG00000031081	4158.94	0.408406	0.0650326	6.28003	3.38508e-10	4.79787e-09
ENSG00000118655	874.312	0.601712	0.0958326	6.27878	3.41241e-10	4.83327e-09
ENSG00000170421	1588.95	-0.652885	0.104018	-6.27663	3.45997e-10	4.89724e-09
ENSG00000169398	8406.09	0.387683	0.0617686	6.27638	3.46539e-10	4.90154e-09
ENSG00000115902	4268.03	-0.625844	0.0997386	-6.27484	3.49992e-10	4.94354e-09
ENSG00000157214	569.748	0.495447	0.0789573	6.27486	3.49942e-10	4.94354e-09
ENSG00000096093	1247.89	-0.42727	0.0681208	-6.27224	3.55892e-10	5.02342e-09
ENSG00000060762	1118.65	-0.52996	0.0844984	-6.27184	3.56815e-10	5.03298e-09
ENSG00000160886	1671.24	0.879701	0.140265	6.27172	3.57072e-10	5.03314e-09
ENSG00000105227	390.674	-0.639085	0.101906	-6.27133	3.57973e-10	5.04238e-09
ENSG00000114480	9007.96	0.344802	0.0549862	6.27069	3.59449e-10	5.05969e-09
ENSG00000250067	168.269	-0.826266	0.131814	-6.26845	3.64662e-10	5.12954e-09
ENSG00000138386	2366.47	0.636958	0.101617	6.26824	3.65148e-10	5.13286e-09
ENSG00000167930	6787.86	-0.584234	0.0932078	-6.26808	3.6553e-10	5.13471e-09
ENSG00000035687	4192.45	0.344565	0.0549767	6.26748	3.66947e-10	5.15109e-09
ENSG00000166548	1772.87	-0.482244	0.0769467	-6.26724	3.67496e-10	5.15526e-09
ENSG00000121152	1764.1	0.833551	0.133047	6.26509	3.72611e-10	5.22344e-09
ENSG00000165312	388.275	-0.518671	0.0827906	-6.26485	3.73181e-10	5.22785e-09
ENSG00000184292	91.5612	-0.988935	0.157871	-6.26421	3.74725e-10	5.2459e-09
ENSG00000152455	759.041	0.483754	0.0772647	6.261	3.82512e-10	5.35126e-09
ENSG00000090273	9039.8	0.384157	0.0613879	6.25787	3.90277e-10	5.45307e-09
ENSG00000142065	390.499	-0.554047	0.0885363	-6.25785	3.90322e-10	5.45307e-09
ENSG00000115109	879.679	-0.511715	0.081785	-6.25683	3.92878e-10	5.48503e-09
ENSG00000188612	10079.8	0.278232	0.0445049	6.25172	4.0596e-10	5.66383e-09
ENSG00000163466	41070.4	0.334403	0.0534991	6.25063	4.08789e-10	5.69941e-09
ENSG00000124789	5762.74	0.499817	0.0799904	6.24847	4.14491e-10	5.77498e-09
ENSG00000104324	2745.15	-0.609047	0.0975583	-6.2429	4.29524e-10	5.98037e-09
ENSG00000140650	2944.51	0.256427	0.0410812	6.24194	4.32178e-10	6.01323e-09
ENSG00000111144	4796.34	-0.504166	0.0807843	-6.24088	4.35105e-10	6.04985e-09
ENSG00000134222	2554.95	0.649379	0.104091	6.23854	4.41665e-10	6.1369e-09
ENSG00000004059	4495.18	-0.40579	0.065051	-6.23803	4.43125e-10	6.15301e-09
ENSG00000095485	1507.88	0.370721	0.0594325	6.23767	4.44138e-10	6.1629e-09
ENSG00000197852	686.311	-1.04928	0.168297	-6.23472	4.52579e-10	6.27578e-09
ENSG00000099783	16494.9	0.359049	0.0576297	6.23028	4.6561e-10	6.45212e-09
ENSG00000081177	1989.46	-0.28185	0.0452608	-6.22725	4.74685e-10	6.56899e-09
ENSG00000182093	1129.84	-0.444849	0.0714355	-6.22729	4.74574e-10	6.56899e-09
ENSG00000100266	5453.8	0.361725	0.0581015	6.22575	4.7925e-10	6.62769e-09
ENSG00000289635	17.1307	1.68532	0.270722	6.22527	4.80731e-10	6.64368e-09
ENSG00000153879	3230.17	-0.445524	0.0716168	-6.22095	4.94156e-10	6.82461e-09
ENSG00000165304	3389.99	0.728235	0.117071	6.22043	4.95779e-10	6.84242e-09
ENSG00000163739	11613.2	4.85757	0.781057	6.21923	4.99614e-10	6.8907e-09
ENSG00000168917	1089.28	0.353173	0.0568099	6.21675	5.07562e-10	6.99562e-09
ENSG00000164308	2485.01	0.75896	0.1221	6.21588	5.10374e-10	7.02965e-09
ENSG00000111300	2747.86	0.366046	0.0589013	6.21456	5.14673e-10	7.07934e-09
ENSG00000101473	1095.67	-0.485022	0.0780451	-6.21464	5.14415e-10	7.07934e-09
ENSG00000155729	1168.6	-0.40475	0.0651412	-6.21343	5.18413e-10	7.12123e-09
ENSG00000054793	3520.78	-0.485912	0.0782031	-6.21347	5.18271e-10	7.12123e-09
ENSG00000169258	671.605	0.621948	0.100111	6.21256	5.21281e-10	7.15584e-09
ENSG00000240563	368.757	0.666098	0.107246	6.21095	5.26642e-10	7.22459e-09
ENSG00000143502	36.2787	1.62125	0.261061	6.21024	5.29034e-10	7.25255e-09
ENSG00000168890	739.662	-0.782329	0.125997	-6.2091	5.32881e-10	7.3004e-09
ENSG00000156970	2748.52	0.8645	0.139234	6.20895	5.33388e-10	7.30246e-09
ENSG00000269343	704.849	0.517573	0.083372	6.20799	5.36667e-10	7.34245e-09
ENSG00000101911	1703.8	0.483099	0.0778401	6.2063	5.42468e-10	7.41686e-09
ENSG00000120656	1727.83	-0.307178	0.0494971	-6.20598	5.43563e-10	7.42491e-09
ENSG00000164687	521.802	0.781643	0.125951	6.20592	5.43781e-10	7.42491e-09
ENSG00000114491	2187.84	0.34297	0.0552769	6.20458	5.4844e-10	7.48354e-09
ENSG00000255920	11.9026	-2.48802	0.401042	-6.20389	5.50843e-10	7.51132e-09
ENSG00000138411	866.459	0.718617	0.115859	6.20249	5.55762e-10	7.5633e-09
ENSG00000112039	793.424	0.355864	0.0573741	6.20252	5.55647e-10	7.5633e-09
ENSG00000096746	12016	0.41891	0.067537	6.20268	5.55108e-10	7.5633e-09
ENSG00000108671	8241.11	0.318197	0.0513124	6.20118	5.60413e-10	7.62155e-09
ENSG00000261786	900.012	0.775209	0.125013	6.20104	5.60899e-10	7.6231e-09
ENSG00000069956	6081.68	0.336609	0.0542901	6.20019	5.63942e-10	7.65937e-09
ENSG00000100429	48.4581	-0.975976	0.157478	-6.19754	5.73535e-10	7.7845e-09
ENSG00000154957	499.928	-0.383269	0.0618618	-6.19557	5.80727e-10	7.8769e-09
ENSG00000106404	359.456	-0.577768	0.0932645	-6.19494	5.83073e-10	7.90349e-09
ENSG00000154229	13474.7	-0.418388	0.0675519	-6.19358	5.88123e-10	7.96667e-09
ENSG00000119760	4018.09	-0.210501	0.0339886	-6.19328	5.89262e-10	7.97683e-09
ENSG00000259275	82.5637	-1.12773	0.182118	-6.19227	5.93021e-10	8.02242e-09
ENSG00000169439	12464.9	-0.793835	0.128213	-6.19152	5.95869e-10	8.05562e-09
ENSG00000162076	1155.01	-0.633005	0.102244	-6.19114	5.97317e-10	8.06989e-09
ENSG00000067715	555.731	-0.630831	0.101948	-6.18774	6.10315e-10	8.23689e-09
ENSG00000259520	20.9433	-1.8823	0.3042	-6.1877	6.10482e-10	8.23689e-09
ENSG00000131873	4832.92	0.304553	0.0492467	6.18423	6.24073e-10	8.41472e-09
ENSG00000050426	2097.75	-0.324036	0.0524007	-6.18382	6.25702e-10	8.43114e-09
ENSG00000115233	7074.26	0.443021	0.0716744	6.18101	6.36915e-10	8.5766e-09
ENSG00000147251	2611.67	-0.547036	0.0885097	-6.18053	6.38882e-10	8.59743e-09
ENSG00000049239	6118.93	-0.573959	0.0928686	-6.18033	6.3968e-10	8.60252e-09
ENSG00000186150	113.525	-0.96831	0.156808	-6.17512	6.61144e-10	8.88534e-09
ENSG00000159055	861.636	0.584239	0.0946496	6.17265	6.71546e-10	9.01922e-09
ENSG00000171298	1873.81	-0.690635	0.111931	-6.1702	6.82032e-10	9.15406e-09
ENSG00000139292	72.087	-1.48429	0.240681	-6.16705	6.95747e-10	9.33202e-09
ENSG00000225138	497.18	-0.980849	0.159116	-6.16435	7.07739e-10	9.48667e-09
ENSG00000104177	1819.63	0.737888	0.119705	6.1642	7.08423e-10	9.48962e-09
ENSG00000168393	2994.43	0.538053	0.087291	6.1639	7.09731e-10	9.50094e-09
ENSG00000140391	10889.8	-0.353167	0.057297	-6.16379	7.10247e-10	9.50164e-09
ENSG00000101347	5445.56	1.20738	0.195962	6.16129	7.21548e-10	9.64653e-09
ENSG00000145949	77.3321	-1.01376	0.164587	-6.15941	7.30161e-10	9.75022e-09
ENSG00000197776	136.06	-0.767556	0.124616	-6.15939	7.30256e-10	9.75022e-09
ENSG00000111653	1299.09	-0.541106	0.0879083	-6.15534	7.49143e-10	9.98938e-09
ENSG00000151287	596.694	0.707507	0.114941	6.15538	7.48971e-10	9.98938e-09
ENSG00000101460	1175.74	-0.845925	0.137462	-6.15387	7.56149e-10	1.00697e-08
ENSG00000166897	314.582	-1.03535	0.168243	-6.15387	7.56127e-10	1.00697e-08
ENSG00000125459	1116.46	0.311979	0.0507037	6.15299	7.60353e-10	1.01191e-08
ENSG00000237649	2309.9	0.839188	0.136393	6.1527	7.61725e-10	1.01308e-08
ENSG00000117650	1744.78	0.778302	0.126523	6.15146	7.67742e-10	1.02042e-08
ENSG00000198846	2214.6	-0.80754	0.131305	-6.15013	7.74211e-10	1.02835e-08
ENSG00000214944	2650.54	0.587327	0.0955401	6.14744	7.87447e-10	1.04525e-08
ENSG00000152684	3194.28	0.360775	0.0587063	6.14542	7.97517e-10	1.05794e-08
ENSG00000113580	7761.95	0.457158	0.074414	6.14345	8.07501e-10	1.07049e-08
ENSG00000145358	820.075	1.35478	0.220567	6.14223	8.13698e-10	1.078e-08
ENSG00000127419	972.047	-0.522515	0.0851073	-6.13948	8.2791e-10	1.09612e-08
ENSG00000030582	20754.7	-0.53489	0.0871451	-6.13792	8.36096e-10	1.10625e-08
ENSG00000155561	4941.15	0.585748	0.0954498	6.13671	8.4246e-10	1.11395e-08
ENSG00000135540	342.294	0.707065	0.115253	6.13489	8.52183e-10	1.12608e-08
ENSG00000104356	2016.32	0.539027	0.087869	6.13444	8.54573e-10	1.12851e-08
ENSG00000087074	5914.06	0.352321	0.0574355	6.1342	8.55862e-10	1.12948e-08
ENSG00000186871	896.491	0.869494	0.141758	6.13366	8.58796e-10	1.13263e-08
ENSG00000143891	886.833	-0.376656	0.0614341	-6.13106	8.72931e-10	1.15053e-08
ENSG00000152661	20331.1	-0.622756	0.101594	-6.12985	8.7961e-10	1.1571e-08
ENSG00000177119	13874.1	-0.44181	0.0720746	-6.12991	8.79305e-10	1.1571e-08
ENSG00000161980	1031.24	0.428858	0.0699604	6.13001	8.78717e-10	1.1571e-08
ENSG00000179136	34.1966	1.57512	0.257036	6.128	8.89908e-10	1.1699e-08
ENSG00000162777	282.38	0.622948	0.101711	6.12469	9.08623e-10	1.19373e-08
ENSG00000197702	30997.8	-0.414936	0.067811	-6.11901	9.41587e-10	1.23625e-08
ENSG00000117616	4557.4	-0.5004	0.0817814	-6.11874	9.43163e-10	1.23752e-08
ENSG00000204899	1993.74	0.653726	0.106845	6.11845	9.44913e-10	1.23903e-08
ENSG00000088205	6654.47	0.413838	0.0676429	6.11799	9.47631e-10	1.2418e-08
ENSG00000162755	60.5653	-1.32755	0.217189	-6.11243	9.81252e-10	1.28503e-08
ENSG00000148218	3390.29	-0.41931	0.0686018	-6.11222	9.82536e-10	1.28589e-08
ENSG00000236830	153.628	0.692713	0.113431	6.10692	1.01575e-09	1.32851e-08
ENSG00000140525	3301.58	0.775749	0.127086	6.10414	1.03353e-09	1.3509e-08
ENSG00000100299	3097.78	-0.528953	0.0866956	-6.10127	1.0523e-09	1.37456e-08
ENSG00000105664	1435.69	-0.95569	0.156649	-6.10083	1.05518e-09	1.37745e-08
ENSG00000099785	940.616	-0.667831	0.109528	-6.09738	1.07824e-09	1.40666e-08
ENSG00000122483	937.663	0.762852	0.125123	6.09679	1.08219e-09	1.41091e-08
ENSG00000051341	1359.07	0.905794	0.148614	6.09493	1.09484e-09	1.42649e-08
ENSG00000108984	258.96	-1.46214	0.239933	-6.09393	1.10171e-09	1.43453e-08
ENSG00000176909	232.271	0.741749	0.12173	6.09338	1.1055e-09	1.43856e-08
ENSG00000135835	616.769	-0.572089	0.0939024	-6.09239	1.1124e-09	1.4459e-08
ENSG00000196230	15430.6	0.472897	0.0776213	6.09236	1.11256e-09	1.4459e-08
ENSG00000185189	2123.18	-0.589691	0.0968147	-6.09092	1.12261e-09	1.45804e-08
ENSG00000242732	1012.31	-0.519094	0.0852735	-6.0874	1.14759e-09	1.48954e-08
ENSG00000244119	69.0876	-0.844674	0.1388	-6.08553	1.16104e-09	1.50604e-08
ENSG00000117114	2142.85	-1.28099	0.21052	-6.0849	1.16566e-09	1.51013e-08
ENSG00000129173	491.713	1.01026	0.166027	6.08493	1.16545e-09	1.51013e-08
ENSG00000116161	6079.51	0.559302	0.0919722	6.0812	1.19286e-09	1.54438e-08
ENSG00000128590	1999.58	0.574887	0.0945563	6.07983	1.20308e-09	1.55663e-08
ENSG00000162073	397.367	0.763611	0.125601	6.07967	1.20433e-09	1.55728e-08
ENSG00000170142	2290.9	0.232295	0.0382165	6.07839	1.21395e-09	1.56872e-08
ENSG00000128944	2664.19	0.726807	0.119579	6.07804	1.21663e-09	1.57021e-08
ENSG00000167088	4824.98	0.461679	0.0759584	6.07805	1.21652e-09	1.57021e-08
ENSG00000143318	36.8587	1.6605	0.27337	6.07421	1.24599e-09	1.60709e-08
ENSG00000176974	562.652	0.714706	0.117667	6.07398	1.24781e-09	1.60842e-08
ENSG00000106462	2557.55	0.703006	0.115743	6.07387	1.24862e-09	1.60846e-08
ENSG00000159399	4325.02	0.460862	0.0759024	6.07177	1.26509e-09	1.62864e-08
ENSG00000174373	1575.16	-0.415467	0.0684304	-6.07138	1.26818e-09	1.63159e-08
ENSG00000251615	196.257	-0.961166	0.158339	-6.07029	1.27683e-09	1.64169e-08
ENSG00000172663	866.503	-0.635364	0.104681	-6.06951	1.28298e-09	1.64857e-08
ENSG00000170852	3461.7	0.297338	0.0490157	6.06617	1.30996e-09	1.68218e-08
ENSG00000158402	569.692	0.765735	0.126255	6.06498	1.3197e-09	1.69295e-08
ENSG00000215769	39.7021	-1.0342	0.17052	-6.06494	1.32e-09	1.69295e-08
ENSG00000134308	33969.6	0.29575	0.0487754	6.06349	1.33197e-09	1.70723e-08
ENSG00000065989	1803.76	-0.455197	0.0750761	-6.06314	1.33491e-09	1.70993e-08
ENSG00000118985	20662	0.595336	0.0982413	6.05994	1.3617e-09	1.74317e-08
ENSG00000143473	68.4787	-1.31084	0.216317	-6.05978	1.36309e-09	1.74386e-08
ENSG00000138002	1619.62	-0.420405	0.0693855	-6.05897	1.36997e-09	1.75156e-08
ENSG00000163938	6784.82	0.317639	0.0524316	6.05816	1.37687e-09	1.75819e-08
ENSG00000157456	3646.53	0.667388	0.110163	6.05821	1.37641e-09	1.75819e-08
ENSG00000134461	259.747	-0.373985	0.0617419	-6.05724	1.38481e-09	1.76723e-08
ENSG00000112984	8319.26	0.849308	0.140269	6.05486	1.40542e-09	1.79241e-08
ENSG00000169689	1933.94	0.482475	0.0796877	6.05457	1.40792e-09	1.79448e-08
ENSG00000125449	838.235	-0.354217	0.058511	-6.05386	1.41417e-09	1.80133e-08
ENSG00000213853	3652.65	0.438761	0.0725085	6.05117	1.43799e-09	1.83053e-08
ENSG00000160325	111.539	-0.947953	0.156662	-6.05095	1.43993e-09	1.83187e-08
ENSG00000227619	87.9759	1.45783	0.241023	6.0485	1.46201e-09	1.85881e-08
ENSG00000172159	148.51	1.39362	0.230446	6.04748	1.47126e-09	1.8694e-08
ENSG00000122335	1118.74	-0.324743	0.0537089	-6.04635	1.48163e-09	1.88141e-08
ENSG00000175322	205.22	0.712248	0.117864	6.04295	1.51319e-09	1.9203e-08
ENSG00000116750	2311.62	0.474964	0.0786154	6.04162	1.52578e-09	1.9315e-08
ENSG00000188747	29.9939	-1.7937	0.29688	-6.04184	1.5237e-09	1.9315e-08
ENSG00000232977	573.275	0.63979	0.105897	6.04162	1.5257e-09	1.9315e-08
ENSG00000015475	2997.04	0.459167	0.0759982	6.04181	1.52391e-09	1.9315e-08
ENSG00000116833	20.223	2.22567	0.368397	6.04149	1.52693e-09	1.93176e-08
ENSG00000253293	1602.12	-0.437663	0.0724538	-6.04058	1.5356e-09	1.94153e-08
ENSG00000170515	7101.64	0.50152	0.0830411	6.03943	1.54662e-09	1.9539e-08
ENSG00000140545	21518.7	-0.725914	0.120197	-6.03936	1.54729e-09	1.9539e-08
ENSG00000213551	1107.36	0.499317	0.0826931	6.0382	1.55845e-09	1.96678e-08
ENSG00000133119	1396.69	0.781256	0.12951	6.0324	1.61541e-09	2.03741e-08
ENSG00000246859	1583.85	-0.525055	0.0870633	-6.03072	1.63227e-09	2.05741e-08
ENSG00000101751	1379.7	-0.371673	0.0616403	-6.0297	1.64262e-09	2.06917e-08
ENSG00000179958	1302.01	0.448938	0.0744924	6.02663	1.67418e-09	2.10763e-08
ENSG00000151164	41.7198	1.36088	0.225905	6.02414	1.70014e-09	2.139e-08
ENSG00000183763	456.271	0.653919	0.108554	6.02389	1.70273e-09	2.13966e-08
ENSG00000173376	38.3883	1.35119	0.224305	6.02389	1.70275e-09	2.13966e-08
ENSG00000143867	399.508	-0.702251	0.116583	-6.02363	1.70543e-09	2.14172e-08
ENSG00000137269	571.569	-0.388117	0.064444	-6.02255	1.7169e-09	2.1548e-08
ENSG00000119900	5853	0.546721	0.0907965	6.02139	1.72924e-09	2.16895e-08
ENSG00000178177	866.616	0.569829	0.0946474	6.02055	1.7383e-09	2.17899e-08
ENSG00000185100	187.195	-0.913073	0.151669	-6.02017	1.74237e-09	2.18276e-08
ENSG00000198478	226.971	-0.670229	0.111355	-6.01883	1.75682e-09	2.19952e-08
ENSG00000273033	237.784	-0.842871	0.140058	-6.01803	1.76549e-09	2.20902e-08
ENSG00000197771	6267.12	0.314407	0.052256	6.01667	1.78045e-09	2.22637e-08
ENSG00000129810	508.024	0.8297	0.138048	6.01025	1.85243e-09	2.31497e-08
ENSG00000070081	8909.28	0.448938	0.0746987	6.00998	1.85548e-09	2.31737e-08
ENSG00000163812	4501.11	-0.188463	0.0313604	-6.00958	1.86e-09	2.3216e-08
ENSG00000068366	9473.91	0.53822	0.0895723	6.00877	1.86934e-09	2.3309e-08
ENSG00000110011	885.143	-0.539091	0.0897177	-6.00874	1.86972e-09	2.3309e-08
ENSG00000122882	2841.11	0.308194	0.0513114	6.00635	1.89752e-09	2.36411e-08
ENSG00000184619	361.054	-0.456778	0.0760894	-6.00317	1.93503e-09	2.40939e-08
ENSG00000139318	2409.18	-0.423992	0.0706438	-6.00182	1.95116e-09	2.42799e-08
ENSG00000165916	12413.6	0.41226	0.0687032	6.00059	1.96604e-09	2.44502e-08
ENSG00000107036	6467.46	-0.520647	0.0867889	-5.999	1.98535e-09	2.46754e-08
ENSG00000024048	3723.68	-0.288528	0.0481216	-5.9958	2.02489e-09	2.51516e-08
ENSG00000109171	6588.9	0.337781	0.0563443	5.99495	2.0355e-09	2.5268e-08
ENSG00000120262	48.666	-1.67725	0.279794	-5.99459	2.03994e-09	2.53079e-08
ENSG00000141627	3061.5	-0.275671	0.0460131	-5.99115	2.08358e-09	2.58336e-08
ENSG00000230630	1414.88	-0.573663	0.0957623	-5.99049	2.09208e-09	2.59233e-08
ENSG00000146263	1403.86	0.73001	0.121876	5.98976	2.10145e-09	2.60236e-08
ENSG00000136928	332.026	1.39212	0.232468	5.98842	2.11888e-09	2.62237e-08
ENSG00000083123	1073.15	-0.40173	0.0670896	-5.98796	2.12484e-09	2.62816e-08
ENSG00000085999	623.917	0.788436	0.131731	5.98521	2.16107e-09	2.67037e-08
ENSG00000289194	290.128	0.685608	0.114552	5.98511	2.16244e-09	2.67037e-08
ENSG00000198056	372.681	0.805508	0.134586	5.98508	2.16288e-09	2.67037e-08
ENSG00000104361	2661.45	-0.652021	0.108952	-5.9845	2.17059e-09	2.67828e-08
ENSG00000185070	2606.96	-0.622221	0.103986	-5.98372	2.181e-09	2.6895e-08
ENSG00000061455	37.5232	-1.56392	0.261401	-5.98286	2.19259e-09	2.70218e-08
ENSG00000254545	41.9508	1.12064	0.187447	5.97844	2.25282e-09	2.77473e-08
ENSG00000166448	690.004	-1.44289	0.241369	-5.97791	2.26013e-09	2.78207e-08
ENSG00000116991	616.179	-0.995932	0.166614	-5.9775	2.26593e-09	2.78586e-08
ENSG00000123064	3916.22	0.346592	0.0579822	5.97756	2.26506e-09	2.78586e-08
ENSG00000110080	2084.67	0.420011	0.0702808	5.97618	2.28424e-09	2.80669e-08
ENSG00000051620	2907.95	-0.486088	0.0813592	-5.97459	2.30663e-09	2.8325e-08
ENSG00000081277	27.3628	1.93095	0.323207	5.97434	2.31031e-09	2.83531e-08
ENSG00000123219	1006.31	0.798905	0.13384	5.96911	2.3855e-09	2.92584e-08
ENSG00000100567	6593.58	0.326871	0.0547874	5.96616	2.42903e-09	2.97745e-08
ENSG00000163348	2656.97	-0.261672	0.0438684	-5.96493	2.44732e-09	2.99808e-08
ENSG00000166770	630.485	-0.416869	0.0698899	-5.96464	2.45167e-09	3.00161e-08
ENSG00000108821	995358	-0.617902	0.103608	-5.96387	2.46339e-09	3.01416e-08
ENSG00000275180	148.472	0.589318	0.0988502	5.96173	2.49588e-09	3.05209e-08
ENSG00000254991	8.23206	2.27669	0.38191	5.96134	2.50183e-09	3.05754e-08
ENSG00000117748	1968.99	0.585659	0.0982467	5.96111	2.50533e-09	3.05936e-08
ENSG00000105185	4519.96	0.507946	0.085211	5.96105	2.5063e-09	3.05936e-08
ENSG00000174799	1071.99	0.49043	0.0823096	5.95836	2.54784e-09	3.10822e-08
ENSG00000135451	1969.73	0.748297	0.125641	5.95584	2.58741e-09	3.15461e-08
ENSG00000175946	26.257	1.97214	0.33126	5.95344	2.62559e-09	3.19926e-08
ENSG00000161888	1250.48	0.642029	0.107844	5.95334	2.6273e-09	3.19943e-08
ENSG00000164237	2233.47	-0.586269	0.0984876	-5.95272	2.63724e-09	3.20964e-08
ENSG00000142082	974.116	-0.430782	0.0724221	-5.94821	2.71092e-09	3.29735e-08
ENSG00000181938	464.094	0.838907	0.141048	5.94766	2.72009e-09	3.30654e-08
ENSG00000166167	2317.86	-0.294255	0.0494781	-5.94717	2.72817e-09	3.31439e-08
ENSG00000129484	1289.71	0.482558	0.0811454	5.94683	2.73379e-09	3.31925e-08
ENSG00000165490	623.007	0.787592	0.132445	5.94658	2.73807e-09	3.32248e-08
ENSG00000144677	4016.01	-0.356994	0.0600384	-5.94608	2.74634e-09	3.32893e-08
ENSG00000108406	3030.87	-0.378339	0.0636285	-5.94607	2.74663e-09	3.32893e-08
ENSG00000176842	341.624	-0.521284	0.0877044	-5.94365	2.78751e-09	3.37648e-08
ENSG00000010030	118.581	1.18947	0.200143	5.94309	2.79707e-09	3.38606e-08
ENSG00000232618	25.4442	1.47554	0.248435	5.93935	2.86159e-09	3.46212e-08
ENSG00000248905	258.816	0.930534	0.156708	5.93799	2.88531e-09	3.48876e-08
ENSG00000126216	1731.87	0.438854	0.0739398	5.93528	2.93337e-09	3.54477e-08
ENSG00000163902	25190.3	0.315136	0.05313	5.9314	3.00356e-09	3.62746e-08
ENSG00000147416	10303.9	0.273454	0.0461097	5.93051	3.01998e-09	3.64514e-08
ENSG00000151789	146.125	-0.730064	0.123162	-5.92767	3.0726e-09	3.70647e-08
ENSG00000087111	5693.45	-0.437571	0.0738325	-5.92654	3.09385e-09	3.7299e-08
ENSG00000112029	1641.7	0.749636	0.126585	5.922	3.18047e-09	3.83209e-08
ENSG00000013573	1341.84	0.548439	0.0926675	5.91835	3.25188e-09	3.91582e-08
ENSG00000113578	2837.87	0.790795	0.133632	5.91769	3.26494e-09	3.92924e-08
ENSG00000013810	7188.1	0.703762	0.118943	5.91679	3.28293e-09	3.94857e-08
ENSG00000132589	5485.09	-0.311675	0.0527	-5.91413	3.33626e-09	4.01036e-08
ENSG00000120833	2616	0.698809	0.118194	5.91239	3.37172e-09	4.05062e-08
ENSG00000164330	52.5561	-1.16031	0.196271	-5.91178	3.38431e-09	4.06336e-08
ENSG00000279118	858.656	-0.430078	0.0727517	-5.91158	3.38832e-09	4.06578e-08
ENSG00000213462	540.06	-0.469188	0.0793813	-5.91056	3.40947e-09	4.08877e-08
ENSG00000104783	43.1547	1.29241	0.218725	5.90882	3.44559e-09	4.12967e-08
ENSG00000178467	2121.97	-0.49088	0.0831154	-5.90601	3.50499e-09	4.19841e-08
ENSG00000184445	2398.4	0.739086	0.125146	5.90577	3.50998e-09	4.20193e-08
ENSG00000162062	370.135	0.628191	0.106374	5.90549	3.51608e-09	4.20677e-08
ENSG00000140548	1107.85	0.478261	0.0810179	5.90315	3.56626e-09	4.26432e-08
ENSG00000254685	984.867	-0.435869	0.0738398	-5.9029	3.57171e-09	4.26835e-08
ENSG00000109099	4813.07	-0.801016	0.135771	-5.89975	3.64059e-09	4.34813e-08
ENSG00000127124	471.716	0.624029	0.105778	5.89942	3.64784e-09	4.35425e-08
ENSG00000182359	173.842	-0.652261	0.11059	-5.89801	3.67922e-09	4.38915e-08
ENSG00000126218	1742.16	-0.709471	0.120317	-5.89669	3.70856e-09	4.42158e-08
ENSG00000224945	180.951	0.684448	0.116102	5.89523	3.74154e-09	4.4583e-08
ENSG00000145390	22286.6	0.460858	0.07819	5.89408	3.7677e-09	4.48686e-08
ENSG00000182263	928.44	-0.61864	0.104979	-5.89297	3.7931e-09	4.51449e-08
ENSG00000134201	276.823	-0.772672	0.131164	-5.8909	3.84099e-09	4.56884e-08
ENSG00000145860	8282.01	0.461016	0.0782736	5.8898	3.86663e-09	4.59667e-08
ENSG00000203930	666.707	0.650773	0.110508	5.8889	3.88771e-09	4.61905e-08
ENSG00000166451	897.651	0.564533	0.0958656	5.8888	3.89016e-09	4.61929e-08
ENSG00000011243	1919.28	-0.355069	0.0603084	-5.88756	3.91943e-09	4.65134e-08
ENSG00000012061	4546.63	0.315204	0.0535588	5.88519	3.97593e-09	4.71566e-08
ENSG00000168994	8304.86	-0.441606	0.0750599	-5.88338	4.0197e-09	4.76482e-08
ENSG00000128059	1314.11	0.465494	0.0792176	5.87615	4.1993e-09	4.97407e-08
ENSG00000178966	1240.36	0.45368	0.077208	5.87607	4.20108e-09	4.97407e-08
ENSG00000186908	3155.51	-0.380632	0.0648228	-5.87189	4.30866e-09	5.0985e-08
ENSG00000124587	2636.12	-0.403822	0.0687867	-5.87064	4.34104e-09	5.13385e-08
ENSG00000189050	556.832	-0.430708	0.0733755	-5.86992	4.36013e-09	5.15345e-08
ENSG00000141994	742.44	0.436254	0.0743371	5.86859	4.39518e-09	5.19189e-08
ENSG00000139508	550.993	-0.615853	0.104946	-5.8683	4.40283e-09	5.19793e-08
ENSG00000136527	11934.2	0.322153	0.0549297	5.86482	4.49625e-09	5.30517e-08
ENSG00000152253	696.526	0.816303	0.139196	5.86441	4.50724e-09	5.31507e-08
ENSG00000132341	30501.4	0.405129	0.0690936	5.86348	4.53263e-09	5.34194e-08
ENSG00000111799	137184	-0.641206	0.109358	-5.86339	4.53524e-09	5.34194e-08
ENSG00000169508	22.1509	1.92523	0.328503	5.8606	4.61184e-09	5.42904e-08
ENSG00000117643	143.823	-1.26437	0.215757	-5.86016	4.62428e-09	5.44056e-08
ENSG00000172830	1459.65	-0.483445	0.0825236	-5.85827	4.67724e-09	5.49971e-08
ENSG00000116489	17659.4	0.353186	0.0602981	5.85733	4.70361e-09	5.52755e-08
ENSG00000175215	19227.8	-0.358	0.0611248	-5.85686	4.71707e-09	5.54019e-08
ENSG00000185507	372.38	1.12753	0.192518	5.85674	4.72028e-09	5.54079e-08
ENSG00000164032	18388.8	0.616174	0.105228	5.85559	4.7531e-09	5.57612e-08
ENSG00000165416	4963.99	0.320588	0.0547688	5.85348	4.81383e-09	5.64414e-08
ENSG00000180537	577.386	0.76849	0.131295	5.85314	4.82372e-09	5.6525e-08
ENSG00000254837	86.2569	-0.834659	0.142613	-5.85261	4.83916e-09	5.66735e-08
ENSG00000160293	3176.6	0.291807	0.0498651	5.85192	4.85921e-09	5.68758e-08
ENSG00000174684	1838.02	-0.631457	0.107908	-5.8518	4.86272e-09	5.68844e-08
ENSG00000197646	4292.59	0.584656	0.0999134	5.85163	4.86783e-09	5.69117e-08
ENSG00000112312	1707.04	0.706551	0.120783	5.84977	4.92258e-09	5.7519e-08
ENSG00000139679	424.109	-0.864112	0.147887	-5.84305	5.12536e-09	5.98543e-08
ENSG00000213626	8027.27	-1.27938	0.219013	-5.84156	5.17137e-09	6.03572e-08
ENSG00000137274	500.206	-0.410495	0.0702825	-5.84064	5.20008e-09	6.06577e-08
ENSG00000010818	3281.65	0.554089	0.0948817	5.83978	5.22691e-09	6.0936e-08
ENSG00000128708	2658.98	0.42603	0.0729935	5.83655	5.32931e-09	6.20945e-08
ENSG00000019549	4670.63	-0.422986	0.0725028	-5.83406	5.40939e-09	6.29917e-08
ENSG00000139613	6298.88	-0.328985	0.0564101	-5.83202	5.47601e-09	6.37313e-08
ENSG00000105676	2507.55	0.482741	0.0827866	5.83114	5.50493e-09	6.40315e-08
ENSG00000046889	257.335	-1.18206	0.202723	-5.83091	5.51263e-09	6.40848e-08
ENSG00000093000	4347.68	0.462755	0.0793807	5.82957	5.55712e-09	6.45653e-08
ENSG00000148834	9068.25	0.477051	0.0818428	5.82887	5.58029e-09	6.47978e-08
ENSG00000180902	910.353	-0.418115	0.0717341	-5.82868	5.58687e-09	6.48375e-08
ENSG00000142459	2314.96	-0.511652	0.0877845	-5.82849	5.59299e-09	6.48717e-08
ENSG00000197744	44.6665	1.0868	0.1865	5.82736	5.63094e-09	6.52749e-08
ENSG00000162419	1406.42	0.366978	0.0629802	5.82688	5.64734e-09	6.5428e-08
ENSG00000267774	37.6199	1.60281	0.275134	5.82556	5.6922e-09	6.59106e-08
ENSG00000037474	6070.66	0.420593	0.0722135	5.8243	5.73513e-09	6.63701e-08
ENSG00000251442	90.8276	0.731453	0.125593	5.82399	5.74595e-09	6.64578e-08
ENSG00000108100	5319.64	-0.362215	0.062197	-5.82367	5.75678e-09	6.65455e-08
ENSG00000108829	21155.7	0.517881	0.0889561	5.82175	5.82343e-09	6.72781e-08
ENSG00000013016	7195.97	0.49006	0.0841903	5.82086	5.85452e-09	6.75668e-08
ENSG00000039523	5508.1	0.332703	0.0571572	5.82085	5.85502e-09	6.75668e-08
ENSG00000139263	1978.39	-0.424842	0.0730057	-5.81931	5.90919e-09	6.81535e-08
ENSG00000106688	645.408	-0.495878	0.0852245	-5.81849	5.93817e-09	6.84108e-08
ENSG00000134001	8626.91	0.321749	0.0552971	5.81855	5.93607e-09	6.84108e-08
ENSG00000131351	755.853	0.753652	0.12962	5.81434	6.08732e-09	7.00897e-08
ENSG00000068903	1726.17	-0.370559	0.0637361	-5.81396	6.10136e-09	7.02119e-08
ENSG00000079257	1218.96	-0.658906	0.113336	-5.81376	6.10858e-09	7.02555e-08
ENSG00000148158	2635.98	-0.438864	0.0755029	-5.81254	6.15324e-09	7.07295e-08
ENSG00000164929	174.304	1.08217	0.186296	5.8089	6.28865e-09	7.22454e-08
ENSG00000135476	1247.1	0.857848	0.147741	5.80643	6.38207e-09	7.32776e-08
ENSG00000176896	111.946	-0.691383	0.11909	-5.80553	6.41612e-09	7.36273e-08
ENSG00000101040	2754.46	0.435443	0.0750139	5.80484	6.44275e-09	7.38915e-08
ENSG00000165028	88.9224	-0.984956	0.169696	-5.80423	6.46619e-09	7.41189e-08
ENSG00000250722	54.623	-1.70829	0.294374	-5.80313	6.50872e-09	7.45646e-08
ENSG00000198885	198.76	0.822771	0.14179	5.80273	6.52454e-09	7.47041e-08
ENSG00000132661	789.152	0.475137	0.0818955	5.80175	6.56275e-09	7.50578e-08
ENSG00000131067	1712.74	-0.579992	0.0999671	-5.80183	6.55958e-09	7.50578e-08
ENSG00000136147	2115.53	0.462847	0.0797884	5.80094	6.59443e-09	7.5378e-08
ENSG00000128272	23939.3	-0.441903	0.0761893	-5.80006	6.62913e-09	7.57324e-08
ENSG00000144567	7068.25	-0.227693	0.03926	-5.79962	6.64671e-09	7.58719e-08
ENSG00000265778	71.961	-0.778959	0.134313	-5.79956	6.64874e-09	7.58719e-08
ENSG00000102317	14866.6	0.52274	0.0901436	5.79897	6.67244e-09	7.60602e-08
ENSG00000176463	623.489	0.433661	0.0747826	5.79896	6.67267e-09	7.60602e-08
ENSG00000164331	1042.15	-0.449407	0.0775027	-5.79859	6.68731e-09	7.61848e-08
ENSG00000176454	1539.94	-0.319384	0.0551047	-5.79595	6.79338e-09	7.73502e-08
ENSG00000058453	987.746	-0.449226	0.0775536	-5.79245	6.93657e-09	7.89367e-08
ENSG00000185885	3933.77	1.72119	0.297167	5.79199	6.95589e-09	7.91126e-08
ENSG00000124374	35.8895	-1.04303	0.180134	-5.79029	7.02663e-09	7.98729e-08
ENSG00000155189	487.093	0.594804	0.102737	5.78958	7.05607e-09	8.01631e-08
ENSG00000250303	675.8	-0.823261	0.14224	-5.78783	7.13021e-09	8.09604e-08
ENSG00000138835	4369.16	0.320592	0.0554081	5.78601	7.20784e-09	8.17967e-08
ENSG00000101773	2099.59	0.471131	0.0814317	5.7856	7.22529e-09	8.19492e-08
ENSG00000153094	178.103	-0.914379	0.158073	-5.78455	7.27068e-09	8.24185e-08
ENSG00000268049	61.4317	-1.03289	0.178563	-5.78444	7.2753e-09	8.24252e-08
ENSG00000113269	1905.81	-0.413348	0.0714824	-5.78252	7.35908e-09	8.32824e-08
ENSG00000152217	429.196	-1.00103	0.173111	-5.78255	7.35753e-09	8.32824e-08
ENSG00000083290	1943.95	-0.607703	0.105105	-5.78185	7.38823e-09	8.35661e-08
ENSG00000035862	79936.2	-0.30603	0.0529382	-5.78089	7.43069e-09	8.4e-08
ENSG00000109089	3278.78	0.537856	0.0930425	5.78076	7.43624e-09	8.40164e-08
ENSG00000103197	5154.71	-0.374383	0.0647753	-5.77971	7.48274e-09	8.44952e-08
ENSG00000170779	1431.12	0.609886	0.10557	5.77707	7.60124e-09	8.57861e-08
ENSG00000136710	1602.61	-0.294404	0.0509624	-5.7769	7.60896e-09	8.58259e-08
ENSG00000149582	1938.81	-0.576314	0.0998224	-5.77339	7.76927e-09	8.75859e-08
ENSG00000196754	278.133	0.635422	0.110107	5.77094	7.88303e-09	8.88195e-08
ENSG00000102384	1905.95	0.73842	0.12801	5.76844	8.001e-09	9.00992e-08
ENSG00000170144	11883.3	0.403071	0.0698876	5.76741	8.0497e-09	9.05979e-08
ENSG00000226752	1527.3	-0.508034	0.0880942	-5.76694	8.0725e-09	9.08045e-08
ENSG00000102871	1004.09	-0.489616	0.0849168	-5.76583	8.12555e-09	9.13512e-08
ENSG00000205476	2248.11	0.484991	0.0841197	5.76549	8.14226e-09	9.14889e-08
ENSG00000160801	56.7898	-1.3193	0.228833	-5.76531	8.15056e-09	9.15319e-08
ENSG00000144036	4076.79	-0.348009	0.0603759	-5.76404	8.21262e-09	9.21784e-08
ENSG00000177042	877.246	-0.505973	0.0877851	-5.76377	8.22567e-09	9.22743e-08
ENSG00000138639	1344.85	0.623849	0.10824	5.76358	8.2349e-09	9.23273e-08
ENSG00000113369	2083.54	-0.67558	0.117234	-5.76265	8.28034e-09	9.2786e-08
ENSG00000011258	807.64	-0.38564	0.0669284	-5.76197	8.31356e-09	9.31074e-08
ENSG00000197934	12.8525	-2.0236	0.351407	-5.75856	8.48363e-09	9.49602e-08
ENSG00000075218	2670.24	0.796738	0.13843	5.75553	8.63708e-09	9.6625e-08
ENSG00000134375	8191.78	0.426051	0.074031	5.75503	8.66247e-09	9.68561e-08
ENSG00000091972	45.0214	-2.40838	0.41866	-5.7526	8.78828e-09	9.82093e-08
ENSG00000160211	12044.2	-0.50495	0.0878024	-5.75098	8.8728e-09	9.90998e-08
ENSG00000111186	5734.61	0.513909	0.0893713	5.75027	8.91028e-09	9.94642e-08
ENSG00000154040	369.667	0.633882	0.110244	5.7498	8.93483e-09	9.96839e-08
ENSG00000166478	1167.85	0.299498	0.0520987	5.74867	8.99501e-09	1.00301e-07
ENSG00000166578	77.8911	1.30635	0.227294	5.7474	9.06263e-09	1.01e-07
ENSG00000114529	266.289	0.857858	0.149271	5.74698	9.08519e-09	1.01196e-07
ENSG00000016082	290.893	-0.505042	0.0878832	-5.74674	9.09815e-09	1.01231e-07
ENSG00000178999	2239.66	0.710555	0.123643	5.74682	9.09383e-09	1.01231e-07
ENSG00000164068	2335.26	-0.384424	0.0669099	-5.74539	9.17093e-09	1.01985e-07
ENSG00000183814	491.491	0.769932	0.13414	5.73977	9.4803e-09	1.05368e-07
ENSG00000136738	3058.41	0.413637	0.0720676	5.73957	9.49166e-09	1.05437e-07
ENSG00000099864	48.3462	-1.64853	0.287301	-5.73798	9.58122e-09	1.06374e-07
ENSG00000165091	63.0124	-1.20813	0.21056	-5.73771	9.59647e-09	1.06486e-07
ENSG00000103642	2425.41	-0.379372	0.0661449	-5.73547	9.72441e-09	1.07847e-07
ENSG00000163728	2282.33	-0.433459	0.0756115	-5.73271	9.88365e-09	1.09554e-07
ENSG00000244462	5425.13	0.334023	0.0582874	5.73062	1.00067e-08	1.10818e-07
ENSG00000128408	103.207	1.03106	0.179922	5.73058	1.00085e-08	1.10818e-07
ENSG00000112033	6307.07	0.327899	0.0572215	5.73034	1.0023e-08	1.10919e-07
ENSG00000090863	19774.2	-0.329978	0.057602	-5.72859	1.01271e-08	1.1201e-07
ENSG00000163655	6119.26	0.347364	0.0606503	5.72733	1.02026e-08	1.12785e-07
ENSG00000183484	7.87707	-2.90777	0.507884	-5.72526	1.03277e-08	1.14105e-07
ENSG00000257556	60.183	-0.897565	0.156813	-5.72378	1.04179e-08	1.1504e-07
ENSG00000125637	833.228	0.540838	0.0944919	5.72365	1.04262e-08	1.1507e-07
ENSG00000084092	1303.52	-0.332217	0.0580548	-5.72247	1.04987e-08	1.15808e-07
ENSG00000111271	1328.46	-0.29677	0.0518651	-5.72197	1.05296e-08	1.16023e-07
ENSG00000101052	2053.96	-0.41383	0.0723229	-5.72199	1.05286e-08	1.16023e-07
ENSG00000172939	7889.05	0.441284	0.0771363	5.72083	1.06004e-08	1.16741e-07
ENSG00000011260	2373.92	0.401171	0.0701265	5.72067	1.06103e-08	1.16788e-07
ENSG00000287865	14.7376	2.14255	0.374566	5.7201	1.06462e-08	1.1712e-07
ENSG00000119669	3127.58	-0.409903	0.0716725	-5.71911	1.07082e-08	1.17739e-07
ENSG00000105825	878.791	1.56766	0.274209	5.71701	1.08415e-08	1.1914e-07
ENSG00000235437	1553.9	-0.329852	0.0577213	-5.71456	1.09988e-08	1.20804e-07
ENSG00000073605	598.742	-0.503566	0.0881258	-5.71417	1.10238e-08	1.21014e-07
ENSG00000175938	419.92	-0.641669	0.112312	-5.71328	1.10818e-08	1.21585e-07
ENSG00000163516	1525.26	-0.496453	0.086906	-5.71253	1.11308e-08	1.2199e-07
ENSG00000233966	181.067	0.972104	0.170173	5.71244	1.11366e-08	1.2199e-07
ENSG00000153902	9.15903	-1.97936	0.346492	-5.71257	1.11283e-08	1.2199e-07
ENSG00000142192	52166.2	-0.275072	0.0481543	-5.71231	1.11452e-08	1.2202e-07
ENSG00000164291	2141.67	-0.600705	0.105207	-5.70976	1.13133e-08	1.23794e-07
ENSG00000099326	897.695	-0.393296	0.0688833	-5.70959	1.13249e-08	1.23854e-07
ENSG00000133116	18.57	-1.51327	0.265078	-5.70878	1.13789e-08	1.24379e-07
ENSG00000124523	606.441	-0.484881	0.0849423	-5.70835	1.14073e-08	1.24623e-07
ENSG00000164684	36.7602	-1.97734	0.346401	-5.70822	1.14161e-08	1.24653e-07
ENSG00000000460	633.084	0.730889	0.128047	5.70799	1.1432e-08	1.2476e-07
ENSG00000152760	74.3559	0.696271	0.121995	5.70739	1.14723e-08	1.25133e-07
ENSG00000089280	25862	0.371092	0.0650377	5.70579	1.15806e-08	1.26247e-07
ENSG00000085449	5579.81	0.405949	0.0711513	5.70543	1.16049e-08	1.26445e-07
ENSG00000147041	305.705	-2.29256	0.40184	-5.70516	1.16235e-08	1.2658e-07
ENSG00000143258	1331.64	-0.30109	0.052781	-5.70451	1.16675e-08	1.26925e-07
ENSG00000170634	374.864	-0.658775	0.115482	-5.70457	1.1664e-08	1.26925e-07
ENSG00000196323	1933.68	-0.465562	0.0816296	-5.70335	1.17473e-08	1.27725e-07
ENSG00000079101	23.2028	-2.12353	0.372358	-5.70294	1.1776e-08	1.27968e-07
ENSG00000287828	15.1321	1.78591	0.313247	5.70128	1.18912e-08	1.29152e-07
ENSG00000168502	8229.32	-0.437834	0.0768353	-5.69835	1.20971e-08	1.31319e-07
ENSG00000185630	4874.88	-0.457202	0.0802747	-5.69547	1.23034e-08	1.33487e-07
ENSG00000140398	282.138	-0.815051	0.143117	-5.69498	1.23385e-08	1.33797e-07
ENSG00000040341	2022.22	-0.283753	0.0498303	-5.69439	1.23817e-08	1.34195e-07
ENSG00000280435	244.612	0.863052	0.151574	5.69393	1.24152e-08	1.34416e-07
ENSG00000114841	496.762	-0.53817	0.0945165	-5.69393	1.2415e-08	1.34416e-07
ENSG00000132359	955.798	0.504159	0.0885848	5.69126	1.26102e-08	1.36455e-07
ENSG00000128951	3903.89	0.458858	0.0806442	5.68991	1.27107e-08	1.3747e-07
ENSG00000109133	4106.64	0.25889	0.0455019	5.68965	1.27302e-08	1.37608e-07
ENSG00000152936	79.7835	1.56848	0.275694	5.6892	1.27633e-08	1.37893e-07
ENSG00000203780	50.4323	-0.891162	0.15665	-5.68888	1.27877e-08	1.38084e-07
ENSG00000004700	3674.63	0.370925	0.0652377	5.68576	1.30235e-08	1.40556e-07
ENSG00000149476	1111.3	-0.455532	0.0801246	-5.6853	1.30583e-08	1.40857e-07
ENSG00000123609	933.925	0.519892	0.091458	5.68449	1.31203e-08	1.41453e-07
ENSG00000134769	221.817	0.963752	0.169548	5.68426	1.31382e-08	1.41571e-07
ENSG00000225828	85.8115	-1.00887	0.177552	-5.68211	1.33046e-08	1.43288e-07
ENSG00000132361	4499.19	0.34894	0.0614178	5.68142	1.33582e-08	1.4379e-07
ENSG00000180773	1576.97	0.421631	0.0742194	5.68088	1.34004e-08	1.44169e-07
ENSG00000175305	409.194	0.858129	0.151096	5.67936	1.35198e-08	1.45376e-07
ENSG00000128578	348.307	0.696012	0.12257	5.6785	1.3588e-08	1.46034e-07
ENSG00000197275	207.228	0.81172	0.142949	5.67837	1.35986e-08	1.46071e-07
ENSG00000177542	2207.05	0.397859	0.0700707	5.67796	1.36309e-08	1.46342e-07
ENSG00000129646	390.388	-0.475962	0.0838291	-5.67777	1.36465e-08	1.46432e-07
ENSG00000006534	2551.37	-0.452583	0.0797173	-5.67735	1.368e-08	1.46715e-07
ENSG00000163083	172.077	0.797014	0.140419	5.67597	1.37907e-08	1.47824e-07
ENSG00000132017	972.656	0.406144	0.0715663	5.67507	1.38631e-08	1.48523e-07
ENSG00000167701	29.6088	-1.3304	0.234472	-5.67401	1.39496e-08	1.49372e-07
ENSG00000151576	1798.56	0.472743	0.0833678	5.67057	1.42327e-08	1.52323e-07
ENSG00000164109	3083.68	0.710569	0.125344	5.66895	1.43672e-08	1.53682e-07
ENSG00000146909	2393.63	0.307615	0.0543044	5.66464	1.47331e-08	1.57514e-07
ENSG00000095319	6864.44	0.420902	0.0743263	5.6629	1.48836e-08	1.5904e-07
ENSG00000159110	241.047	0.602033	0.106316	5.66267	1.49034e-08	1.59169e-07
ENSG00000178814	404.037	-0.548198	0.0968285	-5.66153	1.50026e-08	1.60145e-07
ENSG00000184939	1925.47	-0.382	0.0674873	-5.66032	1.51092e-08	1.61199e-07
ENSG00000181019	33604.5	-0.728019	0.12862	-5.66021	1.51184e-08	1.61213e-07
ENSG00000112246	6065.92	-0.422588	0.0746746	-5.65906	1.52207e-08	1.6222e-07
ENSG00000204084	1530.54	-0.27408	0.0484342	-5.6588	1.52437e-08	1.62296e-07
ENSG00000134986	1926.5	-0.531879	0.0939902	-5.65888	1.52361e-08	1.62296e-07
ENSG00000006634	1405.04	0.642302	0.113514	5.65837	1.52821e-08	1.62548e-07
ENSG00000084463	5232.35	0.407305	0.0719829	5.65835	1.52832e-08	1.62548e-07
ENSG00000164414	518.607	-0.515729	0.0911595	-5.65743	1.53656e-08	1.63339e-07
ENSG00000166670	93.8103	1.81014	0.319966	5.65731	1.53767e-08	1.63372e-07
ENSG00000118363	4199.22	0.243494	0.0430736	5.65298	1.57686e-08	1.6745e-07
ENSG00000066926	2729.32	-0.256251	0.0453311	-5.65288	1.57781e-08	1.67464e-07
ENSG00000119812	8959.49	0.271132	0.0479786	5.65112	1.5941e-08	1.69105e-07
ENSG00000099219	1322.24	-0.58184	0.102966	-5.65082	1.59688e-08	1.69313e-07
ENSG00000198700	9006.08	0.333142	0.0589581	5.65049	1.59992e-08	1.69547e-07
ENSG00000133818	8160.26	0.592277	0.104823	5.65027	1.60195e-08	1.69674e-07
ENSG00000121621	1390.84	0.752468	0.13329	5.64533	1.64867e-08	1.74532e-07
ENSG00000099256	1160.76	0.447512	0.0792817	5.64458	1.65587e-08	1.75204e-07
ENSG00000158042	3755.69	0.293464	0.0520002	5.64351	1.66618e-08	1.76204e-07
ENSG00000167034	322.637	0.595301	0.10549	5.6432	1.66915e-08	1.76427e-07
ENSG00000154330	25.9627	-1.19246	0.21132	-5.64292	1.67193e-08	1.7663e-07
ENSG00000164338	1542.16	0.34679	0.0614587	5.64266	1.67444e-08	1.76804e-07
ENSG00000112319	46.4008	-0.977163	0.173179	-5.64251	1.67585e-08	1.76862e-07
ENSG00000198912	1625.06	0.26486	0.0469423	5.64224	1.67848e-08	1.77049e-07
ENSG00000133056	882.7	-0.637273	0.11295	-5.64208	1.68012e-08	1.7713e-07
ENSG00000162888	36.7185	1.019	0.180629	5.64137	1.687e-08	1.77764e-07
ENSG00000263956	619.622	-0.414552	0.0734958	-5.64048	1.69574e-08	1.78593e-07
ENSG00000108106	7000.26	0.751921	0.13332	5.63996	1.70093e-08	1.79048e-07
ENSG00000172167	466.307	0.655467	0.116264	5.63772	1.72312e-08	1.81291e-07
ENSG00000113649	5589.41	0.341719	0.0606512	5.63416	1.7591e-08	1.84981e-07
ENSG00000118257	2637.53	0.89675	0.159222	5.63206	1.78066e-08	1.87152e-07
ENSG00000105767	150.391	-0.701577	0.124577	-5.63165	1.78493e-08	1.87505e-07
ENSG00000224259	543.938	-1.56053	0.277111	-5.63143	1.7872e-08	1.87647e-07
ENSG00000066027	1792.71	-0.446564	0.0793034	-5.63109	1.79078e-08	1.87926e-07
ENSG00000135365	2818.24	-0.295815	0.0525364	-5.63066	1.79518e-08	1.88292e-07
ENSG00000146731	18130.7	0.363307	0.0645588	5.62753	1.82807e-08	1.91644e-07
ENSG00000170734	3888.2	0.335501	0.0596353	5.62588	1.8456e-08	1.93383e-07
ENSG00000169885	32.428	-1.54679	0.275008	-5.62451	1.86035e-08	1.94829e-07
ENSG00000006282	4274.56	-0.391497	0.0696176	-5.62353	1.87092e-08	1.95835e-07
ENSG00000143514	3856.31	0.330223	0.0587401	5.62176	1.89022e-08	1.97754e-07
ENSG00000173531	151.479	-0.88748	0.157904	-5.62037	1.90548e-08	1.99249e-07
ENSG00000182963	4063.02	0.447711	0.0796604	5.62024	1.90692e-08	1.99298e-07
ENSG00000148814	659.596	-0.444303	0.0790608	-5.61977	1.91216e-08	1.99744e-07
ENSG00000136950	3120.1	0.312631	0.0556343	5.61938	1.91642e-08	2.00087e-07
ENSG00000291105	53.5256	0.990358	0.176243	5.61927	1.91761e-08	2.00109e-07
ENSG00000225614	3871.84	0.685534	0.122007	5.61881	1.92282e-08	2.00551e-07
ENSG00000106052	11547.1	-0.349899	0.0622955	-5.61676	1.94575e-08	2.02839e-07
ENSG00000115226	444.495	-0.724466	0.128997	-5.61614	1.95274e-08	2.03464e-07
ENSG00000130635	83402.4	-0.666786	0.118754	-5.61483	1.96757e-08	2.04905e-07
ENSG00000177707	7403.29	0.462236	0.0823542	5.61278	1.99104e-08	2.07244e-07
ENSG00000204311	109.554	-0.914068	0.162868	-5.61233	1.99615e-08	2.07671e-07
ENSG00000171320	997.148	0.962446	0.171523	5.61117	2.00958e-08	2.08962e-07
ENSG00000196793	432.037	0.489266	0.0871996	5.61088	2.01305e-08	2.09216e-07
ENSG00000103479	3023.15	-0.316343	0.0563932	-5.6096	2.02796e-08	2.10659e-07
ENSG00000231131	99.3676	1.01543	0.181023	5.6094	2.03025e-08	2.1079e-07
ENSG00000124783	16149	0.241518	0.0430697	5.60761	2.05136e-08	2.12874e-07
ENSG00000119771	1719.09	-0.435023	0.0775857	-5.60699	2.05871e-08	2.13529e-07
ENSG00000112763	945.117	0.450142	0.0802915	5.60634	2.06648e-08	2.14226e-07
ENSG00000163485	336.195	0.556154	0.0992047	5.60612	2.0691e-08	2.14389e-07
ENSG00000196411	3048.55	-0.325069	0.0579947	-5.60515	2.08076e-08	2.15489e-07
ENSG00000135205	123.54	-0.975803	0.174128	-5.60396	2.09515e-08	2.16869e-07
ENSG00000072571	2290.8	0.863604	0.154109	5.60386	2.09632e-08	2.16881e-07
ENSG00000052126	1921.67	-0.564241	0.10069	-5.60376	2.09749e-08	2.16893e-07
ENSG00000116141	556.556	-0.904559	0.161425	-5.60359	2.09962e-08	2.17003e-07
ENSG00000132256	3910.98	0.356383	0.0636017	5.60335	2.10243e-08	2.17184e-07
ENSG00000251562	472.639	-0.652406	0.116454	-5.60225	2.11584e-08	2.18459e-07
ENSG00000129518	1838.74	-0.368664	0.0658127	-5.60172	2.12236e-08	2.19022e-07
ENSG00000064687	262.188	-1.15878	0.206876	-5.60131	2.12741e-08	2.19433e-07
ENSG00000183775	337.168	0.758139	0.135359	5.60093	2.13199e-08	2.19794e-07
ENSG00000197208	428.461	1.31057	0.234037	5.59984	2.14544e-08	2.2107e-07
ENSG00000021574	1601.15	-0.322976	0.0576937	-5.59812	2.16687e-08	2.23166e-07
ENSG00000111669	46232.4	0.299921	0.0535826	5.59735	2.17653e-08	2.24049e-07
ENSG00000187609	404.416	-0.562168	0.100458	-5.59608	2.19256e-08	2.25584e-07
ENSG00000254087	3101.77	0.542419	0.0969749	5.5934	2.22667e-08	2.28979e-07
ENSG00000168310	1850.3	0.272378	0.0487037	5.59255	2.23754e-08	2.29981e-07
ENSG00000180530	3351.45	0.55639	0.0994977	5.59199	2.24483e-08	2.30615e-07
ENSG00000196576	25638.2	-0.310601	0.0555533	-5.59105	2.25707e-08	2.31757e-07
ENSG00000168556	835.586	0.416635	0.074527	5.59039	2.26562e-08	2.32518e-07
ENSG00000291189	29.7532	1.31517	0.23527	5.59003	2.27036e-08	2.32888e-07
[truncated: 7,459 more rows]

## Sheet: 1.2
#Supplemental Table 1.2. RNA Seq N DMSO vs I2 DMSO
	baseMean	log2FoldChange	lfcSE	stat	pvalue	padj
ENSG00000164761	45392.9	-2.52553	0.101547	-24.8706	1.54726e-136	2.86366e-132
ENSG00000134287	7717.27	-1.68175	0.0698406	-24.0799	4.06038e-128	3.75748e-124
ENSG00000038274	4656.84	-1.741	0.0759051	-22.9366	2.00605e-116	1.2376e-112
ENSG00000113583	5040.25	-1.42653	0.0656453	-21.7308	1.0495e-104	4.85605e-101
ENSG00000165072	1787.72	3.54686	0.178307	19.8918	4.78803e-88	1.77234e-84
ENSG00000148677	1563.82	3.30291	0.168265	19.6292	8.70789e-86	2.68609e-82
ENSG00000168785	6471.43	-1.55568	0.0802609	-19.3828	1.07905e-83	2.853e-80
ENSG00000111412	3624.88	-1.431	0.0755657	-18.9372	5.63561e-80	1.3038e-76
ENSG00000179163	671.703	-2.59214	0.137957	-18.7895	9.20371e-79	1.89269e-75
ENSG00000101367	13729.5	1.4784	0.0791149	18.6867	6.351e-78	1.17544e-74
ENSG00000141429	4173.29	-1.64761	0.0925091	-17.8103	5.87975e-71	9.89295e-68
ENSG00000177485	1365.29	-2.00852	0.113657	-17.6718	6.91156e-70	1.06599e-66
ENSG00000151748	1928.79	-1.34533	0.0792623	-16.9732	1.29711e-64	1.84669e-61
ENSG00000108395	3108.47	-1.33894	0.0799826	-16.7403	6.66129e-63	8.80622e-60
ENSG00000260032	15910.9	-1.23522	0.075485	-16.3637	3.4714e-60	4.28325e-57
ENSG00000183508	613.388	-2.53424	0.156585	-16.1844	6.49369e-59	7.51157e-56
ENSG00000055211	3320.02	-1.15307	0.0721652	-15.9782	1.81336e-57	1.97422e-54
ENSG00000149596	4877.09	1.52729	0.0962979	15.8601	1.19754e-56	1.23134e-53
ENSG00000271601	4106.15	1.1292	0.0713668	15.8225	2.1761e-56	2.11975e-53
ENSG00000121058	823.842	-2.32632	0.147337	-15.789	3.70213e-56	3.42595e-53
ENSG00000005020	2085	-1.17635	0.077407	-15.1969	3.70611e-52	3.26632e-49
ENSG00000159251	2802.39	5.02894	0.345955	14.5364	7.1219e-48	5.99146e-45
ENSG00000145391	9147.83	-1.52788	0.106246	-14.3806	6.85267e-47	5.51431e-44
ENSG00000171603	17009.3	1.0183	0.0715189	14.2382	5.30913e-46	4.09422e-43
ENSG00000184838	2084.85	-1.04675	0.073542	-14.2334	5.6859e-46	4.20939e-43
ENSG00000099250	17517.8	-1.19354	0.0843856	-14.1439	2.03735e-45	1.45028e-42
ENSG00000138442	2277.99	-1.25702	0.0894537	-14.0522	7.46741e-45	4.93596e-42
ENSG00000080573	3503.96	1.78856	0.127261	14.0542	7.25832e-45	4.93596e-42
ENSG00000171385	439.764	2.71589	0.193826	14.012	1.31573e-44	8.39709e-42
ENSG00000211448	3621.59	-1.36689	0.0977711	-13.9805	2.05144e-44	1.2656e-41
ENSG00000114125	4037.96	1.50539	0.108545	13.8689	9.77645e-44	5.83686e-41
ENSG00000180694	1741.61	-1.38395	0.0998397	-13.8617	1.08111e-43	6.06338e-41
ENSG00000214517	15755.8	1.50803	0.10879	13.8618	1.07881e-43	6.06338e-41
ENSG00000153561	1895.84	-1.19412	0.0863036	-13.8363	1.53914e-43	8.37838e-41
ENSG00000129048	2018.68	-1.82113	0.131851	-13.812	2.15642e-43	1.14031e-40
ENSG00000130176	6115.74	1.44845	0.105655	13.7091	8.95094e-43	4.60178e-40
ENSG00000146674	42391.3	1.51533	0.111684	13.568	6.19658e-42	3.09963e-39
ENSG00000171889	648.182	-2.18461	0.162967	-13.4053	5.63271e-41	2.74343e-38
ENSG00000173559	11659.9	-1.05891	0.0792066	-13.369	9.17775e-41	4.35543e-38
ENSG00000111052	2645.24	-1.60922	0.120544	-13.3496	1.1903e-40	5.50753e-38
ENSG00000107796	26835.1	2.10413	0.15838	13.2853	2.81573e-40	1.27106e-37
ENSG00000184678	543.212	-1.88769	0.142276	-13.2679	3.55548e-40	1.56678e-37
ENSG00000276107	1849.34	1.93193	0.145775	13.2529	4.34162e-40	1.86871e-37
ENSG00000163257	1886.97	-1.15682	0.0877921	-13.1768	1.19315e-39	5.01883e-37
ENSG00000049540	22970.9	2.57128	0.195618	13.1444	1.83285e-39	7.53831e-37
ENSG00000103647	1340.02	-1.62906	0.125323	-12.9989	1.24119e-38	4.99388e-36
ENSG00000116679	8566.15	1.05312	0.081093	12.9865	1.45919e-38	5.74611e-36
ENSG00000181467	3351.07	-1.08065	0.0842529	-12.8263	1.16791e-37	4.41135e-35
ENSG00000144815	4129.1	-1.11142	0.0866454	-12.8272	1.15417e-37	4.41135e-35
ENSG00000169902	1874.64	-1.24706	0.0974752	-12.7936	1.78022e-37	6.58968e-35
ENSG00000102158	7418.3	-0.92343	0.0729428	-12.6596	9.89406e-37	3.59057e-34
ENSG00000206190	4499.52	1.13805	0.0909908	12.5073	6.80658e-36	2.42262e-33
ENSG00000105664	1435.69	1.08204	0.0866417	12.4887	8.6015e-36	3.00371e-33
ENSG00000188706	4138.06	0.907265	0.0728498	12.4539	1.33164e-35	4.56406e-33
ENSG00000025423	359.879	2.25963	0.182978	12.3492	4.91836e-35	1.65507e-32
ENSG00000146072	947.345	-1.74748	0.143215	-12.2019	3.03791e-34	1.00403e-31
ENSG00000106537	853.258	-1.48159	0.12171	-12.1731	4.32312e-34	1.40372e-31
ENSG00000197614	3737.97	1.9104	0.160055	11.9358	7.69763e-33	2.45634e-30
ENSG00000135018	13085.7	-0.794066	0.0665571	-11.9306	8.19841e-33	2.5718e-30
ENSG00000013297	1042.44	-1.64332	0.139422	-11.7866	4.576e-32	1.41154e-29
ENSG00000113578	2837.87	1.05951	0.0899129	11.7838	4.73296e-32	1.43603e-29
ENSG00000173391	3906.61	1.24894	0.107337	11.6357	2.71499e-31	8.10469e-29
ENSG00000165102	5974.5	-0.739235	0.0636158	-11.6203	3.24938e-31	9.54597e-29
ENSG00000170006	816.141	-1.93082	0.166405	-11.6031	3.972e-31	1.14865e-28
ENSG00000228221	725.984	1.35136	0.117204	11.53	9.30966e-31	2.65082e-28
ENSG00000172061	1890.4	1.79652	0.155858	11.5266	9.68656e-31	2.71635e-28
ENSG00000168685	6771.75	1.3892	0.120637	11.5155	1.10174e-30	3.04344e-28
ENSG00000126562	1458.35	-1.34987	0.117326	-11.5053	1.24048e-30	3.37628e-28
ENSG00000104687	3801.9	-0.722495	0.0632109	-11.4299	2.96429e-30	7.95118e-28
ENSG00000171314	11038.5	0.801829	0.0703252	11.4017	4.09921e-30	1.08383e-27
ENSG00000187498	64054.6	1.27728	0.112097	11.3944	4.45716e-30	1.16187e-27
ENSG00000108468	7526.12	1.09172	0.0965465	11.3077	1.20247e-29	3.09102e-27
ENSG00000110931	3339.33	0.78745	0.0697451	11.2904	1.46381e-29	3.71125e-27
ENSG00000158186	6322.78	0.943366	0.0835862	11.2862	1.53614e-29	3.84202e-27
ENSG00000146007	5063.34	-0.891462	0.0791339	-11.2652	1.94838e-29	4.80808e-27
ENSG00000184347	4830.26	1.38033	0.122802	11.2403	2.58519e-29	6.29561e-27
ENSG00000117525	6256.35	-1.11798	0.0995086	-11.235	2.74585e-29	6.60002e-27
ENSG00000078018	1506.57	-1.37636	0.123074	-11.1832	4.92701e-29	1.16909e-26
ENSG00000104765	8334.56	-1.09151	0.0976742	-11.175	5.40519e-29	1.26632e-26
ENSG00000162630	377.842	1.71181	0.154158	11.1043	1.19585e-28	2.76659e-26
ENSG00000163017	4311.72	1.66765	0.150276	11.0972	1.29366e-28	2.95594e-26
ENSG00000113361	489.144	1.71444	0.156097	10.9831	4.60776e-28	1.04001e-25
ENSG00000198876	3257.93	-0.910655	0.0830525	-10.9648	5.64202e-28	1.2581e-25
ENSG00000174606	1713.99	-0.883737	0.0807801	-10.94	7.417e-28	1.63421e-25
ENSG00000115841	386.613	1.29092	0.118318	10.9106	1.0257e-27	2.23338e-25
ENSG00000106460	3574.83	-0.845015	0.0774566	-10.9095	1.03804e-27	2.23395e-25
ENSG00000028203	4607.82	-0.745309	0.0683905	-10.8978	1.18018e-27	2.51067e-25
ENSG00000112078	13071.5	-1.01666	0.0933344	-10.8927	1.2488e-27	2.62645e-25
ENSG00000158008	411.159	1.17781	0.10814	10.8915	1.26496e-27	2.63054e-25
ENSG00000138650	3151.82	-1.29785	0.11969	-10.8434	2.14381e-27	4.40863e-25
ENSG00000102471	4808.91	0.760557	0.070233	10.8291	2.50719e-27	5.09924e-25
ENSG00000172667	5928.92	1.32727	0.122598	10.8262	2.58696e-27	5.20429e-25
ENSG00000165996	3378.36	1.26629	0.117281	10.7971	3.55291e-27	7.07068e-25
ENSG00000129422	245.301	-1.85023	0.171699	-10.776	4.46774e-27	8.79669e-25
ENSG00000080371	3762.04	0.75054	0.0697967	10.7532	5.72229e-27	1.11482e-24
ENSG00000147041	305.705	2.22216	0.207244	10.7224	7.98709e-27	1.53984e-24
ENSG00000104695	7881.45	-0.761911	0.0710949	-10.7168	8.48755e-27	1.61946e-24
ENSG00000115468	2812.01	1.74405	0.16328	10.6813	1.24508e-26	2.35142e-24
ENSG00000165821	607.763	-1.6084	0.152206	-10.5673	4.22538e-26	7.89932e-24
ENSG00000177570	1605.28	-1.00532	0.095672	-10.508	7.9387e-26	1.4693e-23
ENSG00000068078	173.793	1.95485	0.186293	10.4934	9.25999e-26	1.69687e-23
ENSG00000175600	651.141	1.60875	0.153898	10.4533	1.41486e-25	2.56727e-23
ENSG00000101384	3681	0.993164	0.095157	10.4371	1.67833e-25	3.01579e-23
ENSG00000127863	1733.75	-1.23198	0.118479	-10.3983	2.52348e-25	4.49083e-23
ENSG00000143458	1097.68	-0.88007	0.0846978	-10.3907	2.73319e-25	4.8177e-23
ENSG00000111911	1505.22	0.895503	0.0863496	10.3707	3.37178e-25	5.88726e-23
ENSG00000139433	4547.72	0.765319	0.0738844	10.3583	3.83606e-25	6.63531e-23
ENSG00000135842	8834.77	-0.976499	0.0943978	-10.3445	4.43144e-25	7.59418e-23
ENSG00000145681	1124.27	2.72856	0.264917	10.2997	7.06914e-25	1.20033e-22
ENSG00000288781	541.174	1.95043	0.189706	10.2813	8.55362e-25	1.43919e-22
ENSG00000049246	965.467	-1.32179	0.128972	-10.2487	1.19972e-24	2.0004e-22
ENSG00000140511	503.488	1.87087	0.182765	10.2365	1.3608e-24	2.24872e-22
ENSG00000179195	7291.36	-0.818002	0.0799209	-10.2351	1.37995e-24	2.26019e-22
ENSG00000115339	1244.43	-1.0515	0.102792	-10.2294	1.46439e-24	2.37744e-22
ENSG00000116962	24752.6	-1.10768	0.108597	-10.1999	1.98429e-24	3.1935e-22
ENSG00000170962	270.504	-2.27956	0.223641	-10.1929	2.13217e-24	3.40192e-22
ENSG00000100504	4049.62	-0.884969	0.0869356	-10.1796	2.4457e-24	3.86881e-22
ENSG00000105520	4170.09	0.789698	0.0776193	10.174	2.59076e-24	4.06354e-22
ENSG00000170677	3053.88	-0.909326	0.0896097	-10.1476	3.3951e-24	5.28037e-22
ENSG00000064703	2530.58	0.944748	0.0932602	10.1302	4.05638e-24	6.25628e-22
ENSG00000197646	4292.59	0.779962	0.0777241	10.035	1.06949e-23	1.63588e-21
ENSG00000149571	4412.46	0.904355	0.0905454	9.98787	1.72246e-23	2.61305e-21
ENSG00000137872	720.379	-1.31491	0.131811	-9.97579	1.94542e-23	2.9273e-21
ENSG00000144043	7661.71	0.643572	0.0646963	9.94759	2.58373e-23	3.85642e-21
ENSG00000153214	5113.81	-0.814998	0.0820506	-9.93287	2.9951e-23	4.43467e-21
ENSG00000171503	1738.19	0.762505	0.076833	9.92419	3.26729e-23	4.77916e-21
ENSG00000169184	141.401	2.29042	0.2308	9.92383	3.27941e-23	4.77916e-21
ENSG00000005238	4079.2	0.71151	0.0718277	9.9058	3.92813e-23	5.67983e-21
ENSG00000131828	4175.97	-0.613858	0.0621124	-9.88302	4.93236e-23	7.0766e-21
ENSG00000077092	404.116	-1.63861	0.166217	-9.85826	6.31309e-23	8.9879e-21
ENSG00000173641	1644.13	1.41157	0.143733	9.82081	9.16045e-23	1.29421e-20
ENSG00000164924	63686.9	-0.670191	0.0686282	-9.76552	1.58293e-22	2.21947e-20
ENSG00000146966	1279.18	-1.57668	0.161752	-9.74747	1.89116e-22	2.6317e-20
ENSG00000187514	41574.9	-0.932272	0.095696	-9.74202	1.99542e-22	2.73564e-20
ENSG00000172197	2457.87	0.763234	0.0783414	9.74242	1.98772e-22	2.73564e-20
ENSG00000196586	3848.29	-0.967947	0.0998227	-9.69666	3.11533e-22	4.23959e-20
ENSG00000109846	3313.37	1.42481	0.147415	9.66527	4.23482e-22	5.72102e-20
ENSG00000168906	15183.5	-0.586532	0.0607286	-9.65825	4.53531e-22	6.01203e-20
ENSG00000141682	1974.84	-1.058	0.109532	-9.65925	4.49133e-22	6.01203e-20
ENSG00000188064	58.9095	-4.47993	0.463858	-9.65797	4.54767e-22	6.01203e-20
ENSG00000254510	215.899	1.73995	0.180738	9.62689	6.15631e-22	8.08092e-20
ENSG00000109929	2374.34	0.838589	0.0871816	9.61889	6.65483e-22	8.67378e-20
ENSG00000197852	686.311	1.18102	0.122854	9.61317	7.03462e-22	9.10467e-20
ENSG00000215012	3461.06	-0.812437	0.0850545	-9.55195	1.27273e-21	1.63581e-19
ENSG00000120129	7203.7	0.931885	0.0977731	9.5311	1.55628e-21	1.98645e-19
ENSG00000175567	2440.74	1.24325	0.130618	9.51822	1.7617e-21	2.23325e-19
ENSG00000107679	2755.17	-1.04259	0.109818	-9.49382	2.22726e-21	2.80423e-19
ENSG00000104131	6035.39	-0.864102	0.091149	-9.48011	2.54012e-21	3.17653e-19
ENSG00000138814	5216.61	-0.626524	0.0660931	-9.4794	2.55744e-21	3.17671e-19
ENSG00000145632	5314.43	-0.65856	0.0695168	-9.4734	2.7087e-21	3.34218e-19
ENSG00000120708	12771.7	1.12024	0.118264	9.47239	2.73507e-21	3.35236e-19
ENSG00000099194	18301.2	-1.49829	0.158307	-9.46447	2.95049e-21	3.59262e-19
ENSG00000134871	81225.6	0.860045	0.091101	9.44057	3.70744e-21	4.48479e-19
ENSG00000196670	1041.1	-0.974848	0.103348	-9.43268	3.99758e-21	4.80436e-19
ENSG00000151729	2337.58	1.00604	0.106997	9.40251	5.32782e-21	6.36177e-19
ENSG00000185787	32207.8	0.68104	0.07252	9.39107	5.93948e-21	7.04666e-19
ENSG00000147166	174.125	2.1426	0.229296	9.34429	9.25085e-21	1.09054e-18
ENSG00000145349	9202.13	0.742892	0.0795643	9.337	9.91034e-21	1.16089e-18
ENSG00000130751	300.556	1.71223	0.183771	9.3172	1.1945e-20	1.39043e-18
ENSG00000197568	499.511	1.49245	0.160532	9.2969	1.44603e-20	1.67269e-18
ENSG00000052795	3138.79	0.969364	0.104354	9.2892	1.55448e-20	1.78698e-18
ENSG00000100003	947.416	-0.840024	0.0909926	-9.23178	2.66159e-20	3.04079e-18
ENSG00000163431	8461.46	0.993581	0.107927	9.20607	3.38296e-20	3.84122e-18
ENSG00000138613	1300.43	-0.762988	0.0829494	-9.19823	3.63898e-20	4.10673e-18
ENSG00000164122	1100.26	0.9297	0.101315	9.17632	4.46073e-20	5.00359e-18
ENSG00000151414	25533.8	1.04398	0.114356	9.12925	6.89734e-20	7.69012e-18
ENSG00000103066	2564.56	0.857925	0.0942977	9.09805	9.19718e-20	1.01929e-17
ENSG00000137710	7476.61	1.00254	0.11051	9.07199	1.16866e-19	1.28748e-17
ENSG00000141469	713.126	-1.74842	0.193143	-9.05247	1.39767e-19	1.53065e-17
ENSG00000164574	14045.9	0.642112	0.0709575	9.04924	1.43964e-19	1.56735e-17
ENSG00000178980	5160.93	1.16665	0.129005	9.04343	1.51827e-19	1.64328e-17
ENSG00000070404	7622.05	1.0913	0.120931	9.02419	1.81034e-19	1.94801e-17
ENSG00000012660	11164.1	-0.651464	0.0722464	-9.01725	1.92877e-19	2.06344e-17
ENSG00000101210	1036.32	1.05798	0.117356	9.01519	1.96521e-19	2.09035e-17
ENSG00000185838	464.843	1.36378	0.152248	8.95761	3.31798e-19	3.50909e-17
ENSG00000187134	891.266	-1.15378	0.128827	-8.95599	3.36696e-19	3.52232e-17
ENSG00000132964	1724.82	0.767896	0.0857415	8.95594	3.36854e-19	3.52232e-17
ENSG00000156671	3099.48	-0.780081	0.0873058	-8.93504	4.07037e-19	4.23227e-17
ENSG00000180611	2540.41	-0.734837	0.0823289	-8.92563	4.43176e-19	4.58229e-17
ENSG00000078053	1593.73	0.766953	0.086188	8.89861	5.65502e-19	5.81462e-17
ENSG00000130309	16417.5	0.671464	0.0754885	8.89491	5.84643e-19	5.97822e-17
ENSG00000184304	2819.46	0.70082	0.0788162	8.89183	6.0111e-19	6.11282e-17
ENSG00000144583	7325.93	0.930982	0.104728	8.88954	6.13646e-19	6.20621e-17
ENSG00000103175	4312.37	1.88831	0.212583	8.88267	6.52743e-19	6.56574e-17
ENSG00000170876	12046.7	0.530203	0.0599146	8.84932	8.80572e-19	8.80952e-17
ENSG00000249992	1648.16	-1.38732	0.156807	-8.8473	8.96597e-19	8.92162e-17
ENSG00000116459	10049.8	0.871416	0.0990416	8.79849	1.38675e-18	1.37251e-16
ENSG00000149582	1938.81	-0.686471	0.0781108	-8.78843	1.51662e-18	1.49306e-16
ENSG00000138356	2659.58	-1.24681	0.14217	-8.76989	1.78848e-18	1.74769e-16
ENSG00000174099	17201.9	0.601237	0.0685598	8.76953	1.79415e-18	1.74769e-16
ENSG00000167977	2516.43	0.643989	0.0734969	8.76212	1.91604e-18	1.85666e-16
ENSG00000119280	22574.9	0.884286	0.101217	8.73654	2.40353e-18	2.3169e-16
ENSG00000115363	3796.61	0.826046	0.0949233	8.70225	3.2536e-18	3.12008e-16
ENSG00000106392	1815.7	-1.2727	0.14648	-8.68855	3.671e-18	3.50221e-16
ENSG00000149591	88157.9	1.01382	0.116801	8.6799	3.96128e-18	3.75976e-16
ENSG00000169271	347.448	1.9329	0.223212	8.65947	4.73966e-18	4.47559e-16
ENSG00000113282	7175.91	-0.688861	0.0796118	-8.65275	5.02751e-18	4.72331e-16
ENSG00000165997	1907.01	-1.07927	0.124799	-8.64802	5.24008e-18	4.89815e-16
ENSG00000151320	3636.44	1.05544	0.122283	8.63111	6.07599e-18	5.65097e-16
ENSG00000132688	25845.5	-0.89278	0.104074	-8.57831	9.62788e-18	8.90964e-16
ENSG00000145293	2594.72	0.831896	0.0970407	8.57265	1.0113e-17	9.31205e-16
ENSG00000148481	2750.03	0.626441	0.0733448	8.54103	1.33027e-17	1.21884e-15
ENSG00000166128	2480.04	-0.828921	0.0971556	-8.53189	1.43973e-17	1.31264e-15
ENSG00000123728	2876.33	-0.773119	0.0906836	-8.52546	1.52203e-17	1.38087e-15
ENSG00000178878	722.068	-0.806369	0.0947938	-8.50656	1.79173e-17	1.61763e-15
ENSG00000152642	831.751	0.857146	0.100986	8.4878	2.10587e-17	1.89201e-15
ENSG00000169905	7193.08	-0.624234	0.0735506	-8.48713	2.11795e-17	1.89367e-15
ENSG00000154736	945.532	-1.29153	0.152207	-8.48533	2.15098e-17	1.91396e-15
ENSG00000143315	1488.83	-0.622758	0.073422	-8.4819	2.21538e-17	1.96183e-15
ENSG00000243137	6091.67	-0.678386	0.0799879	-8.4811	2.23067e-17	1.96596e-15
ENSG00000203706	306.647	1.5234	0.179649	8.47985	2.25481e-17	1.97782e-15
ENSG00000108654	54965	-0.462043	0.0545262	-8.47378	2.37563e-17	2.07397e-15
ENSG00000163513	12399.1	-0.516882	0.0610291	-8.46943	2.46587e-17	2.14264e-15
ENSG00000116106	3925.08	-1.17497	0.138808	-8.4647	2.5681e-17	2.22105e-15
ENSG00000064042	6313.82	0.556989	0.0658681	8.45612	2.76412e-17	2.37946e-15
ENSG00000161638	46575	0.649424	0.0770144	8.4325	3.38348e-17	2.89914e-15
ENSG00000164176	1405.03	1.08556	0.128763	8.43066	3.43709e-17	2.93151e-15
ENSG00000049130	6210.33	-1.19676	0.141965	-8.43001	3.45645e-17	2.9345e-15
ENSG00000130363	1056.74	-0.797231	0.094771	-8.41218	4.02449e-17	3.40116e-15
ENSG00000163683	3450.79	-0.793287	0.0943709	-8.40606	4.24022e-17	3.53849e-15
ENSG00000156017	1256.25	-0.964848	0.114772	-8.40666	4.21842e-17	3.53849e-15
ENSG00000140545	21518.7	0.808739	0.0962104	8.40594	4.24435e-17	3.53849e-15
ENSG00000185551	12463.2	-0.688451	0.0819442	-8.40146	4.40947e-17	3.65966e-15
ENSG00000086619	458.982	-1.14483	0.136472	-8.38881	4.91078e-17	4.05753e-15
ENSG00000145979	798.86	1.1074	0.132025	8.38779	4.95381e-17	4.07489e-15
ENSG00000261573	93.0322	2.12204	0.25306	8.38552	5.05011e-17	4.13573e-15
ENSG00000107731	7729.59	0.998982	0.119269	8.37586	5.4823e-17	4.46988e-15
ENSG00000180139	59.2468	2.78464	0.332766	8.36816	5.85246e-17	4.75076e-15
ENSG00000095303	14905.2	-1.06737	0.127986	-8.33976	7.44411e-17	6.0164e-15
ENSG00000163069	10655.9	0.528416	0.0634267	8.33113	8.00745e-17	6.44356e-15
ENSG00000267534	1564.89	0.78385	0.0941643	8.32427	8.48485e-17	6.79816e-15
ENSG00000167157	2528.12	1.36138	0.1636	8.32136	8.6957e-17	6.93707e-15
ENSG00000083290	1943.95	-0.604101	0.0726514	-8.31506	9.17035e-17	7.28433e-15
ENSG00000085998	6917.56	0.578108	0.0697071	8.29339	1.10066e-16	8.70559e-15
ENSG00000123607	3259.15	-0.824368	0.099421	-8.29169	1.11652e-16	8.79343e-15
ENSG00000144306	1570.07	-0.598863	0.0724283	-8.26837	1.35806e-16	1.06504e-14
ENSG00000162231	5787.45	-0.446867	0.0540645	-8.26544	1.39177e-16	1.08687e-14
ENSG00000132561	2906.59	-0.778987	0.0943511	-8.25626	1.50306e-16	1.16885e-14
ENSG00000133110	2098.33	-1.23719	0.150722	-8.20838	2.24198e-16	1.73618e-14
ENSG00000163814	962.481	-2.50081	0.30487	-8.20289	2.34668e-16	1.80968e-14
ENSG00000183340	1394.73	-0.85767	0.104647	-8.19586	2.48806e-16	1.91075e-14
ENSG00000090530	4315.51	0.765386	0.0935705	8.17978	2.84361e-16	2.17478e-14
ENSG00000114631	149.463	1.60228	0.196745	8.14395	3.82601e-16	2.91407e-14
ENSG00000150938	97348.4	0.791276	0.0972064	8.14016	3.9475e-16	2.99428e-14
ENSG00000110090	4810.63	0.770774	0.0947137	8.13794	4.02056e-16	3.03724e-14
ENSG00000181472	1681.5	-0.67504	0.0829591	-8.13702	4.05112e-16	3.04789e-14
ENSG00000003436	3119.06	-0.928476	0.114136	-8.13485	4.12452e-16	3.09055e-14
ENSG00000114573	5856.61	-0.612506	0.0753437	-8.12949	4.31107e-16	3.21731e-14
ENSG00000132294	6525.11	0.796428	0.0981005	8.11849	4.72021e-16	3.5085e-14
ENSG00000150764	2016.05	-0.89715	0.110674	-8.10624	5.22083e-16	3.86509e-14
ENSG00000128340	1176.94	-0.873425	0.107804	-8.102	5.40628e-16	3.98643e-14
ENSG00000132434	1691.53	0.572151	0.0706575	8.09752	5.60887e-16	4.10312e-14
ENSG00000168398	1816.3	-1.3765	0.169984	-8.09784	5.59435e-16	4.10312e-14
ENSG00000198431	59071	-0.564868	0.0698455	-8.0874	6.09507e-16	4.44124e-14
ENSG00000132849	1011.64	-0.728666	0.0901133	-8.08611	6.15986e-16	4.47085e-14
ENSG00000198910	10724.7	0.78439	0.0970409	8.08309	6.31462e-16	4.56527e-14
ENSG00000188559	700.14	-1.03115	0.127669	-8.07668	6.65532e-16	4.79286e-14
ENSG00000161011	11145.5	-0.649674	0.0805215	-8.06833	7.12673e-16	5.11246e-14
ENSG00000198756	485.909	1.05395	0.130724	8.0624	7.48134e-16	5.34613e-14
ENSG00000101335	98827.5	0.929096	0.115384	8.05218	8.13322e-16	5.7896e-14
ENSG00000164823	1066.46	-0.913931	0.113509	-8.05164	8.16948e-16	5.79313e-14
ENSG00000135272	5011.61	-0.648672	0.080576	-8.05044	8.25002e-16	5.82791e-14
ENSG00000092820	18502.4	0.547827	0.0681996	8.0327	9.53523e-16	6.71019e-14
ENSG00000175745	1855.97	-0.905769	0.113023	-8.01405	1.10992e-15	7.7812e-14
ENSG00000105953	7712.25	0.621098	0.0776199	8.00179	1.22625e-15	8.5643e-14
ENSG00000102760	126.54	-3.54214	0.44344	-7.98787	1.37291e-15	9.55258e-14
ENSG00000182575	1305.46	0.998599	0.125087	7.98326	1.4252e-15	9.87924e-14
ENSG00000123989	11173.3	1.05799	0.13296	7.95719	1.75991e-15	1.21087e-13
ENSG00000110328	728.08	0.923195	0.116015	7.95756	1.75458e-15	1.21087e-13
ENSG00000088882	644.55	-1.02282	0.128702	-7.9472	1.90773e-15	1.30771e-13
ENSG00000148175	13010.6	-0.467171	0.0588407	-7.9396	2.02832e-15	1.38525e-13
ENSG00000134049	2007.76	-0.814375	0.102606	-7.93689	2.07309e-15	1.41062e-13
ENSG00000137770	1960.47	-0.901395	0.113708	-7.92729	2.23972e-15	1.51842e-13
ENSG00000113272	1182.24	0.671436	0.0849619	7.90279	2.72739e-15	1.84228e-13
ENSG00000145358	820.075	-1.54943	0.196139	-7.89966	2.79663e-15	1.88219e-13
ENSG00000178996	7301.97	-0.665239	0.0843937	-7.88257	3.20719e-15	2.15068e-13
ENSG00000139182	1224.63	-0.770583	0.0979249	-7.86912	3.57159e-15	2.38639e-13
ENSG00000130635	83402.4	0.760251	0.0967011	7.86186	3.78459e-15	2.51961e-13
ENSG00000125652	927.364	1.27154	0.161755	7.8609	3.81384e-15	2.52999e-13
ENSG00000117174	2782.96	-0.540625	0.0687883	-7.85926	3.8642e-15	2.55423e-13
ENSG00000186469	819.88	-0.825893	0.105293	-7.84375	4.37275e-15	2.8801e-13
ENSG00000146223	11429.9	-0.537963	0.0686719	-7.83383	4.73239e-15	3.10593e-13
ENSG00000138623	3099.95	0.880395	0.112494	7.82612	5.03157e-15	3.29061e-13
ENSG00000198108	418.624	0.963583	0.123607	7.79553	6.41402e-15	4.17995e-13
ENSG00000169919	2581.34	-0.700912	0.0899652	-7.79092	6.65211e-15	4.3199e-13
ENSG00000073910	4127.27	-1.03381	0.132814	-7.78391	7.03191e-15	4.55058e-13
ENSG00000163297	7748.13	-0.547776	0.0704012	-7.78077	7.2083e-15	4.63656e-13
ENSG00000180329	1338.82	0.776022	0.0997373	7.78066	7.21488e-15	4.63656e-13
ENSG00000134198	244.92	1.46281	0.188131	7.77549	7.51564e-15	4.81313e-13
ENSG00000119865	4700.2	0.680704	0.087594	7.77112	7.77925e-15	4.96477e-13
ENSG00000150048	192.191	1.76381	0.227019	7.76943	7.88377e-15	4.99701e-13
ENSG00000041353	184.546	-1.85274	0.238457	-7.76968	7.86845e-15	4.99701e-13
ENSG00000162520	2450.36	0.569066	0.073405	7.75242	9.01549e-15	5.69484e-13
ENSG00000280798	818.145	0.850407	0.109736	7.7496	9.21818e-15	5.80306e-13
ENSG00000074590	7695.98	0.832649	0.107844	7.72089	1.15524e-14	7.24787e-13
ENSG00000241644	29.4385	4.44592	0.575908	7.71985	1.16468e-14	7.28242e-13
ENSG00000182952	246.951	-1.28023	0.165867	-7.71841	1.17788e-14	7.34013e-13
ENSG00000167074	1464.89	-0.757729	0.0982114	-7.71529	1.20711e-14	7.49704e-13
ENSG00000014824	5757.66	-0.516633	0.0670283	-7.70769	1.28114e-14	7.9302e-13
ENSG00000175130	3535.66	-0.562647	0.0730475	-7.70248	1.33455e-14	8.23329e-13
ENSG00000091157	1756.91	-0.943863	0.122752	-7.68919	1.48067e-14	9.10439e-13
ENSG00000033867	4846.39	-0.940171	0.122406	-7.68079	1.58115e-14	9.69005e-13
ENSG00000103160	1429.74	-0.660911	0.0861139	-7.67484	1.6562e-14	1.01165e-12
ENSG00000124813	737.192	-1.00015	0.130383	-7.67085	1.70855e-14	1.04019e-12
ENSG00000104611	4390.19	0.453361	0.0591269	7.66759	1.75263e-14	1.06353e-12
ENSG00000110047	13871.7	0.6969	0.090905	7.66624	1.77111e-14	1.07123e-12
ENSG00000165169	3611.45	0.727229	0.0949388	7.65997	1.85972e-14	1.12116e-12
ENSG00000172965	3129.77	0.461069	0.060217	7.65679	1.90636e-14	1.14555e-12
ENSG00000189320	742.901	1.48301	0.193812	7.65181	1.98166e-14	1.18378e-12
ENSG00000046889	257.335	-1.3068	0.170785	-7.65174	1.98278e-14	1.18378e-12
ENSG00000112419	4027.62	0.733083	0.0958412	7.64894	2.02651e-14	1.206e-12
ENSG00000039560	21199	-0.579327	0.0758335	-7.63946	2.18135e-14	1.29399e-12
ENSG00000138080	19087.4	0.739982	0.0969153	7.63535	2.25206e-14	1.32742e-12
ENSG00000129055	4555.71	0.634922	0.0831555	7.63536	2.25194e-14	1.32742e-12
ENSG00000107562	18026.2	-1.05216	0.137845	-7.63291	2.29519e-14	1.34855e-12
ENSG00000184787	6125.05	-0.471992	0.0618511	-7.63111	2.32743e-14	1.36317e-12
ENSG00000079246	25571.4	-0.62574	0.0820682	-7.62464	2.44721e-14	1.4288e-12
ENSG00000064692	514.204	-1.18364	0.155283	-7.6225	2.48801e-14	1.44805e-12
ENSG00000101928	1629.86	-0.691861	0.0909393	-7.60794	2.78495e-14	1.61579e-12
ENSG00000156113	5859.27	-0.724187	0.0951942	-7.60747	2.79506e-14	1.61659e-12
ENSG00000029534	898.336	1.08092	0.142425	7.58937	3.21467e-14	1.85349e-12
ENSG00000113369	2083.54	-0.769021	0.101374	-7.58601	3.29912e-14	1.89628e-12
ENSG00000196352	2336.26	0.757143	0.0999675	7.57389	3.62208e-14	2.07546e-12
ENSG00000176148	1853.43	0.645022	0.0852267	7.56831	3.78107e-14	2.15988e-12
ENSG00000226950	1282.88	0.887149	0.117312	7.56231	3.95983e-14	2.25503e-12
ENSG00000139793	8060.68	0.805859	0.1067	7.5526	4.2665e-14	2.42222e-12
ENSG00000184564	647.953	1.15106	0.152552	7.54538	4.50964e-14	2.55243e-12
ENSG00000145476	992.668	-0.81146	0.107599	-7.54155	4.64402e-14	2.62047e-12
ENSG00000072163	6405.54	1.00753	0.133639	7.53922	4.72799e-14	2.65975e-12
ENSG00000125347	1093.72	-0.687984	0.0912596	-7.53876	4.74446e-14	2.66092e-12
ENSG00000164291	2141.67	0.562363	0.0747644	7.5218	5.4027e-14	3.02094e-12
ENSG00000100380	16417.7	0.428723	0.0570481	7.51512	5.68577e-14	3.16965e-12
ENSG00000108582	12575.7	-0.695774	0.0926245	-7.51177	5.83329e-14	3.24212e-12
ENSG00000006016	374.65	1.07875	0.143662	7.50898	5.95918e-14	3.30217e-12
ENSG00000163661	13151.5	-0.877481	0.116881	-7.50747	6.02792e-14	3.33029e-12
ENSG00000140284	48.4706	-4.53424	0.604564	-7.50002	6.38098e-14	3.51486e-12
ENSG00000149257	75549	0.800295	0.10728	7.45986	8.66173e-14	4.75701e-12
ENSG00000154856	2161.12	-1.09624	0.146961	-7.45943	8.69007e-14	4.75845e-12
ENSG00000103742	516.385	1.16276	0.156082	7.44964	9.35947e-14	5.10988e-12
ENSG00000087008	1872.4	0.686772	0.0922045	7.44836	9.45105e-14	5.13078e-12
ENSG00000259345	297.661	1.14034	0.1531	7.44833	9.45319e-14	5.13078e-12
ENSG00000173801	2351.27	-0.809658	0.108721	-7.44712	9.53966e-14	5.16257e-12
ENSG00000149313	2864.74	-0.65975	0.0886654	-7.44089	1.00007e-13	5.39628e-12
ENSG00000150787	2356.06	0.813182	0.109412	7.43232	1.06713e-13	5.74139e-12
ENSG00000179104	563.316	-1.08031	0.145444	-7.42767	1.10531e-13	5.92959e-12
ENSG00000138193	1545.53	0.728996	0.0982739	7.418	1.189e-13	6.3601e-12
ENSG00000172201	668.909	1.05523	0.142366	7.41212	1.24295e-13	6.60446e-12
ENSG00000170004	16865.2	-0.575068	0.0775876	-7.41186	1.24538e-13	6.60446e-12
ENSG00000072310	4518.95	-0.963265	0.129952	-7.41248	1.23957e-13	6.60446e-12
ENSG00000118515	4282.81	0.622493	0.0841678	7.39586	1.40501e-13	7.42969e-12
ENSG00000079974	1069.72	-0.677143	0.091636	-7.38949	1.47397e-13	7.77215e-12
ENSG00000092964	10281.3	-0.591082	0.0800475	-7.38413	1.5345e-13	8.06833e-12
ENSG00000198682	21847.2	-0.578064	0.0782955	-7.38311	1.54635e-13	8.10762e-12
ENSG00000100100	538.421	-0.909949	0.123725	-7.35461	1.91478e-13	1.0011e-11
ENSG00000131375	2626.21	-0.669443	0.091034	-7.35376	1.92701e-13	1.00465e-11
ENSG00000090447	524.341	-0.919298	0.125048	-7.35156	1.95911e-13	1.01852e-11
ENSG00000185127	2768.04	-0.474302	0.0645255	-7.3506	1.97314e-13	1.02294e-11
ENSG00000157978	2110.79	0.5795	0.0788687	7.34766	2.01709e-13	1.0428e-11
ENSG00000162551	162.591	1.12684	0.153412	7.34522	2.05415e-13	1.059e-11
ENSG00000168016	1785.49	-1.02854	0.140087	-7.34216	2.10177e-13	1.08054e-11
ENSG00000131015	919.302	0.769276	0.104792	7.34101	2.11995e-13	1.08687e-11
ENSG00000162407	1640.14	0.798063	0.108736	7.33948	2.14427e-13	1.09511e-11
ENSG00000113140	268938	0.765457	0.104296	7.33925	2.14786e-13	1.09511e-11
ENSG00000285967	578.566	-0.779621	0.10631	-7.33344	2.2432e-13	1.14058e-11
ENSG00000215717	4009.81	-0.583214	0.079542	-7.33215	2.26492e-13	1.14847e-11
ENSG00000138764	1987.53	-0.698781	0.0953812	-7.32619	2.36791e-13	1.19741e-11
ENSG00000131263	4516.64	-0.793524	0.108336	-7.32466	2.39504e-13	1.20783e-11
ENSG00000140092	18053.7	0.866246	0.118272	7.32416	2.404e-13	1.20906e-11
ENSG00000151693	2829.49	-1.05264	0.144119	-7.30397	2.7939e-13	1.40134e-11
ENSG00000076513	16736.5	-0.467945	0.0641222	-7.29771	2.92705e-13	1.46378e-11
ENSG00000137876	4904.08	0.807641	0.110675	7.29738	2.93421e-13	1.46378e-11
ENSG00000100201	39158	-0.561669	0.0770798	-7.28685	3.1729e-13	1.5786e-11
ENSG00000081189	269.829	1.1008	0.151131	7.28378	3.24598e-13	1.61063e-11
ENSG00000091622	286.238	1.11459	0.153402	7.2658	3.70844e-13	1.83518e-11
ENSG00000165685	277.776	1.25808	0.173553	7.24899	4.1989e-13	2.07235e-11
ENSG00000071127	63476.9	0.442973	0.0611689	7.2418	4.42769e-13	2.17946e-11
ENSG00000145431	6770.1	-0.417347	0.0577304	-7.22924	4.85687e-13	2.38437e-11
ENSG00000030110	1958.18	0.566069	0.0783594	7.22401	5.04783e-13	2.47157e-11
ENSG00000115762	12104.4	0.43074	0.0596308	7.22344	5.06876e-13	2.47527e-11
ENSG00000168404	970.502	-0.805026	0.111607	-7.21301	5.4727e-13	2.66549e-11
ENSG00000163931	34791.7	-0.493298	0.0684466	-7.20705	5.71777e-13	2.77755e-11
ENSG00000124766	1324.28	-0.868781	0.120689	-7.19854	6.0862e-13	2.94878e-11
ENSG00000105137	8379.94	0.554065	0.0769969	7.19594	6.20319e-13	2.99762e-11
ENSG00000171067	7003.83	0.490876	0.0682317	7.19425	6.28034e-13	3.02699e-11
ENSG00000259370	135.267	2.06659	0.287358	7.1917	6.39907e-13	3.07621e-11
ENSG00000218283	1087.76	0.664293	0.0923854	7.19045	6.458e-13	3.09649e-11
ENSG00000149541	2502.65	0.899016	0.125266	7.17688	7.13198e-13	3.41082e-11
ENSG00000171345	4421.18	-1.1725	0.163554	-7.16889	7.56088e-13	3.60662e-11
ENSG00000150457	4354.95	0.637881	0.0890341	7.16446	7.80955e-13	3.71566e-11
ENSG00000154122	4030.36	0.710869	0.0992303	7.16383	7.84519e-13	3.72305e-11
ENSG00000003249	439.464	-0.921649	0.128704	-7.16098	8.00994e-13	3.79151e-11
ENSG00000148700	6298.54	-0.620614	0.086685	-7.15941	8.10256e-13	3.82557e-11
ENSG00000102317	14866.6	-0.537081	0.0753466	-7.12814	1.01736e-12	4.79116e-11
ENSG00000178695	858.561	-0.602801	0.0845902	-7.12613	1.03227e-12	4.84905e-11
ENSG00000135480	2584.97	0.936182	0.131405	7.12442	1.04519e-12	4.89729e-11
ENSG00000188042	400.876	0.913128	0.128237	7.12063	1.07434e-12	5.02118e-11
ENSG00000214046	1887.69	0.66474	0.0934031	7.1169	1.10383e-12	5.146e-11
ENSG00000159640	252.909	-1.09844	0.154398	-7.11437	1.12427e-12	5.22813e-11
ENSG00000121578	4277.84	0.585664	0.0823842	7.10893	1.16946e-12	5.42073e-11
ENSG00000112769	5853.18	-0.6925	0.0974161	-7.10868	1.17154e-12	5.42073e-11
ENSG00000159423	2062.45	0.742129	0.104447	7.10531	1.20053e-12	5.541e-11
ENSG00000165617	659.946	1.08616	0.153261	7.08698	1.37067e-12	6.31053e-11
ENSG00000184524	325.131	1.40172	0.19784	7.08514	1.38902e-12	6.36981e-11
ENSG00000176692	791.676	0.702259	0.0991191	7.085	1.39043e-12	6.36981e-11
ENSG00000170540	8914.38	0.956506	0.135195	7.07502	1.49429e-12	6.82872e-11
ENSG00000136146	1595.4	-0.693835	0.0980738	-7.07462	1.49856e-12	6.83138e-11
ENSG00000169439	12464.9	0.705692	0.0998032	7.07084	1.54002e-12	7.00313e-11
ENSG00000153250	9497.57	-0.559634	0.0791968	-7.06637	1.59038e-12	7.21438e-11
ENSG00000117318	5242.78	1.11286	0.157526	7.06462	1.61051e-12	7.27373e-11
ENSG00000166170	2891.36	-0.694032	0.0982415	-7.06455	1.61132e-12	7.27373e-11
ENSG00000136802	7258.51	0.636213	0.0900759	7.06308	1.62849e-12	7.33336e-11
ENSG00000140450	12259.3	0.584365	0.0827802	7.05924	1.67419e-12	7.52085e-11
ENSG00000132205	4029.79	-0.549954	0.0779844	-7.05211	1.76227e-12	7.89735e-11
ENSG00000173402	18396.4	0.532628	0.075847	7.0224	2.18087e-12	9.74966e-11
ENSG00000143815	4105.98	-0.970281	0.138245	-7.01855	2.24177e-12	9.99776e-11
ENSG00000102978	5008.59	0.519497	0.0740453	7.01594	2.28402e-12	1.01617e-10
ENSG00000183617	2032.67	0.86067	0.122733	7.01255	2.34014e-12	1.03864e-10
ENSG00000105655	1214.08	-0.762136	0.108696	-7.01165	2.35528e-12	1.04286e-10
ENSG00000102781	4319.26	-0.701054	0.100018	-7.0093	2.39512e-12	1.05797e-10
ENSG00000105341	3831.54	0.449343	0.0641203	7.00781	2.42073e-12	1.06673e-10
ENSG00000077380	8788.32	-0.471616	0.0673763	-6.99974	2.56438e-12	1.12735e-10
ENSG00000119541	4095.32	-0.536919	0.0767673	-6.99411	2.66949e-12	1.17078e-10
ENSG00000137801	697642	0.625464	0.0894674	6.99098	2.72977e-12	1.19439e-10
ENSG00000163660	5456.24	-0.577813	0.0827135	-6.98572	2.83408e-12	1.2371e-10
ENSG00000134824	18035.5	-0.69665	0.0997493	-6.98401	2.8687e-12	1.24927e-10
ENSG00000138172	3125.9	0.691443	0.0991043	6.97693	3.01711e-12	1.31081e-10
ENSG00000117122	1819.8	0.649312	0.0931059	6.9739	3.08266e-12	1.33616e-10
ENSG00000054277	494.516	0.769642	0.11043	6.96953	3.18006e-12	1.37515e-10
ENSG00000175040	659.835	0.899472	0.129112	6.96658	3.24742e-12	1.40101e-10
ENSG00000075711	7831.99	-0.588396	0.0844704	-6.96571	3.26763e-12	1.40645e-10
ENSG00000122367	135.603	1.6164	0.232378	6.95589	3.50342e-12	1.50444e-10
ENSG00000105894	3581.34	-0.838778	0.120622	-6.95376	3.55677e-12	1.52381e-10
ENSG00000138413	5615.45	-0.487233	0.0700799	-6.95254	3.5877e-12	1.53337e-10
ENSG00000152402	373.47	-2.05764	0.295968	-6.95223	3.59564e-12	1.53337e-10
ENSG00000115380	5758.62	-0.723625	0.104137	-6.94875	3.6853e-12	1.56799e-10
ENSG00000139668	1498.54	-0.725215	0.104382	-6.94772	3.71238e-12	1.57589e-10
ENSG00000276644	44.4253	-3.21942	0.463715	-6.94266	3.84788e-12	1.62967e-10
ENSG00000154096	59083.9	0.680713	0.0981738	6.93375	4.09821e-12	1.73173e-10
ENSG00000077943	971.462	-1.17915	0.170137	-6.9306	4.19054e-12	1.76671e-10
ENSG00000118898	120.531	-1.81792	0.262603	-6.92271	4.43091e-12	1.8638e-10
ENSG00000104823	952.038	0.925562	0.133725	6.9214	4.47206e-12	1.87685e-10
ENSG00000129255	4569.21	0.676251	0.0977681	6.91689	4.61657e-12	1.93311e-10
ENSG00000109099	4813.07	0.695114	0.10051	6.91583	4.65126e-12	1.94324e-10
ENSG00000172346	2241.47	0.995202	0.14401	6.91066	4.82399e-12	2.01086e-10
ENSG00000065060	1937.27	-0.818907	0.118615	-6.9039	5.05956e-12	2.10432e-10
ENSG00000154380	20144.1	0.551333	0.0799267	6.89798	5.2748e-12	2.18892e-10
ENSG00000023608	1218.68	-0.771783	0.112181	-6.87983	5.99228e-12	2.4811e-10
ENSG00000081307	3775.87	-0.497253	0.0722985	-6.87777	6.07951e-12	2.5116e-10
ENSG00000101605	138.025	1.46543	0.213179	6.87417	6.23502e-12	2.57011e-10
ENSG00000141664	909.212	-0.681533	0.0992555	-6.86645	6.58187e-12	2.70705e-10
ENSG00000115539	2106.09	0.722338	0.105205	6.86599	6.60302e-12	2.70973e-10
ENSG00000168874	2097.33	1.10307	0.160699	6.86418	6.68761e-12	2.73837e-10
ENSG00000120658	215.616	1.25944	0.183661	6.85743	7.01104e-12	2.86447e-10
ENSG00000091136	22076.7	-0.558917	0.08151	-6.85703	7.03046e-12	2.86607e-10
ENSG00000167118	4376.03	0.578911	0.0844439	6.85557	7.10278e-12	2.88919e-10
ENSG00000164713	7095.48	0.746263	0.109001	6.84636	7.57501e-12	3.07453e-10
ENSG00000122863	7171.75	0.70643	0.103192	6.8458	7.60476e-12	3.07984e-10
ENSG00000176871	12223.9	0.568095	0.0830454	6.84078	7.8765e-12	3.18293e-10
ENSG00000087116	10917.8	0.576502	0.0843003	6.83868	7.99272e-12	3.22286e-10
ENSG00000019991	471.425	-1.19036	0.174469	-6.82278	8.92984e-12	3.5929e-10
ENSG00000140332	454.973	1.09543	0.160593	6.82115	9.03163e-12	3.62597e-10
ENSG00000101966	3288.13	-0.607509	0.0891915	-6.81129	9.67247e-12	3.87485e-10
ENSG00000107651	5753.2	-0.608483	0.089374	-6.80828	9.877e-12	3.94824e-10
ENSG00000116667	1439.82	-0.756512	0.11114	-6.80686	9.97536e-12	3.97897e-10
ENSG00000109814	8309.37	-0.462329	0.0679715	-6.8018	1.03318e-11	4.11228e-10
ENSG00000153391	353.371	0.878352	0.129519	6.78164	1.18821e-11	4.71919e-10
ENSG00000278730	941.227	0.903585	0.13325	6.78112	1.19247e-11	4.72595e-10
ENSG00000140682	11181.3	0.570945	0.084202	6.78066	1.19629e-11	4.73095e-10
ENSG00000149218	1771.81	-0.587864	0.0867323	-6.77791	1.21926e-11	4.81151e-10
ENSG00000124181	6580.85	-0.509337	0.0751569	-6.77698	1.22714e-11	4.83232e-10
ENSG00000146281	1714.76	-0.981216	0.144793	-6.77667	1.22976e-11	4.83236e-10
ENSG00000152689	267.718	1.16639	0.172409	6.76525	1.33077e-11	5.21818e-10
ENSG00000197375	629.187	-0.714587	0.105755	-6.757	1.40874e-11	5.51227e-10
ENSG00000034152	12483.2	0.516313	0.0766149	6.73906	1.59413e-11	6.22451e-10
ENSG00000143384	19996.2	-0.453512	0.0673002	-6.73865	1.59869e-11	6.22915e-10
ENSG00000108691	15059.4	-0.756715	0.112372	-6.73402	1.65034e-11	6.41691e-10
ENSG00000085377	3424.37	0.438746	0.0651953	6.72971	1.69997e-11	6.59284e-10
ENSG00000148344	864.463	1.08914	0.161853	6.72918	1.70627e-11	6.59284e-10
ENSG00000067798	9288.19	0.761006	0.11309	6.72919	1.70615e-11	6.59284e-10
ENSG00000123983	9846.87	-0.535866	0.0796381	-6.72877	1.71106e-11	6.59755e-10
ENSG00000108370	209.974	1.26152	0.187622	6.72372	1.77146e-11	6.81627e-10
ENSG00000163453	22523.2	0.771631	0.11477	6.72326	1.77706e-11	6.82362e-10
ENSG00000135269	4053.37	0.613436	0.0913308	6.71664	1.85966e-11	7.12602e-10
ENSG00000250786	2162.65	0.65993	0.0983537	6.70976	1.94948e-11	7.45476e-10
ENSG00000107036	6467.46	0.550508	0.0820694	6.70784	1.9752e-11	7.53754e-10
ENSG00000129467	95.5771	-2.06225	0.30752	-6.70607	1.99942e-11	7.61423e-10
ENSG00000063180	174.545	-1.35412	0.202148	-6.69865	2.10358e-11	7.99445e-10
ENSG00000026508	66676.1	-0.569868	0.085085	-6.69763	2.11832e-11	8.03399e-10
ENSG00000176720	5690.8	0.780435	0.116537	6.6969	2.12894e-11	8.04129e-10
ENSG00000114853	3268.36	0.65769	0.0982062	6.69703	2.12697e-11	8.04129e-10
ENSG00000137752	680.867	-1.05279	0.157224	-6.69611	2.14039e-11	8.06808e-10
ENSG00000189060	14103.1	-0.909574	0.135918	-6.6921	2.19987e-11	8.27544e-10
ENSG00000084444	566.143	0.684425	0.10229	6.691	2.2165e-11	8.32109e-10
ENSG00000104341	6926.22	0.567052	0.0847801	6.6885	2.2547e-11	8.44735e-10
ENSG00000205363	94.716	2.07607	0.311308	6.66887	2.57785e-11	9.63856e-10
ENSG00000198945	682.797	-0.762674	0.114387	-6.6675	2.60206e-11	9.70946e-10
ENSG00000112851	12502	-0.749758	0.112457	-6.66705	2.61e-11	9.7195e-10
ENSG00000137142	96.148	1.5661	0.235087	6.66177	2.70555e-11	1.00551e-09
ENSG00000189266	5543.68	0.568879	0.0853998	6.66136	2.71304e-11	1.00627e-09
ENSG00000082512	3709.45	0.57956	0.0870238	6.65979	2.7422e-11	1.01505e-09
ENSG00000163378	3692.85	0.509209	0.0764806	6.65802	2.77537e-11	1.02528e-09
ENSG00000083444	35438.7	0.564662	0.0848413	6.6555	2.82333e-11	1.03885e-09
ENSG00000268894	28.4554	3.59276	0.539818	6.6555	2.82329e-11	1.03885e-09
ENSG00000111252	5501.68	-0.696776	0.104698	-6.65512	2.8307e-11	1.0395e-09
ENSG00000189056	1312.03	-0.879562	0.132249	-6.65082	2.91455e-11	1.06817e-09
ENSG00000108984	258.96	-1.34275	0.20217	-6.64169	3.10107e-11	1.13428e-09
ENSG00000153904	19345.6	-0.512923	0.0772333	-6.64122	3.11102e-11	1.13568e-09
ENSG00000138771	9975.09	0.615183	0.0926352	6.64092	3.1173e-11	1.13573e-09
ENSG00000139289	4255.11	-0.901772	0.135957	-6.63275	3.29485e-11	1.19571e-09
ENSG00000101190	928.776	-0.530625	0.0799993	-6.63287	3.29229e-11	1.19571e-09
ENSG00000162819	4528.4	-0.502267	0.075782	-6.62778	3.40771e-11	1.23424e-09
ENSG00000115942	1851.38	-0.589196	0.0889472	-6.62411	3.49351e-11	1.26285e-09
ENSG00000132563	1527.52	0.80777	0.122239	6.6081	3.89274e-11	1.40442e-09
ENSG00000290792	277.191	-0.937933	0.141995	-6.60542	3.96393e-11	1.42732e-09
ENSG00000165092	17570.1	-0.986241	0.149438	-6.59966	4.1209e-11	1.48096e-09
ENSG00000121236	488.224	-0.874731	0.132608	-6.59638	4.21331e-11	1.51124e-09
ENSG00000164023	1917.44	-0.782584	0.118655	-6.59545	4.23954e-11	1.51771e-09
ENSG00000130340	6619.46	-0.497524	0.0754713	-6.59223	4.33272e-11	1.54807e-09
ENSG00000133195	1341.58	0.56154	0.0852465	6.58725	4.48058e-11	1.59782e-09
ENSG00000109854	1888.62	0.687239	0.10435	6.58587	4.52227e-11	1.60958e-09
ENSG00000067840	56.2209	1.63408	0.248175	6.58438	4.56776e-11	1.6185e-09
ENSG00000137038	1709.84	0.826202	0.125483	6.58419	4.57357e-11	1.6185e-09
ENSG00000080503	6912.64	-0.492948	0.0748662	-6.58439	4.56743e-11	1.6185e-09
ENSG00000131446	16370.6	0.551367	0.083761	6.58262	4.62216e-11	1.63258e-09
ENSG00000188997	810.189	0.597622	0.0908363	6.57911	4.73273e-11	1.66845e-09
ENSG00000132031	125.868	1.84494	0.280539	6.57644	4.8186e-11	1.69549e-09
ENSG00000104332	1878.44	-1.53813	0.233997	-6.57331	4.92101e-11	1.72824e-09
ENSG00000086598	21806	-0.40934	0.0622877	-6.57177	4.97215e-11	1.74289e-09
ENSG00000096433	4601.76	-0.818071	0.124516	-6.57001	5.03114e-11	1.76023e-09
ENSG00000166224	4345.04	0.546188	0.0831371	6.56972	5.04095e-11	1.76034e-09
ENSG00000198937	904.345	0.900982	0.13741	6.55688	5.49443e-11	1.91508e-09
ENSG00000110697	2378.37	-0.58137	0.0886775	-6.556	5.527e-11	1.92282e-09
ENSG00000074842	10749.8	0.64738	0.0987728	6.55424	5.59273e-11	1.94203e-09
ENSG00000074416	17299.1	0.582073	0.088973	6.54213	6.06485e-11	2.10203e-09
ENSG00000117394	12598.9	0.580838	0.0888269	6.53899	6.19346e-11	2.14259e-09
ENSG00000107798	6659.92	0.562392	0.0860437	6.53612	6.31357e-11	2.18006e-09
ENSG00000114315	289.213	1.01784	0.15585	6.5309	6.53778e-11	2.25328e-09
ENSG00000236801	32.8646	2.64396	0.404974	6.52871	6.63404e-11	2.28221e-09
ENSG00000148053	278.636	1.11448	0.170771	6.52619	6.74649e-11	2.31659e-09
ENSG00000228495	160.113	1.71244	0.262414	6.52572	6.76737e-11	2.31946e-09
ENSG00000087086	141430	-0.827538	0.126886	-6.52191	6.94157e-11	2.37476e-09
ENSG00000137962	13700.1	-0.738356	0.113217	-6.52163	6.95493e-11	2.37494e-09
ENSG00000148411	4330.03	0.62283	0.0957701	6.50338	7.85329e-11	2.67677e-09
ENSG00000143363	1126.04	-0.561376	0.0863654	-6.50002	8.03113e-11	2.73236e-09
ENSG00000178700	564.281	-0.698816	0.107522	-6.49925	8.07209e-11	2.74125e-09
ENSG00000180011	5663.04	-0.434815	0.0669464	-6.49498	8.30468e-11	2.81507e-09
ENSG00000196781	638.7	0.82554	0.12716	6.49213	8.46339e-11	2.86363e-09
ENSG00000127528	844.428	1.28055	0.197361	6.48836	8.67767e-11	2.93077e-09
ENSG00000115844	213.848	1.44578	0.223164	6.47854	9.26117e-11	3.12214e-09
ENSG00000033627	3109.94	0.549861	0.0849929	6.4695	9.83301e-11	3.3089e-09
ENSG00000239305	943.502	-0.774634	0.119801	-6.46599	1.00638e-10	3.38043e-09
ENSG00000168256	4100.14	0.436582	0.0675844	6.4598	1.04839e-10	3.51515e-09
ENSG00000142227	12407.7	0.662638	0.102617	6.45739	1.06523e-10	3.56516e-09
ENSG00000054356	699.198	1.15472	0.178892	6.45487	1.08311e-10	3.61845e-09
ENSG00000162267	71.0203	2.14649	0.332909	6.44767	1.13584e-10	3.78776e-09
ENSG00000187098	1745.56	-0.592611	0.0919633	-6.44399	1.16374e-10	3.87382e-09
ENSG00000119772	1366.07	-0.594362	0.0922617	-6.44214	1.17803e-10	3.91435e-09
ENSG00000181019	33604.5	-0.771613	0.119955	-6.43251	1.25513e-10	4.16306e-09
ENSG00000135185	1072.79	0.610027	0.0948567	6.43104	1.26735e-10	4.19609e-09
ENSG00000175274	10542.4	0.728101	0.113447	6.41797	1.381e-10	4.55607e-09
ENSG00000198538	712.503	-0.837853	0.130546	-6.41805	1.38029e-10	4.55607e-09
ENSG00000244486	3961.2	0.875137	0.136467	6.41283	1.42843e-10	4.70417e-09
ENSG00000079739	3452.51	0.540702	0.0843595	6.4095	1.45998e-10	4.79953e-09
ENSG00000047644	3658.86	0.558562	0.0872011	6.40544	1.49933e-10	4.92016e-09
ENSG00000130720	498.331	1.05881	0.165334	6.40406	1.513e-10	4.9562e-09
ENSG00000196743	3047.62	0.539248	0.084249	6.40065	1.5472e-10	5.05929e-09
ENSG00000167535	3097.2	-0.506878	0.0792214	-6.39824	1.57174e-10	5.13047e-09
ENSG00000103257	19301	0.877001	0.137148	6.39455	1.61018e-10	5.2467e-09
ENSG00000066583	752.719	-0.659396	0.103146	-6.39286	1.62806e-10	5.28635e-09
ENSG00000157654	21482.1	-0.796316	0.124559	-6.39308	1.6258e-10	5.28635e-09
ENSG00000137992	1582.18	0.498226	0.0780068	6.38695	1.69224e-10	5.47666e-09
ENSG00000155966	82.4731	1.98276	0.310441	6.38692	1.69259e-10	5.47666e-09
ENSG00000141741	2070.81	0.775615	0.121505	6.3834	1.73194e-10	5.59421e-09
ENSG00000125848	595.445	-0.765687	0.119989	-6.38133	1.75554e-10	5.66053e-09
ENSG00000029364	5375.82	-0.443023	0.0694608	-6.37803	1.79379e-10	5.76663e-09
ENSG00000140416	102018	0.578167	0.0906508	6.37796	1.79467e-10	5.76663e-09
ENSG00000287516	139.516	1.50434	0.236113	6.37128	1.87454e-10	6.01283e-09
ENSG00000197977	200.294	1.24383	0.195515	6.3618	1.99398e-10	6.38489e-09
ENSG00000164418	3840.95	0.674588	0.106118	6.35693	2.05824e-10	6.57925e-09
ENSG00000167930	6787.86	0.592284	0.0931806	6.3563	2.06667e-10	6.59482e-09
ENSG00000092421	262.717	1.32361	0.208289	6.35467	2.08874e-10	6.65376e-09
ENSG00000105711	502.453	0.851902	0.134067	6.35432	2.09346e-10	6.65734e-09
ENSG00000167641	43.2611	2.5588	0.402743	6.35344	2.10558e-10	6.6844e-09
ENSG00000120690	3912.89	-0.65012	0.102364	-6.35106	2.13839e-10	6.77695e-09
ENSG00000146066	1655.88	0.81025	0.127655	6.34719	2.19279e-10	6.93745e-09
ENSG00000085117	1884.4	0.676119	0.106565	6.34464	2.22941e-10	7.0293e-09
ENSG00000274964	87.8328	-1.52847	0.240899	-6.34486	2.22624e-10	7.0293e-09
ENSG00000236333	3553.35	-0.694708	0.109503	-6.34419	2.23594e-10	7.03788e-09
ENSG00000146833	2649.56	-0.490395	0.0773035	-6.34376	2.24223e-10	7.04572e-09
ENSG00000175573	4413.25	0.66818	0.105364	6.34166	2.27307e-10	7.1305e-09
ENSG00000204304	1394.64	-0.573862	0.0906134	-6.33309	2.40304e-10	7.52546e-09
ENSG00000170088	1425.4	-0.675629	0.10674	-6.32967	2.45678e-10	7.66451e-09
ENSG00000182158	10716.1	-0.910022	0.143775	-6.32948	2.45987e-10	7.66451e-09
ENSG00000082805	5985.06	-0.809188	0.127844	-6.3295	2.45959e-10	7.66451e-09
ENSG00000165915	7727.09	0.615913	0.0973544	6.32651	2.5077e-10	7.80043e-09
ENSG00000176485	1235.35	0.79912	0.126336	6.32536	2.52635e-10	7.84524e-09
ENSG00000198715	2893.75	0.6035	0.0954139	6.32507	2.53112e-10	7.84691e-09
ENSG00000100580	1247.21	-0.8882	0.140558	-6.31912	2.63065e-10	8.14181e-09
ENSG00000144524	2951.25	0.486779	0.0770383	6.31866	2.63834e-10	8.15197e-09
ENSG00000165152	2633.74	0.542093	0.0858659	6.31325	2.7323e-10	8.42825e-09
ENSG00000138829	22256.3	0.994449	0.157548	6.31204	2.7538e-10	8.48041e-09
ENSG00000038210	3159.45	-0.737115	0.1168	-6.31094	2.77349e-10	8.52685e-09
ENSG00000127329	433.975	-1.30432	0.206741	-6.30896	2.80914e-10	8.62217e-09
ENSG00000147883	520.126	-0.891828	0.141398	-6.3072	2.84133e-10	8.70651e-09
ENSG00000134901	1929.56	0.613664	0.0973028	6.30674	2.84969e-10	8.71769e-09
ENSG00000005469	1412.3	-0.563112	0.089312	-6.305	2.88193e-10	8.80178e-09
ENSG00000110583	2042.62	-0.497117	0.0789149	-6.29941	2.98782e-10	9.11015e-09
ENSG00000125864	349.433	1.04489	0.165879	6.29912	2.99347e-10	9.11235e-09
ENSG00000166913	28947.4	0.376217	0.0597688	6.29454	3.08321e-10	9.37013e-09
ENSG00000122641	4722.45	1.01802	0.162283	6.27312	3.53892e-10	1.07374e-08
ENSG00000111424	1410.71	0.748809	0.119443	6.26916	3.63011e-10	1.09961e-08
ENSG00000197982	1717.34	0.980138	0.156403	6.26674	3.68691e-10	1.11499e-08
ENSG00000224594	193.543	1.11164	0.177591	6.25956	3.86053e-10	1.16559e-08
ENSG00000170214	86.8543	1.72866	0.277073	6.239	4.40371e-10	1.32527e-08
ENSG00000106031	3868.05	-0.486253	0.0779352	-6.2392	4.39814e-10	1.32527e-08
ENSG00000168386	7250.34	-0.692002	0.111041	-6.23194	4.60692e-10	1.38417e-08
ENSG00000169432	7020.99	-0.952153	0.15301	-6.22282	4.88282e-10	1.46469e-08
ENSG00000211455	1893.53	0.587561	0.0946778	6.2059	5.43854e-10	1.62875e-08
ENSG00000135424	529.473	-0.886741	0.142895	-6.20553	5.45132e-10	1.62994e-08
ENSG00000188215	1920.84	-0.545405	0.0878959	-6.20513	5.46519e-10	1.63145e-08
ENSG00000162849	232.846	-1.33681	0.215552	-6.20178	5.58296e-10	1.66392e-08
ENSG00000172572	213.486	-1.54549	0.249301	-6.1993	5.67139e-10	1.68756e-08
ENSG00000159176	49781.8	0.47167	0.0761203	6.19638	5.7775e-10	1.71637e-08
ENSG00000189403	19251.4	-0.594675	0.0961	-6.18809	6.08962e-10	1.8062e-08
ENSG00000148331	2549.13	0.453563	0.0733274	6.18545	6.19251e-10	1.83378e-08
ENSG00000198142	2780.68	-0.578098	0.0935212	-6.18146	6.351e-10	1.87471e-08
ENSG00000168702	197.329	-1.36162	0.220274	-6.1815	6.34937e-10	1.87471e-08
ENSG00000184924	625.153	0.984343	0.159301	6.17913	6.44554e-10	1.89959e-08
ENSG00000092201	12769.3	-0.557789	0.0902793	-6.17848	6.47219e-10	1.90441e-08
ENSG00000162512	12364.1	0.449731	0.0728332	6.17481	6.6245e-10	1.94613e-08
ENSG00000116698	5304.01	-0.599281	0.0971432	-6.16904	6.87037e-10	2.01516e-08
ENSG00000171302	6364.21	0.533297	0.0866781	6.15262	7.62137e-10	2.2319e-08
ENSG00000227051	2912.64	-0.755406	0.122816	-6.15073	7.71278e-10	2.2551e-08
ENSG00000166147	89539.6	0.583176	0.0948917	6.1457	7.96112e-10	2.32404e-08
ENSG00000113552	2594.18	-0.47115	0.0766736	-6.14488	8.0025e-10	2.33245e-08
ENSG00000101400	1200.41	0.747992	0.121749	6.14372	8.06127e-10	2.34588e-08
ENSG00000105993	11579.3	0.454841	0.0740533	6.14207	8.14525e-10	2.3666e-08
ENSG00000084636	21371.2	0.537805	0.0876185	6.13802	8.35544e-10	2.42386e-08
ENSG00000138794	857.559	-0.653552	0.106529	-6.13496	8.51786e-10	2.46353e-08
ENSG00000100242	10210	0.494065	0.080533	6.13495	8.51881e-10	2.46353e-08
ENSG00000120693	1163.6	0.977945	0.159419	6.13442	8.54701e-10	2.46783e-08
ENSG00000160310	7997.87	0.441264	0.0719575	6.13229	8.66252e-10	2.49729e-08
ENSG00000135919	37447.5	0.951573	0.155187	6.1318	8.68896e-10	2.50101e-08
ENSG00000211772	266.66	-1.38248	0.225528	-6.12997	8.78957e-10	2.52605e-08
ENSG00000134851	8394.91	0.450258	0.0736725	6.11162	9.86247e-10	2.82999e-08
ENSG00000067066	6831.59	-0.603884	0.0989203	-6.10476	1.02957e-09	2.94975e-08
ENSG00000143162	1764.27	0.688676	0.113082	6.09007	1.12858e-09	3.22343e-08
ENSG00000124225	664.982	0.882028	0.14483	6.09009	1.12848e-09	3.22343e-08
ENSG00000167657	6057.1	0.568947	0.0934276	6.0897	1.1312e-09	3.22591e-08
ENSG00000260439	91.2412	2.11837	0.347887	6.08925	1.13441e-09	3.2301e-08
ENSG00000145041	2618.21	-0.581873	0.0956781	-6.08157	1.19009e-09	3.38343e-08
ENSG00000246090	181.894	0.929779	0.152981	6.07773	1.21893e-09	3.46011e-08
ENSG00000171150	14101.8	-0.530484	0.0873501	-6.07307	1.25484e-09	3.5566e-08
ENSG00000100600	5398.17	0.723824	0.119422	6.06107	1.35223e-09	3.82676e-08
ENSG00000271122	434.163	-0.827715	0.136704	-6.05479	1.40597e-09	3.97277e-08
ENSG00000155903	2313.3	-0.62591	0.103429	-6.0516	1.43412e-09	4.04615e-08
ENSG00000067141	1409.29	0.468801	0.0774739	6.05108	1.43878e-09	4.05311e-08
ENSG00000053747	556.599	-0.703956	0.116456	-6.0448	1.49598e-09	4.20785e-08
ENSG00000075213	5023.71	-0.749234	0.123965	-6.0439	1.50436e-09	4.22499e-08
ENSG00000175701	847.146	0.91227	0.150973	6.04262	1.51636e-09	4.25224e-08
ENSG00000143870	27035.2	0.291801	0.0483262	6.03815	1.55887e-09	4.36483e-08
ENSG00000171448	694.043	-0.606206	0.100587	-6.0267	1.6734e-09	4.67843e-08
ENSG00000125968	9285.21	1.19696	0.198661	6.02515	1.6895e-09	4.71634e-08
ENSG00000042445	1513	-0.500139	0.0830141	-6.02475	1.69372e-09	4.721e-08
ENSG00000133805	929.45	-0.763085	0.126695	-6.02301	1.71206e-09	4.76493e-08
ENSG00000107554	5116	-0.700868	0.116408	-6.0208	1.73553e-09	4.82301e-08
ENSG00000136999	1978.22	-0.651947	0.108327	-6.01835	1.76204e-09	4.88933e-08
ENSG00000151491	6942.67	-0.50326	0.0836341	-6.0174	1.77239e-09	4.91068e-08
ENSG00000140691	828.501	0.714978	0.118936	6.01146	1.83863e-09	5.0866e-08
ENSG00000057663	2937.38	0.500407	0.0833441	6.00411	1.92389e-09	5.31454e-08
ENSG00000204852	1534.13	-0.565933	0.0943689	-5.99703	2.00954e-09	5.54286e-08
ENSG00000253368	8396.66	0.615073	0.102604	5.99462	2.03958e-09	5.61734e-08
ENSG00000119938	2046.53	0.79594	0.132853	5.99116	2.08355e-09	5.72992e-08
ENSG00000104756	4875.48	-0.579968	0.0968493	-5.98835	2.1198e-09	5.82096e-08
ENSG00000174130	144.336	-1.42209	0.237508	-5.98755	2.13024e-09	5.84097e-08
ENSG00000169446	2972.42	-0.514732	0.0859836	-5.98641	2.14528e-09	5.87351e-08
ENSG00000168014	4043.91	0.667097	0.111533	5.98118	2.21533e-09	6.05632e-08
ENSG00000111605	5653.82	-0.321414	0.0537677	-5.97783	2.26134e-09	6.17298e-08
ENSG00000154358	720.651	-0.736603	0.123264	-5.97581	2.28948e-09	6.24061e-08
ENSG00000180354	1117.94	0.73873	0.123726	5.97071	2.36218e-09	6.4293e-08
ENSG00000100243	20311.5	0.520989	0.0873147	5.9668	2.41955e-09	6.57578e-08
ENSG00000126945	5721.42	-0.388371	0.0651255	-5.96342	2.4702e-09	6.70358e-08
ENSG00000259781	2116.13	-0.637885	0.106994	-5.96187	2.49373e-09	6.75754e-08
ENSG00000164683	179.544	1.18056	0.198167	5.95741	2.56263e-09	6.93409e-08
ENSG00000166197	7854.27	-0.458526	0.0769893	-5.95572	2.58936e-09	6.99618e-08
ENSG00000269293	344.346	0.99534	0.167232	5.95186	2.65112e-09	7.15262e-08
ENSG00000136816	3335.83	0.404043	0.0678896	5.95148	2.65735e-09	7.15897e-08
ENSG00000139697	4444.56	0.495161	0.0832345	5.94899	2.69805e-09	7.25807e-08
ENSG00000165898	858.776	0.76534	0.128795	5.9423	2.81058e-09	7.54981e-08
ENSG00000153187	34423.9	-0.453556	0.0763343	-5.9417	2.82081e-09	7.56133e-08
ENSG00000182809	539.547	1.05285	0.177201	5.94157	2.82304e-09	7.56133e-08
ENSG00000164308	2485.01	-0.662214	0.111492	-5.93958	2.8575e-09	7.63334e-08
ENSG00000005194	3423.07	0.455629	0.0767111	5.93954	2.85817e-09	7.63334e-08
ENSG00000197045	7103.62	-0.623081	0.104949	-5.93699	2.90303e-09	7.74196e-08
ENSG00000132329	259.849	0.999364	0.168439	5.93308	2.97307e-09	7.91734e-08
ENSG00000117152	2596.85	-0.792705	0.133634	-5.93193	2.99393e-09	7.96145e-08
ENSG00000162437	630.511	-0.708739	0.119581	-5.92685	3.08799e-09	8.19978e-08
ENSG00000138131	3877.48	-0.691223	0.1167	-5.92309	3.15951e-09	8.37767e-08
ENSG00000148848	9143.45	0.620261	0.104885	5.9137	3.34503e-09	8.8569e-08
ENSG00000095383	3786.72	-0.437086	0.0739954	-5.90694	3.48525e-09	9.21499e-08
ENSG00000181924	3152.52	0.529549	0.0896826	5.9047	3.53283e-09	9.32747e-08
ENSG00000176907	2617.05	0.812893	0.13777	5.90036	3.62717e-09	9.56291e-08
ENSG00000106397	12833.4	0.514712	0.087281	5.89718	3.69769e-09	9.73496e-08
ENSG00000173068	2476.74	-0.757518	0.128803	-5.88123	4.07223e-09	1.07058e-07
ENSG00000149201	325.963	1.12892	0.192018	5.87924	4.12147e-09	1.08199e-07
ENSG00000143153	3153.18	0.472163	0.0803298	5.8778	4.15754e-09	1.08991e-07
ENSG00000107164	4860.32	0.48452	0.0824721	5.87497	4.22932e-09	1.10716e-07
ENSG00000076716	57.8707	1.96706	0.334864	5.87421	4.2487e-09	1.1091e-07
ENSG00000087245	71570.6	0.720479	0.122647	5.87441	4.24342e-09	1.1091e-07
ENSG00000166479	11889.9	-0.562256	0.0957683	-5.87101	4.3316e-09	1.12914e-07
ENSG00000186660	6972.5	-0.528327	0.0900922	-5.86429	4.51051e-09	1.17413e-07
ENSG00000157766	2878.74	1.21238	0.207045	5.85564	4.75186e-09	1.23522e-07
ENSG00000118707	1555.45	-0.467694	0.0798895	-5.85426	4.7915e-09	1.24377e-07
ENSG00000100979	1085.9	-0.544456	0.0930327	-5.8523	4.84809e-09	1.2567e-07
ENSG00000128228	1249.4	0.84913	0.145106	5.85178	4.86328e-09	1.25887e-07
ENSG00000134900	6006.76	-0.514397	0.0879572	-5.84826	4.96738e-09	1.28403e-07
ENSG00000135801	1957	-0.485452	0.083016	-5.84769	4.98453e-09	1.28666e-07
ENSG00000165512	1028.9	-0.565929	0.0968789	-5.84161	5.16983e-09	1.33264e-07
ENSG00000074695	21011.7	-0.487448	0.0834731	-5.83958	5.23316e-09	1.34708e-07
ENSG00000115866	5980.34	-0.3746	0.0642049	-5.83445	5.39674e-09	1.38726e-07
ENSG00000187634	1057.92	1.76575	0.302687	5.83357	5.42549e-09	1.39272e-07
ENSG00000170390	9998.27	0.486584	0.0834788	5.82883	5.58164e-09	1.43082e-07
ENSG00000089902	3712.14	-0.568573	0.09763	-5.82375	5.75405e-09	1.47297e-07
ENSG00000111711	5594.22	0.468283	0.0804932	5.81767	5.96753e-09	1.52551e-07
ENSG00000167555	1130.97	-0.536021	0.0921637	-5.81597	6.0284e-09	1.53895e-07
ENSG00000186522	9796.01	-0.474343	0.0815693	-5.81522	6.05552e-09	1.54374e-07
ENSG00000186787	136.54	1.10834	0.190619	5.81444	6.08364e-09	1.54878e-07
ENSG00000157168	7066.83	-0.778691	0.133995	-5.81134	6.1974e-09	1.57557e-07
ENSG00000130734	881.473	0.652959	0.112375	5.81054	6.2271e-09	1.58095e-07
ENSG00000104490	417.39	-0.908442	0.156354	-5.81017	6.24078e-09	1.58225e-07
ENSG00000010270	3461.33	0.457214	0.0787626	5.80495	6.43835e-09	1.63011e-07
ENSG00000154928	247.745	1.07556	0.185345	5.80303	6.51258e-09	1.64665e-07
ENSG00000116685	5367.36	0.471387	0.0812361	5.80268	6.52628e-09	1.64786e-07
ENSG00000137073	3479.4	-0.539361	0.0930753	-5.79489	6.83661e-09	1.72387e-07
ENSG00000182154	1764.39	1.0656	0.183969	5.79225	6.94478e-09	1.74876e-07
ENSG00000289961	110.609	1.2959	0.223743	5.79192	6.95875e-09	1.7499e-07
ENSG00000214293	553.816	0.649597	0.1122	5.78961	7.05486e-09	1.77166e-07
ENSG00000167645	3599.4	0.637109	0.110049	5.78931	7.06765e-09	1.77247e-07
ENSG00000064687	262.188	-1.19712	0.206821	-5.7882	7.11429e-09	1.78175e-07
ENSG00000013293	72.4379	-1.72137	0.297582	-5.78454	7.27115e-09	1.81857e-07
ENSG00000118523	37563.1	0.674311	0.116585	5.78384	7.30162e-09	1.82373e-07
ENSG00000120820	4255.39	0.449344	0.0777444	5.77976	7.48094e-09	1.866e-07
ENSG00000291087	502.671	0.759219	0.131384	5.77863	7.53112e-09	1.87599e-07
ENSG00000109089	3278.78	0.455894	0.0789135	5.77714	7.59822e-09	1.89016e-07
ENSG00000233143	261.141	0.861763	0.149252	5.7739	7.74573e-09	1.92427e-07
ENSG00000076555	362.703	-0.832632	0.144296	-5.77031	7.9124e-09	1.96304e-07
ENSG00000124193	8341.64	-0.327169	0.056713	-5.76885	7.98121e-09	1.97746e-07
ENSG00000250303	675.8	0.916389	0.158872	5.7681	8.01714e-09	1.98371e-07
ENSG00000182944	21535.8	-0.341749	0.0592712	-5.76585	8.12493e-09	2.00769e-07
ENSG00000167130	1398.98	0.566874	0.0983742	5.76243	8.29113e-09	2.04603e-07
ENSG00000164096	7783.8	0.578924	0.100586	5.7555	8.63832e-09	2.12887e-07
ENSG00000176490	1404.2	0.619647	0.107715	5.75262	8.78688e-09	2.1626e-07
ENSG00000291214	471.059	0.758832	0.13198	5.74959	8.94612e-09	2.19887e-07
ENSG00000175193	387.889	0.787068	0.13691	5.74879	8.98866e-09	2.20639e-07
ENSG00000186767	561.773	-1.15934	0.201739	-5.74673	9.09885e-09	2.23048e-07
ENSG00000167778	4817.62	0.534985	0.0931	5.74635	9.11911e-09	2.23249e-07
ENSG00000114054	2624.19	0.497461	0.086586	5.74528	9.17684e-09	2.24366e-07
ENSG00000166801	4208.8	-0.733542	0.127693	-5.7446	9.21391e-09	2.24975e-07
ENSG00000253669	170.337	0.950117	0.165486	5.74137	9.39156e-09	2.29011e-07
ENSG00000151552	2105.97	0.516632	0.090016	5.73933	9.50503e-09	2.31473e-07
ENSG00000138134	1081.49	-0.556973	0.0971485	-5.73321	9.85454e-09	2.39669e-07
ENSG00000174576	85.53	1.88643	0.329443	5.7261	1.02765e-08	2.49603e-07
ENSG00000069431	1480.98	-0.838092	0.146506	-5.72052	1.06198e-08	2.57604e-07
ENSG00000169136	1521.74	-0.587574	0.10272	-5.72018	1.06414e-08	2.5779e-07
ENSG00000255135	215.446	0.881422	0.154166	5.71736	1.0819e-08	2.61749e-07
ENSG00000259426	383.584	0.797443	0.139493	5.71674	1.08588e-08	2.62368e-07
ENSG00000113319	266.502	-1.26292	0.22104	-5.71353	1.10656e-08	2.67018e-07
ENSG00000283154	391.861	0.939445	0.164461	5.71228	1.11475e-08	2.68644e-07
ENSG00000148842	659.773	0.806938	0.141287	5.71134	1.12087e-08	2.69766e-07
ENSG00000204130	1348.95	-0.654019	0.114556	-5.70916	1.13536e-08	2.729e-07
ENSG00000115129	2526.2	0.584938	0.102517	5.70579	1.15803e-08	2.77988e-07
ENSG00000168495	3547.42	0.407521	0.0715469	5.69585	1.22757e-08	2.94299e-07
ENSG00000167994	1157.94	0.6216	0.109203	5.69213	1.25464e-08	3.004e-07
ENSG00000165948	455.685	1.00116	0.176136	5.68404	1.31547e-08	3.14556e-07
ENSG00000108953	17081.2	0.314129	0.0552949	5.68098	1.33926e-08	3.19832e-07
ENSG00000164010	895.372	0.64705	0.113916	5.68008	1.34631e-08	3.20846e-07
ENSG00000125633	3354.18	-0.503846	0.0887054	-5.68	1.34697e-08	3.20846e-07
ENSG00000166900	1824.64	0.469324	0.0826468	5.67867	1.35746e-08	3.22928e-07
ENSG00000144451	729.266	-0.671408	0.118251	-5.6778	1.36435e-08	3.24019e-07
ENSG00000124275	2693.71	-0.390737	0.0688202	-5.67765	1.36554e-08	3.24019e-07
ENSG00000198932	456.161	-0.912652	0.160766	-5.67691	1.37149e-08	3.25013e-07
ENSG00000198455	613.176	-0.605318	0.106793	-5.66817	1.44332e-08	3.41599e-07
ENSG00000126261	7793.36	-0.452073	0.0797856	-5.66609	1.46091e-08	3.45319e-07
ENSG00000072682	15081.7	0.504318	0.089017	5.66541	1.46672e-08	3.4625e-07
ENSG00000220848	160.733	-1.08498	0.191598	-5.66281	1.48918e-08	3.51105e-07
ENSG00000109861	16224.2	-0.407634	0.0720012	-5.66149	1.50063e-08	3.53355e-07
ENSG00000154237	2563.46	-0.684915	0.121029	-5.6591	1.52169e-08	3.57859e-07
ENSG00000144791	1879	-0.650478	0.114972	-5.65769	1.53421e-08	3.60344e-07
ENSG00000182240	5069.61	0.468859	0.0829413	5.6529	1.57761e-08	3.70069e-07
ENSG00000164099	3716.67	-0.636203	0.1126	-5.65012	1.60334e-08	3.75627e-07
ENSG00000131089	1593.96	0.444988	0.0787757	5.6488	1.61571e-08	3.78049e-07
ENSG00000134594	151.233	1.35723	0.240366	5.64653	1.63715e-08	3.82582e-07
ENSG00000175416	7464.26	0.651333	0.115543	5.63716	1.72873e-08	4.03472e-07
ENSG00000187097	1261.94	0.49168	0.0872625	5.63449	1.75573e-08	4.09258e-07
ENSG00000127483	17698.3	-0.438193	0.0777815	-5.63364	1.76445e-08	4.10773e-07
ENSG00000108826	3192.86	0.52436	0.0930816	5.63333	1.7676e-08	4.10989e-07
ENSG00000188783	2263.56	0.905723	0.160918	5.62849	1.81794e-08	4.22164e-07
ENSG00000054282	968.439	-0.483939	0.0860035	-5.62697	1.83403e-08	4.24303e-07
ENSG00000159208	340.903	-0.779663	0.13855	-5.6273	1.83053e-08	4.24303e-07
ENSG00000102755	18450.1	0.481657	0.0855972	5.62702	1.83355e-08	4.24303e-07
ENSG00000080822	3250.48	0.407861	0.0725025	5.62548	1.84996e-08	4.27454e-07
ENSG00000031003	3434.96	-0.562474	0.0999984	-5.62483	1.85687e-08	4.28516e-07
ENSG00000173546	26344.2	0.688762	0.122464	5.62418	1.86387e-08	4.29595e-07
ENSG00000286177	323.705	-0.741885	0.131955	-5.62224	1.88498e-08	4.3392e-07
ENSG00000213983	566.892	-0.801377	0.142731	-5.61461	1.97005e-08	4.5294e-07
ENSG00000109670	1433.62	-0.445897	0.0794819	-5.61005	2.02274e-08	4.64237e-07
ENSG00000131016	10279.6	-0.552098	0.0984146	-5.60992	2.0242e-08	4.64237e-07
ENSG00000152465	2721.61	-0.463664	0.0826769	-5.60815	2.04498e-08	4.68423e-07
ENSG00000132286	1742.92	-0.478577	0.085349	-5.60729	2.05521e-08	4.70183e-07
ENSG00000159023	1477.54	-0.548449	0.0978728	-5.60369	2.09831e-08	4.79451e-07
ENSG00000070413	6031.28	0.42744	0.0762936	5.60256	2.11205e-08	4.81996e-07
ENSG00000275713	42.9825	-2.16065	0.385766	-5.60093	2.13201e-08	4.85952e-07
ENSG00000123268	1942.62	-0.567201	0.101314	-5.59842	2.16316e-08	4.92445e-07
ENSG00000263327	76.6925	-1.55065	0.277079	-5.59644	2.18802e-08	4.97493e-07
ENSG00000047932	7377.69	-0.401675	0.0717956	-5.5947	2.20998e-08	5.01869e-07
ENSG00000143772	803.899	-0.697486	0.124688	-5.59384	2.22107e-08	5.03768e-07
ENSG00000142156	83948.6	0.56448	0.100993	5.58931	2.27975e-08	5.16446e-07
ENSG00000179300	177.381	1.15503	0.206714	5.58759	2.30249e-08	5.20949e-07
ENSG00000100596	8057.84	0.506033	0.0905673	5.58738	2.30526e-08	5.20949e-07
ENSG00000166145	67.8004	-1.45734	0.260864	-5.58659	2.31576e-08	5.22683e-07
ENSG00000196182	3660.63	0.473452	0.0847635	5.58557	2.3294e-08	5.25121e-07
ENSG00000112667	993.451	0.818252	0.146577	5.58239	2.37233e-08	5.34149e-07
ENSG00000166619	5469.89	0.450178	0.0806471	5.58207	2.37673e-08	5.3449e-07
ENSG00000136720	3270.46	0.584339	0.104757	5.57805	2.43227e-08	5.46317e-07
ENSG00000132821	33.3744	1.95273	0.350197	5.5761	2.45972e-08	5.51811e-07
ENSG00000196937	4412.26	0.39516	0.0709164	5.5722	2.51546e-08	5.63634e-07
ENSG00000059758	3014.12	-0.587314	0.105432	-5.57056	2.53918e-08	5.6826e-07
ENSG00000198964	2780.12	0.446759	0.0802519	5.56696	2.59227e-08	5.79442e-07
ENSG00000182218	688.291	0.652812	0.117272	5.56664	2.59694e-08	5.79785e-07
ENSG00000130150	3177.63	-0.604259	0.10856	-5.56613	2.60455e-08	5.80782e-07
ENSG00000134294	64061.7	-0.497661	0.0894367	-5.56439	2.63077e-08	5.85923e-07
ENSG00000178882	158.003	1.77875	0.320246	5.55432	2.78697e-08	6.19967e-07
ENSG00000033170	4581.11	-0.45832	0.0825282	-5.5535	2.80004e-08	6.22126e-07
ENSG00000177873	475.362	-0.60156	0.108338	-5.55265	2.81373e-08	6.24419e-07
ENSG00000108094	4133.88	-0.438869	0.0791323	-5.54602	2.92242e-08	6.47149e-07
ENSG00000185808	782.491	0.720915	0.129989	5.54598	2.92315e-08	6.47149e-07
ENSG00000143878	12562.6	0.648907	0.117019	5.54531	2.9344e-08	6.48862e-07
ENSG00000163399	11534.2	-0.410106	0.0740129	-5.54101	3.00734e-08	6.64199e-07
ENSG00000169251	4652.71	-0.388954	0.0704119	-5.52397	3.31417e-08	7.31093e-07
ENSG00000270647	6933.34	-0.433721	0.0785714	-5.52009	3.38832e-08	7.4656e-07
ENSG00000067560	27948.3	0.493123	0.0893415	5.51952	3.39918e-08	7.48062e-07
ENSG00000241852	1075.09	0.600113	0.108772	5.51716	3.44512e-08	7.57272e-07
ENSG00000181704	3091.41	-0.410238	0.0745019	-5.50641	3.66228e-08	8.04052e-07
ENSG00000170017	32086.7	0.490252	0.0891488	5.49926	3.81393e-08	8.36354e-07
ENSG00000279822	136.522	-1.47752	0.268713	-5.49851	3.83012e-08	8.3891e-07
ENSG00000175548	408.341	-0.992728	0.180618	-5.49627	3.87905e-08	8.48623e-07
ENSG00000185650	10410.8	-0.459921	0.0837183	-5.49368	3.93649e-08	8.60172e-07
ENSG00000170271	679.637	-0.958542	0.174773	-5.48449	4.14653e-08	9.04999e-07
ENSG00000104936	3637.58	0.616262	0.112396	5.48294	4.18325e-08	9.1194e-07
ENSG00000139641	22798.1	-0.362411	0.0661056	-5.48231	4.1981e-08	9.13558e-07
ENSG00000007202	12517.4	-0.449519	0.081996	-5.48221	4.20055e-08	9.13558e-07
ENSG00000159685	657.498	0.687778	0.125462	5.48197	4.20624e-08	9.13722e-07
ENSG00000001167	2554.2	-0.499279	0.091165	-5.47666	4.33432e-08	9.40441e-07
ENSG00000184208	1479.75	-0.483054	0.0882276	-5.47509	4.37297e-08	9.47715e-07
ENSG00000111615	1963.6	-0.518162	0.0947504	-5.46871	4.53333e-08	9.8132e-07
ENSG00000116157	916.786	0.686233	0.125518	5.46721	4.5717e-08	9.88043e-07
ENSG00000166250	14707.4	-0.381789	0.0698342	-5.46708	4.57507e-08	9.88043e-07
ENSG00000188153	2567.61	0.446737	0.0817205	5.46665	4.58629e-08	9.89314e-07
ENSG00000180155	445.891	0.85352	0.15617	5.46534	4.6203e-08	9.95488e-07
ENSG00000152926	968.874	-0.649599	0.118922	-5.46239	4.69768e-08	1.01098e-06
ENSG00000138944	63.5733	2.0273	0.371191	5.46162	4.7182e-08	1.01422e-06
ENSG00000178031	1085.75	-0.740027	0.135507	-5.46117	4.73008e-08	1.0156e-06
ENSG00000197261	25.7174	-4.20983	0.771541	-5.4564	4.85887e-08	1.04204e-06
ENSG00000100647	2828.1	0.462772	0.0848368	5.45486	4.90124e-08	1.04991e-06
ENSG00000116675	2140.13	0.610726	0.112028	5.45155	4.99321e-08	1.06837e-06
ENSG00000120738	4592.36	-0.630553	0.115725	-5.44872	5.07345e-08	1.08429e-06
ENSG00000110031	2181.27	-0.545669	0.100173	-5.44727	5.11489e-08	1.09188e-06
ENSG00000204262	111481	-0.383392	0.0704038	-5.44561	5.1627e-08	1.10082e-06
ENSG00000197380	685.79	0.78451	0.144087	5.4447	5.18927e-08	1.10521e-06
ENSG00000103522	66.8594	2.30076	0.422804	5.44168	5.27817e-08	1.12285e-06
ENSG00000137267	4988.65	0.505458	0.0928921	5.44135	5.28787e-08	1.12363e-06
ENSG00000124508	1114.23	-0.550386	0.101198	-5.4387	5.36712e-08	1.13916e-06
ENSG00000145495	9542.26	-0.434617	0.0799651	-5.43508	5.47726e-08	1.1612e-06
ENSG00000132326	566.127	-0.82271	0.151397	-5.43414	5.50622e-08	1.16601e-06
ENSG00000158850	2235.04	0.413254	0.0760717	5.43243	5.55909e-08	1.17586e-06
ENSG00000134758	932.388	-0.66206	0.121882	-5.43197	5.57343e-08	1.17755e-06
ENSG00000101825	11845.6	-0.771723	0.142089	-5.43128	5.59526e-08	1.18081e-06
ENSG00000147586	277.246	0.746467	0.137466	5.43021	5.62889e-08	1.18656e-06
ENSG00000221817	278.593	-0.886496	0.163464	-5.42319	5.85461e-08	1.23273e-06
ENSG00000197361	43.8794	2.10739	0.38869	5.42177	5.90103e-08	1.24109e-06
ENSG00000111799	137184	-0.690978	0.127579	-5.41606	6.09252e-08	1.27991e-06
ENSG00000121064	3254.67	-0.544183	0.100504	-5.41451	6.14553e-08	1.28959e-06
ENSG00000131018	7385.99	0.617324	0.114052	5.41265	6.20973e-08	1.30158e-06
ENSG00000110492	2922.94	-0.632233	0.116837	-5.41124	6.25891e-08	1.31041e-06
ENSG00000084710	103.787	1.27638	0.235978	5.40888	6.34186e-08	1.32627e-06
ENSG00000079335	406.546	0.687229	0.127077	5.40795	6.37506e-08	1.33171e-06
ENSG00000215068	308.433	-0.792155	0.146661	-5.40127	6.61692e-08	1.38068e-06
ENSG00000155254	10733	0.40628	0.0752628	5.39816	6.73283e-08	1.40328e-06
ENSG00000254703	58.6464	1.70523	0.316026	5.39584	6.82046e-08	1.41994e-06
ENSG00000149380	878.181	0.70706	0.131051	5.3953	6.84105e-08	1.42263e-06
ENSG00000186310	327.416	0.909363	0.168634	5.39251	6.94796e-08	1.44324e-06
ENSG00000109079	7481.33	0.435553	0.0807734	5.39228	6.95674e-08	1.44344e-06
ENSG00000070495	2187.3	0.407288	0.0755594	5.3903	7.03382e-08	1.4578e-06
ENSG00000136842	47.1493	1.92447	0.357146	5.38847	7.10611e-08	1.47114e-06
ENSG00000150907	883.313	0.567663	0.105394	5.38612	7.19965e-08	1.48884e-06
ENSG00000155858	728.563	0.673643	0.125111	5.38437	7.26969e-08	1.50165e-06
ENSG00000131724	7020.54	-0.387905	0.0720524	-5.38365	7.29916e-08	1.50605e-06
ENSG00000169126	1422.31	-0.493545	0.0917912	-5.37682	7.5812e-08	1.5625e-06
ENSG00000146592	288.912	-1.02735	0.191088	-5.37631	7.60261e-08	1.56517e-06
ENSG00000138162	1702.81	0.382917	0.0712513	5.37418	7.69317e-08	1.58206e-06
ENSG00000240356	349.925	0.705408	0.13129	5.37289	7.74828e-08	1.59162e-06
ENSG00000169594	861.955	-0.584355	0.108774	-5.37221	7.77795e-08	1.59595e-06
ENSG00000138463	718.098	-0.528439	0.09841	-5.36977	7.88356e-08	1.61582e-06
ENSG00000066322	10249.7	0.377522	0.0703305	5.36783	7.96886e-08	1.6315e-06
ENSG00000215883	355.989	-0.790537	0.147353	-5.36493	8.09808e-08	1.65612e-06
ENSG00000119673	1050.14	0.63839	0.119002	5.36454	8.11556e-08	1.65787e-06
ENSG00000175334	8043.13	0.483092	0.0900595	5.36414	8.13363e-08	1.65973e-06
ENSG00000127838	3151.66	0.513174	0.0956784	5.36353	8.16102e-08	1.66287e-06
ENSG00000164929	174.304	1.12836	0.210381	5.3634	8.16699e-08	1.66287e-06
ENSG00000104133	3702.39	-0.567476	0.105887	-5.35925	8.35697e-08	1.69968e-06
ENSG00000088899	504.665	-0.711647	0.132865	-5.35617	8.50054e-08	1.72698e-06
ENSG00000135956	7846.89	0.389271	0.0727012	5.35439	8.58442e-08	1.74211e-06
ENSG00000174348	2575.35	0.71511	0.133596	5.35277	8.66181e-08	1.75589e-06
ENSG00000111269	3219.83	0.320468	0.0598827	5.35159	8.71856e-08	1.76546e-06
ENSG00000169019	1806.59	-0.575592	0.107571	-5.35081	8.75609e-08	1.77112e-06
ENSG00000117519	18175.6	-0.324709	0.0606942	-5.34991	8.79975e-08	1.77801e-06
ENSG00000224877	1800.87	0.809981	0.151419	5.34925	8.83185e-08	1.78255e-06
ENSG00000187764	339.497	-0.764969	0.143024	-5.34855	8.86612e-08	1.78752e-06
ENSG00000187210	1682.82	-0.46739	0.0873906	-5.34829	8.87876e-08	1.78812e-06
ENSG00000067225	185147	-0.373482	0.0698601	-5.34613	8.98524e-08	1.8076e-06
ENSG00000133687	2071.81	-0.720538	0.135028	-5.33621	9.49073e-08	1.90721e-06
ENSG00000178537	1530.02	0.622852	0.11674	5.33536	9.53552e-08	1.91414e-06
ENSG00000166949	8888.86	-0.533339	0.0999687	-5.33505	9.55157e-08	1.91528e-06
ENSG00000180488	1317.48	-0.644124	0.120775	-5.33326	9.64671e-08	1.93226e-06
ENSG00000142871	83631.1	0.408805	0.0766646	5.33238	9.69344e-08	1.93953e-06
ENSG00000139651	2276.76	-0.402618	0.075518	-5.33142	9.74497e-08	1.94773e-06
ENSG00000106804	406.051	-0.970642	0.182131	-5.32936	9.85568e-08	1.96773e-06
ENSG00000152332	10819.4	-0.815834	0.153122	-5.328	9.93006e-08	1.98045e-06
ENSG00000158864	6895.9	-0.36674	0.0688839	-5.32403	1.01495e-07	2.02203e-06
ENSG00000085719	7406.81	-0.49282	0.0925845	-5.32291	1.02118e-07	2.03225e-06
ENSG00000082397	1655.89	0.391261	0.0735103	5.32253	1.02335e-07	2.03438e-06
ENSG00000130748	291.661	1.20368	0.226253	5.32007	1.03725e-07	2.05982e-06
ENSG00000182149	6787.81	-0.36212	0.0680712	-5.31973	1.03924e-07	2.06155e-06
ENSG00000198948	521.041	0.718039	0.135005	5.31861	1.04561e-07	2.07196e-06
ENSG00000143079	5347.21	0.436807	0.0821343	5.3182	1.04798e-07	2.07444e-06
ENSG00000143633	870.142	0.44173	0.0830813	5.31685	1.05581e-07	2.08771e-06
ENSG00000129353	13897.9	0.319313	0.0600609	5.31649	1.05788e-07	2.08956e-06
ENSG00000179085	533.646	0.786674	0.14804	5.31392	1.07293e-07	2.11602e-06
ENSG00000138685	24146.7	-0.449501	0.084591	-5.31381	1.07356e-07	2.11602e-06
ENSG00000242498	2246.22	-0.549717	0.103474	-5.3126	1.0807e-07	2.12782e-06
ENSG00000072786	5297.41	0.446598	0.0840934	5.31073	1.09185e-07	2.14523e-06
ENSG00000167653	123.615	1.22342	0.230366	5.31075	1.09177e-07	2.14523e-06
ENSG00000124702	4772.55	0.442063	0.0833224	5.30545	1.12393e-07	2.2059e-06
ENSG00000116191	5472.62	-0.603494	0.113788	-5.30369	1.13486e-07	2.22418e-06
ENSG00000148120	5117.87	0.558982	0.105397	5.30356	1.13565e-07	2.22418e-06
ENSG00000126803	5250.73	0.562607	0.1061	5.30258	1.14175e-07	2.2332e-06
ENSG00000167549	402.996	0.858452	0.161898	5.30244	1.14266e-07	2.2332e-06
ENSG00000137845	9485.55	-0.475048	0.0896532	-5.29873	1.16609e-07	2.27658e-06
ENSG00000185803	673.611	0.732214	0.138242	5.29659	1.17986e-07	2.30103e-06
ENSG00000176422	850.973	0.522561	0.0987126	5.29376	1.19826e-07	2.33446e-06
ENSG00000060138	10148.7	-0.353898	0.0668574	-5.29332	1.20118e-07	2.33769e-06
ENSG00000213626	8027.27	0.787356	0.148821	5.29064	1.21891e-07	2.3697e-06
ENSG00000150556	379.617	0.850657	0.160888	5.28725	1.24171e-07	2.4115e-06
ENSG00000163359	314093	-0.528168	0.0999318	-5.28528	1.25511e-07	2.43497e-06
ENSG00000158161	2614.87	-0.433197	0.0820675	-5.27854	1.30214e-07	2.52356e-06
ENSG00000176087	5218.06	0.359115	0.0680457	5.27755	1.3092e-07	2.53459e-06
ENSG00000154845	7374.78	-0.42511	0.0805789	-5.2757	1.3225e-07	2.55766e-06
ENSG00000082497	166.117	1.05138	0.199369	5.27352	1.33832e-07	2.58479e-06
ENSG00000172935	3450.84	0.476868	0.0904292	5.27338	1.33932e-07	2.58479e-06
ENSG00000104522	2252.29	-0.506362	0.0960308	-5.27292	1.34273e-07	2.58866e-06
ENSG00000176971	493.477	-1.02935	0.195228	-5.27253	1.34558e-07	2.59147e-06
ENSG00000164466	3880.1	0.421601	0.0799964	5.27025	1.3624e-07	2.62113e-06
ENSG00000162591	10084.3	0.619721	0.117608	5.26939	1.3688e-07	2.63071e-06
ENSG00000104368	5889.41	-0.689582	0.130887	-5.26854	1.37514e-07	2.64015e-06
ENSG00000123096	1385.84	0.625706	0.118785	5.26754	1.38264e-07	2.65181e-06
ENSG00000085491	2183.54	-0.620147	0.117749	-5.26671	1.38894e-07	2.66113e-06
ENSG00000069943	664.886	-0.524324	0.0996277	-5.26283	1.41851e-07	2.71498e-06
ENSG00000196839	713.593	0.646566	0.122898	5.26099	1.4328e-07	2.73948e-06
ENSG00000102531	9452.8	0.665395	0.12649	5.26046	1.43698e-07	2.74466e-06
ENSG00000160783	831.871	0.582269	0.110739	5.25803	1.45605e-07	2.7782e-06
ENSG00000123570	154.011	-1.11607	0.212287	-5.25735	1.46144e-07	2.78561e-06
ENSG00000154319	112.585	-1.50635	0.286828	-5.25174	1.50672e-07	2.86897e-06
ENSG00000117586	436.095	0.795153	0.151457	5.25001	1.5209e-07	2.893e-06
ENSG00000287232	107.096	1.50914	0.28762	5.24699	1.54604e-07	2.93779e-06
ENSG00000107295	554.572	-0.69584	0.132711	-5.24325	1.57768e-07	2.99485e-06
ENSG00000073464	78.5213	1.29313	0.24667	5.24236	1.58537e-07	3.00635e-06
ENSG00000139508	550.993	0.625665	0.119553	5.23337	1.66443e-07	3.15305e-06
ENSG00000110200	640.068	0.615414	0.117647	5.23102	1.68574e-07	3.19015e-06
ENSG00000179240	222.888	-0.977569	0.187111	-5.22453	1.74598e-07	3.30078e-06
ENSG00000078804	3736.28	0.513382	0.0982756	5.2239	1.75193e-07	3.30865e-06
ENSG00000143622	2572.37	0.347324	0.0665934	5.21559	1.83234e-07	3.45697e-06
ENSG00000103356	2712.4	0.372833	0.0714888	5.21526	1.83561e-07	3.45963e-06
ENSG00000174738	5068.36	-0.60827	0.116648	-5.21456	1.84255e-07	3.46916e-06
ENSG00000173950	2292.82	0.384989	0.0738781	5.21113	1.87689e-07	3.52807e-06
ENSG00000067167	29360.3	-0.414763	0.0795929	-5.21106	1.87765e-07	3.52807e-06
ENSG00000172738	73.2505	-1.52512	0.292736	-5.20988	1.88959e-07	3.54691e-06
ENSG00000166579	6016.47	0.324732	0.0623346	5.2095	1.89352e-07	3.55069e-06
ENSG00000112658	7925.91	0.38942	0.0747607	5.20888	1.89979e-07	3.55884e-06
ENSG00000002919	2217.85	0.465466	0.0893725	5.20815	1.90732e-07	3.56933e-06
ENSG00000103978	3577.62	0.448577	0.0861801	5.20511	1.93878e-07	3.62454e-06
ENSG00000128274	682.128	0.873557	0.1679	5.20285	1.9626e-07	3.66537e-06
ENSG00000133985	171.332	1.23459	0.237315	5.20232	1.96816e-07	3.67204e-06
ENSG00000100348	4827.75	0.479513	0.0921921	5.20124	1.97963e-07	3.68973e-06
ENSG00000104497	752.501	-0.673042	0.129465	-5.19863	2.0076e-07	3.73809e-06
ENSG00000078902	862.388	0.630002	0.12123	5.19677	2.02786e-07	3.77201e-06
ENSG00000105559	1520.97	-0.778641	0.150016	-5.19039	2.09851e-07	3.89951e-06
ENSG00000196507	5063.94	0.572466	0.110432	5.18389	2.17306e-07	4.034e-06
ENSG00000100804	11653.4	0.445719	0.0860076	5.18232	2.19142e-07	4.06401e-06
ENSG00000163132	473.951	0.844021	0.162963	5.17923	2.22803e-07	4.12777e-06
ENSG00000146433	5176.24	0.468306	0.0904405	5.17806	2.24205e-07	4.14958e-06
ENSG00000089006	6152.78	-0.385881	0.0745401	-5.17683	2.25693e-07	4.17295e-06
ENSG00000086758	23562.7	-0.638904	0.123437	-5.17593	2.26776e-07	4.18879e-06
ENSG00000102024	26747.9	0.416495	0.0805105	5.17317	2.30151e-07	4.24689e-06
ENSG00000166813	2331.97	0.456462	0.0882466	5.17257	2.30896e-07	4.2564e-06
ENSG00000117308	1971.99	0.508427	0.0983095	5.17169	2.31981e-07	4.27214e-06
ENSG00000030419	460.865	-0.907429	0.175499	-5.17057	2.33383e-07	4.29369e-06
ENSG00000185340	2646.49	0.521974	0.101094	5.16325	2.42702e-07	4.46071e-06
ENSG00000103196	5979.32	0.487559	0.0944968	5.15953	2.47575e-07	4.54574e-06
ENSG00000145743	1792.85	-0.452189	0.0877113	-5.15543	2.53054e-07	4.64175e-06
ENSG00000266094	204.576	0.802253	0.155619	5.15523	2.53321e-07	4.64204e-06
ENSG00000118961	1383.62	-0.425772	0.0826075	-5.15416	2.54771e-07	4.664e-06
ENSG00000127334	3272.83	0.392795	0.0762334	5.15253	2.56996e-07	4.69544e-06
ENSG00000119630	269.073	0.75986	0.147469	5.15269	2.56773e-07	4.69544e-06
ENSG00000164164	4370.63	-0.651148	0.126497	-5.14756	2.639e-07	4.81682e-06
ENSG00000128294	3553.77	0.520451	0.101151	5.14526	2.67148e-07	4.87131e-06
ENSG00000162222	1414.54	-0.390924	0.0760453	-5.14068	2.73752e-07	4.98682e-06
ENSG00000145287	319.519	1.16857	0.227377	5.13934	2.75707e-07	5.01749e-06
ENSG00000174165	1229.87	0.53137	0.103446	5.13668	2.79629e-07	5.08386e-06
ENSG00000223485	516.987	0.795178	0.154918	5.1329	2.8531e-07	5.18205e-06
ENSG00000242779	205.277	-0.799669	0.155828	-5.13173	2.87094e-07	5.20936e-06
ENSG00000138061	38.4645	2.88599	0.562645	5.12933	2.9077e-07	5.27088e-06
ENSG00000059378	1701.47	-0.618508	0.120607	-5.12829	2.92384e-07	5.29496e-06
ENSG00000161896	66.9613	1.4813	0.288895	5.12748	2.93654e-07	5.31275e-06
ENSG00000091640	3682.87	0.546364	0.106623	5.12424	2.98736e-07	5.39942e-06
ENSG00000163071	1651.76	0.583083	0.113868	5.12068	3.04429e-07	5.49159e-06
ENSG00000178449	750.545	0.760341	0.148483	5.12072	3.04379e-07	5.49159e-06
ENSG00000115649	2811.88	0.399275	0.0779853	5.11987	3.05743e-07	5.50992e-06
ENSG00000100626	123.715	1.19581	0.233658	5.11779	3.09138e-07	5.56569e-06
ENSG00000086589	3088.72	-0.354681	0.0693216	-5.11645	3.11343e-07	5.59567e-06
ENSG00000183978	2042.19	0.562932	0.110025	5.11641	3.11408e-07	5.59567e-06
ENSG00000197217	5458.42	0.38391	0.0750552	5.11504	3.13677e-07	5.63097e-06
ENSG00000126001	3158.17	-0.565368	0.110618	-5.11102	3.20428e-07	5.74659e-06
ENSG00000166313	3655.6	0.438957	0.0858992	5.11014	3.21922e-07	5.7678e-06
ENSG00000106261	6410.75	-0.524337	0.102617	-5.10967	3.22726e-07	5.77661e-06
ENSG00000057019	8695.99	-0.593476	0.116225	-5.10628	3.28571e-07	5.87554e-06
ENSG00000121039	4993.2	-0.61217	0.119908	-5.10534	3.30203e-07	5.89903e-06
ENSG00000101911	1703.8	-0.507254	0.0994013	-5.10309	3.34148e-07	5.96375e-06
ENSG00000112290	2192.02	0.36492	0.0715321	5.10149	3.36991e-07	6.0087e-06
ENSG00000150051	8658.42	-0.369585	0.0724689	-5.09991	3.39816e-07	6.05323e-06
ENSG00000064995	2252.98	0.335546	0.0657998	5.0995	3.40553e-07	6.06053e-06
ENSG00000132967	1161.49	-0.669191	0.131242	-5.09892	3.41601e-07	6.07335e-06
ENSG00000130021	1357.55	0.529415	0.103859	5.09745	3.44268e-07	6.11489e-06
ENSG00000106080	5071.03	0.431281	0.0846488	5.09495	3.4883e-07	6.18998e-06
ENSG00000177675	148.828	1.25695	0.246797	5.09306	3.52338e-07	6.24623e-06
ENSG00000122877	150.672	1.37041	0.269155	5.09153	3.55177e-07	6.29054e-06
ENSG00000156650	560.653	-0.82603	0.162378	-5.08708	3.63624e-07	6.43399e-06
ENSG00000065665	720.773	0.502764	0.098851	5.08608	3.65539e-07	6.46169e-06
ENSG00000087338	1389.1	-0.515667	0.101536	-5.07869	3.80049e-07	6.7059e-06
ENSG00000094841	631.589	-0.500619	0.0985763	-5.07849	3.80441e-07	6.7059e-06
ENSG00000142279	2599.56	0.49529	0.0975252	5.07859	3.80248e-07	6.7059e-06
ENSG00000198793	6211.89	-0.505049	0.0995187	-5.07492	3.87664e-07	6.82672e-06
ENSG00000100722	4716.25	-0.371297	0.0731771	-5.07395	3.89637e-07	6.85494e-06
ENSG00000158716	413.191	0.929356	0.183233	5.07201	3.93645e-07	6.91887e-06
ENSG00000120549	829.718	0.704458	0.138949	5.0699	3.98021e-07	6.98916e-06
ENSG00000160326	607.43	0.654675	0.12924	5.06556	4.07197e-07	7.13675e-06
ENSG00000100151	857.003	0.632416	0.124844	5.06565	4.07e-07	7.13675e-06
ENSG00000198856	9962.82	0.570354	0.112636	5.06367	4.11263e-07	7.19613e-06
ENSG00000006327	16829.2	0.545133	0.107657	5.06362	4.11363e-07	7.19613e-06
ENSG00000130518	143.317	-1.42155	0.281008	-5.05877	4.21973e-07	7.37477e-06
ENSG00000189337	1718.33	0.443645	0.0877118	5.05799	4.23706e-07	7.39109e-06
ENSG00000249669	2603.1	0.63093	0.124735	5.05815	4.23335e-07	7.39109e-06
ENSG00000272789	96.7955	1.51547	0.299711	5.05645	4.27131e-07	7.43599e-06
ENSG00000134330	3829.77	0.542552	0.107302	5.05629	4.27485e-07	7.43599e-06
ENSG00000134107	1393.97	-0.698386	0.138113	-5.05662	4.26743e-07	7.43599e-06
ENSG00000137124	5051.98	0.507565	0.100483	5.05128	4.3887e-07	7.62346e-06
ENSG00000100605	914.554	0.434224	0.0859649	5.05118	4.39086e-07	7.62346e-06
ENSG00000157911	816.335	0.472363	0.0935915	5.04708	4.48621e-07	7.77856e-06
ENSG00000116138	2107.38	-0.402212	0.0796948	-5.0469	4.49025e-07	7.77856e-06
ENSG00000126005	2175.75	0.631899	0.125208	5.0468	4.49281e-07	7.77856e-06
ENSG00000166348	790.974	-0.767615	0.152112	-5.04638	4.50256e-07	7.78817e-06
ENSG00000183098	739.503	0.540929	0.107227	5.04469	4.54256e-07	7.85002e-06
ENSG00000198736	552.899	0.712616	0.141324	5.04242	4.59678e-07	7.93631e-06
ENSG00000006451	5214.34	-0.419853	0.083304	-5.04001	4.65496e-07	8.02179e-06
ENSG00000166228	2381.2	0.466217	0.0925027	5.04004	4.65445e-07	8.02179e-06
ENSG00000197905	1861.96	0.525197	0.104211	5.03975	4.66133e-07	8.02529e-06
ENSG00000072110	96944.8	0.338606	0.0672049	5.03841	4.69422e-07	8.0744e-06
ENSG00000183715	26.3161	3.11516	0.618331	5.03801	4.70401e-07	8.08373e-06
ENSG00000116815	703.431	0.541713	0.107571	5.03585	4.75729e-07	8.1677e-06
ENSG00000149809	267.17	-0.855646	0.169971	-5.03406	4.80204e-07	8.23691e-06
ENSG00000149480	7763.09	-0.298382	0.0592815	-5.03332	4.82067e-07	8.25355e-06
ENSG00000166888	11632.9	-0.394336	0.0783441	-5.03339	4.81881e-07	8.25355e-06
ENSG00000146457	6050.17	-0.407092	0.0809278	-5.03031	4.89677e-07	8.3761e-06
ENSG00000172172	2627.4	-0.507922	0.10106	-5.02593	5.00999e-07	8.56186e-06
ENSG00000198001	1837.22	-0.425479	0.0847057	-5.02303	5.08636e-07	8.68435e-06
ENSG00000161671	5047.68	0.525967	0.104805	5.01853	5.20695e-07	8.88205e-06
ENSG00000141052	3861.75	0.659804	0.131636	5.01232	5.37773e-07	9.16492e-06
ENSG00000245571	320.325	-0.632689	0.126245	-5.01161	5.39775e-07	9.19058e-06
ENSG00000164949	741.26	-0.775813	0.15488	-5.00912	5.46782e-07	9.30132e-06
ENSG00000125875	5597.25	0.32719	0.0653525	5.00655	5.54148e-07	9.41797e-06
ENSG00000131791	2829.43	-0.369318	0.0737719	-5.00621	5.55114e-07	9.42573e-06
ENSG00000112208	6814.71	-0.38728	0.0773874	-5.00443	5.60273e-07	9.50334e-06
ENSG00000026559	322.471	0.856616	0.171177	5.00428	5.60712e-07	9.50334e-06
ENSG00000161277	368.951	0.723909	0.144693	5.00307	5.64237e-07	9.55434e-06
ENSG00000143578	241.989	-0.699138	0.139772	-5.00199	5.67418e-07	9.59942e-06
ENSG00000135776	2122.62	-0.453866	0.090751	-5.00123	5.69664e-07	9.62862e-06
ENSG00000136908	2767.95	0.40553	0.0810902	5.00097	5.70439e-07	9.63292e-06
ENSG00000166526	1880.33	-0.378943	0.0757822	-5.00042	5.72059e-07	9.65148e-06
ENSG00000132481	270.541	0.95162	0.19034	4.99957	5.74581e-07	9.6852e-06
ENSG00000158669	5339.1	0.321583	0.0643282	4.9991	5.75982e-07	9.69498e-06
ENSG00000139112	17802.6	0.592352	0.118494	4.99903	5.76209e-07	9.69498e-06
ENSG00000167394	436.421	0.728627	0.145777	4.99824	5.78564e-07	9.72576e-06
ENSG00000119699	233.072	0.961676	0.192493	4.9959	5.85622e-07	9.83547e-06
ENSG00000171533	759.612	0.709043	0.141957	4.99476	5.89086e-07	9.88468e-06
ENSG00000213676	3823.52	0.418652	0.0838375	4.99361	5.92597e-07	9.93458e-06
ENSG00000198208	96.2849	1.31151	0.262657	4.99325	5.93714e-07	9.9443e-06
ENSG00000150593	3164.64	-0.457744	0.0916864	-4.99249	5.96049e-07	9.97439e-06
ENSG00000171812	1773.61	0.506351	0.101533	4.98704	6.13099e-07	1.02504e-05
ENSG00000143390	2699.76	-0.395416	0.0792934	-4.98675	6.14038e-07	1.02569e-05
ENSG00000130558	235.692	0.801203	0.160737	4.98455	6.21061e-07	1.03648e-05
ENSG00000130770	518.866	0.789255	0.158363	4.98384	6.23355e-07	1.03937e-05
ENSG00000104343	1491.01	0.533297	0.107055	4.98153	6.30838e-07	1.0509e-05
ENSG00000163866	2639.12	0.348683	0.070015	4.98011	6.35474e-07	1.05768e-05
ENSG00000149577	4275.76	0.442096	0.0888321	4.97676	6.46588e-07	1.07521e-05
ENSG00000186106	482.418	-0.644569	0.129557	-4.97517	6.51904e-07	1.08307e-05
ENSG00000126243	961.212	0.633718	0.127407	4.97395	6.56034e-07	1.08896e-05
ENSG00000136986	4453.88	0.276288	0.055557	4.97305	6.5907e-07	1.09302e-05
ENSG00000145050	6365.86	0.516693	0.103953	4.97044	6.68014e-07	1.10686e-05
ENSG00000168291	5816.61	0.478407	0.0962698	4.96944	6.7146e-07	1.11157e-05
ENSG00000105810	8495.31	-0.730162	0.146972	-4.96803	6.76374e-07	1.11871e-05
ENSG00000065150	30604.5	-0.403876	0.08131	-4.96712	6.79546e-07	1.12295e-05
ENSG00000114554	10955.6	0.485393	0.0977349	4.96643	6.81983e-07	1.12597e-05
ENSG00000149823	2835.28	0.535973	0.10798	4.96365	6.91794e-07	1.14115e-05
ENSG00000145284	2107.68	0.392247	0.0790374	4.9628	6.94843e-07	1.14516e-05
ENSG00000167721	4026.86	-0.389286	0.0784535	-4.962	6.97719e-07	1.14888e-05
ENSG00000083099	2289.96	0.409076	0.0824669	4.96048	7.03184e-07	1.15685e-05
ENSG00000141012	2804.3	0.499132	0.100656	4.95879	7.09325e-07	1.16591e-05
ENSG00000092931	1150.14	0.547033	0.110382	4.95581	7.20286e-07	1.18288e-05
ENSG00000245910	1903.78	0.666518	0.134505	4.95532	7.22107e-07	1.18482e-05
ENSG00000181690	754.338	0.584442	0.118023	4.95192	7.3485e-07	1.20466e-05
ENSG00000154721	332.131	0.706288	0.142696	4.94959	7.43703e-07	1.21809e-05
ENSG00000125841	4559.47	0.376704	0.0761153	4.94913	7.45466e-07	1.2199e-05
ENSG00000114395	754.7	0.550582	0.111274	4.94799	7.4983e-07	1.22596e-05
ENSG00000242732	1012.31	0.496702	0.100512	4.94172	7.74358e-07	1.26494e-05
ENSG00000121769	170.593	0.985377	0.199461	4.9402	7.80409e-07	1.27351e-05
ENSG00000089220	14376.3	0.393464	0.0796476	4.94006	7.80978e-07	1.27351e-05
ENSG00000113645	739.102	0.903012	0.182818	4.93941	7.83583e-07	1.27663e-05
ENSG00000162695	2892.8	-0.419375	0.0849087	-4.93913	7.84728e-07	1.27737e-05
ENSG00000139973	130.421	-1.36906	0.277259	-4.93783	7.89948e-07	1.28474e-05
ENSG00000124535	2533.3	-0.351449	0.0712095	-4.93542	7.99775e-07	1.29958e-05
ENSG00000115561	4314.99	-0.383017	0.0776384	-4.93334	8.08347e-07	1.31236e-05
ENSG00000198740	1215.84	-0.536117	0.108677	-4.93311	8.09325e-07	1.31279e-05
ENSG00000163171	20336	0.261786	0.0531217	4.92804	8.30568e-07	1.3449e-05
ENSG00000226824	217.435	0.914598	0.185586	4.92817	8.30033e-07	1.3449e-05
ENSG00000047056	1852.28	-0.430198	0.08741	-4.92161	8.58348e-07	1.38866e-05
ENSG00000134516	461.584	0.850361	0.172856	4.91948	8.67744e-07	1.40264e-05
ENSG00000138107	13336.2	0.341837	0.069497	4.91873	8.71077e-07	1.4068e-05
ENSG00000161714	5624.9	0.462076	0.0939786	4.91682	8.79618e-07	1.41935e-05
ENSG00000102879	235.885	-0.969438	0.197259	-4.91455	8.89856e-07	1.43462e-05
ENSG00000107104	7418.3	0.37988	0.077306	4.91398	8.92468e-07	1.43758e-05
ENSG00000185009	6014.21	-0.329005	0.0670046	-4.91018	9.09929e-07	1.46443e-05
ENSG00000171867	24857.6	-0.359471	0.0732339	-4.90853	9.17613e-07	1.47552e-05
ENSG00000157693	1055.83	0.478043	0.0974613	4.90495	9.34515e-07	1.50139e-05
ENSG00000145022	2175.63	0.45918	0.0936247	4.90448	9.36754e-07	1.50368e-05
ENSG00000128655	144.271	1.17848	0.24032	4.90379	9.40054e-07	1.50767e-05
ENSG00000134324	3783.14	-0.417163	0.0850733	-4.90357	9.41118e-07	1.50807e-05
ENSG00000132465	58.8992	-1.46752	0.299299	-4.9032	9.4288e-07	1.50952e-05
ENSG00000182768	1659.52	0.41686	0.0850207	4.90304	9.43653e-07	1.50952e-05
ENSG00000023734	13828.1	-0.411332	0.0839767	-4.89817	9.67326e-07	1.54605e-05
ENSG00000184939	1925.47	-0.378712	0.0773273	-4.89752	9.70532e-07	1.54984e-05
ENSG00000283498	148.165	-1.39732	0.285333	-4.89718	9.72235e-07	1.55122e-05
ENSG00000291237	36030.4	-0.46688	0.0953453	-4.89672	9.74473e-07	1.55345e-05
ENSG00000111058	634.45	-0.608904	0.124379	-4.89554	9.80379e-07	1.56018e-05
ENSG00000013588	6814.24	-0.471554	0.0963209	-4.89566	9.79771e-07	1.56018e-05
ENSG00000106070	3537.11	0.528147	0.107906	4.89451	9.85516e-07	1.567e-05
ENSG00000204272	2144.74	0.631243	0.12898	4.89411	9.875e-07	1.56881e-05
ENSG00000188725	3882.41	-0.428347	0.0875532	-4.89242	9.96052e-07	1.58104e-05
ENSG00000150768	3130.27	0.389782	0.0797133	4.8898	1.00938e-06	1.60083e-05
ENSG00000139173	789.09	0.536483	0.109738	4.88878	1.01465e-06	1.60781e-05
ENSG00000196810	867.274	-0.438224	0.089716	-4.88458	1.03652e-06	1.64106e-05
ENSG00000130159	1486.45	0.480416	0.0984011	4.88222	1.04898e-06	1.65936e-05
ENSG00000232104	24.5642	-2.70975	0.555082	-4.8817	1.05173e-06	1.66229e-05
ENSG00000100139	5091.92	0.38793	0.0794721	4.88133	1.0537e-06	1.66398e-05
ENSG00000119383	12646.2	0.388657	0.0796467	4.87976	1.06215e-06	1.67589e-05
ENSG00000144589	1276.15	0.465282	0.0953898	4.87769	1.07334e-06	1.69211e-05
ENSG00000164251	307.656	-0.9907	0.203227	-4.87483	1.08902e-06	1.71435e-05
ENSG00000181396	2054	0.432654	0.0887535	4.87478	1.0893e-06	1.71435e-05
ENSG00000108064	1984.19	-0.511206	0.104892	-4.87365	1.09558e-06	1.72276e-05
ENSG00000143369	8917.38	0.412901	0.0847292	4.87319	1.09813e-06	1.72531e-05
ENSG00000182362	473.464	0.753377	0.154623	4.87234	1.10282e-06	1.73121e-05
ENSG00000124370	511.445	0.681991	0.140012	4.87093	1.11073e-06	1.74216e-05
ENSG00000059588	1536.87	-0.434837	0.0892954	-4.86965	1.11797e-06	1.75202e-05
ENSG00000131043	3147.18	0.353808	0.0726688	4.86878	1.12291e-06	1.75827e-05
ENSG00000179456	1649.97	-0.448833	0.092303	-4.8626	1.15852e-06	1.81251e-05
ENSG00000177410	1130.52	0.795556	0.163615	4.86238	1.15984e-06	1.81304e-05
ENSG00000121067	4474.12	-0.33612	0.0691913	-4.85784	1.18672e-06	1.85348e-05
ENSG00000204219	905.469	-0.459384	0.0946093	-4.85559	1.20026e-06	1.87305e-05
ENSG00000289353	404.624	-0.736701	0.15176	-4.85439	1.20758e-06	1.88288e-05
ENSG00000130270	412.564	-0.615714	0.126843	-4.85413	1.20914e-06	1.88374e-05
ENSG00000078725	121.993	1.40032	0.288801	4.84874	1.24251e-06	1.9341e-05
ENSG00000163389	1745.82	-0.379836	0.0783432	-4.84836	1.24487e-06	1.93613e-05
ENSG00000117859	6494.1	-0.360513	0.0743895	-4.84628	1.25798e-06	1.95353e-05
ENSG00000203668	2180.18	-0.731945	0.151033	-4.84625	1.25816e-06	1.95353e-05
ENSG00000255248	13012.8	-0.37923	0.0782887	-4.844	1.27252e-06	1.97417e-05
ENSG00000264522	2939.75	-0.40066	0.0827184	-4.84366	1.27468e-06	1.97586e-05
ENSG00000175470	1868.54	0.394278	0.0814604	4.84012	1.29758e-06	2.00967e-05
ENSG00000158985	1886.63	0.365932	0.0756326	4.83828	1.3097e-06	2.02675e-05
ENSG00000204104	1372.47	-0.352567	0.0728957	-4.83659	1.32084e-06	2.04228e-05
ENSG00000234883	247.25	-0.993588	0.205458	-4.83597	1.32501e-06	2.04701e-05
ENSG00000143776	8650.32	0.498179	0.103035	4.83503	1.33126e-06	2.05495e-05
ENSG00000225783	328.841	-0.908926	0.188164	-4.83049	1.36194e-06	2.10057e-05
ENSG00000167565	1998.41	0.502266	0.103999	4.82952	1.36863e-06	2.10913e-05
ENSG00000139178	233.144	-1.10157	0.228166	-4.82791	1.37971e-06	2.12444e-05
ENSG00000019485	671.581	0.659307	0.136606	4.82636	1.39054e-06	2.13933e-05
ENSG00000189362	473.326	-0.698415	0.144748	-4.82506	1.39962e-06	2.15152e-05
ENSG00000001084	1043.39	0.419363	0.0869293	4.82419	1.40575e-06	2.15914e-05
ENSG00000183155	1462.73	0.472204	0.0979105	4.82282	1.41544e-06	2.17222e-05
ENSG00000072042	4527.57	0.326463	0.0677294	4.82011	1.4348e-06	2.20011e-05
ENSG00000184898	861.314	-0.606896	0.125979	-4.81743	1.45416e-06	2.22795e-05
ENSG00000184160	20.5363	2.54841	0.529299	4.81469	1.47429e-06	2.25692e-05
ENSG00000134897	1417.63	-0.487018	0.101159	-4.8144	1.47643e-06	2.25832e-05
ENSG00000184281	2651.48	0.553898	0.115082	4.81309	1.48615e-06	2.26945e-05
ENSG00000165633	483.295	0.632696	0.131451	4.81316	1.48562e-06	2.26945e-05
ENSG00000163686	520.193	0.605988	0.125913	4.81275	1.4887e-06	2.27146e-05
ENSG00000089351	3120.11	0.358612	0.0745382	4.81111	1.50093e-06	2.28824e-05
ENSG00000139946	513.733	-0.598581	0.124472	-4.80897	1.51711e-06	2.31101e-05
ENSG00000141127	1562.51	0.416849	0.0866901	4.80849	1.52073e-06	2.3146e-05
ENSG00000173011	1972	0.31684	0.0659341	4.80541	1.54434e-06	2.34796e-05
ENSG00000172586	2038.89	0.575547	0.119773	4.8053	1.54518e-06	2.34796e-05
ENSG00000133739	640.073	-0.733453	0.152663	-4.80439	1.55224e-06	2.35675e-05
ENSG00000168890	739.662	0.690807	0.143803	4.80384	1.55652e-06	2.36131e-05
ENSG00000063241	2873.73	0.562456	0.117101	4.80317	1.56174e-06	2.3673e-05
ENSG00000279207	762.361	-0.537097	0.111852	-4.80184	1.57214e-06	2.38111e-05
ENSG00000172728	727.197	-0.516863	0.107647	-4.80145	1.57522e-06	2.38382e-05
ENSG00000128050	13866.8	-0.443	0.0923555	-4.79669	1.6131e-06	2.43916e-05
ENSG00000260641	165.865	-1.19706	0.24963	-4.79534	1.62397e-06	2.45359e-05
ENSG00000116747	2614.72	-0.476585	0.0993965	-4.79479	1.62844e-06	2.45833e-05
ENSG00000135773	25.7945	2.34816	0.490133	4.79086	1.66065e-06	2.50492e-05
ENSG00000134602	448.972	0.798216	0.166663	4.78939	1.67288e-06	2.52131e-05
ENSG00000099804	3271.36	0.49052	0.102437	4.78852	1.68015e-06	2.53021e-05
ENSG00000203993	851.598	0.53115	0.11094	4.78773	1.68679e-06	2.53813e-05
ENSG00000081760	3004.79	-0.387389	0.0809402	-4.78612	1.70039e-06	2.55653e-05
ENSG00000169871	5676.51	-0.470878	0.0984221	-4.78427	1.7161e-06	2.57806e-05
ENSG00000135341	5366.39	-0.332854	0.0695898	-4.78309	1.72625e-06	2.5891e-05
ENSG00000054148	2282.5	0.687941	0.143828	4.78309	1.72621e-06	2.5891e-05
ENSG00000204371	1737.23	-0.455302	0.0952239	-4.78139	1.74091e-06	2.60896e-05
ENSG00000186395	2059.28	0.662375	0.13857	4.78008	1.75222e-06	2.62379e-05
ENSG00000170955	1973.62	0.768556	0.160872	4.77745	1.77536e-06	2.65629e-05
ENSG00000221978	9151.08	-0.350432	0.0733882	-4.77505	1.79666e-06	2.686e-05
ENSG00000173145	2317.37	-0.498139	0.104341	-4.77416	1.80455e-06	2.6956e-05
ENSG00000158623	1927.02	0.417186	0.0874262	4.77187	1.82527e-06	2.72437e-05
ENSG00000100744	1554.53	-0.460786	0.0966041	-4.76984	1.84371e-06	2.74966e-05
ENSG00000143196	117.699	1.0471	0.219636	4.76744	1.86578e-06	2.77787e-05
ENSG00000183840	107.946	1.04288	0.21875	4.76747	1.86557e-06	2.77787e-05
ENSG00000145545	1749.1	-0.412435	0.0865134	-4.7673	1.86712e-06	2.77787e-05
ENSG00000187068	303.085	0.8685	0.182188	4.76705	1.86942e-06	2.77906e-05
ENSG00000168807	5279.63	-0.385456	0.080881	-4.76572	1.8818e-06	2.79522e-05
ENSG00000204308	938.758	0.445722	0.0935407	4.76501	1.88845e-06	2.80285e-05
ENSG00000071462	3255.03	0.413373	0.0867792	4.76351	1.90257e-06	2.82154e-05
ENSG00000115350	2367.45	0.53706	0.112754	4.76311	1.90627e-06	2.82476e-05
ENSG00000164211	3210.36	-0.629071	0.132139	-4.76066	1.92964e-06	2.85711e-05
ENSG00000102996	327.455	0.84517	0.177601	4.75881	1.94735e-06	2.88102e-05
ENSG00000081377	2159.37	-0.417552	0.0877947	-4.756	1.97469e-06	2.91913e-05
ENSG00000136643	2625.17	0.371872	0.0782808	4.75049	2.02926e-06	2.9929e-05
ENSG00000033100	9831.46	0.365076	0.0768506	4.75047	2.02944e-06	2.9929e-05
ENSG00000146950	247.031	1.01714	0.214107	4.75061	2.02803e-06	2.9929e-05
ENSG00000122490	2592.08	0.496531	0.104538	4.74977	2.03646e-06	3.00087e-05
ENSG00000106400	4280.51	0.541492	0.114025	4.7489	2.04527e-06	3.01145e-05
ENSG00000155158	926.526	0.488283	0.102856	4.74722	2.06227e-06	3.03406e-05
ENSG00000112473	7649.12	0.330824	0.069691	4.74701	2.06447e-06	3.03488e-05
ENSG00000113657	18917.4	0.369565	0.0779144	4.74322	2.10346e-06	3.08975e-05
ENSG00000114107	1077.41	-0.557992	0.117847	-4.73489	2.19178e-06	3.21692e-05
ENSG00000169813	14054.3	-0.330193	0.0697406	-4.73459	2.19499e-06	3.21909e-05
ENSG00000143867	399.508	-0.629214	0.132924	-4.73365	2.20514e-06	3.23141e-05
ENSG00000078967	873.511	0.500008	0.105656	4.73244	2.21842e-06	3.24573e-05
ENSG00000267060	69.4385	1.7908	0.378401	4.73255	2.21715e-06	3.24573e-05
ENSG00000109501	4781.04	0.446099	0.0942918	4.73105	2.23361e-06	3.26537e-05
ENSG00000064666	30720.2	0.357372	0.0755459	4.73052	2.23942e-06	3.27129e-05
ENSG00000117600	4091.87	-0.621369	0.131437	-4.7275	2.27306e-06	3.31781e-05
ENSG00000107099	154.837	-1.07059	0.226479	-4.7271	2.27751e-06	3.31907e-05
ENSG00000101463	154.097	1.1731	0.248161	4.72716	2.27684e-06	3.31907e-05
ENSG00000185800	2676.52	0.427878	0.0905213	4.72682	2.28062e-06	3.32098e-05
ENSG00000143761	33295.1	0.32219	0.0681819	4.72544	2.29617e-06	3.341e-05
ENSG00000171735	2106.51	0.553035	0.117121	4.7219	2.33649e-06	3.397e-05
ENSG00000184164	2816.51	0.423439	0.089791	4.71583	2.40729e-06	3.49719e-05
ENSG00000167600	124.73	-0.90837	0.192654	-4.71503	2.41679e-06	3.50823e-05
ENSG00000078401	1784.44	0.708566	0.150315	4.71388	2.43042e-06	3.52525e-05
ENSG00000273382	110.322	-1.17437	0.249269	-4.71128	2.46166e-06	3.56776e-05
ENSG00000118804	71.9658	1.16253	0.246792	4.71057	2.47027e-06	3.57745e-05
ENSG00000129946	239.266	-1.14273	0.242597	-4.71039	2.47243e-06	3.57778e-05
ENSG00000128283	9092.32	0.431366	0.0915938	4.70955	2.48258e-06	3.58966e-05
ENSG00000213977	57.7203	1.43095	0.303902	4.70858	2.49451e-06	3.60409e-05
ENSG00000147509	114.968	-1.06564	0.226442	-4.706	2.52618e-06	3.64701e-05
ENSG00000162613	10503.5	-0.379884	0.0807531	-4.70427	2.54782e-06	3.67537e-05
ENSG00000171612	781.837	0.476668	0.101358	4.70281	2.56605e-06	3.69879e-05
ENSG00000203724	180.771	1.13594	0.241692	4.69995	2.6023e-06	3.74499e-05
ENSG00000236824	104.687	2.24486	0.477651	4.6998	2.60417e-06	3.74499e-05
ENSG00000144891	231.593	0.8747	0.186112	4.69986	2.60336e-06	3.74499e-05
ENSG00000169814	1818.42	0.306354	0.0652145	4.69763	2.63194e-06	3.78198e-05
ENSG00000119632	1918.17	0.716217	0.152513	4.69609	2.65191e-06	3.80773e-05
ENSG00000185950	1752.48	0.536077	0.114198	4.69427	2.67564e-06	3.83881e-05
ENSG00000128923	2324.51	0.58085	0.123807	4.69158	2.7111e-06	3.88667e-05
ENSG00000151718	9052.56	0.463105	0.0987253	4.69085	2.72079e-06	3.89755e-05
ENSG00000213337	270.145	0.675583	0.144061	4.68957	2.73781e-06	3.9189e-05
ENSG00000136026	62536	0.27603	0.0589355	4.6836	2.81885e-06	4.03179e-05
ENSG00000114423	1745.29	-0.489426	0.104506	-4.68323	2.82395e-06	4.03596e-05
ENSG00000092847	3714.36	-0.442414	0.0945285	-4.68022	2.86561e-06	4.09234e-05
ENSG00000164978	1121.54	0.557493	0.119167	4.67826	2.8932e-06	4.12537e-05
ENSG00000104863	203.716	0.962499	0.205735	4.67835	2.89199e-06	4.12537e-05
ENSG00000197296	1329.12	0.501007	0.107109	4.67756	2.9031e-06	4.1363e-05
ENSG00000203879	12270.5	0.29134	0.0623059	4.67595	2.92592e-06	4.16561e-05
ENSG00000088930	8132.64	-0.330926	0.0708205	-4.67274	2.97204e-06	4.22802e-05
ENSG00000227081	229.718	0.880994	0.188568	4.67203	2.98238e-06	4.23947e-05
ENSG00000235927	109.946	-0.947322	0.202834	-4.67042	3.00578e-06	4.26945e-05
ENSG00000132854	43.5046	2.51601	0.538913	4.66867	3.03149e-06	4.30268e-05
ENSG00000197586	3721.84	0.333196	0.0713939	4.66701	3.05616e-06	4.33435e-05
ENSG00000186806	157.967	-1.14724	0.245906	-4.66538	3.08047e-06	4.36549e-05
ENSG00000106211	29024.2	0.686491	0.147191	4.66395	3.10195e-06	4.38921e-05
ENSG00000204291	3355.56	0.665373	0.142659	4.66409	3.09989e-06	4.38921e-05
ENSG00000123144	6517.81	0.610441	0.130892	4.66371	3.10556e-06	4.39096e-05
ENSG00000115718	30.7628	1.83601	0.394016	4.65973	3.16627e-06	4.47339e-05
ENSG00000064195	17.2894	3.17472	0.68145	4.65878	3.18091e-06	4.49064e-05
ENSG00000101363	1001.33	0.483711	0.103964	4.65269	3.27628e-06	4.62175e-05
ENSG00000141759	4522.79	0.468	0.100609	4.65169	3.2923e-06	4.64081e-05
ENSG00000196547	3330.13	-0.477359	0.102647	-4.6505	3.31139e-06	4.66417e-05
ENSG00000166471	2574.02	0.377014	0.0810743	4.65022	3.31579e-06	4.66681e-05
ENSG00000185215	4496.83	-0.411751	0.0885581	-4.64951	3.32732e-06	4.67948e-05
ENSG00000125122	144.505	1.00761	0.216888	4.64575	3.38844e-06	4.76183e-05
ENSG00000225830	3520.41	0.422278	0.0909064	4.64519	3.39758e-06	4.77104e-05
ENSG00000157800	1769.81	0.367467	0.0791286	4.64392	3.41867e-06	4.79702e-05
ENSG00000108788	3466.35	-0.322916	0.0695533	-4.64272	3.43858e-06	4.82131e-05
ENSG00000152749	2060.79	-0.470406	0.101338	-4.64195	3.45129e-06	4.83547e-05
ENSG00000115970	2290.9	-0.331794	0.0715138	-4.63957	3.49129e-06	4.8878e-05
ENSG00000160886	1671.24	0.756091	0.16299	4.63887	3.50319e-06	4.90075e-05
ENSG00000197021	1157.49	0.560718	0.120892	4.63818	3.51493e-06	4.91346e-05
ENSG00000079841	107.998	1.15912	0.249997	4.63652	3.54327e-06	4.94934e-05
ENSG00000168264	2141.95	-0.367721	0.0793305	-4.6353	3.56415e-06	4.97476e-05
ENSG00000165406	342.85	-0.957291	0.206556	-4.63454	3.57737e-06	4.98945e-05
ENSG00000087088	9565.69	0.419109	0.0904715	4.6325	3.61283e-06	5.03511e-05
ENSG00000276527	26.7016	2.26173	0.488617	4.62885	3.67709e-06	5.12081e-05
ENSG00000163531	4731.75	0.411356	0.0888902	4.62769	3.69768e-06	5.14561e-05
ENSG00000168427	58.2175	1.73203	0.374511	4.62479	3.74982e-06	5.21424e-05
ENSG00000177459	209.162	-0.900992	0.194828	-4.62455	3.75405e-06	5.21622e-05
ENSG00000173598	3148.19	-0.401583	0.086868	-4.62291	3.78401e-06	5.2539e-05
ENSG00000185189	2123.18	0.476564	0.103197	4.61798	3.87485e-06	5.37599e-05
ENSG00000085662	24585.7	0.395986	0.0857802	4.61628	3.90675e-06	5.41619e-05
ENSG00000115275	5120.6	0.385989	0.0836213	4.61592	3.91355e-06	5.42155e-05
ENSG00000135744	73.0529	1.24015	0.269014	4.60999	4.02698e-06	5.57452e-05
ENSG00000134590	10878.4	0.483678	0.104928	4.60963	4.03381e-06	5.57564e-05
ENSG00000072609	2160.62	0.341	0.0739751	4.60965	4.03341e-06	5.57564e-05
ENSG00000189339	4944.01	-0.475258	0.103212	-4.60466	4.13139e-06	5.70626e-05
ENSG00000153317	16583	-0.506817	0.110084	-4.60393	4.14599e-06	5.72214e-05
ENSG00000182986	1400.6	-0.467111	0.101468	-4.60355	4.15346e-06	5.72819e-05
ENSG00000103855	10644.8	0.371785	0.0808214	4.60008	4.22322e-06	5.82006e-05
ENSG00000103415	1913.12	0.474222	0.103136	4.59801	4.26541e-06	5.87383e-05
ENSG00000196693	948.256	-0.586368	0.127574	-4.59631	4.30046e-06	5.9133e-05
ENSG00000148468	2771.29	0.372491	0.0810406	4.59634	4.2997e-06	5.9133e-05
ENSG00000183615	335.436	0.93388	0.203367	4.59209	4.38836e-06	6.02968e-05
ENSG00000125967	998.815	0.48808	0.106296	4.59172	4.396e-06	6.03569e-05
ENSG00000001036	4622.22	0.439309	0.0957019	4.59039	4.42415e-06	6.06984e-05
ENSG00000167775	2414.41	0.46918	0.102258	4.58818	4.4713e-06	6.12999e-05
ENSG00000172007	809.226	-0.462571	0.100847	-4.58686	4.49954e-06	6.16413e-05
ENSG00000196678	792.105	-0.604309	0.131791	-4.58537	4.5318e-06	6.20373e-05
ENSG00000185432	281.109	-0.786994	0.171655	-4.58474	4.54543e-06	6.2178e-05
ENSG00000106829	17750.4	-0.400805	0.0874648	-4.58247	4.59515e-06	6.28117e-05
ENSG00000173473	9689.35	-0.374905	0.0818684	-4.57936	4.66397e-06	6.37053e-05
ENSG00000182512	2499.55	0.438176	0.0956909	4.57908	4.67026e-06	6.37443e-05
ENSG00000158373	412.441	-0.790706	0.173056	-4.56907	4.89897e-06	6.68166e-05
ENSG00000163840	3765.7	-0.73791	0.16153	-4.56827	4.91774e-06	6.70233e-05
ENSG00000117691	2622.23	0.644621	0.141162	4.56655	4.95817e-06	6.74974e-05
ENSG00000106605	2250.82	0.487307	0.106714	4.56648	4.95983e-06	6.74974e-05
ENSG00000157259	2434.78	-0.32384	0.0709373	-4.56515	4.9913e-06	6.78617e-05
ENSG00000175595	1339.11	-0.481502	0.105476	-4.56504	4.99393e-06	6.78617e-05
ENSG00000181817	1980.2	0.453909	0.0994877	4.56246	5.0557e-06	6.86507e-05
ENSG00000071553	9339.99	0.413681	0.0907157	4.56019	5.11064e-06	6.92689e-05
ENSG00000169499	4097.82	-0.405035	0.0888192	-4.56022	5.1099e-06	6.92689e-05
ENSG00000179941	1158.24	-0.516246	0.113209	-4.56012	5.11245e-06	6.92689e-05
ENSG00000204604	709.629	-0.518984	0.113815	-4.55987	5.11858e-06	6.93012e-05
ENSG00000213015	1832.5	0.504865	0.110723	4.55969	5.12289e-06	6.93088e-05
ENSG00000115461	309423	-0.640112	0.140399	-4.55925	5.13362e-06	6.94033e-05
ENSG00000187123	1414.96	0.500177	0.109731	4.55823	5.15876e-06	6.96414e-05
ENSG00000178033	2316.15	0.414812	0.0910017	4.55828	5.15736e-06	6.96414e-05
ENSG00000272711	221.034	-0.7341	0.161103	-4.55671	5.19612e-06	7.00946e-05
ENSG00000272668	172.342	-1.10803	0.243193	-4.55616	5.20971e-06	7.02268e-05
ENSG00000177990	207.721	-0.836177	0.183556	-4.55544	5.22769e-06	7.04179e-05
ENSG00000167272	1657.66	0.503432	0.110526	4.55488	5.24164e-06	7.05544e-05
ENSG00000145365	969.992	-0.536929	0.117935	-4.55275	5.29486e-06	7.12189e-05
ENSG00000113805	645.192	-0.556798	0.122309	-4.5524	5.30373e-06	7.12864e-05
ENSG00000169223	10796.9	0.477181	0.104846	4.55124	5.33318e-06	7.16302e-05
ENSG00000113448	309.846	0.840078	0.184597	4.55089	5.34205e-06	7.16973e-05
ENSG00000081087	3656.05	-0.291867	0.0641383	-4.55059	5.34952e-06	7.17455e-05
ENSG00000242071	135.064	0.880894	0.19361	4.54985	5.36848e-06	7.19477e-05
ENSG00000165029	1854.61	-1.0135	0.222763	-4.54966	5.37329e-06	7.19602e-05
ENSG00000120008	6096.88	-0.334166	0.0734733	-4.54813	5.41252e-06	7.2433e-05
ENSG00000065809	3769.67	-0.43235	0.0950814	-4.54716	5.43744e-06	7.2714e-05
ENSG00000147119	563.198	0.734223	0.161508	4.54605	5.46632e-06	7.30473e-05
ENSG00000196396	4766.61	0.25687	0.0565113	4.54547	5.48138e-06	7.31958e-05
ENSG00000177791	119.626	1.36743	0.300865	4.54498	5.49395e-06	7.33107e-05
ENSG00000126003	1807.1	-0.412053	0.0906832	-4.54388	5.52286e-06	7.36435e-05
ENSG00000100784	90.6337	-1.66967	0.367946	-4.53782	5.68384e-06	7.57355e-05
ENSG00000003137	31.3374	-2.28279	0.503218	-4.53639	5.72262e-06	7.61974e-05
ENSG00000214530	924.003	0.59405	0.13096	4.53612	5.72973e-06	7.62371e-05
ENSG00000117592	58208.8	0.462981	0.102083	4.53535	5.75074e-06	7.64618e-05
ENSG00000163788	1526.06	-0.41376	0.0912901	-4.53237	5.83267e-06	7.74953e-05
ENSG00000148219	485.278	0.593195	0.130972	4.52917	5.92162e-06	7.86208e-05
ENSG00000108829	21155.7	0.328383	0.0725383	4.52702	5.9821e-06	7.93668e-05
ENSG00000166002	405.695	0.613757	0.135589	4.52661	5.99364e-06	7.9463e-05
ENSG00000155111	2691.72	-0.474469	0.10489	-4.52349	6.08276e-06	8.05867e-05
ENSG00000162426	200.029	0.969645	0.214403	4.52253	6.11054e-06	8.08969e-05
ENSG00000164649	2177.78	-0.471093	0.104236	-4.51947	6.19937e-06	8.20142e-05
ENSG00000074621	831.934	-0.48527	0.107388	-4.51883	6.21816e-06	8.22041e-05
ENSG00000092140	2387.92	-0.680801	0.150972	-4.50944	6.49975e-06	8.58654e-05
ENSG00000111786	4128.48	-0.303553	0.0673221	-4.50896	6.51464e-06	8.60007e-05
ENSG00000116221	6031.72	0.385316	0.0854866	4.50733	6.56486e-06	8.66019e-05
ENSG00000146842	980.54	0.527905	0.117146	4.50639	6.59395e-06	8.69236e-05
ENSG00000099822	123.168	1.11721	0.248134	4.50242	6.71841e-06	8.85013e-05
ENSG00000147133	3113.59	-0.42539	0.0944972	-4.50162	6.74386e-06	8.87734e-05
ENSG00000002549	4394.14	-0.561615	0.124775	-4.50103	6.7624e-06	8.89541e-05
ENSG00000260877	100.346	1.04919	0.233159	4.49989	6.79902e-06	8.93462e-05
ENSG00000064547	123.371	-1.1584	0.257434	-4.4998	6.80186e-06	8.93462e-05
ENSG00000168566	1627.95	0.512183	0.11383	4.49952	6.81068e-06	8.93986e-05
ENSG00000162585	2169.3	0.719709	0.159979	4.49879	6.83427e-06	8.96447e-05
ENSG00000243317	5963.99	0.392575	0.0872659	4.49861	6.84002e-06	8.96566e-05
ENSG00000177565	7591.86	-0.319664	0.0710655	-4.49816	6.85429e-06	8.97801e-05
ENSG00000148335	2344.43	0.472368	0.105032	4.49736	6.88015e-06	9.0055e-05
ENSG00000169071	349.892	-0.666858	0.148298	-4.49673	6.90053e-06	9.02538e-05
ENSG00000167543	1917.63	0.617565	0.137341	4.49659	6.90509e-06	9.02538e-05
ENSG00000122870	10055.7	-0.375805	0.083598	-4.49539	6.94436e-06	9.0703e-05
ENSG00000170624	2845.51	0.984259	0.218966	4.49503	6.95617e-06	9.07932e-05
ENSG00000111237	5006.24	0.473547	0.105363	4.49441	6.97615e-06	9.09898e-05
ENSG00000177239	7623.09	0.460201	0.102415	4.49351	7.00594e-06	9.12498e-05
ENSG00000184545	118.927	-0.991052	0.220549	-4.49356	7.0041e-06	9.12498e-05
ENSG00000164764	319.278	1.05658	0.235153	4.49316	7.01749e-06	9.13359e-05
ENSG00000130508	69282.7	0.407833	0.0907901	4.49204	7.05435e-06	9.17512e-05
ENSG00000134490	716.984	0.491663	0.109461	4.49169	7.06607e-06	9.1839e-05
ENSG00000162618	682.215	-0.657504	0.146409	-4.49088	7.09293e-06	9.21234e-05
ENSG00000130921	1374.11	-0.359273	0.0800093	-4.49038	7.10956e-06	9.22747e-05
ENSG00000176887	1070.17	-0.613837	0.136785	-4.48762	7.20244e-06	9.34146e-05
ENSG00000187837	576.645	-0.863165	0.192414	-4.48599	7.2577e-06	9.40655e-05
ENSG00000019549	4670.63	0.384672	0.0858196	4.48233	7.38311e-06	9.56239e-05
ENSG00000155085	238.717	-0.744967	0.166254	-4.48091	7.43249e-06	9.61962e-05
ENSG00000111554	678.351	-0.548589	0.122466	-4.47954	7.48052e-06	9.67501e-05
ENSG00000182117	1857.14	0.493035	0.110082	4.4788	7.50652e-06	9.70186e-05
ENSG00000105248	846.95	0.455153	0.101686	4.47608	7.60253e-06	9.8191e-05
ENSG00000118096	1648.65	0.44342	0.0990811	4.47532	7.62975e-06	9.84738e-05
ENSG00000111707	3909.43	-0.312041	0.0697437	-4.47412	7.67282e-06	9.89607e-05
ENSG00000105254	4674.9	0.477938	0.106973	4.46786	7.90068e-06	0.000101829
ENSG00000163293	257.507	-0.86678	0.19402	-4.46748	7.91449e-06	0.000101936
ENSG00000133142	9363.46	0.478551	0.107162	4.46569	7.98104e-06	0.000102721
ENSG00000198951	3955.29	0.276709	0.0619711	4.46512	8.00222e-06	0.000102922
ENSG00000171033	559.626	-0.905997	0.203049	-4.46195	8.12154e-06	0.000104384
ENSG00000100302	80.0043	1.51824	0.340286	4.46164	8.13344e-06	0.000104465
ENSG00000092020	1383.76	0.552649	0.12391	4.46008	8.19291e-06	0.000105156
ENSG00000167136	74.7477	1.38986	0.311698	4.45898	8.23495e-06	0.000105622
ENSG00000164236	909.23	-0.645074	0.144697	-4.4581	8.26878e-06	0.000105982
ENSG00000054118	12212.6	-0.340793	0.0765073	-4.45439	8.41314e-06	0.000107758
ENSG00000277879	68.8732	1.06013	0.238041	4.45354	8.44665e-06	0.000108112
ENSG00000016864	5242.71	0.377422	0.0848135	4.45002	8.58613e-06	0.000109822
ENSG00000057657	1594.29	-0.529075	0.118951	-4.44782	8.67445e-06	0.000110875
ENSG00000169372	704.261	0.497052	0.111763	4.44738	8.69257e-06	0.00011103
ENSG00000227097	236.937	0.851875	0.191601	4.44609	8.74467e-06	0.000111618
ENSG00000116183	189.644	-1.18527	0.266608	-4.44573	8.75953e-06	0.000111731
ENSG00000241553	7754.27	0.438083	0.098576	4.44412	8.8253e-06	0.000112484
ENSG00000232442	170.199	0.944544	0.212544	4.44399	8.83077e-06	0.000112484
ENSG00000135596	7202.6	0.361742	0.081412	4.44335	8.85688e-06	0.000112739
ENSG00000165886	1923.12	0.565309	0.127256	4.4423	8.90034e-06	0.000113215
ENSG00000037241	2779.2	0.490995	0.110578	4.44027	8.9847e-06	0.000114209
ENSG00000049759	2254.77	-0.479624	0.108025	-4.43992	8.99917e-06	0.000114315
ENSG00000117682	3808.67	0.302602	0.0681998	4.437	9.12211e-06	0.000115797
ENSG00000023902	4466.57	0.334879	0.0755248	4.43403	9.24869e-06	0.000117323
ENSG00000130024	2298.5	-0.370059	0.0834663	-4.43364	9.26574e-06	0.000117459
ENSG00000121900	851.515	0.578674	0.130537	4.43303	9.29173e-06	0.000117708
ENSG00000234741	15399.4	0.606614	0.136865	4.43221	9.32725e-06	0.000118077
ENSG00000116584	10210.6	-0.371727	0.0839143	-4.42985	9.42997e-06	0.000119269
ENSG00000146648	11385	-0.543287	0.122645	-4.42975	9.43426e-06	0.000119269
ENSG00000185361	855.626	-0.717118	0.161898	-4.42946	9.44715e-06	0.00011935
ENSG00000146122	3115.94	-0.533964	0.120572	-4.42858	9.48568e-06	0.000119755
ENSG00000198873	1454.05	-0.4939	0.111541	-4.42797	9.51239e-06	0.00012001
ENSG00000214194	2803.52	0.510701	0.115375	4.42643	9.58038e-06	0.000120786
ENSG00000089335	1771.78	-0.440273	0.0994804	-4.42572	9.61194e-06	0.000121101
ENSG00000158050	85.6723	1.33704	0.302213	4.42417	9.68133e-06	0.000121836
ENSG00000231443	20.6724	-2.29594	0.518959	-4.42412	9.68343e-06	0.000121836
ENSG00000134109	5765.07	-0.405823	0.0917473	-4.42327	9.72199e-06	0.000122155
ENSG00000161920	530.283	0.612719	0.138518	4.42338	9.71675e-06	0.000122155
ENSG00000171222	1503.69	0.800362	0.180977	4.42245	9.75865e-06	0.000122533
ENSG00000103024	747.368	0.782662	0.177035	4.42095	9.82692e-06	0.000123306
ENSG00000164237	2233.47	-0.443925	0.10042	-4.42067	9.83974e-06	0.000123383
ENSG00000197119	1074.45	-0.448713	0.101542	-4.41898	9.91665e-06	0.000124264
ENSG00000071626	7837.47	-0.374903	0.0848955	-4.41605	1.00521e-05	0.000125876
ENSG00000179152	2015.25	0.377435	0.0854753	4.41573	1.00672e-05	0.000125979
ENSG00000115966	3660.64	-0.396109	0.0897076	-4.41556	1.00748e-05	0.000125989
ENSG00000154556	189.127	1.08776	0.24639	4.41478	1.01114e-05	0.000126362
ENSG00000107902	812.044	0.658474	0.149217	4.41285	1.02018e-05	0.000127406
ENSG00000229809	386.99	0.672565	0.152424	4.41245	1.0221e-05	0.000127559
ENSG00000135930	6251.5	0.309845	0.0702241	4.41224	1.02307e-05	0.000127594
ENSG00000119421	3510.65	0.497497	0.11277	4.41163	1.02595e-05	0.000127848
ENSG00000257621	1844.41	-0.44258	0.100324	-4.41152	1.02649e-05	0.000127848
ENSG00000186792	384.745	0.576928	0.130791	4.41106	1.02867e-05	0.000128034
ENSG00000165322	2392.29	0.462336	0.104916	4.40673	1.04941e-05	0.000130527
ENSG00000188396	44.5257	-1.72823	0.392302	-4.40536	1.0561e-05	0.000131272
ENSG00000156414	322.166	-0.612277	0.139043	-4.40351	1.06514e-05	0.000132306
ENSG00000004975	2729.46	-0.32285	0.0733567	-4.40111	1.077e-05	0.00013369
ENSG00000136709	3613.33	-0.257341	0.0584817	-4.40036	1.0807e-05	0.000134059
ENSG00000134874	4438.27	-0.253577	0.0576426	-4.39913	1.08685e-05	0.000134731
ENSG00000111358	2835	-0.33451	0.0760879	-4.39636	1.10082e-05	0.000136372
ENSG00000164548	5216.69	-0.273974	0.0623499	-4.39414	1.11211e-05	0.000137679
ENSG00000115053	48912.3	-0.344311	0.0783674	-4.39355	1.11513e-05	0.00013796
ENSG00000285868	15.2488	2.83196	0.644716	4.39256	1.12022e-05	0.000138497
ENSG00000119318	25147.1	0.272615	0.0620709	4.392	1.12314e-05	0.000138765
ENSG00000197702	30997.8	0.30718	0.0700327	4.38624	1.15329e-05	0.000142395
ENSG00000172716	2434.26	-0.511344	0.116588	-4.3859	1.15505e-05	0.000142518
ENSG00000116001	4907.74	-0.399204	0.0910311	-4.38536	1.15792e-05	0.000142777
ENSG00000158106	29.8445	-1.72641	0.393793	-4.38406	1.16487e-05	0.00014349
ENSG00000165983	556.862	-0.552753	0.126085	-4.38399	1.16526e-05	0.00014349
ENSG00000065534	50318.9	-0.435963	0.0994506	-4.38371	1.16674e-05	0.000143577
ENSG00000158711	3916.21	-0.486362	0.110969	-4.38286	1.17134e-05	0.000144047
ENSG00000103319	851.201	-0.615392	0.140606	-4.37672	1.20479e-05	0.000148063
ENSG00000147164	5131.96	0.302365	0.0690923	4.37625	1.20738e-05	0.000148282
ENSG00000086991	533.966	0.567955	0.129857	4.3737	1.22157e-05	0.000149926
ENSG00000196549	11056.2	-0.472478	0.108101	-4.3707	1.23847e-05	0.000151899
ENSG00000256043	307.515	-0.721386	0.165135	-4.36847	1.25121e-05	0.000153056
ENSG00000197442	983.185	-0.59621	0.136475	-4.36863	1.25031e-05	0.000153056
ENSG00000189129	500.892	0.904727	0.207088	4.36881	1.24928e-05	0.000153056
ENSG00000089327	14477.4	0.44275	0.10135	4.36855	1.25077e-05	0.000153056
ENSG00000134255	1754.45	0.371047	0.0850342	4.3635	1.27997e-05	0.000156368
ENSG00000198324	986.693	0.492448	0.112854	4.36358	1.27951e-05	0.000156368
ENSG00000151917	1140.47	-0.504497	0.11563	-4.36304	1.28268e-05	0.000156595
ENSG00000170222	662.59	0.655696	0.150319	4.36204	1.28853e-05	0.000157206
ENSG00000177885	9516.8	0.239505	0.0549165	4.36125	1.29321e-05	0.000157673
ENSG00000181830	3557.7	0.319678	0.0733138	4.3604	1.29825e-05	0.000158183
ENSG00000116117	3050.68	0.452504	0.103829	4.35818	1.31146e-05	0.000159688
ENSG00000138744	1420.29	0.368613	0.0846332	4.35543	1.32809e-05	0.000161606
ENSG00000152127	10069.8	0.457935	0.105155	4.35486	1.33153e-05	0.000161812
ENSG00000174032	1761.2	-0.407731	0.0936251	-4.35494	1.33104e-05	0.000161812
ENSG00000166825	46240.8	-0.509822	0.117078	-4.35455	1.33339e-05	0.000161932
ENSG00000106976	2999.36	-0.426667	0.0979889	-4.35424	1.33532e-05	0.00016206
ENSG00000196923	19532.7	0.482686	0.110937	4.35101	1.35514e-05	0.000164358
ENSG00000265107	130.531	1.05212	0.241885	4.34967	1.3634e-05	0.000165251
ENSG00000090372	5686.58	0.355051	0.0816316	4.34943	1.36493e-05	0.000165328
ENSG00000181938	464.094	-0.903876	0.208094	-4.3436	1.40169e-05	0.00016967
ENSG00000272047	2386.31	0.619975	0.142755	4.34293	1.40593e-05	0.000170072
ENSG00000119650	1084.29	0.560876	0.129191	4.34144	1.41555e-05	0.000171124
ENSG00000100813	14776	-0.27325	0.0629636	-4.33981	1.42606e-05	0.000172282
ENSG00000223764	501.402	1.18041	0.272197	4.33661	1.44698e-05	0.000174581
ENSG00000138411	866.459	0.484072	0.111623	4.33668	1.44653e-05	0.000174581
ENSG00000244165	180.11	-0.786664	0.181479	-4.33474	1.45933e-05	0.000175956
ENSG00000148943	2398.42	-0.424802	0.0980453	-4.33272	1.47281e-05	0.000177466
ENSG00000075624	714812	0.327823	0.075675	4.33199	1.47768e-05	0.000177937
ENSG00000068001	1987.94	0.347756	0.0802807	4.33175	1.4793e-05	0.000178016
ENSG00000093010	9216.61	0.438093	0.101141	4.33151	1.48093e-05	0.000178097
ENSG00000183668	151.319	-0.892213	0.205992	-4.33129	1.48238e-05	0.000178156
ENSG00000125611	719.548	0.715176	0.165178	4.32974	1.49286e-05	0.000179299
ENSG00000247092	234.151	0.683542	0.157902	4.32891	1.49852e-05	0.000179861
ENSG00000186187	1313.85	0.454487	0.105125	4.32332	1.53702e-05	0.000184363
ENSG00000128512	305.512	-0.789605	0.182692	-4.32206	1.54579e-05	0.000185295
ENSG00000167987	2151.77	0.367963	0.0851521	4.32124	1.55157e-05	0.000185867
ENSG00000197930	5141.74	0.410263	0.0949818	4.31939	1.56461e-05	0.000187307
ENSG00000106624	36003	-0.398793	0.0923339	-4.31903	1.56716e-05	0.000187312
ENSG00000233532	51.9144	1.3459	0.311608	4.31919	1.56602e-05	0.000187312
ENSG00000166548	1772.87	0.390608	0.0904403	4.31896	1.56768e-05	0.000187312
ENSG00000143473	68.4787	1.36824	0.316882	4.31782	1.57579e-05	0.000188159
ENSG00000230836	97.5688	-1.57574	0.365003	-4.31705	1.58127e-05	0.000188692
ENSG00000127314	8687.14	0.318352	0.0737573	4.31621	1.58734e-05	0.000189295
ENSG00000134853	7887.14	-0.543354	0.12592	-4.31506	1.59558e-05	0.000189788
ENSG00000108039	4673.01	0.30847	0.0714811	4.31541	1.59305e-05	0.000189788
ENSG00000266412	17474.7	-0.319379	0.0740147	-4.31507	1.59551e-05	0.000189788
ENSG00000287853	48.6504	1.42818	0.330961	4.31525	1.59422e-05	0.000189788
ENSG00000169744	1189.9	-0.359822	0.0834072	-4.31404	1.60297e-05	0.000190544
ENSG00000156486	78.2044	-1.44534	0.335176	-4.31219	1.61643e-05	0.000192021
ENSG00000206567	125.557	-0.960174	0.222673	-4.31203	1.61766e-05	0.000192044
ENSG00000129473	3701.1	-0.290418	0.0673783	-4.31026	1.63066e-05	0.000193463
ENSG00000151893	4161.55	-0.338626	0.0785676	-4.31	1.63256e-05	0.000193564
ENSG00000161179	786.121	0.567387	0.131664	4.30935	1.63739e-05	0.000194013
ENSG00000213741	12842.9	0.695036	0.161335	4.30802	1.64723e-05	0.000195055
ENSG00000089693	15579.9	0.328585	0.0762989	4.30655	1.65821e-05	0.000196229
ENSG00000260852	262.826	-0.729469	0.169401	-4.30616	1.66115e-05	0.000196451
ENSG00000090266	2940.85	0.598049	0.138931	4.30465	1.67252e-05	0.00019767
ENSG00000228300	1414.62	0.619045	0.143829	4.30404	1.67709e-05	0.000198082
ENSG00000234420	1128.51	-0.500225	0.116232	-4.30367	1.67992e-05	0.00019829
ENSG00000234327	166.569	0.790369	0.183799	4.30017	1.70668e-05	0.00020132
ENSG00000122482	2597.03	-0.501362	0.116608	-4.29957	1.71131e-05	0.000201739
ENSG00000177374	1231.13	-0.575542	0.133879	-4.29897	1.71591e-05	0.000202152
ENSG00000124587	2636.12	-0.358812	0.0834811	-4.29812	1.7225e-05	0.0002028
ENSG00000083457	1843.94	0.551559	0.128397	4.29575	1.74105e-05	0.000204853
ENSG00000110042	846.261	0.556557	0.129658	4.29249	1.76683e-05	0.000207754
ENSG00000115091	42730.2	0.289468	0.0674387	4.29231	1.76821e-05	0.000207785
ENSG00000219545	579.992	-0.508186	0.118402	-4.29203	1.7705e-05	0.00020779
ENSG00000154134	1014.44	-0.451742	0.105251	-4.29203	1.7705e-05	0.00020779
ENSG00000129103	7146.6	0.334746	0.078006	4.29128	1.77646e-05	0.000208357
ENSG00000116016	20970.9	0.424949	0.0990673	4.28949	1.79081e-05	0.000209907
ENSG00000104886	2328.3	0.498966	0.116342	4.2888	1.7964e-05	0.000210429
ENSG00000143799	11715.9	-0.375569	0.0876299	-4.28586	1.82034e-05	0.000213099
ENSG00000111885	1775.64	-0.440536	0.102804	-4.28519	1.82581e-05	0.000213604
ENSG00000175324	1605.88	0.373024	0.0870584	4.28476	1.82938e-05	0.000213886
ENSG00000144810	7465.63	-0.357883	0.083547	-4.28361	1.83882e-05	0.000214718
ENSG00000139132	1030.93	0.555472	0.129672	4.28368	1.83827e-05	0.000214718
ENSG00000164329	3114.81	-0.337979	0.0789075	-4.28323	1.84203e-05	0.000214958
ENSG00000163870	2774.36	0.437519	0.10219	4.28144	1.85685e-05	0.00021655
ENSG00000087266	3557.92	-0.394004	0.0920303	-4.28124	1.85851e-05	0.000216608
ENSG00000148218	3390.29	-0.31421	0.073405	-4.2805	1.86473e-05	0.000217059
ENSG00000101665	2193.54	0.498732	0.116512	4.28052	1.86461e-05	0.000217059
ENSG00000050344	1217.81	-0.481666	0.112566	-4.27898	1.87754e-05	0.000218351
ENSG00000067445	1703.71	-0.363853	0.0850341	-4.2789	1.87818e-05	0.000218351
ENSG00000160803	3491.92	-0.289247	0.0676668	-4.27457	1.91504e-05	0.000222495
ENSG00000155850	2449.81	-0.444297	0.103998	-4.27215	1.93593e-05	0.000224782
ENSG00000010704	1324.53	-0.466735	0.109333	-4.26892	1.96425e-05	0.000227927
ENSG00000124120	4140.34	-0.309567	0.0725264	-4.26834	1.96934e-05	0.000228374
ENSG00000100300	9439.49	0.673577	0.15791	4.26557	1.99393e-05	0.000231081
ENSG00000198018	2553.66	-0.489334	0.11476	-4.26397	2.00829e-05	0.0002326
ENSG00000276170	445.705	0.758426	0.177904	4.26312	2.01591e-05	0.000233337
ENSG00000197779	732.835	-0.500193	0.117355	-4.2622	2.02423e-05	0.000234153
ENSG00000112773	4291.02	-0.386155	0.0906044	-4.26199	2.02614e-05	0.000234227
ENSG00000119599	893.632	-0.525367	0.123309	-4.26057	2.03908e-05	0.000235576
ENSG00000116678	1293.5	0.559564	0.131395	4.25863	2.05684e-05	0.00023748
ENSG00000198720	457.328	0.52056	0.122265	4.25762	2.06612e-05	0.000238403
ENSG00000167920	819.786	0.496523	0.116637	4.25701	2.07179e-05	0.000238908
ENSG00000196914	14911.5	-0.517135	0.121506	-4.25606	2.08063e-05	0.000239778
ENSG00000134265	2965.42	0.303452	0.0713093	4.25543	2.08649e-05	0.000240303
ENSG00000145907	19305.7	-0.36983	0.0869438	-4.25367	2.10294e-05	0.000242047
ENSG00000152443	801.379	-0.474904	0.111655	-4.25333	2.10617e-05	0.000242269
ENSG00000108784	2434.87	0.548385	0.128964	4.25224	2.11647e-05	0.000243302
ENSG00000143382	1328.41	0.479605	0.112798	4.2519	2.11965e-05	0.000243517
ENSG00000154065	117.399	1.17889	0.277391	4.24991	2.1386e-05	0.000245541
ENSG00000178776	16.071	3.41062	0.80307	4.24697	2.16679e-05	0.000248623
ENSG00000274605	215.465	0.696519	0.164087	4.24481	2.1878e-05	0.000250879
ENSG00000120992	2837.16	0.387473	0.091292	4.24433	2.19251e-05	0.000251183
ENSG00000135387	27561.7	-0.315385	0.0743086	-4.24426	2.19317e-05	0.000251183
ENSG00000215030	1090.02	0.679068	0.16002	4.24366	2.19907e-05	0.000251703
ENSG00000119906	3466	-0.555544	0.13092	-4.2434	2.20162e-05	0.000251839
ENSG00000236397	136.1	0.767717	0.180996	4.24162	2.21912e-05	0.000253685
ENSG00000254726	721.147	-0.615351	0.145122	-4.24024	2.23279e-05	0.000254932
ENSG00000143919	317.396	0.555878	0.131093	4.24032	2.23205e-05	0.000254932
ENSG00000119782	180.765	0.851412	0.200802	4.24006	2.2346e-05	0.000254981
ENSG00000074755	4727.06	-0.438329	0.10339	-4.23956	2.23963e-05	0.000255398
ENSG00000197756	48542.2	0.599099	0.141398	4.23697	2.26553e-05	0.000258192
ENSG00000104979	5153.22	0.486788	0.114965	4.23422	2.29345e-05	0.000261213
ENSG00000124164	4576.71	-0.267861	0.0632639	-4.23403	2.29541e-05	0.000261276
ENSG00000121057	1534.7	-0.32879	0.0776724	-4.23304	2.30556e-05	0.000262269
ENSG00000137693	15379.3	-0.348074	0.0822343	-4.23271	2.30889e-05	0.000262488
ENSG00000114648	2113.09	-0.398742	0.094283	-4.2292	2.34521e-05	0.000266453
ENSG00000166794	14326.8	0.395215	0.0935202	4.22598	2.37899e-05	0.000270125
ENSG00000049239	6118.93	-0.368418	0.0871836	-4.22577	2.38121e-05	0.000270144
ENSG00000134852	4873.39	-0.532892	0.126108	-4.22569	2.38208e-05	0.000270144
ENSG00000145860	8282.01	0.291084	0.0689551	4.22136	2.42831e-05	0.000275218
ENSG00000168701	1824.91	0.460575	0.109125	4.22061	2.43643e-05	0.00027597
ENSG00000129596	47.3639	1.43191	0.339301	4.22017	2.44117e-05	0.000276338
ENSG00000180263	730.111	-0.686894	0.162806	-4.2191	2.4528e-05	0.000277478
ENSG00000167088	4824.98	-0.428488	0.101562	-4.21897	2.45424e-05	0.000277478
ENSG00000141933	112.931	1.27671	0.302678	4.21806	2.46416e-05	0.000278429
ENSG00000197043	48501	0.297027	0.0704342	4.21709	2.47481e-05	0.000279461
ENSG00000131378	5944.75	0.331126	0.0785346	4.21631	2.48336e-05	0.000280085
ENSG00000123892	261.377	-0.656142	0.155617	-4.21639	2.48244e-05	0.000280085
ENSG00000255517	134.167	0.839909	0.199236	4.21564	2.49066e-05	0.000280738
ENSG00000285410	466.449	-0.499	0.11844	-4.2131	2.51892e-05	0.00028375
ENSG00000179988	235.36	0.645435	0.153215	4.21261	2.52442e-05	0.000284047
ENSG00000269858	485.614	-0.530791	0.126001	-4.21259	2.52462e-05	0.000284047
ENSG00000133318	11617.8	0.305223	0.0724677	4.21185	2.53293e-05	0.000284808
ENSG00000080823	1111.51	-0.502828	0.119388	-4.2117	2.53456e-05	0.000284818
ENSG00000115282	1630.2	0.300494	0.0713594	4.21099	2.54259e-05	0.000285547
ENSG00000169718	3496.76	0.404131	0.0959967	4.20984	2.55553e-05	0.000286827
ENSG00000090539	152.9	0.961212	0.228343	4.2095	2.55934e-05	0.000287001
ENSG00000123191	486.376	0.50328	0.11956	4.20943	2.56018e-05	0.000287001
ENSG00000171853	1675.59	0.423029	0.100505	4.20903	2.5647e-05	0.000287154
ENSG00000154447	4667.29	-0.462456	0.109876	-4.2089	2.5662e-05	0.000287154
ENSG00000135048	10411.9	-0.455352	0.108186	-4.20899	2.56519e-05	0.000287154
ENSG00000122741	2871.34	-0.315851	0.0750611	-4.20792	2.57731e-05	0.000288222
ENSG00000144560	1943	0.349226	0.0830608	4.20446	2.617e-05	0.000292372
ENSG00000205426	1155.93	0.634448	0.150905	4.20428	2.61916e-05	0.000292372
ENSG00000140993	54.6948	-1.21319	0.288558	-4.20432	2.61863e-05	0.000292372
ENSG00000126785	1960.1	0.47765	0.11366	4.20243	2.64064e-05	0.000294593
ENSG00000151746	1504.98	-0.454884	0.10828	-4.20101	2.65727e-05	0.00029627
ENSG00000050393	2476.01	0.357725	0.0851812	4.19957	2.67421e-05	0.000297979
ENSG00000237870	31.3301	-1.7394	0.414248	-4.19894	2.68163e-05	0.000298626
ENSG00000110080	2084.67	0.330071	0.0786185	4.19839	2.68816e-05	0.000299173
ENSG00000177383	2138.44	-0.348339	0.0829768	-4.19803	2.69241e-05	0.000299466
ENSG00000162894	96.5451	1.3567	0.323205	4.19763	2.69727e-05	0.000299827
ENSG00000138617	515.806	-0.499307	0.118956	-4.19742	2.69971e-05	0.000299918
ENSG00000170144	11883.3	-0.372399	0.0887377	-4.19662	2.70928e-05	0.0003008
ENSG00000108604	4842.21	-0.279786	0.0666733	-4.19637	2.71222e-05	0.000300946
ENSG00000147649	12874.9	-0.310538	0.0740094	-4.19592	2.71763e-05	0.000301365
ENSG00000248905	258.816	-0.876915	0.209053	-4.1947	2.73236e-05	0.000302817
ENSG00000162545	7299.44	0.396823	0.0946073	4.19442	2.73572e-05	0.000303008
ENSG00000083544	954.343	-0.436484	0.104074	-4.19397	2.7411e-05	0.000303423
ENSG00000261801	1484.15	0.384017	0.0915678	4.1938	2.74319e-05	0.000303472
ENSG00000112183	2698.29	0.256658	0.0612176	4.19255	2.75835e-05	0.000304939
ENSG00000218426	310.71	0.760227	0.181333	4.19244	2.75974e-05	0.000304939
ENSG00000228315	194.212	-0.757808	0.181053	-4.18556	2.84467e-05	0.000314136
ENSG00000175634	2265.82	0.354751	0.084759	4.18541	2.8465e-05	0.00031415
ENSG00000155380	851.861	-0.507424	0.121248	-4.185	2.85165e-05	0.000314532
ENSG00000197208	428.461	-0.762958	0.182438	-4.182	2.8895e-05	0.000318517
ENSG00000109063	351.823	0.701486	0.167752	4.18168	2.89364e-05	0.000318593
ENSG00000101109	5082.65	-0.414981	0.0992352	-4.18179	2.89219e-05	0.000318593
ENSG00000165119	47241.7	-0.230712	0.0551806	-4.18104	2.90183e-05	0.000319304
ENSG00000005436	984.089	-0.466987	0.111713	-4.18024	2.91204e-05	0.000320238
ENSG00000173848	6317.97	-0.476779	0.114079	-4.17936	2.92331e-05	0.000321286
ENSG00000134375	8191.78	0.368876	0.0882971	4.17767	2.94511e-05	0.00032349
ENSG00000187164	1533.27	-0.360659	0.0863969	-4.17445	2.98711e-05	0.000327909
ENSG00000104691	764.705	-0.370014	0.0886645	-4.17319	3.00359e-05	0.000329328
ENSG00000164932	2649.94	0.510387	0.1223	4.17323	3.00314e-05	0.000329328
ENSG00000127824	1973.49	-0.455213	0.109166	-4.1699	3.04727e-05	0.000333919
ENSG00000176183	47.1935	1.98832	0.476884	4.16941	3.05391e-05	0.000334448
ENSG00000101608	27292.5	0.448585	0.10762	4.16822	3.06992e-05	0.000336003
ENSG00000107821	577.604	0.586644	0.140774	4.16728	3.08252e-05	0.000337183
ENSG00000115825	3714.16	-0.428346	0.102856	-4.16453	3.11995e-05	0.000341075
ENSG00000126950	211.249	0.785423	0.188645	4.16349	3.13421e-05	0.000342432
ENSG00000092841	89809.3	0.504178	0.121106	4.16312	3.13924e-05	0.000342779
ENSG00000140443	8316.99	0.40223	0.0966305	4.16255	3.14708e-05	0.000343432
ENSG00000128791	14380	0.30088	0.0723001	4.16154	3.1611e-05	0.00034476
ENSG00000177191	58.0172	1.10138	0.264734	4.16034	3.17772e-05	0.000346368
ENSG00000109790	8735.55	-0.35186	0.0845934	-4.15942	3.1905e-05	0.000347556
ENSG00000181458	2853.01	0.483093	0.116201	4.15741	3.21875e-05	0.000350427
ENSG00000130332	2383.52	0.613276	0.14757	4.15582	3.2412e-05	0.000352664
ENSG00000254999	9634.39	0.429816	0.103438	4.15529	3.24881e-05	0.000353284
ENSG00000187607	428.3	-0.726996	0.17499	-4.15451	3.25991e-05	0.000354283
ENSG00000115977	5535.4	-0.476661	0.11475	-4.15389	3.26868e-05	0.000355027
ENSG00000103485	659.15	0.658768	0.158613	4.15331	3.27703e-05	0.000355726
ENSG00000109625	65.7632	-1.22368	0.294737	-4.15177	3.29916e-05	0.000357919
ENSG00000144021	4920	-0.254474	0.061316	-4.15021	3.32169e-05	0.000360152
ENSG00000144320	3966.77	-0.378676	0.0912608	-4.14938	3.3337e-05	0.000361031
ENSG00000110171	1401.83	0.390103	0.0940129	4.14946	3.33257e-05	0.000361031
ENSG00000104885	2473.1	0.443442	0.106875	4.14915	3.33711e-05	0.000361189
ENSG00000142552	13205.3	0.503365	0.121322	4.14898	3.33957e-05	0.000361244
ENSG00000170469	146.839	0.938934	0.226404	4.14717	3.36614e-05	0.000363905
ENSG00000184156	26.3108	1.94922	0.470067	4.14669	3.37323e-05	0.000364458
ENSG00000043143	2386	-0.502688	0.121248	-4.14596	3.384e-05	0.000365409
ENSG00000137996	3426.21	0.357621	0.0862707	4.14534	3.3931e-05	0.000366178
ENSG00000167552	36558.8	-0.354451	0.0855538	-4.14302	3.42769e-05	0.000369695
ENSG00000127445	3510.36	0.50409	0.121714	4.14159	3.44905e-05	0.000371783
ENSG00000100387	3719.63	0.450089	0.108722	4.13981	3.47597e-05	0.000374466
ENSG00000125965	31.93	-2.11425	0.510737	-4.13961	3.47899e-05	0.000374573
ENSG00000203727	2594.27	-0.498225	0.120428	-4.13713	3.51676e-05	0.00037842
ENSG00000240694	243.317	-0.676435	0.163553	-4.13588	3.53594e-05	0.000380041
ENSG00000187955	379.66	-0.750685	0.181505	-4.13589	3.53582e-05	0.000380041
ENSG00000184232	3613.37	0.46792	0.113201	4.13353	3.57227e-05	0.000383723
ENSG00000140299	6573.8	-0.303339	0.0734332	-4.13082	3.61479e-05	0.000388066
ENSG00000162086	1148.7	-0.316408	0.0766006	-4.13062	3.6179e-05	0.000388174
ENSG00000164171	8233.44	-1.00957	0.244426	-4.13036	3.6219e-05	0.000388378
ENSG00000226752	1527.3	-0.366872	0.0888321	-4.12996	3.62834e-05	0.000388844
ENSG00000132478	1337.75	-0.292799	0.0709151	-4.12886	3.64564e-05	0.000390472
ENSG00000125753	14553.3	0.311398	0.0754227	4.1287	3.64823e-05	0.000390523
ENSG00000242265	4353.01	-0.532879	0.129131	-4.12665	3.68091e-05	0.000393793
ENSG00000136877	3616.72	0.382816	0.09277	4.12651	3.68311e-05	0.000393802
ENSG00000112893	5177.8	0.43385	0.105155	4.12583	3.69408e-05	0.000394746
ENSG00000130202	8276.7	0.311793	0.0755786	4.12542	3.70066e-05	0.000395221
ENSG00000197006	2904.93	-0.361038	0.0875365	-4.12443	3.71653e-05	0.000396687
ENSG00000224259	543.938	1.43847	0.348798	4.12407	3.72237e-05	0.000397081
ENSG00000188529	8879.9	-0.343779	0.083378	-4.12313	3.73757e-05	0.000398331
ENSG00000146425	5952.03	0.484271	0.117454	4.12308	3.73839e-05	0.000398331
ENSG00000110321	102933	-0.31297	0.075919	-4.12243	3.74903e-05	0.000399235
ENSG00000173621	1234.58	0.583126	0.141458	4.12225	3.75191e-05	0.000399312
ENSG00000078237	725.703	0.504708	0.122475	4.1209	3.77396e-05	0.000401427
ENSG00000141367	47963.5	-0.40139	0.0974403	-4.11935	3.79947e-05	0.000403909
ENSG00000101474	10243.9	0.268867	0.0652886	4.11813	3.81964e-05	0.00040582
ENSG00000159322	5407.74	0.254768	0.0618814	4.11704	3.83769e-05	0.000407504
ENSG00000133250	441.631	0.632259	0.153598	4.11631	3.84989e-05	0.000408565
ENSG00000237172	1844.94	0.501429	0.121827	4.11591	3.85654e-05	0.000409036
ENSG00000184007	18943.1	0.31438	0.0763945	4.11521	3.86824e-05	0.000410042
ENSG00000204387	301.882	0.770325	0.187262	4.11362	3.89506e-05	0.000412649
ENSG00000232818	73.9135	1.10423	0.268503	4.11254	3.91325e-05	0.000414339
ENSG00000105856	1225.02	-0.440364	0.107088	-4.11218	3.91943e-05	0.00041446
ENSG00000106799	5356.5	0.36944	0.0898382	4.11229	3.91757e-05	0.00041446
ENSG00000101333	5687	0.451	0.109677	4.11208	3.92111e-05	0.00041446
ENSG00000117410	5063.86	0.418654	0.101827	4.11143	3.93223e-05	0.000415397
ENSG00000227615	292.46	0.873015	0.212389	4.11045	3.94892e-05	0.000416923
ENSG00000196639	958.303	-0.496921	0.120906	-4.10999	3.95682e-05	0.000417519
ENSG00000125944	7662.52	-0.42941	0.104484	-4.1098	3.95997e-05	0.000417609
ENSG00000110002	234.709	-0.891121	0.216835	-4.10967	3.96219e-05	0.000417609
ENSG00000138002	1619.62	-0.35426	0.0862056	-4.10947	3.96561e-05	0.000417732
ENSG00000122140	1664.55	0.422857	0.102927	4.10832	3.98541e-05	0.000419579
ENSG00000103056	65.7484	1.28796	0.313618	4.10678	4.01211e-05	0.00042215
ENSG00000291006	877.9	-0.44322	0.107974	-4.10487	4.04542e-05	0.000425413
ENSG00000198909	3401.88	0.326414	0.0795379	4.10388	4.06274e-05	0.000426991
ENSG00000171604	2925.4	0.42774	0.1043	4.10106	4.11263e-05	0.000431989
ENSG00000147655	7.453	5.94166	1.44982	4.0982	4.16383e-05	0.00043712
ENSG00000136636	4641.29	-0.284116	0.0693428	-4.09727	4.18051e-05	0.000438622
ENSG00000091656	2497.42	-0.660763	0.161286	-4.09684	4.18825e-05	0.000439185
ENSG00000157881	1295.85	0.381828	0.0932096	4.09645	4.19542e-05	0.000439687
ENSG00000107443	739.815	0.431265	0.105294	4.09582	4.20676e-05	0.000440129
ENSG00000141736	6819.21	0.305114	0.0744895	4.09607	4.20228e-05	0.000440129
ENSG00000132670	5480.61	-0.312271	0.0762405	-4.09587	4.20587e-05	0.000440129
ENSG00000109472	142.165	0.866177	0.21153	4.09482	4.22503e-05	0.00044179
ENSG00000164114	1328.74	-0.512709	0.125225	-4.0943	4.23454e-05	0.000442535
ENSG00000144645	1097.63	-0.340101	0.0830968	-4.09283	4.26145e-05	0.000444844
ENSG00000130714	2775.14	0.351556	0.0858935	4.09293	4.25959e-05	0.000444844
ENSG00000278635	8.58999	-3.44047	0.840734	-4.09223	4.27249e-05	0.000445746
ENSG00000122042	7167.4	0.375132	0.0916879	4.0914	4.28783e-05	0.000447094
ENSG00000185052	271.827	0.665151	0.16262	4.09022	4.30966e-05	0.000449117
ENSG00000118420	275.367	0.608761	0.148881	4.08892	4.33394e-05	0.000451394
ENSG00000215440	249.969	0.603191	0.147553	4.08797	4.35166e-05	0.000452983
ENSG00000184307	504.684	-0.57636	0.140999	-4.08768	4.35702e-05	0.000453287
ENSG00000167617	849.255	0.65803	0.160991	4.08738	4.36282e-05	0.000453635
ENSG00000164258	4108.99	0.509682	0.124799	4.08404	4.42598e-05	0.000459945
ENSG00000074356	3920.32	-0.307645	0.0753479	-4.08299	4.44598e-05	0.000461764
ENSG00000176697	3930.41	0.318727	0.0780722	4.08247	4.45601e-05	0.000462534
ENSG00000225663	1868.34	0.546535	0.133878	4.08234	4.4584e-05	0.000462534
ENSG00000214113	1589.19	0.433237	0.106143	4.08162	4.47223e-05	0.000463709
ENSG00000105676	2507.55	0.37082	0.090878	4.08042	4.4955e-05	0.00046586
ENSG00000138381	1469.12	-0.310244	0.0760351	-4.08027	4.4984e-05	0.0004659
ENSG00000183726	9935.99	0.353546	0.0866545	4.07995	4.50453e-05	0.000466249
ENSG00000188186	2866.29	0.520996	0.1277	4.07983	4.50681e-05	0.000466249
ENSG00000172548	475.505	0.76726	0.188089	4.07925	4.51817e-05	0.000466903
ENSG00000160539	299.673	0.627849	0.153912	4.07927	4.51779e-05	0.000466903
ENSG00000105974	119712	-0.293582	0.0719769	-4.07884	4.52605e-05	0.000467456
ENSG00000263528	1971.27	0.357143	0.0876002	4.07696	4.56275e-05	0.000470983
ENSG00000177706	3053.51	-0.498413	0.122265	-4.07649	4.57211e-05	0.000471687
ENSG00000271425	369.501	-0.516466	0.126735	-4.07517	4.59802e-05	0.000474095
ENSG00000114126	1932.8	-0.340221	0.0834988	-4.07456	4.61017e-05	0.000475084
ENSG00000198467	116312	0.532305	0.130645	4.07442	4.61283e-05	0.000475093
ENSG00000184840	22561.7	0.417322	0.102431	4.07416	4.61805e-05	0.000475367
ENSG00000211459	30857.4	0.454269	0.111526	4.07322	4.63669e-05	0.00047702
ENSG00000063660	29772.4	0.499873	0.122769	4.07167	4.66779e-05	0.000479692
ENSG00000100379	1993.96	0.359486	0.0882898	4.07166	4.66785e-05	0.000479692
ENSG00000005379	265.812	-0.777792	0.19106	-4.07094	4.68241e-05	0.000480921
ENSG00000159200	5796.52	-0.424937	0.104399	-4.07031	4.69515e-05	0.000481962
ENSG00000107140	2352.6	0.353194	0.086791	4.06948	4.71183e-05	0.000483407
ENSG00000228253	20195.1	-0.519276	0.127621	-4.06889	4.72372e-05	0.000484358
ENSG00000237187	1142.78	-0.462215	0.113606	-4.06857	4.73016e-05	0.00048475
ENSG00000172731	287.512	-0.759239	0.186631	-4.06813	4.73911e-05	0.000485398
ENSG00000126458	6040.58	0.566246	0.139327	4.06416	4.82055e-05	0.000493466
ENSG00000178502	451.25	-0.661495	0.162811	-4.06297	4.84525e-05	0.000495721
ENSG00000112414	3721.99	-0.607418	0.149507	-4.0628	4.84877e-05	0.000495807
ENSG00000182518	499.808	0.525206	0.129288	4.06231	4.85902e-05	0.000496581
ENSG00000150281	507.4	0.677177	0.166713	4.06194	4.86663e-05	0.000497084
ENSG00000065357	4831.08	0.304698	0.0750181	4.06166	4.87242e-05	0.000497401
ENSG00000128849	148.809	0.780354	0.19218	4.06054	4.89591e-05	0.000499523
ENSG00000143786	346.314	-0.894036	0.220234	-4.05948	4.91825e-05	0.000501526
ENSG00000119321	4572.5	-0.262533	0.0646947	-4.05803	4.94882e-05	0.000504365
ENSG00000102081	2890.48	-0.393794	0.097054	-4.05748	4.96057e-05	0.000505284
ENSG00000177542	2207.05	0.352981	0.0870068	4.05693	4.97223e-05	0.000506194
ENSG00000271851	96.2411	1.07005	0.263805	4.05621	4.98752e-05	0.000507471
ENSG00000135617	1030.16	0.598153	0.147482	4.05578	4.99676e-05	0.000508132
ENSG00000168904	855.543	0.38074	0.0938897	4.05518	5.00952e-05	0.00050887
ENSG00000159199	3936.67	0.425932	0.105033	4.05523	5.00843e-05	0.00050887
ENSG00000129932	870.521	0.568195	0.140126	4.05488	5.0161e-05	0.000509259
ENSG00000162688	1864.84	-0.457983	0.112984	-4.05351	5.04549e-05	0.000511963
ENSG00000112659	1783.31	-0.478658	0.11812	-4.05231	5.07139e-05	0.000514308
ENSG00000135069	13507.6	0.840624	0.207459	4.052	5.07825e-05	0.000514722
ENSG00000110906	10126.2	0.283157	0.0698892	4.05152	5.08861e-05	0.00051549
ENSG00000206527	10571.9	0.355241	0.0876995	4.05066	5.10732e-05	0.000517056
ENSG00000100364	5663.14	0.293575	0.0724777	4.05055	5.10966e-05	0.000517056
ENSG00000147852	1670.42	0.538954	0.13314	4.04804	5.16486e-05	0.000522356
ENSG00000136997	2886.15	-0.388798	0.0960534	-4.04773	5.17167e-05	0.000522759
ENSG00000175220	9334.57	0.291141	0.0719364	4.04721	5.18323e-05	0.000523642
ENSG00000184432	18263.7	-0.287836	0.0711532	-4.0453	5.22555e-05	0.000527629
ENSG00000184500	531.531	-0.576379	0.142519	-4.04422	5.24972e-05	0.000529781
ENSG00000126746	1537.49	-0.461047	0.114025	-4.04338	5.26868e-05	0.000531404
ENSG00000110344	3513.39	-0.577535	0.142858	-4.04272	5.28342e-05	0.000532601
ENSG00000128626	479.82	0.606899	0.150245	4.03941	5.35865e-05	0.000539891
ENSG00000224078	2980.16	-0.541051	0.13395	-4.0392	5.36345e-05	0.00054008
ENSG00000103642	2425.41	-0.38749	0.0959494	-4.03848	5.3798e-05	0.000541432
ENSG00000254122	854.926	-0.533772	0.132179	-4.03825	5.38508e-05	0.000541668
ENSG00000007237	475.625	0.573771	0.142131	4.03692	5.41576e-05	0.000544459
ENSG00000162736	9993.06	0.337021	0.0834948	4.03644	5.42694e-05	0.000545287
ENSG00000204673	5496.52	0.343901	0.0852634	4.0334	5.49767e-05	0.000552094
ENSG00000167770	5447.85	0.357473	0.08867	4.03149	5.54238e-05	0.000556282
ENSG00000197937	874.198	-0.421206	0.104484	-4.03128	5.54728e-05	0.000556472
ENSG00000166272	4876.76	0.312691	0.0775699	4.03108	5.55208e-05	0.000556651
ENSG00000155511	598.557	-0.811885	0.201452	-4.03018	5.57353e-05	0.000558499
ENSG00000159921	2927.14	0.311228	0.0772583	4.02841	5.61545e-05	0.000562396
ENSG00000168066	15078	-0.298968	0.0742456	-4.02675	5.65533e-05	0.000566083
ENSG00000088340	135.036	-1.05816	0.262805	-4.02639	5.66405e-05	0.00056665
ENSG00000276023	601.219	0.568324	0.141198	4.02502	5.6971e-05	0.000569648
ENSG00000152193	669.684	-0.612589	0.152219	-4.0244	5.71215e-05	0.000570845
ENSG00000105669	5767.61	0.471334	0.117124	4.02421	5.71668e-05	0.00057099
ENSG00000131711	18687.2	0.556193	0.138217	4.02406	5.7203e-05	0.000571042
ENSG00000154734	18347.2	-0.538286	0.133831	-4.02213	5.76732e-05	0.000575427
ENSG00000176244	164.079	-0.93541	0.232597	-4.02159	5.78072e-05	0.000576452
ENSG00000130544	673.331	-0.454648	0.11311	-4.01951	5.83198e-05	0.000581251
ENSG00000126218	1742.16	0.583218	0.145113	4.01906	5.84306e-05	0.000582041
ENSG00000173726	11559.7	-0.282685	0.0703665	-4.01733	5.8862e-05	0.000585805
ENSG00000168434	1447.87	0.381192	0.0948909	4.01716	5.89033e-05	0.000585805
ENSG00000141552	3327.59	0.550744	0.137094	4.01727	5.88771e-05	0.000585805
ENSG00000010818	3281.65	-0.475161	0.118302	-4.01651	5.90669e-05	0.000587116
ENSG00000205221	178.264	-0.817824	0.203654	-4.01576	5.92549e-05	0.000588668
ENSG00000181915	2326.14	0.305652	0.0761417	4.01425	5.96344e-05	0.000592121
ENSG00000287222	118.057	0.91114	0.226992	4.01398	5.97029e-05	0.000592483
ENSG00000270179	34.004	-1.38211	0.344353	-4.01365	5.97881e-05	0.000593011
ENSG00000157227	43799.3	0.405196	0.101018	4.01111	6.0433e-05	0.000599087
ENSG00000164091	10566.8	-0.296642	0.0739796	-4.00978	6.07759e-05	0.000602163
ENSG00000160801	56.7898	1.22677	0.306017	4.00883	6.1021e-05	0.000604268
ENSG00000055950	2701.35	0.430396	0.107391	4.00776	6.12986e-05	0.000606692
ENSG00000214253	4477.74	0.478743	0.119488	4.00661	6.1597e-05	0.00060932
ENSG00000135723	2890.09	-0.424583	0.105978	-4.00633	6.16687e-05	0.000609703
ENSG00000104635	15669.4	-0.326327	0.0814948	-4.00427	6.22101e-05	0.000614727
ENSG00000145012	9717.28	-0.529199	0.132196	-4.00314	6.25079e-05	0.000617341
ENSG00000204394	7029.36	-0.305672	0.076377	-4.00215	6.27689e-05	0.000619587
ENSG00000090061	864.436	-0.538573	0.13458	-4.00189	6.28392e-05	0.000619951
ENSG00000198040	1613.63	-0.484614	0.121103	-4.00167	6.28983e-05	0.000620203
ENSG00000228474	7757.3	0.516805	0.129159	4.0013	6.29942e-05	0.000620819
ENSG00000279989	36.98	-1.37103	0.34289	-3.99845	6.37584e-05	0.000628015
ENSG00000213713	208.505	0.787201	0.196892	3.99813	6.3845e-05	0.000628533
ENSG00000023909	4155.25	-0.310317	0.0776356	-3.99709	6.41253e-05	0.000630957
ENSG00000156711	769.451	-0.452311	0.113218	-3.99504	6.46823e-05	0.0006361
ENSG00000137413	1478.28	0.383635	0.096039	3.99457	6.48106e-05	0.000637023
ENSG00000139269	134.702	-1.14518	0.286716	-3.99412	6.49348e-05	0.000637905
ENSG00000090776	776.686	0.444082	0.111214	3.99304	6.52319e-05	0.000640483
ENSG00000215712	1535.25	0.412508	0.103311	3.99286	6.528e-05	0.000640616
ENSG00000008838	4575.01	0.279488	0.0700017	3.99259	6.53559e-05	0.000641021
ENSG00000153443	1217.62	0.48754	0.122164	3.99087	6.58301e-05	0.000645331
ENSG00000243955	18.9046	3.10663	0.779344	3.98621	6.7137e-05	0.000657794
ENSG00000176340	4963.01	0.515662	0.129399	3.98504	6.74677e-05	0.000660684
ENSG00000162383	95.5641	0.959753	0.240858	3.98472	6.75593e-05	0.000660881
ENSG00000204520	1065.54	0.463726	0.116374	3.9848	6.75363e-05	0.000660881
ENSG00000150779	2282.05	0.528401	0.132681	3.98249	6.81961e-05	0.000666758
ENSG00000214413	1161.47	0.407515	0.102445	3.97791	6.95242e-05	0.000679384
ENSG00000203880	898.379	-0.421943	0.106075	-3.97778	6.95621e-05	0.000679396
ENSG00000162409	401.077	0.639188	0.160774	3.9757	7.01732e-05	0.000685003
ENSG00000156463	208.035	0.794976	0.200023	3.97443	7.05468e-05	0.000688286
ENSG00000130764	3463.95	0.265298	0.0667819	3.97261	7.10901e-05	0.000693222
ENSG00000008311	2367.3	0.394684	0.0993923	3.97098	7.1579e-05	0.000697622
ENSG00000204131	1285.59	0.5874	0.147969	3.96974	7.19507e-05	0.000700714
ENSG00000182541	2118.58	0.312435	0.0787055	3.96967	7.1972e-05	0.000700714
ENSG00000079102	1684.45	-0.388254	0.097826	-3.96882	7.2229e-05	0.000702846
ENSG00000130311	3439.45	0.300304	0.0756782	3.96817	7.24261e-05	0.000704394
ENSG00000141295	1405.32	0.4619	0.116416	3.96765	7.25838e-05	0.000705557
ENSG00000089234	1922.87	-0.266442	0.0671656	-3.96695	7.27995e-05	0.000706911
ENSG00000142002	6210.26	0.303319	0.0764593	3.96706	7.27641e-05	0.000706911
ENSG00000120265	5246.94	0.340695	0.0859202	3.96525	7.33176e-05	0.000710757
ENSG00000125458	898.091	0.586461	0.147895	3.96539	7.32757e-05	0.000710757
ENSG00000105364	2334.15	0.416835	0.105124	3.96515	7.33492e-05	0.000710757
ENSG00000221963	2304.63	-0.532923	0.134401	-3.96518	7.33402e-05	0.000710757
ENSG00000116741	482.061	-0.844541	0.21305	-3.96404	7.36909e-05	0.00071337
ENSG00000166275	951.62	0.483471	0.121964	3.96403	7.36959e-05	0.00071337
ENSG00000117054	2833.75	-0.337913	0.0853091	-3.96104	7.46227e-05	0.000721963
ENSG00000166482	4315.35	0.466453	0.117767	3.9608	7.46982e-05	0.000722317
ENSG00000170498	669.927	0.742563	0.187506	3.96021	7.48853e-05	0.000722992
ENSG00000185924	79.3726	0.992229	0.250546	3.96027	7.48642e-05	0.000722992
ENSG00000198832	5108.95	0.676856	0.170908	3.96035	7.48409e-05	0.000722992
ENSG00000100522	3034.3	0.373254	0.094263	3.95971	7.50411e-05	0.000724119
ENSG00000185842	302.444	0.626113	0.158137	3.9593	7.51709e-05	0.000724994
ENSG00000170323	40.3882	1.60892	0.406446	3.95852	7.54154e-05	0.000726973
ENSG00000136826	644.698	0.623768	0.157674	3.95606	7.61957e-05	0.000734112
ENSG00000168803	560.332	-0.418657	0.105846	-3.95534	7.64275e-05	0.000735962
ENSG00000176170	4007.7	0.458955	0.116055	3.95463	7.66525e-05	0.000737745
ENSG00000170558	42058	0.342586	0.0866577	3.95333	7.7072e-05	0.000741398
ENSG00000160285	3654.41	-0.401681	0.101629	-3.95241	7.73686e-05	0.000743864
ENSG00000169507	4101.27	-0.835004	0.211316	-3.95145	7.76776e-05	0.000746447
ENSG00000140374	7690.07	0.360001	0.0911138	3.95111	7.77902e-05	0.000747142
ENSG00000168952	580.046	0.503084	0.127332	3.95097	7.78355e-05	0.000747188
ENSG00000162434	16254.1	-0.278258	0.0704458	-3.94996	7.8165e-05	0.000749865
ENSG00000137094	1607.86	0.368516	0.0933003	3.94979	7.82207e-05	0.000749865
ENSG00000233554	49.5156	1.27739	0.323412	3.94974	7.82359e-05	0.000749865
ENSG00000173153	1347.43	0.390111	0.0987721	3.94961	7.82788e-05	0.000749888
ENSG00000105971	15885.7	-0.293379	0.0743223	-3.94738	7.90098e-05	0.0007565
ENSG00000148303	71808.2	0.446664	0.113172	3.94676	7.92153e-05	0.000758075
ENSG00000168405	363.97	0.711531	0.180338	3.94555	7.96183e-05	0.000761145
ENSG00000167700	734.652	0.69541	0.17625	3.94558	7.96061e-05	0.000761145
ENSG00000125445	3446.95	0.371393	0.0941844	3.94325	8.03846e-05	0.000768073
ENSG00000118242	208.525	-0.727846	0.184652	-3.94171	8.0903e-05	0.000772628
ENSG00000198246	371.361	0.55938	0.141919	3.94154	8.09614e-05	0.000772787
ENSG00000177105	4045.78	0.351076	0.0891224	3.93925	8.17367e-05	0.000779785
ENSG00000291064	675.067	0.442355	0.112304	3.9389	8.18545e-05	0.000780507
ENSG00000198081	633.329	-0.450304	0.11434	-3.9383	8.20616e-05	0.000782078
ENSG00000107669	2067.77	-0.326786	0.0830249	-3.936	8.28493e-05	0.000789179
ENSG00000174132	769.238	0.54374	0.138158	3.93565	8.29732e-05	0.000789547
ENSG00000170759	23278.1	0.484091	0.123001	3.93568	8.29619e-05	0.000789547
ENSG00000116285	3853.44	-0.471116	0.119742	-3.93443	8.33951e-05	0.000793153
ENSG00000196951	30.3501	1.73455	0.440904	3.93408	8.35152e-05	0.000793888
ENSG00000124882	4069.83	-0.558116	0.141899	-3.93319	8.38243e-05	0.000796417
ENSG00000164104	9042.72	-0.772624	0.196446	-3.933	8.38914e-05	0.000796631
ENSG00000164283	771.624	-2.03776	0.518134	-3.93288	8.39329e-05	0.000796631
ENSG00000180573	1430.75	-0.716433	0.182182	-3.93252	8.40599e-05	0.000797427
ENSG00000174928	37.5037	1.35088	0.343631	3.9312	8.45238e-05	0.000801417
ENSG00000160211	12044.2	-0.371655	0.0945736	-3.9298	8.50175e-05	0.000805686
ENSG00000082458	1184.69	-0.41339	0.105209	-3.92922	8.52213e-05	0.000807204
ENSG00000168005	2356.1	0.32264	0.0821336	3.92824	8.55707e-05	0.000810098
ENSG00000151470	599.139	0.496693	0.12649	3.92674	8.61059e-05	0.000814748
ENSG00000287115	14.5717	2.81646	0.717315	3.92639	8.62296e-05	0.000815502
ENSG00000111961	6575.83	-0.45583	0.116121	-3.92547	8.65605e-05	0.000818214
ENSG00000177613	2728.47	-0.270293	0.0688623	-3.92512	8.66854e-05	0.000818976
ENSG00000170801	703.37	0.649391	0.165479	3.9243	8.6982e-05	0.000821358
ENSG00000163820	4101.38	-0.372634	0.094962	-3.92403	8.70791e-05	0.000821856
ENSG00000005189	386.902	-0.724466	0.184654	-3.92338	8.73166e-05	0.000823678
ENSG00000170989	1723.11	-0.483121	0.123147	-3.92312	8.74094e-05	0.000823907
ENSG00000118762	14827.4	0.35655	0.0908884	3.92294	8.74745e-05	0.000823907
ENSG00000172824	110.889	0.928308	0.23663	3.92303	8.74406e-05	0.000823907
ENSG00000213654	218.936	0.753219	0.192022	3.92256	8.76135e-05	0.000824797
ENSG00000119446	2434.7	-0.294495	0.0751054	-3.92109	8.81501e-05	0.000829426
ENSG00000114019	19465.8	0.334642	0.0853667	3.92005	8.85293e-05	0.000832265
ENSG00000164961	5469.34	-0.285792	0.0729057	-3.92002	8.85417e-05	0.000832265
ENSG00000235770	54.7987	1.09002	0.278126	3.91916	8.88574e-05	0.000834809
ENSG00000143816	101.473	0.984305	0.251262	3.91744	8.94943e-05	0.000839993
ENSG00000165244	1402.89	-1.01503	0.259108	-3.91742	8.95e-05	0.000839993
ENSG00000100764	3926.39	-0.294207	0.0751141	-3.9168	8.97325e-05	0.000841748
ENSG00000143149	5094.14	-0.234037	0.059757	-3.91648	8.98504e-05	0.000842427
ENSG00000285867	149.314	-0.792491	0.202387	-3.91572	9.01341e-05	0.00084432
ENSG00000101843	3599.77	0.307976	0.0786517	3.9157	9.01435e-05	0.00084432
ENSG00000152223	12486.6	-0.539268	0.137777	-3.91408	9.075e-05	0.000849571
ENSG00000231187	26.218	1.80027	0.460054	3.91317	9.10915e-05	0.000851906
ENSG00000174917	2290.37	0.556034	0.142092	3.9132	9.10807e-05	0.000851906
ENSG00000164463	1027.61	-0.590613	0.150966	-3.91221	9.14536e-05	0.000853997
ENSG00000167740	960.061	0.463817	0.11855	3.91242	9.13764e-05	0.000853997
ENSG00000173480	695.259	-0.55667	0.142287	-3.9123	9.14202e-05	0.000853997
ENSG00000112335	10537.8	0.296938	0.0759085	3.91178	9.1617e-05	0.000854231
ENSG00000243766	230.164	-0.657506	0.168082	-3.91181	9.16062e-05	0.000854231
ENSG00000101247	684.88	0.498128	0.127338	3.91185	9.1591e-05	0.000854231
ENSG00000173269	64.6183	-1.17062	0.299409	-3.90975	9.239e-05	0.000861004
ENSG00000265354	5241.58	0.310686	0.0794968	3.90816	9.3003e-05	0.000866281
ENSG00000065717	73.8291	1.1158	0.285545	3.9076	9.32186e-05	0.000867852
ENSG00000090971	1622.16	0.464046	0.118777	3.90688	9.34955e-05	0.000869992
ENSG00000198960	1307.07	0.336294	0.0861179	3.90504	9.42089e-05	0.00087619
ENSG00000163376	128.098	1.02083	0.261427	3.90484	9.42874e-05	0.000876479
ENSG00000104976	1828.94	0.447626	0.114661	3.90392	9.46459e-05	0.00087937
ENSG00000122861	6022.08	-0.82427	0.2112	-3.90279	9.50901e-05	0.00088289
ENSG00000176108	1181.34	0.396763	0.101663	3.90271	9.51201e-05	0.00088289
ENSG00000145388	1946.08	-0.328835	0.0842807	-3.90166	9.55346e-05	0.000886293
ENSG00000047936	20.2271	-2.91978	0.748553	-3.90057	9.59667e-05	0.000889856
ENSG00000187189	3986.03	-0.39768	0.101985	-3.8994	9.64325e-05	0.000893727
ENSG00000173226	1198.03	-0.330512	0.0847911	-3.89796	9.70058e-05	0.000898141
[truncated: 3,898 more rows]

## Sheet: 1.3
#Supplemental Table 1.3. RNA Seq N DMSO vs IA DMSO
	baseMean	log2FoldChange	lfcSE	stat	pvalue	padj
ENSG00000130176	6115.74	2.42102	0.105306	22.9904	5.81423e-117	1.05301e-112
ENSG00000182575	1305.46	2.4212	0.122623	19.7451	8.83922e-87	8.00435e-83
ENSG00000107796	26835.1	2.99257	0.158342	18.8994	1.15407e-79	6.96714e-76
ENSG00000081087	3656.05	-1.19847	0.0652009	-18.3812	1.85855e-75	8.41505e-72
ENSG00000101384	3681	1.7258	0.0945582	18.2512	2.0234e-74	7.32916e-71
ENSG00000101367	13729.5	1.43915	0.079091	18.1962	5.536e-74	1.67104e-70
ENSG00000163017	4311.72	2.66677	0.149941	17.7855	9.15445e-71	2.36852e-67
ENSG00000080573	3503.96	2.20951	0.127022	17.3947	9.05218e-68	2.0493e-64
ENSG00000271601	4106.15	1.10601	0.0712782	15.5168	2.67206e-54	4.83937e-51
ENSG00000171603	17009.3	1.10962	0.0714802	15.5234	2.40982e-54	4.83937e-51
ENSG00000064042	6313.82	1.00699	0.0655838	15.3542	3.3194e-53	5.46524e-50
ENSG00000149596	4877.09	1.44075	0.096265	14.9665	1.21492e-50	1.83361e-47
ENSG00000121058	823.842	-2.17855	0.145641	-14.9583	1.37476e-50	1.91525e-47
ENSG00000160131	3140.92	-1.10779	0.0762766	-14.5233	8.62359e-48	1.11558e-44
ENSG00000013297	1042.44	-1.9427	0.139963	-13.8802	8.35517e-44	1.0088e-40
ENSG00000130309	16417.5	1.04006	0.0754004	13.7938	2.77868e-43	3.14529e-40
ENSG00000128595	99739.8	0.939162	0.0685347	13.7034	9.68193e-43	1.03147e-39
ENSG00000163661	13151.5	-1.58655	0.117253	-13.531	1.02645e-41	1.03278e-38
ENSG00000198108	418.624	1.61527	0.120199	13.4383	3.6052e-41	3.43651e-38
ENSG00000076513	16736.5	-0.852352	0.0641871	-13.2792	3.05724e-40	2.76849e-37
ENSG00000114125	4037.96	1.44046	0.108505	13.2755	3.2133e-40	2.77124e-37
ENSG00000185052	271.827	1.9924	0.151731	13.1312	2.18229e-39	1.79652e-36
ENSG00000163431	8461.46	1.41456	0.1078	13.1221	2.46173e-39	1.93845e-36
ENSG00000054356	699.198	2.31677	0.176791	13.1046	3.09897e-39	2.33856e-36
ENSG00000164466	3880.1	-1.06665	0.0814248	-13.0998	3.30154e-39	2.39177e-36
ENSG00000060718	28710.1	1.18311	0.0925098	12.789	1.88891e-37	1.31577e-34
ENSG00000149591	88157.9	1.48253	0.11679	12.694	6.3874e-37	4.28452e-34
ENSG00000108468	7526.12	1.22043	0.0964505	12.6534	1.07128e-36	6.92929e-34
ENSG00000159251	2802.39	4.31366	0.346108	12.4633	1.18331e-35	7.38998e-33
ENSG00000136026	62536	0.733754	0.0588964	12.4584	1.25875e-35	7.59908e-33
ENSG00000025423	359.879	2.25437	0.182555	12.349	4.93129e-35	2.88099e-32
ENSG00000103196	5979.32	1.15988	0.0941361	12.3214	6.95172e-35	3.93445e-32
ENSG00000078053	1593.73	1.04657	0.085583	12.2288	2.18256e-34	1.19783e-31
ENSG00000112183	2698.29	0.733618	0.0601927	12.1878	3.60929e-34	1.92259e-31
ENSG00000144891	231.593	2.17273	0.1793	12.1178	8.4968e-34	4.39673e-31
ENSG00000147041	305.705	2.43711	0.206406	11.8074	3.57556e-32	1.79881e-29
ENSG00000148677	1563.82	1.99678	0.169698	11.7667	5.7965e-32	2.83731e-29
ENSG00000109861	16224.2	-0.838898	0.0720782	-11.6387	2.61918e-31	1.24831e-28
ENSG00000104164	3989.32	-0.950642	0.0820695	-11.5834	5.00345e-31	2.32352e-28
ENSG00000105664	1435.69	0.995342	0.08655	11.5002	1.31628e-30	5.95977e-28
ENSG00000068383	3233.9	-0.959317	0.0835522	-11.4817	1.63123e-30	7.20567e-28
ENSG00000228221	725.984	1.34155	0.116876	11.4784	1.69438e-30	7.30642e-28
ENSG00000185787	32207.8	0.829752	0.0724915	11.4462	2.45659e-30	1.03468e-27
ENSG00000163069	10655.9	0.721844	0.0633028	11.403	4.03807e-30	1.66212e-27
ENSG00000188706	4138.06	0.829275	0.0727949	11.3919	4.58695e-30	1.8461e-27
ENSG00000110931	3339.33	0.785687	0.0696068	11.2875	1.5128e-29	5.95617e-27
ENSG00000164418	3840.95	1.18384	0.105792	11.1903	4.54652e-29	1.75196e-26
ENSG00000156017	1256.25	-1.28687	0.115192	-11.1715	5.622e-29	2.12125e-26
ENSG00000185127	2768.04	-0.722279	0.0646839	-11.1663	5.96217e-29	2.15962e-26
ENSG00000166147	89539.6	1.05948	0.0948771	11.1669	5.92061e-29	2.15962e-26
ENSG00000090530	4315.51	1.04006	0.0931747	11.1625	6.22152e-29	2.20937e-26
ENSG00000169271	347.448	2.44122	0.221521	11.0203	3.05113e-28	1.06267e-25
ENSG00000167881	7574.09	-0.705148	0.0640357	-11.0118	3.35224e-28	1.14552e-25
ENSG00000249669	2603.1	1.35681	0.124189	10.9253	8.72313e-28	2.92564e-25
ENSG00000165169	3611.45	1.02546	0.0946999	10.8285	2.52311e-27	8.30836e-25
ENSG00000164761	45392.9	-1.09384	0.101226	-10.8059	3.22926e-27	1.04438e-24
ENSG00000158008	411.159	1.15472	0.107548	10.7368	6.83515e-27	2.17178e-24
ENSG00000087116	10917.8	0.900271	0.0841819	10.6944	1.08173e-26	3.37781e-24
ENSG00000161638	46575	0.821151	0.0769919	10.6654	1.4774e-26	4.53513e-24
ENSG00000102471	4808.91	0.746303	0.0701587	10.6374	1.997e-26	6.02794e-24
ENSG00000129048	2018.68	-1.37357	0.129162	-10.6345	2.05946e-26	6.11458e-24
ENSG00000111707	3909.43	-0.742631	0.0700343	-10.6038	2.861e-26	8.35734e-24
ENSG00000151690	1124.6	-1.24108	0.118483	-10.4747	1.12907e-25	3.24579e-23
ENSG00000165996	3378.36	1.22763	0.117224	10.4725	1.15531e-25	3.26934e-23
ENSG00000103175	4312.37	2.21221	0.212499	10.4104	2.22172e-25	6.1904e-23
ENSG00000186522	9796.01	-0.849839	0.0816519	-10.4081	2.27785e-25	6.25063e-23
ENSG00000123575	2843.69	-1.22026	0.117915	-10.3486	4.24457e-25	1.14736e-22
ENSG00000055147	2157.95	-0.711392	0.0688515	-10.3323	5.03548e-25	1.34114e-22
ENSG00000135074	18421.2	1.13321	0.109698	10.3302	5.1431e-25	1.34995e-22
ENSG00000166482	4315.35	1.20843	0.117404	10.2929	7.58609e-25	1.96274e-22
ENSG00000070404	7622.05	1.24257	0.120856	10.2814	8.54874e-25	2.18065e-22
ENSG00000049540	22970.9	2.00349	0.195644	10.2405	1.30545e-24	3.28376e-22
ENSG00000101333	5687	1.10391	0.109441	10.0867	6.32365e-24	1.56887e-21
ENSG00000145476	992.668	-1.0756	0.107918	-9.96685	2.12875e-23	5.20998e-21
ENSG00000180694	1741.61	-0.983527	0.0987395	-9.96082	2.26191e-23	5.46207e-21
ENSG00000172061	1890.4	1.55208	0.155934	9.95344	2.43623e-23	5.80559e-21
ENSG00000155760	10921.9	0.683058	0.0687594	9.93402	2.96061e-23	6.9636e-21
ENSG00000164236	909.23	-1.45066	0.146155	-9.9255	3.22473e-23	7.48758e-21
ENSG00000163378	3692.85	0.755527	0.0761468	9.92198	3.34046e-23	7.65811e-21
ENSG00000154380	20144.1	0.785966	0.0798768	9.83973	7.59162e-23	1.71865e-20
ENSG00000076706	6375.85	0.876764	0.089151	9.8346	7.98883e-23	1.78624e-20
ENSG00000158985	1886.63	-0.762335	0.0776452	-9.81819	9.40158e-23	2.07649e-20
ENSG00000082074	414.264	1.4024	0.14301	9.80631	1.05769e-22	2.30794e-20
ENSG00000109846	3313.37	1.44399	0.147345	9.80001	1.1257e-22	2.4271e-20
ENSG00000162618	682.215	-1.46028	0.149441	-9.7716	1.49072e-22	3.17629e-20
ENSG00000099282	161.512	2.32485	0.238333	9.75462	1.76261e-22	3.71193e-20
ENSG00000138759	4179.94	1.11544	0.115102	9.69086	3.29743e-22	6.86434e-20
ENSG00000131724	7020.54	0.691919	0.0714619	9.68235	3.58373e-22	7.37556e-20
ENSG00000111052	2645.24	-1.15948	0.119841	-9.67516	3.84472e-22	7.8238e-20
ENSG00000173641	1644.13	1.38701	0.143632	9.65669	4.60494e-22	9.26668e-20
ENSG00000102024	26747.9	0.772557	0.0804463	9.60339	7.73586e-22	1.53961e-19
ENSG00000146433	5176.24	0.863773	0.0901807	9.57824	9.87093e-22	1.94318e-19
ENSG00000184304	2819.46	0.751954	0.0785801	9.56926	1.07676e-21	2.0969e-19
ENSG00000118257	2637.53	1.02762	0.107414	9.56696	1.10092e-21	2.12115e-19
ENSG00000137710	7476.61	1.05296	0.110456	9.53291	1.52928e-21	2.91545e-19
ENSG00000105520	4170.09	0.738199	0.0775511	9.51888	1.7506e-21	3.30262e-19
ENSG00000153885	2790.89	0.924211	0.0971296	9.51524	1.81299e-21	3.38506e-19
ENSG00000159176	49781.8	0.723595	0.0760963	9.50895	1.92604e-21	3.55943e-19
ENSG00000089006	6152.78	-0.707261	0.0746542	-9.47382	2.69789e-21	4.93551e-19
ENSG00000123892	261.377	-1.54017	0.162712	-9.46564	2.91769e-21	5.28423e-19
ENSG00000138650	3151.82	1.10689	0.117145	9.44886	3.42554e-21	6.14257e-19
ENSG00000188064	58.9095	-4.21084	0.445708	-9.44754	3.46899e-21	6.15951e-19
ENSG00000146476	2717.85	-0.804215	0.0852521	-9.43338	3.97092e-21	6.98227e-19
ENSG00000206190	4499.52	0.857973	0.091055	9.42258	4.40137e-21	7.66474e-19
ENSG00000150687	46149.1	0.533493	0.0566365	9.41959	4.52847e-21	7.81096e-19
ENSG00000152332	10819.4	-1.44106	0.153238	-9.40404	5.25053e-21	8.97098e-19
ENSG00000070214	5151.56	0.652709	0.0694934	9.39239	5.86551e-21	9.92805e-19
ENSG00000013374	3409.77	-0.662225	0.070534	-9.38873	6.07268e-21	1.01088e-18
ENSG00000166128	2480.04	-0.911159	0.0970501	-9.38854	6.08395e-21	1.01088e-18
ENSG00000101335	98827.5	1.08269	0.115379	9.38374	6.36721e-21	1.04833e-18
ENSG00000110328	728.08	1.08153	0.115306	9.37969	6.61685e-21	1.07962e-18
ENSG00000175274	10542.4	1.06098	0.113369	9.35872	8.07095e-21	1.30512e-18
ENSG00000100242	10210	0.751196	0.0804134	9.34168	9.48176e-21	1.51968e-18
ENSG00000048052	1598.3	1.11712	0.12017	9.29624	1.45506e-20	2.31163e-18
ENSG00000138771	9975.09	0.857658	0.0925331	9.26866	1.88494e-20	2.96854e-18
ENSG00000172548	475.505	1.70822	0.184559	9.25571	2.12817e-20	3.32269e-18
ENSG00000138685	24146.7	-0.782408	0.0846244	-9.24566	2.33794e-20	3.61901e-18
ENSG00000213626	8027.27	1.37373	0.148726	9.23667	2.54282e-20	3.9028e-18
ENSG00000134198	244.92	1.71062	0.185947	9.19952	3.59548e-20	5.41213e-18
ENSG00000113578	2837.87	0.827868	0.0899947	9.19908	3.61036e-20	5.41213e-18
ENSG00000137727	493.155	1.41872	0.154227	9.19891	3.61586e-20	5.41213e-18
ENSG00000109063	351.823	1.50568	0.165025	9.12395	7.24362e-20	1.07532e-17
ENSG00000102837	362.175	1.66464	0.182644	9.11413	7.93028e-20	1.16769e-17
ENSG00000082397	1655.89	0.661528	0.072737	9.0948	9.47603e-20	1.38404e-17
ENSG00000041982	55219.6	0.920549	0.101228	9.09381	9.56266e-20	1.38551e-17
ENSG00000109854	1888.62	0.942825	0.103929	9.07185	1.17013e-19	1.68193e-17
ENSG00000055163	1494.63	-1.10528	0.121972	-9.06181	1.28301e-19	1.82966e-17
ENSG00000126803	5250.73	0.954841	0.105904	9.01609	1.94915e-19	2.75789e-17
ENSG00000122641	4722.45	1.45841	0.162082	8.99799	2.29885e-19	3.22748e-17
ENSG00000183508	613.388	-1.33666	0.148915	-8.97605	2.80669e-19	3.91015e-17
ENSG00000177570	1605.28	-0.850206	0.0950687	-8.94307	3.78507e-19	5.23293e-17
ENSG00000113140	268938	0.932446	0.104294	8.94052	3.8733e-19	5.3101e-17
ENSG00000169813	14054.3	-0.623882	0.0697872	-8.93978	3.89953e-19	5.3101e-17
ENSG00000146966	1279.18	-1.4387	0.161256	-8.92183	4.58641e-19	6.19884e-17
ENSG00000165072	1787.72	1.59596	0.178999	8.91602	4.83357e-19	6.48451e-17
ENSG00000074181	2826.53	1.14892	0.128958	8.90925	5.13774e-19	6.84188e-17
ENSG00000154096	59083.9	0.871612	0.0981613	8.87938	6.72321e-19	8.88789e-17
ENSG00000155324	8406.61	0.698832	0.0789089	8.85619	8.27938e-19	1.08658e-16
ENSG00000151729	2337.58	0.946652	0.106931	8.85289	8.52796e-19	1.11115e-16
ENSG00000087303	8356.52	1.27031	0.143701	8.83998	9.57353e-19	1.23847e-16
ENSG00000167106	2853.48	0.749675	0.0849713	8.82269	1.11741e-18	1.43528e-16
ENSG00000198467	116312	1.1503	0.130636	8.80537	1.30426e-18	1.66348e-16
ENSG00000172667	5928.92	1.07785	0.122622	8.78998	1.49592e-18	1.89458e-16
ENSG00000138744	1420.29	0.735452	0.0836852	8.78832	1.51817e-18	1.90942e-16
ENSG00000044524	85.8833	2.07655	0.236716	8.77232	1.75021e-18	2.18515e-16
ENSG00000170017	32086.7	0.781664	0.089113	8.77159	1.76154e-18	2.18515e-16
ENSG00000005238	4079.2	0.629452	0.0717709	8.77029	1.78202e-18	2.19552e-16
ENSG00000149380	878.181	1.13951	0.130055	8.76174	1.9226e-18	2.35271e-16
ENSG00000204291	3355.56	1.24655	0.142379	8.75514	2.03844e-18	2.47774e-16
ENSG00000149201	325.963	1.65415	0.189094	8.74777	2.17619e-18	2.62754e-16
ENSG00000165617	659.946	1.33282	0.152653	8.73102	2.52375e-18	3.027e-16
ENSG00000152642	831.751	0.877104	0.10062	8.71703	2.85598e-18	3.40293e-16
ENSG00000197568	499.511	1.39816	0.16042	8.71561	2.89191e-18	3.42322e-16
ENSG00000173402	18396.4	0.660087	0.075806	8.70757	3.10448e-18	3.65099e-16
ENSG00000132329	259.849	1.44269	0.166101	8.68562	3.76671e-18	4.39374e-16
ENSG00000213949	6116.13	1.15198	0.132639	8.68509	3.78457e-18	4.39374e-16
ENSG00000218283	1087.76	0.796638	0.0917569	8.68205	3.88715e-18	4.48409e-16
ENSG00000197217	5458.42	0.649543	0.0748361	8.67954	3.97372e-18	4.55494e-16
ENSG00000125675	1552.34	0.810169	0.0934885	8.66597	4.47678e-18	5.0993e-16
ENSG00000205730	4422.6	-0.869827	0.100492	-8.65569	4.89919e-18	5.54558e-16
ENSG00000150457	4354.95	0.764359	0.0888775	8.60014	7.96203e-18	8.95654e-16
ENSG00000171314	11038.5	0.60329	0.070339	8.5769	9.74659e-18	1.08963e-15
ENSG00000174606	1713.99	-0.685202	0.0799204	-8.57356	1.00336e-17	1.11484e-15
ENSG00000133110	2098.33	1.25223	0.146295	8.55966	1.13202e-17	1.25013e-15
ENSG00000179855	170.011	1.77345	0.207536	8.54526	1.28245e-17	1.40766e-15
ENSG00000171385	439.764	1.66024	0.194999	8.51406	1.67945e-17	1.83232e-15
ENSG00000180139	59.2468	2.81667	0.331404	8.49921	1.90893e-17	2.07022e-15
ENSG00000145979	798.86	1.11352	0.13175	8.45177	2.86931e-17	3.07492e-15
ENSG00000102910	6879.34	-0.555289	0.0656994	-8.45197	2.86436e-17	3.07492e-15
ENSG00000186193	755.229	-1.7514	0.207475	-8.44149	3.13321e-17	3.33798e-15
ENSG00000168542	151285	0.786739	0.0933269	8.42993	3.45875e-17	3.66324e-15
ENSG00000123096	1385.84	0.995065	0.11825	8.41492	3.93158e-17	4.13982e-15
ENSG00000171055	8854.32	0.651364	0.0774968	8.40504	4.27712e-17	4.47762e-15
ENSG00000244486	3961.2	1.14378	0.136307	8.39123	4.81089e-17	5.00747e-15
ENSG00000179954	5242.81	0.956428	0.114223	8.37335	5.60015e-17	5.79568e-15
ENSG00000145632	5314.43	-0.580175	0.0693268	-8.3687	5.82554e-17	5.99468e-15
ENSG00000175899	193.882	2.44765	0.293141	8.34973	6.84166e-17	7.00053e-15
ENSG00000130635	83402.4	0.807224	0.0966969	8.34798	6.94383e-17	7.06515e-15
ENSG00000189184	12460.6	0.747593	0.0896087	8.34286	7.25123e-17	7.33671e-15
ENSG00000122367	135.603	1.91089	0.229407	8.32969	8.10555e-17	8.15554e-15
ENSG00000067141	1409.29	0.639201	0.0769116	8.31085	9.50157e-17	9.50735e-15
ENSG00000130508	69282.7	0.753771	0.0907738	8.30383	1.00804e-16	1.00311e-14
ENSG00000068078	173.793	1.54834	0.187472	8.25901	1.46887e-16	1.4537e-14
ENSG00000137809	9587.01	1.27974	0.155201	8.24566	1.64251e-16	1.61672e-14
ENSG00000164291	2141.67	0.612881	0.0745247	8.22386	1.97053e-16	1.9291e-14
ENSG00000117318	5242.78	1.29263	0.157436	8.2105	2.20265e-16	2.14474e-14
ENSG00000116095	1663.09	-0.74509	0.0908503	-8.2013	2.37807e-16	2.30317e-14
ENSG00000156869	452.807	-0.837429	0.102335	-8.18317	2.76471e-16	2.66339e-14
ENSG00000197614	3737.97	1.30959	0.160171	8.17617	2.93009e-16	2.80777e-14
ENSG00000132294	6525.11	0.801518	0.0980439	8.17509	2.95649e-16	2.81815e-14
ENSG00000083444	35438.7	0.692588	0.0848222	8.16518	3.2096e-16	3.04341e-14
ENSG00000164932	2649.94	0.992776	0.121788	8.15168	3.58909e-16	3.38552e-14
ENSG00000157227	43799.3	0.821507	0.100985	8.13495	4.12113e-16	3.86724e-14
ENSG00000163453	22523.2	0.932559	0.114747	8.12708	4.39757e-16	4.08432e-14
ENSG00000106772	1651.69	1.10639	0.136128	8.12757	4.37985e-16	4.08432e-14
ENSG00000171345	4421.18	-1.32629	0.163554	-8.10915	5.09734e-16	4.70584e-14
ENSG00000128294	3553.77	0.817996	0.10088	8.10865	5.11872e-16	4.70584e-14
ENSG00000214517	15755.8	0.881394	0.108837	8.09828	5.57428e-16	5.09877e-14
ENSG00000119899	4088.77	0.687964	0.085081	8.08598	6.16661e-16	5.61224e-14
ENSG00000134871	81225.6	0.733314	0.0911003	8.04953	8.31152e-16	7.5265e-14
ENSG00000109929	2374.34	0.701316	0.0871638	8.04596	8.55737e-16	7.71057e-14
ENSG00000140416	102018	0.728263	0.0906438	8.03434	9.40827e-16	8.43531e-14
ENSG00000118985	20662	-0.639151	0.0802237	-7.96711	1.62425e-15	1.4491e-13
ENSG00000149257	75549	0.852692	0.107275	7.94862	1.88596e-15	1.67434e-13
ENSG00000160746	5691.94	0.58639	0.073803	7.94534	1.93663e-15	1.71094e-13
ENSG00000197965	11986.5	-0.484448	0.0610065	-7.94092	2.00692e-15	1.76443e-13
ENSG00000151320	3636.44	0.970407	0.122251	7.93784	2.0573e-15	1.79999e-13
ENSG00000196227	1192.17	-0.909669	0.114802	-7.92379	2.30371e-15	2.00589e-13
ENSG00000102158	7418.3	-0.575116	0.0726171	-7.91984	2.37814e-15	2.06079e-13
ENSG00000158186	6322.78	0.661586	0.0836332	7.91056	2.56231e-15	2.20981e-13
ENSG00000072682	15081.7	0.703555	0.0889559	7.90903	2.59408e-15	2.22661e-13
ENSG00000145293	2594.72	0.76533	0.0969535	7.89379	2.93152e-15	2.50224e-13
ENSG00000259207	1281.01	1.05523	0.133687	7.89331	2.94284e-15	2.50224e-13
ENSG00000086991	533.966	1.0104	0.12809	7.88823	3.06511e-15	2.59403e-13
ENSG00000104435	4489.36	0.671253	0.0852844	7.87075	3.52521e-15	2.96953e-13
ENSG00000117411	7348.58	0.639551	0.0812944	7.8671	3.62963e-15	3.04334e-13
ENSG00000103742	516.385	1.22245	0.15563	7.85481	4.00389e-15	3.34168e-13
ENSG00000103485	659.15	1.23363	0.157121	7.85149	4.1114e-15	3.41566e-13
ENSG00000129422	245.301	-1.2904	0.164567	-7.84118	4.46342e-15	3.69119e-13
ENSG00000164176	1405.03	1.00757	0.128691	7.82936	4.90343e-15	4.03664e-13
ENSG00000138798	343.988	1.26432	0.1617	7.81897	5.32571e-15	4.36443e-13
ENSG00000146409	307.274	-1.2709	0.162892	-7.80211	6.08812e-15	4.96675e-13
ENSG00000115468	2812.01	1.27349	0.163374	7.79493	6.44422e-15	5.23369e-13
ENSG00000140682	11181.3	0.6549	0.0841434	7.78314	7.07455e-15	5.71996e-13
ENSG00000157766	2878.74	1.60932	0.206882	7.77891	7.31507e-15	5.88814e-13
ENSG00000111911	1505.22	0.671871	0.0864708	7.76993	7.85321e-15	6.29334e-13
ENSG00000174059	264.14	-1.32591	0.170838	-7.7612	8.41316e-15	6.68293e-13
ENSG00000101935	1923.8	-0.764982	0.0985597	-7.76161	8.3857e-15	6.68293e-13
ENSG00000078018	1506.57	-0.945806	0.12189	-7.75953	8.52415e-15	6.74152e-13
ENSG00000101966	3288.13	-0.690789	0.0891114	-7.75197	9.04755e-15	7.12436e-13
ENSG00000288781	541.174	1.47537	0.190481	7.74549	9.52107e-15	7.46476e-13
ENSG00000144560	1943	0.636712	0.0824784	7.71975	1.1656e-14	9.09919e-13
ENSG00000100380	16417.7	0.439374	0.0570072	7.70735	1.28454e-14	9.98471e-13
ENSG00000174348	2575.35	1.02681	0.133326	7.70152	1.34456e-14	1.04065e-12
ENSG00000166471	2574.02	0.620074	0.0805962	7.69359	1.43066e-14	1.10258e-12
ENSG00000166106	315.369	1.60612	0.208897	7.68856	1.48796e-14	1.14188e-12
ENSG00000164603	1012.67	-0.75375	0.098289	-7.66871	1.73733e-14	1.32763e-12
ENSG00000279821	546.76	1.02382	0.133672	7.65923	1.87054e-14	1.42342e-12
ENSG00000023902	4466.57	0.575202	0.0752226	7.64666	2.06266e-14	1.56305e-12
ENSG00000013588	6814.24	-0.736743	0.0963638	-7.64543	2.08241e-14	1.57144e-12
ENSG00000154511	2087.73	0.66521	0.0871943	7.62905	2.36492e-14	1.77723e-12
ENSG00000106868	2085.37	0.522533	0.0685613	7.6214	2.50941e-14	1.87028e-12
ENSG00000127863	1733.75	-0.896464	0.11762	-7.62168	2.50388e-14	1.87028e-12
ENSG00000110031	2181.27	-0.763642	0.100361	-7.60895	2.76324e-14	2.04937e-12
ENSG00000132964	1724.82	0.651936	0.0856849	7.60853	2.77233e-14	2.04937e-12
ENSG00000148154	5530.42	-0.580407	0.076328	-7.60412	2.86854e-14	2.11188e-12
ENSG00000184743	11572.9	0.544552	0.0716693	7.59813	3.00444e-14	2.20297e-12
ENSG00000059804	2904.62	0.528762	0.0696006	7.59708	3.02886e-14	2.21192e-12
ENSG00000162520	2450.36	0.555127	0.0732465	7.57889	3.48516e-14	2.52479e-12
ENSG00000169439	12464.9	0.756195	0.0997749	7.57901	3.48202e-14	2.52479e-12
ENSG00000164683	179.544	1.47496	0.194945	7.56604	3.84787e-14	2.77644e-12
ENSG00000138623	3099.95	0.850178	0.112414	7.56295	3.94039e-14	2.83192e-12
ENSG00000143870	27035.2	0.364824	0.0482848	7.55567	4.16697e-14	2.98293e-12
ENSG00000137876	4904.08	0.833377	0.110608	7.53453	4.90086e-14	3.49447e-12
ENSG00000170801	703.37	1.23364	0.16381	7.53093	5.03813e-14	3.57826e-12
ENSG00000155966	82.4731	2.29921	0.305356	7.5296	5.08967e-14	3.60074e-12
ENSG00000139182	1224.63	-0.733644	0.0974657	-7.5272	5.18386e-14	3.65311e-12
ENSG00000072803	5963.15	-0.631147	0.0841551	-7.49981	6.39099e-14	4.48633e-12
ENSG00000137962	13700.1	-0.848735	0.113208	-7.49716	6.52177e-14	4.54292e-12
ENSG00000122863	7171.75	0.773095	0.103116	7.4973	6.5145e-14	4.54292e-12
ENSG00000169857	2343.69	0.835197	0.111421	7.49586	6.58645e-14	4.57039e-12
ENSG00000075213	5023.71	-0.92896	0.123982	-7.49271	6.74661e-14	4.66366e-12
ENSG00000184371	11797.3	0.645707	0.0862101	7.48992	6.89166e-14	4.74581e-12
ENSG00000065485	2895.46	0.769098	0.102734	7.4863	7.08438e-14	4.86005e-12
ENSG00000054983	1364.11	-0.586207	0.078602	-7.45791	8.79057e-14	6.00777e-12
ENSG00000235609	224.053	-1.11307	0.149348	-7.45285	9.13433e-14	6.21924e-12
ENSG00000166002	405.695	0.995421	0.133728	7.44363	9.79592e-14	6.64472e-12
ENSG00000151617	713.52	1.10242	0.148155	7.441	9.9923e-14	6.75263e-12
ENSG00000133104	6413.92	0.525294	0.0706148	7.43886	1.01559e-13	6.83765e-12
ENSG00000142156	83948.6	0.750734	0.100983	7.43426	1.05158e-13	7.05375e-12
ENSG00000139793	8060.68	0.791634	0.106666	7.42159	1.1572e-13	7.73362e-12
ENSG00000174576	85.53	2.39706	0.323347	7.41328	1.23212e-13	8.20404e-12
ENSG00000127990	4082.83	0.615305	0.083017	7.41179	1.24608e-13	8.26656e-12
ENSG00000137142	96.148	1.72335	0.232867	7.40054	1.35627e-13	8.96476e-12
ENSG00000135486	59095.1	-0.41324	0.0559017	-7.39226	1.44354e-13	9.50692e-12
ENSG00000138080	19087.4	0.716188	0.0968994	7.39105	1.45676e-13	9.55918e-12
ENSG00000172380	22164.9	-0.640954	0.0867552	-7.38808	1.48967e-13	9.73983e-12
ENSG00000101871	3104.82	-0.655129	0.0886874	-7.38695	1.50235e-13	9.78745e-12
ENSG00000074410	1868.51	0.835148	0.113282	7.37229	1.67727e-13	1.08878e-11
ENSG00000174791	1996	-0.654837	0.0888658	-7.36884	1.72124e-13	1.11334e-11
ENSG00000101350	5458.8	-0.560244	0.0762201	-7.35034	1.97701e-13	1.27422e-11
ENSG00000125652	927.364	1.18754	0.161672	7.34537	2.05197e-13	1.31785e-11
ENSG00000131711	18687.2	1.01202	0.138163	7.32482	2.39212e-13	1.53087e-11
ENSG00000119138	2492.77	0.802633	0.109585	7.32433	2.401e-13	1.53115e-11
ENSG00000146676	5868.91	-0.68089	0.0930287	-7.31914	2.49559e-13	1.58588e-11
ENSG00000203805	1330.95	0.918684	0.125694	7.30886	2.69412e-13	1.70606e-11
ENSG00000142552	13205.3	0.883736	0.121245	7.28885	3.12619e-13	1.97277e-11
ENSG00000145526	232.395	1.11644	0.153294	7.28304	3.26374e-13	2.05242e-11
ENSG00000106799	5356.5	0.652596	0.0896314	7.28088	3.31644e-13	2.07834e-11
ENSG00000152049	1193.05	0.809692	0.111578	7.25671	3.96624e-13	2.46951e-11
ENSG00000131374	6275.72	-0.647295	0.0892003	-7.25665	3.9679e-13	2.46951e-11
ENSG00000137267	4988.65	0.672567	0.0927655	7.25018	4.16203e-13	2.5639e-11
ENSG00000105974	119712	-0.521888	0.0719792	-7.25054	4.15101e-13	2.5639e-11
ENSG00000134285	2664.09	0.616432	0.0850198	7.25045	4.15378e-13	2.5639e-11
ENSG00000198768	2706.49	0.594791	0.0821529	7.24005	4.48515e-13	2.75358e-11
ENSG00000164114	1328.74	-0.907514	0.12564	-7.22316	5.07937e-13	3.10785e-11
ENSG00000178202	7295.44	-0.616586	0.0854066	-7.21942	5.22087e-13	3.18368e-11
ENSG00000265241	1228.82	-0.544545	0.0754608	-7.21627	5.34334e-13	3.24742e-11
ENSG00000176697	3930.41	0.560494	0.0777571	7.20827	5.66657e-13	3.43235e-11
ENSG00000088367	1992.61	-0.698267	0.0969042	-7.20575	5.77244e-13	3.48482e-11
ENSG00000165915	7727.09	0.700548	0.09729	7.20061	5.99434e-13	3.60676e-11
ENSG00000092820	18502.4	0.49052	0.0681829	7.19418	6.2836e-13	3.76828e-11
ENSG00000112419	4027.62	0.688625	0.0957746	7.19006	6.47618e-13	3.87096e-11
ENSG00000171503	1738.19	0.552866	0.0769129	7.18822	6.56435e-13	3.91075e-11
ENSG00000162631	286.842	1.29863	0.180762	7.18417	6.7617e-13	4.01512e-11
ENSG00000112208	6814.71	-0.555685	0.0773943	-7.17991	6.97548e-13	4.12853e-11
ENSG00000074842	10749.8	0.706841	0.0987286	7.15944	8.10065e-13	4.77885e-11
ENSG00000223485	516.987	1.10044	0.153777	7.15611	8.30009e-13	4.88061e-11
ENSG00000167549	402.996	1.14754	0.160744	7.13895	9.40494e-13	5.51239e-11
ENSG00000129353	13897.9	0.428119	0.059986	7.13699	9.53992e-13	5.57347e-11
ENSG00000170540	8914.38	0.961705	0.135162	7.11521	1.11745e-12	6.50744e-11
ENSG00000166326	8789.69	-0.540743	0.0760644	-7.10901	1.16881e-12	6.78474e-11
ENSG00000174013	1295.2	-0.650934	0.091587	-7.10728	1.18356e-12	6.84836e-11
ENSG00000150048	192.191	1.61251	0.226985	7.10402	1.2118e-12	6.98947e-11
ENSG00000120889	8085.9	-0.624074	0.0878772	-7.10166	1.23269e-12	7.08737e-11
ENSG00000125875	5597.25	0.462395	0.0651796	7.09418	1.30124e-12	7.45785e-11
ENSG00000243137	6091.67	-0.565672	0.0798515	-7.08406	1.39995e-12	7.99826e-11
ENSG00000006576	5138.57	0.794938	0.112309	7.07816	1.46077e-12	8.31951e-11
ENSG00000197646	4292.59	0.549627	0.0777847	7.06601	1.59456e-12	9.053e-11
ENSG00000163577	1291.74	-0.66809	0.0946819	-7.05615	1.71177e-12	9.68809e-11
ENSG00000187764	339.497	-1.0138	0.143737	-7.05315	1.7491e-12	9.86849e-11
ENSG00000235162	52352.4	0.637813	0.0904931	7.04819	1.81255e-12	1.01947e-10
ENSG00000072110	96944.8	0.47356	0.067194	7.04766	1.81947e-12	1.0202e-10
ENSG00000103066	2564.56	0.662697	0.0943302	7.02528	2.13632e-12	1.19416e-10
ENSG00000165898	858.776	0.900641	0.12823	7.02366	2.16133e-12	1.20442e-10
ENSG00000259781	2116.13	-0.750403	0.106932	-7.0176	2.25707e-12	1.25392e-10
ENSG00000120992	2837.16	-0.647328	0.092287	-7.01429	2.31128e-12	1.28011e-10
ENSG00000176771	572.523	-1.2719	0.181389	-7.01199	2.34949e-12	1.2973e-10
ENSG00000087338	1389.1	-0.712367	0.101624	-7.00983	2.38614e-12	1.31354e-10
ENSG00000254510	215.899	1.27815	0.18264	6.99816	2.59344e-12	1.42333e-10
ENSG00000144218	1859.87	0.751189	0.107359	6.99697	2.61565e-12	1.43118e-10
ENSG00000106397	12833.4	0.608763	0.0872335	6.97854	2.98254e-12	1.62701e-10
ENSG00000211448	3621.59	-0.675683	0.0969479	-6.96955	3.17963e-12	1.72932e-10
ENSG00000072163	6405.54	0.926692	0.133624	6.93504	4.06097e-12	2.20205e-10
ENSG00000151413	887.673	-0.631963	0.0911339	-6.93444	4.07824e-12	2.20481e-10
ENSG00000109762	2383.51	0.621733	0.0896715	6.93345	4.10692e-12	2.2137e-10
ENSG00000109089	3278.78	0.545219	0.0786596	6.93137	4.16773e-12	2.23982e-10
ENSG00000125753	14553.3	0.521471	0.0753379	6.92176	4.46077e-12	2.39021e-10
ENSG00000168874	2097.33	1.11001	0.16059	6.91212	4.77479e-12	2.55092e-10
ENSG00000170876	12046.7	0.413264	0.0599034	6.89884	5.24276e-12	2.7927e-10
ENSG00000086062	18907.9	0.480711	0.0697697	6.88997	5.58055e-12	2.96391e-10
ENSG00000131080	2324.33	-0.674839	0.0981272	-6.87718	6.10495e-12	3.23295e-10
ENSG00000087301	355.607	-0.823726	0.120423	-6.84026	7.90484e-12	4.17389e-10
ENSG00000071127	63476.9	0.417934	0.0611612	6.83331	8.29792e-12	4.36871e-10
ENSG00000148848	9143.45	0.715764	0.104825	6.82821	8.59809e-12	4.51362e-10
ENSG00000120738	4592.36	-0.790071	0.115727	-6.827	8.67117e-12	4.53883e-10
ENSG00000156599	8397.04	-0.472453	0.069239	-6.8235	8.8848e-12	4.63725e-10
ENSG00000154122	4030.36	0.676185	0.0991777	6.81792	9.23678e-12	4.80711e-10
ENSG00000167994	1157.94	0.739636	0.108687	6.80523	1.00891e-11	5.23561e-10
ENSG00000204160	2928.03	-0.548426	0.0807452	-6.79205	1.10551e-11	5.69126e-10
ENSG00000147650	5396.55	0.62532	0.0920651	6.79215	1.10478e-11	5.69126e-10
ENSG00000127314	8687.14	0.500085	0.0736288	6.79197	1.10614e-11	5.69126e-10
ENSG00000115942	1851.38	-0.601518	0.0886775	-6.7832	1.17542e-11	6.03059e-10
ENSG00000172346	2241.47	0.975976	0.143933	6.78077	1.19537e-11	6.11564e-10
ENSG00000107104	7418.3	0.523296	0.0771845	6.77981	1.20337e-11	6.12198e-10
ENSG00000101265	410.268	1.09566	0.161602	6.77998	1.20192e-11	6.12198e-10
ENSG00000198846	2214.6	-0.681672	0.100586	-6.77702	1.22678e-11	6.22358e-10
ENSG00000162745	1081.9	0.684104	0.100964	6.7757	1.23807e-11	6.26333e-10
ENSG00000197586	3721.84	0.481283	0.0711537	6.764	1.34233e-11	6.77184e-10
ENSG00000107164	4860.32	0.556794	0.0823505	6.76127	1.36791e-11	6.88172e-10
ENSG00000006016	374.65	0.969273	0.143499	6.75458	1.43246e-11	7.18653e-10
ENSG00000162645	1192.52	1.03367	0.153065	6.75314	1.44678e-11	7.23829e-10
ENSG00000102595	3372.94	0.579122	0.0863625	6.7057	2.00439e-11	1.00004e-09
ENSG00000121898	3774.16	0.509734	0.0760375	6.70372	2.03178e-11	1.01092e-09
ENSG00000123989	11173.3	0.891285	0.132962	6.70331	2.03745e-11	1.01096e-09
ENSG00000143320	6179.95	0.96179	0.143492	6.70273	2.04563e-11	1.01225e-09
ENSG00000002834	56755.8	0.456445	0.0681043	6.70214	2.05389e-11	1.01357e-09
ENSG00000023909	4155.25	-0.51959	0.0776817	-6.6887	2.25155e-11	1.10809e-09
ENSG00000181704	3091.41	-0.496625	0.0744162	-6.67362	2.49576e-11	1.22495e-09
ENSG00000167645	3599.4	0.733486	0.109917	6.67312	2.50424e-11	1.22579e-09
ENSG00000116157	916.786	0.832634	0.124955	6.66345	2.67475e-11	1.30573e-09
ENSG00000166145	67.8004	-1.7516	0.263397	-6.65003	2.93041e-11	1.42668e-09
ENSG00000076716	57.8707	2.2068	0.332116	6.64468	3.03882e-11	1.4755e-09
ENSG00000080371	3762.04	0.464502	0.069913	6.644	3.05283e-11	1.47834e-09
ENSG00000145860	8282.01	0.456144	0.0688019	6.62981	3.36124e-11	1.62334e-09
ENSG00000157212	894.574	-0.597901	0.0902623	-6.62404	3.49505e-11	1.68348e-09
ENSG00000173960	1767.44	-0.522258	0.0789024	-6.61903	3.61565e-11	1.73695e-09
ENSG00000114315	289.213	1.02375	0.154899	6.60912	3.86615e-11	1.85238e-09
ENSG00000087008	1872.4	0.608488	0.0921178	6.60553	3.96087e-11	1.89275e-09
ENSG00000151881	857.444	0.796677	0.120628	6.60443	3.99051e-11	1.9019e-09
ENSG00000126003	1807.1	-0.598839	0.0907402	-6.59949	4.12567e-11	1.96116e-09
ENSG00000148842	659.773	0.928175	0.140745	6.59472	4.26065e-11	2.02002e-09
ENSG00000115738	6595.57	0.912004	0.138471	6.58626	4.51033e-11	2.13281e-09
ENSG00000168256	4100.14	0.444013	0.0674561	6.58224	4.63398e-11	2.18558e-09
ENSG00000129467	95.5771	-1.98016	0.300871	-6.58144	4.65899e-11	2.19166e-09
ENSG00000180370	10227.9	-0.584651	0.0888765	-6.57824	4.76044e-11	2.23358e-09
ENSG00000050628	260.816	1.18923	0.181122	6.56588	5.17275e-11	2.42077e-09
ENSG00000211455	1893.53	0.619503	0.0944729	6.55747	5.47279e-11	2.55458e-09
ENSG00000254337	99.644	2.60407	0.397161	6.55671	5.50095e-11	2.56112e-09
ENSG00000137393	520.68	-0.84208	0.128499	-6.55319	5.63212e-11	2.61547e-09
ENSG00000082512	3709.45	0.569559	0.0869251	6.55229	5.6661e-11	2.62452e-09
ENSG00000115380	5758.62	0.677246	0.103398	6.54991	5.75725e-11	2.65994e-09
ENSG00000111358	2835	-0.498145	0.0760991	-6.54601	5.90951e-11	2.72334e-09
ENSG00000111907	722.508	1.15698	0.176776	6.54485	5.95538e-11	2.73751e-09
ENSG00000188042	400.876	0.836799	0.127948	6.54015	6.14563e-11	2.81781e-09
ENSG00000104756	4875.48	-0.632449	0.0967814	-6.53482	6.36851e-11	2.91263e-09
ENSG00000136842	47.1493	2.29197	0.351591	6.51885	7.08497e-11	3.23214e-09
ENSG00000197296	1329.12	0.694274	0.106578	6.51423	7.30626e-11	3.32471e-09
ENSG00000156642	16393.5	0.355313	0.0546464	6.50204	7.92393e-11	3.59675e-09
ENSG00000143437	3767.02	-0.422877	0.0651109	-6.49472	8.31898e-11	3.76663e-09
ENSG00000148468	2771.29	0.523246	0.0807479	6.48	9.1723e-11	4.14263e-09
ENSG00000139644	40790.2	-0.377962	0.0583464	-6.47789	9.30162e-11	4.19059e-09
ENSG00000205683	624.912	-0.971008	0.150294	-6.46071	1.04213e-10	4.68336e-09
ENSG00000115170	4445.26	0.364952	0.0565132	6.45783	1.06218e-10	4.76165e-09
ENSG00000153317	16583	-0.710837	0.110092	-6.45677	1.0696e-10	4.78311e-09
ENSG00000108370	209.974	1.207	0.187096	6.45123	1.10948e-10	4.94923e-09
ENSG00000100997	3875.27	0.456249	0.0707422	6.44946	1.12247e-10	4.99484e-09
ENSG00000120129	7203.7	0.629097	0.0978188	6.43125	1.26558e-10	5.61786e-09
ENSG00000164070	744.804	-0.946349	0.147445	-6.41832	1.37787e-10	6.10138e-09
ENSG00000165410	13877.8	-0.566035	0.0883529	-6.40652	1.48882e-10	6.57658e-09
ENSG00000187231	2231.57	0.490603	0.0766853	6.3976	1.57833e-10	6.95504e-09
ENSG00000164086	4321.74	-0.573338	0.0896604	-6.39454	1.61026e-10	7.07851e-09
ENSG00000137699	73.1791	1.57738	0.246722	6.39336	1.62282e-10	7.11645e-09
ENSG00000106031	3868.05	-0.497258	0.0778313	-6.38892	1.6706e-10	7.30828e-09
ENSG00000114853	3268.36	0.625955	0.0981249	6.37916	1.78057e-10	7.77056e-09
ENSG00000186340	11898	0.802328	0.125839	6.37583	1.81974e-10	7.92243e-09
ENSG00000170027	18519.9	0.541713	0.0851638	6.36084	2.00656e-10	8.71483e-09
ENSG00000119280	22574.9	0.642912	0.101224	6.35138	2.13392e-10	9.24579e-09
ENSG00000197903	759.787	0.971834	0.153189	6.34404	2.23821e-10	9.67453e-09
ENSG00000120686	5287.73	0.485542	0.0765417	6.34349	2.24616e-10	9.68574e-09
ENSG00000267060	69.4385	2.33799	0.368709	6.34101	2.28262e-10	9.81961e-09
ENSG00000172197	2457.87	0.497259	0.0784395	6.3394	2.30665e-10	9.89946e-09
ENSG00000171812	1773.61	0.64126	0.101202	6.33642	2.35168e-10	1.00689e-08
ENSG00000074590	7695.98	0.683088	0.107843	6.33411	2.38722e-10	1.01969e-08
ENSG00000167641	43.2611	2.53615	0.401596	6.31519	2.69832e-10	1.14987e-08
ENSG00000101955	1050.25	0.845158	0.133881	6.31275	2.74123e-10	1.16541e-08
ENSG00000259345	297.661	0.966553	0.153179	6.30996	2.79114e-10	1.18385e-08
ENSG00000104936	3637.58	0.707372	0.112278	6.30015	2.97354e-10	1.25826e-08
ENSG00000183741	9019.07	-0.534303	0.0849312	-6.29101	3.15404e-10	1.33154e-08
ENSG00000166923	652.08	1.10323	0.175462	6.28755	3.22521e-10	1.35841e-08
ENSG00000165704	2809.78	-0.624799	0.0993951	-6.28601	3.25734e-10	1.36571e-08
ENSG00000151239	8037.18	-0.533961	0.0849445	-6.28599	3.25763e-10	1.36571e-08
ENSG00000136010	8940.58	0.738888	0.11767	6.27932	3.40063e-10	1.42237e-08
ENSG00000164220	2503.85	-0.542051	0.0864123	-6.27285	3.54509e-10	1.47938e-08
ENSG00000114698	1444.13	0.699672	0.111589	6.27009	3.60847e-10	1.50237e-08
ENSG00000135535	23027.3	-0.442101	0.0705787	-6.26394	3.75376e-10	1.55928e-08
ENSG00000057663	2937.38	0.520233	0.0831873	6.25375	4.00706e-10	1.66069e-08
ENSG00000115896	50.102	2.04466	0.327317	6.24674	4.19109e-10	1.73299e-08
ENSG00000168216	1685.61	0.654674	0.105014	6.23417	4.54165e-10	1.87366e-08
ENSG00000162551	162.591	0.95623	0.153511	6.22906	4.69247e-10	1.93149e-08
ENSG00000129493	3828.96	0.500066	0.0802967	6.22772	4.73273e-10	1.94364e-08
ENSG00000071189	2556.44	-0.675501	0.108528	-6.22418	4.84077e-10	1.98351e-08
ENSG00000172403	14266.5	0.735133	0.11835	6.21154	5.24679e-10	2.14502e-08
ENSG00000149541	2502.65	0.776406	0.125245	6.19911	5.6784e-10	2.31625e-08
ENSG00000164300	2031.72	0.450037	0.0726025	6.19864	5.69544e-10	2.31798e-08
ENSG00000180354	1117.94	0.764393	0.12347	6.1909	5.98216e-10	2.42921e-08
ENSG00000116459	10049.8	0.613138	0.0990647	6.18927	6.04446e-10	2.44902e-08
ENSG00000198832	5108.95	1.05632	0.170772	6.18554	6.18888e-10	2.50194e-08
ENSG00000169372	704.261	0.68469	0.110816	6.17862	6.46661e-10	2.60839e-08
ENSG00000162383	95.5641	1.45627	0.235839	6.17482	6.62382e-10	2.66587e-08
ENSG00000181467	3351.07	-0.515834	0.0835483	-6.17408	6.65514e-10	2.66672e-08
ENSG00000177363	132.882	-1.31653	0.213235	-6.17407	6.65538e-10	2.66672e-08
ENSG00000168398	1816.3	-1.04038	0.168583	-6.17132	6.77208e-10	2.70749e-08
ENSG00000092421	262.717	1.28225	0.207927	6.16686	6.96597e-10	2.77276e-08
ENSG00000215012	3461.06	-0.521746	0.0846045	-6.16688	6.96487e-10	2.77276e-08
ENSG00000080822	3250.48	0.445822	0.0723144	6.16505	7.04625e-10	2.79857e-08
ENSG00000107554	5116	-0.716529	0.11634	-6.15891	7.32464e-10	2.90277e-08
ENSG00000120658	215.616	1.12975	0.183564	6.15456	7.5287e-10	2.97712e-08
ENSG00000082781	12691.1	0.55293	0.089875	6.15221	7.64104e-10	3.01496e-08
ENSG00000124193	8341.64	-0.348346	0.0566357	-6.15064	7.71721e-10	3.0384e-08
ENSG00000119042	628.59	0.755289	0.123015	6.13982	8.2616e-10	3.23866e-08
ENSG00000152661	20331.1	0.556623	0.0906545	6.14005	8.24944e-10	3.23866e-08
ENSG00000178878	722.068	-0.570791	0.0929978	-6.13769	8.37315e-10	3.27529e-08
ENSG00000148411	4330.03	0.587386	0.0957084	6.13725	8.39638e-10	3.2773e-08
ENSG00000141401	705.69	0.903292	0.147205	6.13628	8.44757e-10	3.2884e-08
ENSG00000100243	20311.5	0.535639	0.0872942	6.13603	8.46112e-10	3.2884e-08
ENSG00000162614	10195.6	0.656554	0.107022	6.13477	8.52835e-10	3.30743e-08
ENSG00000197496	4352.29	0.431544	0.0703983	6.13004	8.78569e-10	3.39995e-08
ENSG00000070540	2839.33	0.640428	0.104487	6.12927	8.82818e-10	3.40911e-08
ENSG00000142864	23085.4	-0.446115	0.0728376	-6.12479	9.08058e-10	3.49912e-08
ENSG00000163110	17834.8	0.626593	0.102348	6.12221	9.22875e-10	3.54866e-08
ENSG00000248698	1106.15	-0.710164	0.116054	-6.11924	9.40226e-10	3.60772e-08
ENSG00000102760	126.54	-2.60952	0.42656	-6.11759	9.49991e-10	3.63748e-08
ENSG00000137573	79059.8	0.569441	0.0931536	6.11293	9.78202e-10	3.7376e-08
ENSG00000072952	6183.15	0.685705	0.112319	6.10496	1.02824e-09	3.92053e-08
ENSG00000111252	5501.68	-0.637673	0.10455	-6.09919	1.06609e-09	4.05628e-08
ENSG00000066583	752.719	-0.624016	0.10236	-6.0963	1.08548e-09	4.12142e-08
ENSG00000164023	1917.44	-0.720254	0.118393	-6.08356	1.17542e-09	4.45355e-08
ENSG00000165092	17570.1	-0.90882	0.149416	-6.08249	1.18331e-09	4.47412e-08
ENSG00000168487	8260.65	0.523574	0.0860893	6.08175	1.18877e-09	4.48538e-08
ENSG00000156463	208.035	1.19256	0.196146	6.07996	1.20209e-09	4.51682e-08
ENSG00000105711	502.453	0.813123	0.133732	6.08023	1.20011e-09	4.51682e-08
ENSG00000137124	5051.98	0.609349	0.10037	6.07104	1.27082e-09	4.76517e-08
ENSG00000162231	5787.45	-0.326436	0.053837	-6.06341	1.33265e-09	4.98668e-08
ENSG00000107731	7729.59	0.723139	0.119291	6.06197	1.34468e-09	5.02134e-08
ENSG00000111962	2080.15	0.483506	0.0797895	6.05977	1.36316e-09	5.07989e-08
ENSG00000134108	5832.1	-0.418544	0.069187	-6.04946	1.45332e-09	5.40472e-08
ENSG00000123191	486.376	0.715689	0.118391	6.04515	1.49274e-09	5.53996e-08
ENSG00000112893	5177.8	0.634599	0.10501	6.04325	1.51041e-09	5.59409e-08
ENSG00000142875	4120.43	0.500758	0.0828937	6.04096	1.53196e-09	5.66231e-08
ENSG00000171067	7003.83	0.41189	0.0681963	6.03977	1.54335e-09	5.6928e-08
ENSG00000134508	363.803	0.874583	0.14499	6.03201	1.61934e-09	5.96096e-08
ENSG00000130021	1357.55	-0.638661	0.105898	-6.03091	1.63035e-09	5.9893e-08
ENSG00000196352	2336.26	0.602629	0.0999674	6.02825	1.65744e-09	6.0765e-08
ENSG00000141756	42306.3	0.512686	0.0850772	6.02613	1.6793e-09	6.14422e-08
ENSG00000250479	487.596	0.989296	0.164275	6.02221	1.72054e-09	6.28238e-08
ENSG00000125868	57075.5	0.697507	0.115968	6.01467	1.80253e-09	6.56853e-08
ENSG00000057657	1594.29	-0.715643	0.119002	-6.01371	1.81327e-09	6.5944e-08
ENSG00000184838	2084.85	-0.431756	0.0718445	-6.00959	1.85988e-09	6.75035e-08
ENSG00000155380	851.861	-0.729547	0.121439	-6.00752	1.88388e-09	6.82378e-08
ENSG00000005471	232.921	1.21842	0.202972	6.00292	1.93802e-09	7.00587e-08
ENSG00000135069	13507.6	1.24445	0.207427	5.99944	1.97994e-09	7.14315e-08
ENSG00000166579	6016.47	0.373189	0.0622153	5.99835	1.99337e-09	7.17734e-08
ENSG00000165757	2881.76	0.579748	0.0967386	5.99294	2.06086e-09	7.40561e-08
ENSG00000115350	2367.45	0.674108	0.112523	5.99083	2.08779e-09	7.47507e-08
ENSG00000079950	3947.59	0.384332	0.064154	5.99077	2.08845e-09	7.47507e-08
ENSG00000089351	3120.11	0.445072	0.074318	5.98875	2.11459e-09	7.5537e-08
ENSG00000243955	18.9046	4.54416	0.759098	5.98626	2.14716e-09	7.65496e-08
ENSG00000133424	1971.14	0.426456	0.0712451	5.98576	2.15383e-09	7.66364e-08
ENSG00000159658	8532.57	-0.470686	0.0786809	-5.98221	2.20131e-09	7.81725e-08
ENSG00000004399	13109.4	0.489364	0.0818824	5.97643	2.28086e-09	8.08389e-08
ENSG00000038427	836.154	0.894114	0.149812	5.96823	2.39835e-09	8.48369e-08
ENSG00000139278	6778.56	0.44886	0.0752575	5.96432	2.45652e-09	8.67251e-08
ENSG00000124145	16176.8	-0.462734	0.07773	-5.9531	2.63115e-09	9.27098e-08
ENSG00000260604	719.179	0.94036	0.158364	5.93797	2.88572e-09	1.01482e-07
ENSG00000131016	10279.6	-0.584107	0.0983788	-5.93732	2.89715e-09	1.01686e-07
ENSG00000172831	2249.86	-0.494907	0.083415	-5.93306	2.97333e-09	1.04158e-07
ENSG00000119938	2046.53	0.786468	0.132761	5.92393	3.14347e-09	1.09906e-07
ENSG00000122376	2297.62	-0.602577	0.101732	-5.92316	3.15804e-09	1.10203e-07
ENSG00000184347	4830.26	0.727823	0.122908	5.92169	3.1865e-09	1.10982e-07
ENSG00000135679	6481.94	-0.614909	0.103883	-5.91927	3.23375e-09	1.12412e-07
ENSG00000145743	1792.85	-0.5181	0.087563	-5.91688	3.28111e-09	1.1384e-07
ENSG00000197063	2571.17	0.508118	0.0858842	5.91632	3.29233e-09	1.1401e-07
ENSG00000180758	768.138	0.564324	0.0954008	5.9153	3.31278e-09	1.145e-07
ENSG00000196569	5027.86	0.769807	0.130209	5.9121	3.37771e-09	1.16521e-07
ENSG00000167977	2516.43	0.434732	0.0735653	5.90947	3.43203e-09	1.1817e-07
ENSG00000117385	12002.4	0.579242	0.0980248	5.90914	3.43897e-09	1.18185e-07
ENSG00000102743	1129.38	-0.671982	0.113734	-5.90834	3.45562e-09	1.18532e-07
ENSG00000117114	2142.85	0.732117	0.123966	5.90577	3.50993e-09	1.20167e-07
ENSG00000143341	2657.49	0.765489	0.129763	5.89913	3.65428e-09	1.24873e-07
ENSG00000171533	759.612	0.834427	0.141585	5.89348	3.78147e-09	1.28976e-07
ENSG00000138792	127.438	1.30607	0.221832	5.88764	3.91755e-09	1.33366e-07
ENSG00000163872	4411.92	-0.402935	0.0684608	-5.88563	3.96542e-09	1.34742e-07
ENSG00000156671	3099.48	-0.510765	0.0868271	-5.88255	4.04003e-09	1.3702e-07
ENSG00000148484	13480.1	0.441403	0.0750466	5.88172	4.06036e-09	1.37453e-07
ENSG00000112210	3056.78	0.522747	0.0889135	5.87927	4.12081e-09	1.39239e-07
ENSG00000168938	3026.63	0.602405	0.102571	5.87302	4.27918e-09	1.44321e-07
ENSG00000160310	7997.87	0.42211	0.0719107	5.86991	4.36029e-09	1.46783e-07
ENSG00000197361	43.8794	2.26737	0.386489	5.86659	4.44839e-09	1.49471e-07
ENSG00000084070	3502.99	-0.377792	0.0644548	-5.86134	4.59149e-09	1.53993e-07
ENSG00000110723	230.007	-1.01808	0.173752	-5.85943	4.64472e-09	1.55491e-07
ENSG00000143157	4623.79	-0.442991	0.0756109	-5.85883	4.66142e-09	1.55762e-07
ENSG00000124749	93.4334	1.94986	0.333043	5.85467	4.77958e-09	1.59416e-07
ENSG00000086589	3088.72	-0.404879	0.0691914	-5.85158	4.86934e-09	1.62111e-07
ENSG00000072609	2160.62	0.430602	0.073615	5.84938	4.93402e-09	1.63963e-07
ENSG00000135185	1072.79	0.552959	0.0946485	5.84223	5.15053e-09	1.70541e-07
ENSG00000140395	2722.91	-0.455878	0.0780316	-5.84223	5.1508e-09	1.70541e-07
ENSG00000162368	14103.1	0.417926	0.0716096	5.83617	5.34147e-09	1.76532e-07
ENSG00000020577	7912.56	-0.548887	0.0941507	-5.82988	5.54668e-09	1.8298e-07
ENSG00000137801	697642	0.521411	0.0894672	5.82796	5.61106e-09	1.84645e-07
ENSG00000003249	439.464	-0.73777	0.126596	-5.82776	5.61754e-09	1.84645e-07
ENSG00000077713	2481.27	0.467582	0.0802654	5.82545	5.69589e-09	1.86881e-07
ENSG00000129474	10433.1	-0.440434	0.0756639	-5.82093	5.85216e-09	1.91661e-07
ENSG00000133466	877.225	0.669755	0.115069	5.82048	5.86794e-09	1.91831e-07
ENSG00000205269	183.562	-0.990863	0.170249	-5.82008	5.88207e-09	1.91946e-07
ENSG00000164308	2485.01	-0.645873	0.111227	-5.80679	6.36813e-09	2.07434e-07
ENSG00000095637	120.557	1.38363	0.238401	5.80377	6.48388e-09	2.10825e-07
ENSG00000152518	3877.91	-0.623175	0.107551	-5.79422	6.86414e-09	2.22789e-07
ENSG00000113300	2456.56	-0.598212	0.103347	-5.78839	7.1063e-09	2.30237e-07
ENSG00000104213	547.341	0.802495	0.138771	5.78286	7.34425e-09	2.37098e-07
ENSG00000103381	3540.04	0.424019	0.0733229	5.7829	7.34237e-09	2.37098e-07
ENSG00000179912	1812.94	-0.494997	0.085681	-5.77721	7.59517e-09	2.44762e-07
ENSG00000143776	8650.32	0.594698	0.102976	5.77512	7.68994e-09	2.47256e-07
ENSG00000169851	1923.2	0.663965	0.114974	5.7749	7.69988e-09	2.47256e-07
ENSG00000082641	23261.4	0.417589	0.0723323	5.77321	7.77749e-09	2.49306e-07
ENSG00000165507	268.205	0.980812	0.169919	5.77224	7.82267e-09	2.50312e-07
ENSG00000196781	638.7	0.731653	0.127013	5.76045	8.3892e-09	2.67966e-07
ENSG00000118898	120.531	-1.48592	0.258239	-5.75404	8.71376e-09	2.77843e-07
ENSG00000138613	1300.43	-0.470121	0.0817173	-5.75302	8.76611e-09	2.79021e-07
ENSG00000136874	1874.48	-0.54902	0.0955673	-5.74485	9.20002e-09	2.92319e-07
ENSG00000100647	2828.1	0.486138	0.0846599	5.74225	9.34281e-09	2.96336e-07
ENSG00000037474	6070.66	-0.476029	0.0829188	-5.7409	9.41723e-09	2.98174e-07
ENSG00000167657	6057.1	0.535844	0.0933776	5.73847	9.55385e-09	3.01972e-07
ENSG00000011638	632.907	0.630078	0.109814	5.7377	9.59718e-09	3.02813e-07
ENSG00000081189	269.829	0.869111	0.151579	5.73373	9.82461e-09	3.08912e-07
ENSG00000177239	7623.09	0.586818	0.102343	5.73382	9.81947e-09	3.08912e-07
ENSG00000139163	2460.31	-0.520171	0.0907586	-5.73137	9.96217e-09	3.11615e-07
ENSG00000167920	819.786	0.664324	0.11591	5.73138	9.96181e-09	3.11615e-07
ENSG00000105376	562.046	0.992846	0.173221	5.73168	9.94403e-09	3.11615e-07
ENSG00000034152	12483.2	0.438625	0.0765947	5.72658	1.02477e-08	3.19995e-07
ENSG00000157827	1886.75	0.672224	0.117454	5.72331	1.04467e-08	3.24892e-07
ENSG00000105993	11579.3	0.423637	0.074022	5.72312	1.04584e-08	3.24892e-07
ENSG00000108784	2434.87	0.736785	0.128731	5.72345	1.04384e-08	3.24892e-07
ENSG00000158856	74.1904	-1.27637	0.223377	-5.71399	1.10358e-08	3.42242e-07
ENSG00000196670	1041.1	-0.581083	0.101717	-5.71271	1.11188e-08	3.44228e-07
ENSG00000115677	90885.9	0.346579	0.0606932	5.71034	1.12751e-08	3.48468e-07
ENSG00000171130	1368.3	-0.494447	0.0867775	-5.69787	1.21315e-08	3.74298e-07
ENSG00000136153	35175.7	0.361801	0.0635033	5.69735	1.21684e-08	3.74798e-07
ENSG00000128606	705.254	0.90273	0.158536	5.69417	1.23971e-08	3.81194e-07
ENSG00000146373	2007.06	0.544168	0.0955991	5.69219	1.2542e-08	3.84997e-07
ENSG00000154359	385.368	-0.772629	0.135768	-5.69081	1.26436e-08	3.87459e-07
ENSG00000107186	4034.12	0.626385	0.110096	5.68943	1.27466e-08	3.89957e-07
ENSG00000198855	1127.22	0.542724	0.0953983	5.68903	1.27763e-08	3.90204e-07
ENSG00000146197	3012.01	0.740458	0.130189	5.68757	1.28858e-08	3.92887e-07
ENSG00000151748	1928.79	-0.437416	0.076918	-5.68678	1.2946e-08	3.94058e-07
ENSG00000170498	669.927	1.05837	0.186397	5.67806	1.36232e-08	4.13976e-07
ENSG00000113272	1182.24	0.482485	0.0850425	5.67346	1.39941e-08	4.24534e-07
ENSG00000164713	7095.48	0.618314	0.108994	5.67293	1.40378e-08	4.25149e-07
ENSG00000106211	29024.2	0.834222	0.147177	5.66816	1.44335e-08	4.36404e-07
ENSG00000145431	6770.1	-0.326093	0.0575538	-5.66587	1.46278e-08	4.4154e-07
ENSG00000176170	4007.7	0.655849	0.115794	5.66393	1.47942e-08	4.45819e-07
ENSG00000134594	151.233	1.35323	0.239314	5.65463	1.56187e-08	4.69884e-07
ENSG00000150093	160980	0.404782	0.0715993	5.65343	1.57279e-08	4.72385e-07
ENSG00000196923	19532.7	0.625426	0.110906	5.63923	1.70811e-08	5.11333e-07
ENSG00000187498	64054.6	0.632225	0.11211	5.63934	1.70707e-08	5.11333e-07
ENSG00000133142	9363.46	0.603211	0.107106	5.63193	1.78207e-08	5.31128e-07
ENSG00000166224	4345.04	0.467964	0.0830926	5.63183	1.78304e-08	5.31128e-07
ENSG00000120685	3044	-0.506572	0.0899394	-5.63237	1.77749e-08	5.31128e-07
ENSG00000149792	4072.79	-0.365972	0.0650898	-5.62257	1.88132e-08	5.59484e-07
ENSG00000196449	1162.61	0.649262	0.115514	5.62063	1.9026e-08	5.64884e-07
ENSG00000131269	1069.68	-0.605881	0.107894	-5.61551	1.95987e-08	5.80935e-07
ENSG00000163430	217918	0.38164	0.068003	5.61211	1.99872e-08	5.91484e-07
ENSG00000151576	1798.56	-0.576017	0.102646	-5.6117	2.00352e-08	5.91938e-07
ENSG00000206527	10571.9	0.491564	0.0876324	5.60938	2.03054e-08	5.9798e-07
ENSG00000101109	5082.65	-0.556607	0.099228	-5.60938	2.03058e-08	5.9798e-07
ENSG00000111912	2362	-0.578258	0.103117	-5.60781	2.04906e-08	6.02442e-07
ENSG00000100600	5398.17	0.669073	0.119391	5.60407	2.09378e-08	6.14594e-07
ENSG00000140199	1826.41	-0.478971	0.0854743	-5.60368	2.09843e-08	6.14962e-07
ENSG00000215114	1758.02	-0.498548	0.0889911	-5.60223	2.11617e-08	6.19159e-07
ENSG00000117122	1819.8	0.521122	0.0930669	5.59943	2.15054e-08	6.28199e-07
ENSG00000108829	21155.7	0.405781	0.0724989	5.59706	2.18013e-08	6.35817e-07
ENSG00000137501	1282.96	0.594389	0.106272	5.5931	2.23051e-08	6.49465e-07
ENSG00000139329	52887.7	0.598654	0.10712	5.58864	2.28861e-08	6.65313e-07
ENSG00000185909	1468.92	0.413631	0.0740328	5.58713	2.30852e-08	6.70027e-07
ENSG00000167460	153281	0.344381	0.0616457	5.58646	2.31744e-08	6.71537e-07
ENSG00000125968	9285.21	1.1097	0.198655	5.58606	2.32273e-08	6.71995e-07
ENSG00000187068	303.085	1.0104	0.180943	5.58406	2.34972e-08	6.76585e-07
ENSG00000147394	258.454	-0.847472	0.151767	-5.58405	2.3498e-08	6.76585e-07
ENSG00000110768	2801.86	-0.443714	0.0794564	-5.58437	2.34546e-08	6.76585e-07
ENSG00000154277	23794.4	0.670927	0.120221	5.58078	2.39446e-08	6.88349e-07
ENSG00000163961	1390.69	-0.492418	0.0882976	-5.5768	2.44987e-08	7.03163e-07
ENSG00000143196	117.699	1.21452	0.217805	5.5762	2.45827e-08	7.04456e-07
ENSG00000117228	6609.66	0.667088	0.119734	5.57141	2.52679e-08	7.22948e-07
ENSG00000111110	1410	0.580276	0.10419	5.56939	2.55633e-08	7.30247e-07
ENSG00000182492	68263.2	0.460569	0.0827055	5.56879	2.56519e-08	7.31624e-07
ENSG00000172935	3450.84	0.502763	0.0902966	5.56791	2.57817e-08	7.34169e-07
ENSG00000210082	309554	0.556333	0.100025	5.56193	2.66809e-08	7.58582e-07
ENSG00000100228	748.334	-0.53511	0.0962374	-5.56031	2.69303e-08	7.64475e-07
ENSG00000204131	1285.59	0.818864	0.147285	5.55972	2.70203e-08	7.6583e-07
ENSG00000114948	483.109	0.721762	0.129832	5.5592	2.71015e-08	7.66931e-07
ENSG00000105810	8495.31	-0.816848	0.146952	-5.55862	2.71914e-08	7.68275e-07
ENSG00000177873	475.362	-0.597123	0.10743	-5.55823	2.72518e-08	7.68758e-07
ENSG00000112561	659.91	0.718824	0.129332	5.55797	2.72934e-08	7.68758e-07
ENSG00000187514	41574.9	-0.531492	0.0956438	-5.55699	2.74462e-08	7.71861e-07
ENSG00000111711	5594.22	0.446386	0.0804202	5.55067	2.84574e-08	7.99057e-07
ENSG00000171793	8424.66	0.500145	0.0902244	5.54335	2.96747e-08	8.31947e-07
ENSG00000132003	496.658	0.870232	0.157035	5.54165	2.99641e-08	8.38762e-07
ENSG00000153574	1323.23	-0.52521	0.0948522	-5.53714	3.07442e-08	8.59272e-07
ENSG00000134668	7166.79	0.422463	0.076311	5.53607	3.0933e-08	8.63216e-07
ENSG00000214548	25657.9	0.598431	0.108108	5.53551	3.10318e-08	8.64641e-07
ENSG00000167778	4817.62	0.514701	0.0930375	5.53219	3.16261e-08	8.79847e-07
ENSG00000147852	1670.42	0.734625	0.132837	5.53029	3.19699e-08	8.88048e-07
ENSG00000103647	1340.02	-0.67314	0.121826	-5.52542	3.2869e-08	9.11625e-07
ENSG00000121039	4993.2	-0.662235	0.119869	-5.52468	3.30092e-08	9.14112e-07
ENSG00000119699	233.072	1.05848	0.191681	5.5221	3.34979e-08	9.26229e-07
ENSG00000101194	2647.78	0.519369	0.0941803	5.51463	3.49517e-08	9.64954e-07
ENSG00000170006	816.141	-0.883952	0.160403	-5.51081	3.57183e-08	9.84618e-07
ENSG00000177106	1459.63	-0.631853	0.114785	-5.50469	3.69824e-08	1.01792e-06
ENSG00000182944	21535.8	-0.326032	0.0592332	-5.50421	3.70837e-08	1.01916e-06
ENSG00000157483	5282.01	0.438252	0.0796926	5.49929	3.81331e-08	1.04641e-06
ENSG00000063660	29772.4	0.675008	0.122752	5.49894	3.82076e-08	1.04687e-06
ENSG00000177697	24841.3	0.572678	0.104148	5.49867	3.82663e-08	1.04689e-06
ENSG00000010278	7101.71	0.465188	0.0846131	5.49782	3.8451e-08	1.05036e-06
ENSG00000124164	4576.71	-0.34727	0.063193	-5.49538	3.89864e-08	1.06338e-06
ENSG00000214688	15.8863	-3.45349	0.628578	-5.49413	3.92638e-08	1.06933e-06
ENSG00000149823	2835.28	0.592006	0.107838	5.48976	4.02485e-08	1.09451e-06
ENSG00000130224	1196.41	0.627049	0.1143	5.48602	4.111e-08	1.11626e-06
ENSG00000105404	942.239	1.0316	0.188252	5.4799	4.25558e-08	1.15378e-06
ENSG00000182247	1732.37	0.505127	0.0922735	5.47424	4.39395e-08	1.18813e-06
ENSG00000112531	12504.4	-0.530948	0.0969913	-5.47418	4.39537e-08	1.18813e-06
ENSG00000187097	1261.94	0.476174	0.0869971	5.47345	4.41368e-08	1.1913e-06
ENSG00000148120	5117.87	0.576506	0.105335	5.47308	4.42278e-08	1.19198e-06
ENSG00000164251	307.656	-1.11133	0.203073	-5.47259	4.43503e-08	1.1935e-06
ENSG00000166165	1440.41	0.800219	0.146291	5.47005	4.49902e-08	1.20893e-06
ENSG00000115841	386.613	0.65786	0.120367	5.46545	4.61733e-08	1.23888e-06
ENSG00000083290	1943.95	-0.393342	0.0719939	-5.46355	4.66718e-08	1.2504e-06
ENSG00000138829	22256.3	0.860159	0.157547	5.4597	4.76945e-08	1.27403e-06
ENSG00000139263	1978.39	0.44993	0.0824054	5.45995	4.76269e-08	1.27403e-06
ENSG00000175575	885.278	-0.646212	0.118486	-5.45392	4.92709e-08	1.31421e-06
ENSG00000197780	5306.18	0.459893	0.0844231	5.44748	5.10884e-08	1.36068e-06
ENSG00000070269	1215.63	-0.430898	0.0791155	-5.44644	5.13871e-08	1.36662e-06
ENSG00000133169	560.362	1.54441	0.283604	5.44567	5.16119e-08	1.36913e-06
ENSG00000166619	5469.89	0.43881	0.0805808	5.44559	5.16326e-08	1.36913e-06
ENSG00000123607	3259.15	-0.539321	0.099057	-5.44455	5.19354e-08	1.37314e-06
ENSG00000166900	1824.64	0.448748	0.0824197	5.44467	5.19026e-08	1.37314e-06
ENSG00000128340	1176.94	-0.579189	0.106429	-5.44201	5.26817e-08	1.39084e-06
ENSG00000197045	7103.62	-0.570557	0.104859	-5.44121	5.29209e-08	1.39512e-06
ENSG00000100300	9439.49	0.858925	0.157865	5.44087	5.30218e-08	1.39575e-06
ENSG00000135211	928.654	0.652926	0.120026	5.43989	5.33137e-08	1.40038e-06
ENSG00000139372	1945.59	-0.535559	0.0984526	-5.43976	5.33523e-08	1.40038e-06
ENSG00000136908	2767.95	0.439711	0.0808901	5.43591	5.45184e-08	1.42892e-06
ENSG00000182871	7537.39	0.642703	0.118273	5.43405	5.50894e-08	1.4418e-06
ENSG00000032742	904.38	-0.546094	0.100521	-5.43265	5.55245e-08	1.45109e-06
ENSG00000113569	3058.08	-0.707627	0.13028	-5.43158	5.58566e-08	1.45766e-06
ENSG00000106460	3574.83	-0.417278	0.076892	-5.42681	5.73702e-08	1.49434e-06
ENSG00000108840	4720.08	0.613242	0.113006	5.42663	5.7427e-08	1.49434e-06
ENSG00000100302	80.0043	1.81059	0.333781	5.42448	5.8124e-08	1.51031e-06
ENSG00000100583	88.4069	-1.18155	0.217972	-5.42067	5.93751e-08	1.5406e-06
ENSG00000133392	25.9276	3.36483	0.620874	5.41949	5.9768e-08	1.54858e-06
ENSG00000135720	9865.47	-0.58795	0.108504	-5.41872	6.00264e-08	1.55305e-06
ENSG00000218336	3542.07	0.614977	0.113536	5.41659	6.07478e-08	1.56948e-06
ENSG00000103855	10644.8	0.437	0.0807636	5.41085	6.27265e-08	1.61829e-06
ENSG00000121440	2822.02	0.446293	0.0825392	5.40704	6.40759e-08	1.65075e-06
ENSG00000114904	1447.56	-0.584425	0.108111	-5.40578	6.45274e-08	1.66002e-06
ENSG00000101463	154.097	1.33252	0.246542	5.40485	6.48639e-08	1.66631e-06
ENSG00000164929	174.304	1.12972	0.209073	5.40344	6.53741e-08	1.67704e-06
ENSG00000174738	5068.36	-0.629834	0.116581	-5.40254	6.5703e-08	1.68309e-06
ENSG00000135862	66458	0.443863	0.0821995	5.39982	6.67065e-08	1.70398e-06
ENSG00000179163	671.703	-0.686317	0.127097	-5.39995	6.66602e-08	1.70398e-06
ENSG00000155660	25197	0.300656	0.0557095	5.39685	6.78215e-08	1.72759e-06
ENSG00000110080	2084.67	0.422168	0.078225	5.39685	6.78218e-08	1.72759e-06
ENSG00000119335	26940.3	-0.374374	0.0693887	-5.39531	6.84049e-08	1.74e-06
ENSG00000180447	4089.77	0.689857	0.128012	5.38899	7.08564e-08	1.79983e-06
ENSG00000198856	9962.82	0.606708	0.112601	5.38812	7.11968e-08	1.80308e-06
ENSG00000136240	31170.6	0.339373	0.062987	5.38799	7.12513e-08	1.80308e-06
ENSG00000141052	3861.75	0.707915	0.13139	5.38791	7.12829e-08	1.80308e-06
ENSG00000132824	18223.3	0.344447	0.0639339	5.38755	7.14241e-08	1.80413e-06
ENSG00000166794	14326.8	0.503319	0.0934763	5.38446	7.26639e-08	1.83289e-06
ENSG00000106819	167.14	1.56271	0.290297	5.38314	7.3197e-08	1.84377e-06
ENSG00000162702	4522.5	0.553346	0.102858	5.3797	7.46121e-08	1.87681e-06
ENSG00000008513	5008.85	0.55142	0.102595	5.37475	7.669e-08	1.92373e-06
ENSG00000148481	2750.03	0.394664	0.0734288	5.37479	7.66722e-08	1.92373e-06
ENSG00000143799	11715.9	-0.469838	0.0876123	-5.3627	8.19864e-08	2.05374e-06
ENSG00000075618	18993.4	0.484137	0.0902986	5.36151	8.25294e-08	2.06449e-06
ENSG00000124191	1086.06	0.510698	0.0953265	5.35736	8.44475e-08	2.10956e-06
ENSG00000183386	3377.36	0.463727	0.0865737	5.35644	8.48776e-08	2.11738e-06
ENSG00000149577	4275.76	0.474982	0.0887363	5.35274	8.66344e-08	2.15737e-06
ENSG00000075461	45.1817	1.89502	0.35404	5.35256	8.67189e-08	2.15737e-06
ENSG00000136542	6808.45	0.435194	0.081335	5.35064	8.76421e-08	2.17735e-06
ENSG00000105989	781.998	1.06463	0.198989	5.35018	8.78669e-08	2.17994e-06
ENSG00000172888	2976.12	-0.486619	0.0909991	-5.34751	8.91712e-08	2.20927e-06
ENSG00000170456	1099.79	0.659392	0.123342	5.34604	8.9898e-08	2.22424e-06
ENSG00000170340	1254.31	0.427276	0.0800661	5.33654	9.4738e-08	2.34079e-06
ENSG00000189320	742.901	1.03404	0.194368	5.31999	1.03774e-07	2.56055e-06
ENSG00000101400	1200.41	0.646959	0.121676	5.31705	1.05461e-07	2.59866e-06
ENSG00000198087	2008.51	-0.606097	0.114029	-5.31531	1.06477e-07	2.62012e-06
ENSG00000134775	1764.16	-0.729267	0.137244	-5.31366	1.07445e-07	2.64036e-06
ENSG00000233757	329.781	-0.877733	0.165471	-5.30444	1.13018e-07	2.77353e-06
ENSG00000184226	946.78	0.694008	0.130894	5.30205	1.14508e-07	2.80629e-06
ENSG00000184719	314.852	0.651968	0.123024	5.29952	1.16104e-07	2.84158e-06
ENSG00000143797	1799.25	0.587956	0.111075	5.29333	1.20109e-07	2.93257e-06
ENSG00000125912	7947.37	0.491989	0.0929461	5.29327	1.20146e-07	2.93257e-06
ENSG00000008710	7954.3	0.763637	0.144279	5.29276	1.20481e-07	2.93678e-06
ENSG00000139697	4444.56	0.440113	0.0831731	5.29153	1.21296e-07	2.95267e-06
ENSG00000170417	132.438	-1.10143	0.208235	-5.28937	1.22738e-07	2.98376e-06
ENSG00000166741	6685.97	0.751156	0.142247	5.28064	1.28733e-07	3.12532e-06
ENSG00000198624	131.958	-1.10145	0.208724	-5.27707	1.31262e-07	3.18245e-06
ENSG00000106537	853.258	-0.622442	0.117962	-5.27664	1.31572e-07	3.18568e-06
ENSG00000273033	237.784	-0.807046	0.153019	-5.27415	1.3337e-07	3.22491e-06
ENSG00000132000	157.342	1.09808	0.208246	5.27297	1.34233e-07	3.24146e-06
ENSG00000287335	83.1719	1.39164	0.264269	5.26599	1.39436e-07	3.36262e-06
ENSG00000240356	349.925	0.688137	0.130686	5.26557	1.39754e-07	3.36581e-06
ENSG00000166233	5443	-0.37876	0.0720327	-5.25816	1.45503e-07	3.49961e-06
ENSG00000166908	2721.21	-0.391441	0.0744492	-5.25783	1.45764e-07	3.50123e-06
ENSG00000133818	8160.26	-0.51086	0.0972028	-5.25561	1.47535e-07	3.53908e-06
ENSG00000198715	2893.75	0.501122	0.0953741	5.25428	1.48607e-07	3.56008e-06
ENSG00000184840	22561.7	0.537815	0.102406	5.25181	1.50615e-07	3.60342e-06
ENSG00000138430	6845.86	-0.433813	0.0826467	-5.24901	1.52922e-07	3.65378e-06
ENSG00000112414	3721.99	-0.784208	0.149524	-5.24471	1.56531e-07	3.73508e-06
ENSG00000104341	6926.22	0.44446	0.0847682	5.24324	1.57784e-07	3.76004e-06
ENSG00000149292	631.624	-0.596027	0.113771	-5.23882	1.6161e-07	3.84615e-06
ENSG00000102401	5889.82	0.368039	0.0702632	5.238	1.62326e-07	3.85811e-06
ENSG00000173226	1198.03	-0.442924	0.0846648	-5.2315	1.6814e-07	3.99106e-06
ENSG00000135272	5011.61	-0.419335	0.0802601	-5.2247	1.74439e-07	4.13517e-06
ENSG00000167600	124.73	-1.00237	0.191864	-5.22439	1.74726e-07	4.13655e-06
ENSG00000188290	262.864	1.08348	0.207441	5.22306	1.7599e-07	4.16104e-06
ENSG00000065361	235.121	-0.837745	0.160486	-5.22006	1.78864e-07	4.22347e-06
ENSG00000160049	4381.58	-0.397185	0.0761269	-5.21741	1.81445e-07	4.27764e-06
ENSG00000172738	73.2505	-1.50431	0.28835	-5.21698	1.81866e-07	4.27764e-06
ENSG00000133318	11617.8	0.377762	0.0724099	5.217	1.81842e-07	4.27764e-06
ENSG00000147119	563.198	0.839398	0.160916	5.21636	1.82469e-07	4.28625e-06
ENSG00000163328	368.322	0.835683	0.160516	5.20624	1.92709e-07	4.51548e-06
ENSG00000001084	1043.39	0.450475	0.0865262	5.20622	1.92726e-07	4.51548e-06
ENSG00000131446	16370.6	0.435995	0.083755	5.2056	1.93369e-07	4.52469e-06
ENSG00000184208	1479.75	-0.457143	0.0878483	-5.20377	1.95282e-07	4.56356e-06
ENSG00000279207	762.361	-0.579531	0.11149	-5.19807	2.01368e-07	4.69972e-06
ENSG00000062716	10052.8	0.446532	0.085908	5.1978	2.01666e-07	4.70061e-06
ENSG00000189241	6140.5	-0.368858	0.0709943	-5.19559	2.04068e-07	4.75048e-06
ENSG00000185624	57956.7	0.411054	0.0791533	5.19313	2.06785e-07	4.80756e-06
ENSG00000087502	3329.59	0.460483	0.0887429	5.18896	2.1147e-07	4.91017e-06
ENSG00000186575	6901.35	-0.377568	0.0728168	-5.18518	2.15804e-07	5.00439e-06
ENSG00000130363	1056.74	-0.484607	0.0935734	-5.17889	2.23204e-07	5.16937e-06
ENSG00000115539	2106.09	0.544927	0.105231	5.17837	2.23827e-07	5.17719e-06
ENSG00000177034	1748.62	-0.675727	0.130592	-5.17433	2.28732e-07	5.28388e-06
ENSG00000112983	4464.93	-0.376928	0.0728665	-5.17286	2.30541e-07	5.31888e-06
ENSG00000138639	1344.85	0.58409	0.112982	5.16977	2.34388e-07	5.40076e-06
ENSG00000162695	2892.8	-0.437893	0.0847304	-5.16808	2.36513e-07	5.4428e-06
ENSG00000129128	13073.8	0.451392	0.0873571	5.16721	2.3762e-07	5.46134e-06
ENSG00000130402	62500.1	0.402885	0.078036	5.16281	2.43275e-07	5.58423e-06
ENSG00000213977	57.7203	1.55315	0.300978	5.16036	2.4647e-07	5.65041e-06
ENSG00000075624	714812	0.39008	0.075674	5.15474	2.53986e-07	5.81536e-06
ENSG00000153187	34423.9	-0.39328	0.0763098	-5.15373	2.55358e-07	5.83937e-06
ENSG00000143641	12731.7	0.397609	0.0771723	5.15222	2.57422e-07	5.87915e-06
ENSG00000153707	185.583	1.07734	0.209212	5.1495	2.61184e-07	5.95757e-06
ENSG00000116406	4064.73	-0.658291	0.127875	-5.14794	2.63366e-07	5.99977e-06
ENSG00000182568	672.986	0.674286	0.130993	5.1475	2.63987e-07	6.00637e-06
ENSG00000114019	19465.8	0.43914	0.0853356	5.14603	2.66053e-07	6.04578e-06
ENSG00000110074	1235.28	-0.455248	0.0885815	-5.13931	2.75752e-07	6.25833e-06
ENSG00000067113	1749.11	0.646213	0.125774	5.13789	2.77837e-07	6.29775e-06
ENSG00000148737	1397.85	0.452684	0.0881114	5.13763	2.78227e-07	6.29871e-06
ENSG00000082482	2105.85	0.598702	0.116669	5.13163	2.87242e-07	6.49467e-06
ENSG00000197702	30997.8	0.359225	0.0700134	5.13081	2.88499e-07	6.51497e-06
ENSG00000161381	79.2779	1.71176	0.333669	5.1301	2.89593e-07	6.53152e-06
ENSG00000177469	148119	0.393818	0.076784	5.1289	2.91433e-07	6.56486e-06
ENSG00000087299	446.518	-0.770996	0.150358	-5.12772	2.93267e-07	6.59797e-06
ENSG00000137203	4061.2	0.414144	0.0807746	5.12716	2.94148e-07	6.60957e-06
ENSG00000057019	8695.99	-0.595608	0.116177	-5.12673	2.94824e-07	6.61655e-06
ENSG00000121774	12694.9	-0.386213	0.0754183	-5.12095	3.03998e-07	6.81399e-06
ENSG00000096433	4601.76	-0.636373	0.124291	-5.12002	3.05501e-07	6.83921e-06
ENSG00000162512	12364.1	0.372695	0.0728149	5.11839	3.08161e-07	6.89026e-06
ENSG00000188559	700.14	-0.643735	0.125787	-5.11765	3.09359e-07	6.9085e-06
ENSG00000148429	1200.82	-0.442304	0.0865461	-5.11061	3.21112e-07	7.15843e-06
ENSG00000102445	51.3324	1.90914	0.373574	5.11048	3.21341e-07	7.15843e-06
ENSG00000164096	7783.8	0.513716	0.100562	5.10844	3.24824e-07	7.22713e-06
ENSG00000188549	4980.6	0.43026	0.0842929	5.10434	3.31942e-07	7.37645e-06
ENSG00000067533	2340.28	-0.441465	0.0865362	-5.1015	3.36969e-07	7.47897e-06
ENSG00000170214	86.8543	1.41945	0.278371	5.09913	3.4122e-07	7.56405e-06
ENSG00000181472	1681.5	-0.417234	0.0818479	-5.09768	3.43844e-07	7.60361e-06
ENSG00000147166	174.125	1.20202	0.235789	5.09787	3.43493e-07	7.60361e-06
ENSG00000196507	5063.94	0.562184	0.110381	5.09314	3.52188e-07	7.77864e-06
ENSG00000077157	1669.01	0.651483	0.127925	5.09268	3.53031e-07	7.77949e-06
ENSG00000124356	2687.58	-0.353286	0.0693748	-5.09242	3.53515e-07	7.77949e-06
ENSG00000099822	123.168	1.25477	0.246397	5.09247	3.5342e-07	7.77949e-06
ENSG00000131015	919.302	0.534641	0.104997	5.09198	3.5434e-07	7.78818e-06
ENSG00000196839	713.593	0.62334	0.12256	5.08602	3.65654e-07	8.0271e-06
ENSG00000004864	1154.7	-0.56206	0.110752	-5.07495	3.87605e-07	8.4987e-06
ENSG00000170955	1973.62	0.815697	0.160745	5.07448	3.88565e-07	8.50943e-06
ENSG00000162458	14960.7	0.413726	0.0815371	5.07409	3.89364e-07	8.51663e-06
ENSG00000184924	625.153	0.807548	0.159344	5.06796	4.0211e-07	8.78482e-06
ENSG00000205795	243.015	1.02861	0.203054	5.0657	4.06903e-07	8.87882e-06
ENSG00000214046	1887.69	0.473339	0.0934507	5.06512	4.08144e-07	8.89518e-06
ENSG00000116791	2042.98	0.486533	0.0963123	5.05161	4.38097e-07	9.52506e-06
ENSG00000145244	585.019	0.898114	0.177787	5.05164	4.38027e-07	9.52506e-06
ENSG00000141526	15060.7	0.472024	0.0934771	5.04962	4.42684e-07	9.61324e-06
ENSG00000143409	911.099	-0.56225	0.111377	-5.04815	4.46101e-07	9.67585e-06
ENSG00000141458	3944.91	0.492756	0.097635	5.04692	4.4898e-07	9.72665e-06
ENSG00000060642	1118.2	0.522699	0.103679	5.04152	4.61849e-07	9.99349e-06
ENSG00000132669	4524.75	0.358186	0.0711201	5.03636	4.74478e-07	1.02545e-05
ENSG00000168374	30945	0.373519	0.0741775	5.03547	4.76668e-07	1.02896e-05
ENSG00000072422	2516.99	0.56936	0.113095	5.03437	4.79412e-07	1.03365e-05
ENSG00000110811	9661.39	0.457696	0.0909608	5.0318	4.85898e-07	1.04638e-05
ENSG00000142794	2550.05	-0.478515	0.0951413	-5.02952	4.91699e-07	1.05762e-05
ENSG00000141198	1269.9	-0.46411	0.0923474	-5.02569	5.01626e-07	1.07769e-05
ENSG00000114270	18093.4	0.569398	0.113381	5.022	5.11362e-07	1.09731e-05
ENSG00000175183	2206.19	0.623863	0.124286	5.01959	5.1781e-07	1.10983e-05
ENSG00000139112	17802.6	0.594639	0.118479	5.01894	5.1957e-07	1.11229e-05
ENSG00000204580	1157.14	0.695819	0.138658	5.01822	5.21516e-07	1.11513e-05
ENSG00000115828	389.01	0.757029	0.150913	5.01631	5.26727e-07	1.12362e-05
ENSG00000139304	634.441	-1.05338	0.209983	-5.01654	5.26115e-07	1.12362e-05
ENSG00000198648	3421.65	0.389849	0.0777503	5.01412	5.32772e-07	1.13518e-05
ENSG00000173950	2292.82	0.369527	0.0737058	5.01355	5.34358e-07	1.13722e-05
ENSG00000181830	3557.7	0.366464	0.0731353	5.01077	5.42125e-07	1.1524e-05
ENSG00000105137	8379.94	0.385481	0.077002	5.00611	5.554e-07	1.17923e-05
ENSG00000183044	221.544	-0.834393	0.16671	-5.00506	5.58454e-07	1.18433e-05
ENSG00000171889	648.182	-0.768398	0.153599	-5.00261	5.65598e-07	1.19684e-05
ENSG00000069869	6010.67	-0.653145	0.130562	-5.00258	5.65674e-07	1.19684e-05
ENSG00000100292	4685.52	0.582372	0.116434	5.00172	5.68222e-07	1.20082e-05
ENSG00000006327	16829.2	0.538099	0.107638	4.99915	5.75826e-07	1.21548e-05
ENSG00000039560	21199	-0.378739	0.0757688	-4.99862	5.77413e-07	1.21741e-05
ENSG00000173546	26344.2	0.611272	0.122458	4.99167	5.98586e-07	1.26058e-05
ENSG00000163637	963.965	0.441771	0.0885153	4.9909	6.00972e-07	1.26413e-05
ENSG00000078725	121.993	1.43506	0.28762	4.98944	6.05549e-07	1.27229e-05
ENSG00000134247	3077.49	-0.431761	0.0866124	-4.98497	6.1971e-07	1.30053e-05
ENSG00000167930	6787.86	0.464229	0.0931729	4.98244	6.27864e-07	1.31612e-05
ENSG00000131171	7056.82	0.482244	0.0967949	4.98212	6.28907e-07	1.31678e-05
ENSG00000154928	247.745	0.922831	0.185323	4.97959	6.37187e-07	1.33257e-05
ENSG00000072195	5738.05	0.520536	0.104576	4.97758	6.43834e-07	1.34492e-05
ENSG00000169826	3694.08	0.452657	0.0909743	4.97566	6.50249e-07	1.35676e-05
ENSG00000108821	995358	0.574327	0.115441	4.97508	6.5221e-07	1.35928e-05
ENSG00000162783	4581.58	-0.40399	0.0812451	-4.97248	6.61018e-07	1.37606e-05
ENSG00000073921	22734.1	0.415266	0.0836515	4.96423	6.89725e-07	1.43417e-05
ENSG00000184227	336.962	0.925625	0.186516	4.96271	6.95146e-07	1.44378e-05
ENSG00000290032	524.547	0.908392	0.183053	4.96246	6.96068e-07	1.44404e-05
ENSG00000134590	10878.4	0.520321	0.104895	4.96041	7.03451e-07	1.45769e-05
ENSG00000158296	315.432	0.662481	0.133577	4.95955	7.0656e-07	1.46246e-05
ENSG00000133678	465.179	0.654148	0.131968	4.95687	7.16395e-07	1.48112e-05
ENSG00000189362	473.326	-0.713753	0.144007	-4.95637	7.18218e-07	1.4832e-05
ENSG00000111605	5653.82	-0.265527	0.0535775	-4.95593	7.19835e-07	1.48484e-05
ENSG00000197043	48501	0.348904	0.0704179	4.95477	7.24151e-07	1.49035e-05
ENSG00000095383	3786.72	-0.365426	0.0737509	-4.95487	7.2379e-07	1.49035e-05
ENSG00000113621	6646.92	0.379213	0.0765427	4.95427	7.2602e-07	1.4925e-05
ENSG00000173674	5170.24	-0.439745	0.0887721	-4.95364	7.2837e-07	1.49564e-05
ENSG00000160145	1064.32	0.634476	0.128105	4.95276	7.31664e-07	1.5007e-05
ENSG00000180611	2540.41	-0.403851	0.0815498	-4.9522	7.33775e-07	1.50163e-05
ENSG00000114251	33354.2	-0.488935	0.0987282	-4.95233	7.33297e-07	1.50163e-05
ENSG00000146232	1027.82	-0.499422	0.100871	-4.95109	7.37987e-07	1.50854e-05
ENSG00000129347	1840.33	-0.388125	0.0784048	-4.95028	7.41085e-07	1.51317e-05
ENSG00000163814	962.481	-1.48712	0.300494	-4.94893	7.46242e-07	1.52198e-05
ENSG00000128791	14380	0.357259	0.0722503	4.94474	7.62455e-07	1.5533e-05
ENSG00000102978	5008.59	0.365983	0.0740446	4.94274	7.70311e-07	1.56644e-05
ENSG00000179134	6443.65	0.394979	0.0799123	4.94266	7.70636e-07	1.56644e-05
ENSG00000196460	407.391	-0.817974	0.165525	-4.94169	7.74501e-07	1.57253e-05
ENSG00000167196	3041.74	-0.389918	0.0789325	-4.93989	7.81685e-07	1.58534e-05
ENSG00000169594	861.955	-0.533514	0.108049	-4.93769	7.90544e-07	1.59973e-05
ENSG00000176953	2852.92	-0.413846	0.0838136	-4.93769	7.90527e-07	1.59973e-05
ENSG00000241644	29.4385	2.88816	0.584991	4.93711	7.92905e-07	1.60193e-05
ENSG00000267534	1564.89	0.466215	0.0944332	4.93698	7.93404e-07	1.60193e-05
ENSG00000101210	1036.32	0.581562	0.117861	4.9343	8.04383e-07	1.62229e-05
ENSG00000143013	2459.53	0.495246	0.100404	4.93255	8.11638e-07	1.6351e-05
ENSG00000245571	320.325	-0.615083	0.124705	-4.9323	8.12672e-07	1.63537e-05
ENSG00000152137	2426.74	0.408432	0.0828457	4.93004	8.22138e-07	1.65258e-05
ENSG00000109189	1905.19	-0.49524	0.100462	-4.92963	8.23862e-07	1.65421e-05
ENSG00000141510	5685.26	-0.383197	0.0777374	-4.92938	8.2491e-07	1.65448e-05
ENSG00000283154	391.861	0.8102	0.16438	4.92882	8.27282e-07	1.6574e-05
ENSG00000125841	4559.47	0.374573	0.0760207	4.92725	8.33947e-07	1.66891e-05
ENSG00000141480	858.937	-0.621478	0.126243	-4.92287	8.52849e-07	1.70485e-05
ENSG00000112149	281.714	-0.856488	0.174051	-4.9209	8.6149e-07	1.71989e-05
ENSG00000128283	9092.32	0.450474	0.0915463	4.92072	8.6227e-07	1.71989e-05
ENSG00000150907	883.313	0.517486	0.105174	4.92028	8.64194e-07	1.72183e-05
ENSG00000189403	19251.4	-0.472391	0.0960522	-4.91807	8.74035e-07	1.73952e-05
ENSG00000146223	11429.9	-0.337034	0.0685371	-4.91754	8.76375e-07	1.74226e-05
ENSG00000196196	139.817	1.03942	0.211438	4.91593	8.8362e-07	1.75474e-05
ENSG00000111057	17986.4	0.566165	0.115246	4.91265	8.98532e-07	1.7824e-05
ENSG00000189056	1312.03	0.626511	0.127592	4.91025	9.09589e-07	1.80115e-05
ENSG00000126603	738.65	0.58922	0.12	4.91017	9.09973e-07	1.80115e-05
ENSG00000161281	654.092	0.921052	0.187646	4.90846	9.17937e-07	1.81493e-05
ENSG00000158669	5339.1	0.315184	0.0642246	4.90753	9.22286e-07	1.82154e-05
ENSG00000159131	5833.59	-0.331352	0.0675393	-4.90606	9.29263e-07	1.83332e-05
ENSG00000169239	337.589	-0.692078	0.141268	-4.89904	9.63048e-07	1.89791e-05
ENSG00000151229	712.93	0.59098	0.120776	4.8932	9.92083e-07	1.953e-05
ENSG00000149809	267.17	-0.825084	0.168921	-4.88444	1.03726e-06	2.03971e-05
ENSG00000163660	5456.24	-0.402725	0.0824946	-4.88183	1.05105e-06	2.0646e-05
ENSG00000026559	322.471	0.833196	0.170682	4.88156	1.05248e-06	2.06517e-05
ENSG00000213983	566.892	-0.691849	0.141911	-4.87524	1.08677e-06	2.13015e-05
ENSG00000116489	17659.4	-0.349471	0.0718016	-4.86717	1.1321e-06	2.21659e-05
ENSG00000072786	5297.41	0.408604	0.0840298	4.8626	1.15853e-06	2.26588e-05
ENSG00000166913	28947.4	0.290556	0.0597594	4.8621	1.16148e-06	2.2692e-05
ENSG00000164574	14045.9	0.345047	0.0709873	4.86068	1.16984e-06	2.28307e-05
ENSG00000145287	319.519	1.10266	0.227222	4.85281	1.21726e-06	2.37308e-05
ENSG00000133083	394.344	0.791722	0.163207	4.85104	1.22816e-06	2.39175e-05
ENSG00000113504	373.45	-0.675249	0.139209	-4.8506	1.23091e-06	2.39395e-05
ENSG00000176485	1235.35	0.613004	0.126381	4.85043	1.23193e-06	2.39395e-05
ENSG00000173801	2351.27	-0.524741	0.10826	-4.84707	1.253e-06	2.43227e-05
ENSG00000135636	115.184	1.23215	0.254254	4.84616	1.25877e-06	2.44085e-05
ENSG00000115295	5124.2	-0.367871	0.0759179	-4.84564	1.26207e-06	2.44464e-05
ENSG00000085719	7406.81	-0.448259	0.0925127	-4.84538	1.26368e-06	2.44515e-05
ENSG00000167005	2668.57	-0.458706	0.0946966	-4.84395	1.2728e-06	2.46016e-05
ENSG00000126562	1458.35	-0.555385	0.114801	-4.83779	1.3129e-06	2.53497e-05
ENSG00000125870	4431.37	-0.46751	0.096642	-4.83754	1.31456e-06	2.53545e-05
ENSG00000229619	715.607	0.543856	0.112446	4.8366	1.32078e-06	2.54475e-05
ENSG00000109501	4781.04	0.45549	0.0942181	4.83442	1.33536e-06	2.57011e-05
ENSG00000115091	42730.2	0.325671	0.0674225	4.8303	1.36328e-06	2.62106e-05
ENSG00000126458	6040.58	0.671973	0.139266	4.82512	1.39919e-06	2.68724e-05
ENSG00000078804	3736.28	0.473825	0.0982064	4.82478	1.40156e-06	2.68895e-05
ENSG00000143382	1328.41	0.542669	0.112501	4.82368	1.4093e-06	2.70094e-05
ENSG00000183098	739.503	0.515108	0.106857	4.82053	1.43174e-06	2.74104e-05
ENSG00000143318	36.8587	2.09454	0.434619	4.81925	1.441e-06	2.75586e-05
ENSG00000137094	1607.86	0.44738	0.0928837	4.81656	1.46056e-06	2.79032e-05
ENSG00000246273	1022.93	-0.733984	0.152459	-4.8143	1.47719e-06	2.81911e-05
ENSG00000164764	319.278	1.12913	0.234724	4.81046	1.50582e-06	2.86771e-05
ENSG00000008283	1532.29	0.471626	0.0980392	4.81058	1.50489e-06	2.86771e-05
ENSG00000184564	647.953	0.735127	0.152931	4.80692	1.53277e-06	2.91596e-05
ENSG00000167861	53.0093	-1.66554	0.346519	-4.80649	1.53607e-06	2.91918e-05
ENSG00000134901	1929.56	0.46737	0.0972936	4.80371	1.5575e-06	2.9568e-05
ENSG00000131437	1253.65	-0.474243	0.098736	-4.80314	1.56196e-06	2.96217e-05
ENSG00000069974	1013.74	-0.506809	0.10553	-4.80252	1.56682e-06	2.96828e-05
ENSG00000197937	874.198	-0.500594	0.104243	-4.80218	1.56946e-06	2.97017e-05
ENSG00000137868	126.556	-1.24927	0.260188	-4.8014	1.57558e-06	2.97864e-05
ENSG00000023171	2940.1	0.51139	0.106518	4.80098	1.57889e-06	2.98179e-05
ENSG00000285744	157.52	1.07309	0.223661	4.79786	1.60372e-06	3.02553e-05
ENSG00000111087	641.293	0.638646	0.133134	4.79702	1.61045e-06	3.03505e-05
ENSG00000131019	698.335	-0.519148	0.108263	-4.79523	1.62489e-06	3.05908e-05
ENSG00000174695	7612.82	0.363145	0.0758392	4.78836	1.68152e-06	3.16241e-05
ENSG00000177432	917.643	-0.528712	0.110427	-4.7879	1.68536e-06	3.16635e-05
ENSG00000143507	1379.35	0.49763	0.103971	4.78625	1.69929e-06	3.18921e-05
ENSG00000269713	2559.07	-0.470121	0.0982497	-4.78497	1.71015e-06	3.20627e-05
ENSG00000166197	7854.27	-0.367536	0.0768642	-4.78162	1.73885e-06	3.25671e-05
ENSG00000013293	72.4379	-1.37789	0.288187	-4.78125	1.74206e-06	3.25934e-05
ENSG00000165821	607.763	-0.708443	0.148203	-4.78022	1.75106e-06	3.2728e-05
ENSG00000108828	20338.7	0.411531	0.0860944	4.77999	1.75303e-06	3.27311e-05
ENSG00000188483	553.805	0.804558	0.168377	4.77831	1.76773e-06	3.29715e-05
ENSG00000162576	18763.8	0.546577	0.114402	4.77768	1.7733e-06	3.30074e-05
ENSG00000170049	196.38	-0.837332	0.175255	-4.77779	1.77234e-06	3.30074e-05
ENSG00000278730	941.227	0.637034	0.133421	4.77463	1.80037e-06	3.34768e-05
ENSG00000101187	236.224	-1.05316	0.22072	-4.77146	1.82895e-06	3.39734e-05
ENSG00000164638	277.231	0.816788	0.171236	4.76995	1.84275e-06	3.41248e-05
ENSG00000155158	926.526	0.488907	0.102497	4.76995	1.84274e-06	3.41248e-05
ENSG00000189091	14716.8	-0.353605	0.0741271	-4.77025	1.83997e-06	3.41248e-05
ENSG00000086619	458.982	-0.63172	0.132476	-4.76858	1.8553e-06	3.43222e-05
ENSG00000129932	870.521	0.665645	0.139649	4.76654	1.87412e-06	3.46349e-05
ENSG00000166448	690.004	0.838774	0.176086	4.76344	1.90322e-06	3.51368e-05
ENSG00000196937	4412.26	0.337343	0.0708417	4.76192	1.91759e-06	3.5366e-05
ENSG00000138081	3183.36	-0.523462	0.109995	-4.75898	1.94576e-06	3.58491e-05
ENSG00000140443	8316.99	0.459547	0.0965727	4.75856	1.94979e-06	3.58868e-05
ENSG00000279673	63.4027	1.4081	0.295968	4.75763	1.95883e-06	3.6016e-05
ENSG00000138668	16149.5	-0.437266	0.0919124	-4.75742	1.96078e-06	3.6016e-05
ENSG00000168385	39184.6	-0.254311	0.0534633	-4.75674	1.96746e-06	3.6102e-05
ENSG00000134874	4438.27	-0.273321	0.0575096	-4.75261	2.00809e-06	3.68102e-05
ENSG00000116922	1203.17	-0.360262	0.0758135	-4.75195	2.01463e-06	3.68928e-05
ENSG00000137216	3097.96	0.368786	0.0776135	4.75157	2.01848e-06	3.69259e-05
ENSG00000180891	3365.89	0.382705	0.0806162	4.74725	2.062e-06	3.76841e-05
ENSG00000108523	4405.73	-0.431995	0.091012	-4.74657	2.06893e-06	3.77725e-05
ENSG00000159423	2062.45	0.495801	0.104529	4.74317	2.10403e-06	3.83747e-05
ENSG00000102547	1173.28	-0.478256	0.100874	-4.74115	2.12512e-06	3.87204e-05
ENSG00000137770	1960.47	-0.535457	0.112953	-4.74052	2.13168e-06	3.88008e-05
ENSG00000141696	5573.69	0.413506	0.0873146	4.73582	2.18171e-06	3.96716e-05
ENSG00000138134	1081.49	-0.456152	0.096343	-4.73467	2.19416e-06	3.98581e-05
ENSG00000101361	7652.81	-0.36837	0.0778113	-4.73414	2.19981e-06	3.99206e-05
ENSG00000100842	2007.69	0.426957	0.0902494	4.73085	2.23578e-06	4.04922e-05
ENSG00000185379	1028.82	-0.407042	0.0860393	-4.73089	2.23542e-06	4.04922e-05
ENSG00000109452	5114.64	-0.610849	0.129127	-4.7306	2.23858e-06	4.05024e-05
ENSG00000198142	2780.68	-0.440888	0.0932234	-4.72937	2.25217e-06	4.07075e-05
ENSG00000124370	511.445	0.660001	0.139586	4.72828	2.26431e-06	4.0882e-05
ENSG00000205213	2928.65	0.451598	0.0955136	4.7281	2.26633e-06	4.0882e-05
ENSG00000198756	485.909	0.62176	0.131537	4.7269	2.27974e-06	4.1083e-05
ENSG00000145349	9202.13	0.376339	0.0796244	4.72643	2.28504e-06	4.11375e-05
ENSG00000157637	7706.58	0.422474	0.0894165	4.72479	2.30351e-06	4.14289e-05
ENSG00000148943	2398.42	-0.462501	0.0978953	-4.72445	2.30739e-06	4.14575e-05
ENSG00000129315	2912.6	-0.497494	0.105414	-4.71945	2.36487e-06	4.24481e-05
ENSG00000176155	1420.57	-0.41318	0.0875864	-4.7174	2.38873e-06	4.28339e-05
ENSG00000135930	6251.5	0.33062	0.0701335	4.71415	2.42726e-06	4.34388e-05
ENSG00000100206	133.576	-1.17305	0.248828	-4.7143	2.42538e-06	4.34388e-05
ENSG00000164808	2934.93	-0.316113	0.0671296	-4.709	2.48932e-06	4.45055e-05
ENSG00000132854	43.5046	2.52917	0.537544	4.70504	2.5381e-06	4.53329e-05
ENSG00000088854	2612.73	0.462132	0.0982541	4.70344	2.55817e-06	4.56463e-05
ENSG00000007866	6095.67	0.359604	0.0764695	4.70258	2.56899e-06	4.57942e-05
ENSG00000092094	1112.5	-0.484236	0.103004	-4.70113	2.58732e-06	4.60756e-05
ENSG00000140044	5380.41	0.588536	0.125214	4.70023	2.59874e-06	4.62335e-05
ENSG00000138356	2659.58	-0.663763	0.141245	-4.69936	2.60976e-06	4.63409e-05
ENSG00000198642	4142.99	-0.395385	0.0841361	-4.69935	2.60989e-06	4.63409e-05
ENSG00000158711	3916.21	-0.520682	0.110889	-4.69551	2.65944e-06	4.71744e-05
ENSG00000163788	1526.06	-0.427361	0.0910351	-4.69447	2.67302e-06	4.73689e-05
ENSG00000246985	376.144	0.813502	0.17341	4.69119	2.71616e-06	4.80864e-05
ENSG00000166526	1880.33	-0.353751	0.0754424	-4.68901	2.74525e-06	4.85539e-05
ENSG00000122958	4659.41	-0.379787	0.0810675	-4.68483	2.80197e-06	4.94604e-05
ENSG00000132603	2853.42	-0.311812	0.0665553	-4.68501	2.7994e-06	4.94604e-05
ENSG00000140545	21518.7	0.450752	0.0962288	4.68417	2.81101e-06	4.95718e-05
ENSG00000176928	1518.56	0.497879	0.106397	4.67946	2.87627e-06	5.06732e-05
ENSG00000101605	138.025	1.00456	0.214738	4.67804	2.89624e-06	5.09681e-05
ENSG00000125965	31.93	-2.42264	0.517893	-4.67787	2.89863e-06	5.09681e-05
ENSG00000182768	1659.52	0.396658	0.0848124	4.67688	2.91271e-06	5.11659e-05
ENSG00000103994	6700.51	-0.551102	0.117923	-4.67341	2.96232e-06	5.19871e-05
ENSG00000076067	7821.16	-0.315819	0.0675838	-4.67299	2.96841e-06	5.20434e-05
ENSG00000196850	1560.86	-0.441753	0.0945724	-4.67106	2.99654e-06	5.24857e-05
ENSG00000186918	1537.44	-0.519052	0.111137	-4.67039	3.00631e-06	5.26061e-05
ENSG00000130720	498.331	0.773375	0.165696	4.66744	3.04978e-06	5.33152e-05
ENSG00000140511	503.488	0.859877	0.184354	4.66428	3.09697e-06	5.4088e-05
ENSG00000183617	2032.67	0.572922	0.122855	4.6634	3.11031e-06	5.42686e-05
ENSG00000129055	4555.71	0.387823	0.0832096	4.66079	3.14993e-06	5.4907e-05
ENSG00000106804	406.051	-0.842452	0.18084	-4.65856	3.18425e-06	5.54332e-05
ENSG00000187688	2095.35	0.39738	0.0853033	4.65843	3.18624e-06	5.54332e-05
ENSG00000117592	58208.8	0.475428	0.102076	4.65759	3.19932e-06	5.55957e-05
ENSG00000103599	80.0728	-1.22143	0.262254	-4.65744	3.20172e-06	5.55957e-05
ENSG00000128309	2463.38	0.578773	0.124375	4.65344	3.26448e-06	5.66313e-05
ENSG00000138119	57567.3	0.393823	0.0846561	4.65203	3.2868e-06	5.69638e-05
ENSG00000090539	152.9	1.05647	0.227179	4.6504	3.31299e-06	5.73629e-05
ENSG00000140264	17666.2	0.659554	0.14187	4.649	3.33552e-06	5.76428e-05
ENSG00000101104	1812.61	-0.629368	0.135377	-4.649	3.3354e-06	5.76428e-05
ENSG00000136205	25324	-0.571014	0.122856	-4.64782	3.35465e-06	5.79181e-05
ENSG00000117226	4152.99	-0.414692	0.0892633	-4.64572	3.3889e-06	5.84536e-05
ENSG00000153944	2477.12	-0.494386	0.106434	-4.64502	3.40051e-06	5.85982e-05
ENSG00000170088	1425.4	-0.492539	0.106088	-4.64273	3.43833e-06	5.91373e-05
ENSG00000233369	557.699	-0.530543	0.114272	-4.64281	3.43709e-06	5.91373e-05
ENSG00000180346	979.236	0.415256	0.0894601	4.6418	3.45383e-06	5.93475e-05
ENSG00000030110	1958.18	0.363991	0.0784285	4.64106	3.46622e-06	5.95039e-05
ENSG00000169744	1189.9	0.374465	0.0807412	4.63784	3.5207e-06	6.0382e-05
ENSG00000155099	1229.41	0.402339	0.0868101	4.6347	3.5746e-06	6.12484e-05
ENSG00000103044	112.137	1.07404	0.231886	4.63174	3.62608e-06	6.20718e-05
ENSG00000189221	39.1519	1.48553	0.320925	4.62891	3.67588e-06	6.28649e-05
ENSG00000056558	467.671	0.836333	0.180773	4.62641	3.72053e-06	6.35685e-05
ENSG00000128394	420.264	-0.839065	0.181425	-4.62485	3.74873e-06	6.39899e-05
ENSG00000149532	5912.56	-0.380657	0.0823178	-4.62424	3.75983e-06	6.41189e-05
ENSG00000173273	1180.41	-0.796657	0.17246	-4.61937	3.84905e-06	6.55787e-05
ENSG00000141424	9212.02	0.370963	0.0803272	4.61814	3.87189e-06	6.59059e-05
ENSG00000010438	285.377	-0.731922	0.158499	-4.61784	3.87754e-06	6.594e-05
ENSG00000150867	4051.31	0.345868	0.0749155	4.61677	3.89762e-06	6.62193e-05
ENSG00000147027	14776.3	0.463296	0.100488	4.61048	4.01746e-06	6.81179e-05
ENSG00000166949	8888.86	-0.460541	0.0998875	-4.6106	4.01514e-06	6.81179e-05
ENSG00000179820	17875.1	0.431106	0.0935091	4.61031	4.02065e-06	6.81179e-05
ENSG00000148926	10288.6	-0.501249	0.108729	-4.61006	4.02558e-06	6.81376e-05
ENSG00000119048	3862.72	0.455347	0.0988041	4.60859	4.05418e-06	6.85577e-05
ENSG00000101608	27292.5	0.49568	0.107605	4.60648	4.09543e-06	6.91907e-05
ENSG00000121644	5455.84	-0.33	0.0716705	-4.6044	4.1365e-06	6.98194e-05
ENSG00000117758	6427.36	0.32025	0.069576	4.60289	4.16673e-06	7.02642e-05
ENSG00000143164	6906.14	0.321066	0.0697718	4.60166	4.1914e-06	7.06144e-05
ENSG00000099783	16494.9	-0.330772	0.0719044	-4.60016	4.22164e-06	7.10577e-05
ENSG00000154767	3488.17	-0.349557	0.0760153	-4.5985	4.25539e-06	7.15592e-05
ENSG00000121361	745.232	-0.435286	0.0947038	-4.59629	4.3009e-06	7.22575e-05
ENSG00000124702	4772.55	0.382641	0.083273	4.59501	4.32721e-06	7.26322e-05
ENSG00000137815	5395.82	-0.294994	0.0642056	-4.59453	4.33736e-06	7.27351e-05
ENSG00000106344	2544.98	-0.344321	0.0749884	-4.59165	4.39752e-06	7.36757e-05
ENSG00000127483	17698.3	-0.356812	0.0777335	-4.5902	4.42821e-06	7.41214e-05
ENSG00000154640	2661.21	-0.50389	0.109812	-4.58868	4.46064e-06	7.45952e-05
ENSG00000150938	97348.4	0.446008	0.0972117	4.58801	4.47492e-06	7.47001e-05
ENSG00000172638	18084.1	0.438715	0.0956222	4.588	4.47516e-06	7.47001e-05
ENSG00000117676	262.812	-0.81356	0.177413	-4.58569	4.52493e-06	7.54614e-05
ENSG00000156026	3261.33	0.312986	0.0682806	4.58382	4.56557e-06	7.60691e-05
ENSG00000182985	2033.58	0.554685	0.121066	4.58169	4.61227e-06	7.67764e-05
ENSG00000268388	1359.72	-0.495262	0.108101	-4.58148	4.61705e-06	7.67854e-05
ENSG00000170759	23278.1	0.56337	0.122982	4.58093	4.62921e-06	7.68586e-05
ENSG00000047056	1852.28	-0.398957	0.0870915	-4.58089	4.62993e-06	7.68586e-05
ENSG00000182809	539.547	0.812514	0.177382	4.58058	4.63692e-06	7.6904e-05
ENSG00000163605	5191.71	-0.383022	0.0836895	-4.57671	4.72353e-06	7.82689e-05
ENSG00000203705	492.511	-0.58848	0.128599	-4.57607	4.73788e-06	7.84348e-05
ENSG00000079308	15320.6	0.541614	0.118426	4.57345	4.7976e-06	7.93509e-05
ENSG00000167123	9979	0.488248	0.106779	4.5725	4.81935e-06	7.9638e-05
ENSG00000115365	5051.95	-0.365734	0.0799957	-4.57192	4.83275e-06	7.97867e-05
ENSG00000087111	5693.45	0.399943	0.0875539	4.56796	4.92487e-06	8.12334e-05
ENSG00000183576	4582.12	0.286662	0.0628175	4.56341	5.03295e-06	8.29406e-05
ENSG00000092199	39648.2	-0.323341	0.0708916	-4.56106	5.08957e-06	8.37975e-05
ENSG00000233098	53.2821	1.66255	0.364776	4.55773	5.17104e-06	8.50614e-05
ENSG00000142173	114403	0.459084	0.100859	4.55172	5.3208e-06	8.74456e-05
ENSG00000205542	72842.5	0.497252	0.109302	4.54932	5.38185e-06	8.83687e-05
ENSG00000130748	291.661	1.02931	0.226311	4.54822	5.41024e-06	8.87544e-05
ENSG00000230183	20.8767	1.89168	0.416083	4.54639	5.4573e-06	8.94454e-05
ENSG00000134602	448.972	0.755897	0.166274	4.5461	5.4649e-06	8.94889e-05
ENSG00000052795	3138.79	0.475168	0.104544	4.54513	5.49006e-06	8.98198e-05
ENSG00000198825	2686.97	0.300146	0.0661023	4.54063	5.60871e-06	9.16781e-05
ENSG00000165030	1396.69	0.500636	0.110284	4.5395	5.63884e-06	9.20875e-05
ENSG00000167191	484.404	-0.67746	0.149267	-4.53857	5.66363e-06	9.24091e-05
ENSG00000100003	947.416	-0.402607	0.0887259	-4.53765	5.68858e-06	9.27326e-05
ENSG00000049130	6210.33	-0.642106	0.141645	-4.5332	5.80973e-06	9.46223e-05
ENSG00000011028	50343.7	0.4069	0.0897955	4.5314	5.85931e-06	9.53441e-05
ENSG00000171408	152.717	1.22164	0.269777	4.52835	5.94466e-06	9.66418e-05
ENSG00000110660	428.411	-0.68547	0.151379	-4.52817	5.94973e-06	9.66418e-05
ENSG00000119900	5853	-0.466051	0.10296	-4.52654	5.9956e-06	9.72996e-05
ENSG00000244509	4001.62	-0.357779	0.0790612	-4.52535	6.02966e-06	9.77648e-05
ENSG00000076555	362.703	-0.644609	0.142453	-4.52507	6.03759e-06	9.78056e-05
ENSG00000222035	84.5676	1.22764	0.271337	4.52441	6.05635e-06	9.79849e-05
ENSG00000134851	8394.91	0.333248	0.0736573	4.5243	6.05947e-06	9.79849e-05
ENSG00000156052	6323.69	0.350064	0.0773823	4.52383	6.0731e-06	9.81177e-05
ENSG00000115844	213.848	1.01498	0.224498	4.52112	6.15146e-06	9.9295e-05
ENSG00000143067	1587.74	0.411866	0.0911349	4.5193	6.20442e-06	0.000100061
ENSG00000168268	9296.12	0.484737	0.107289	4.51807	6.24072e-06	0.000100557
ENSG00000140382	2066.12	-0.395613	0.0875821	-4.51705	6.27062e-06	0.000100949
ENSG00000123610	336.022	-1.04318	0.230985	-4.51622	6.2954e-06	0.000101258
ENSG00000115970	2290.9	-0.321761	0.0712523	-4.51579	6.30799e-06	0.000101285
ENSG00000246090	181.894	0.693423	0.153555	4.51578	6.30832e-06	0.000101285
ENSG00000140937	24249.2	0.334567	0.0740947	4.51541	6.31955e-06	0.000101376
ENSG00000167110	8939.42	0.292026	0.0646907	4.51419	6.35605e-06	0.000101861
ENSG00000290644	38.1281	-1.7226	0.381612	-4.51402	6.36104e-06	0.000101861
ENSG00000116560	22074.1	-0.368788	0.0817168	-4.513	6.39168e-06	0.000102261
ENSG00000001167	2554.2	-0.409953	0.0908657	-4.51164	6.43289e-06	0.00010283
ENSG00000075303	1143.72	-0.535853	0.118862	-4.50819	6.53825e-06	0.000104422
ENSG00000226950	1282.88	0.529953	0.117566	4.5077	6.55335e-06	0.000104571
ENSG00000164953	562.125	-0.547266	0.121414	-4.50744	6.56152e-06	0.000104609
ENSG00000162980	1382.58	-0.459766	0.102017	-4.50675	6.58276e-06	0.000104855
ENSG00000100813	14776	-0.28356	0.0629216	-4.50655	6.58895e-06	0.000104862
ENSG00000184083	1160.89	-0.483656	0.107329	-4.5063	6.59689e-06	0.000104896
ENSG00000102879	235.885	-0.879059	0.195183	-4.50378	6.67562e-06	0.000106054
ENSG00000055813	801.387	0.709333	0.157534	4.50272	6.70888e-06	0.00010649
ENSG00000067560	27948.3	0.402071	0.0893364	4.50064	6.77478e-06	0.000107441
ENSG00000249859	731.563	-0.514394	0.114312	-4.4999	6.79855e-06	0.000107724
ENSG00000158122	1899.63	0.394365	0.0876686	4.49836	6.84796e-06	0.000108412
ENSG00000224043	150.33	-0.830008	0.184561	-4.4972	6.88532e-06	0.000108908
ENSG00000111666	2028.43	0.364201	0.0810035	4.49612	6.9205e-06	0.000109369
ENSG00000172757	92318.3	0.365709	0.0813677	4.49453	6.97252e-06	0.000109999
ENSG00000140497	6349.43	0.3483	0.0774928	4.49461	6.96985e-06	0.000109999
ENSG00000241553	7754.27	0.442396	0.0985264	4.49012	7.1182e-06	0.000112155
ENSG00000162174	62.3354	-1.62141	0.361113	-4.49002	7.12157e-06	0.000112155
ENSG00000257219	178.242	-1.06662	0.237819	-4.485	7.29138e-06	0.00011473
ENSG00000163125	3458.49	-0.450529	0.100498	-4.48298	7.36091e-06	0.000115723
ENSG00000005469	1412.3	-0.397114	0.0886169	-4.48124	7.42091e-06	0.000116566
ENSG00000186660	6972.5	-0.402785	0.0899449	-4.47813	7.52989e-06	0.000118175
ENSG00000139433	4547.72	0.331724	0.0740864	4.47753	7.55129e-06	0.000118408
ENSG00000137960	68.3906	-1.33876	0.299124	-4.4756	7.61983e-06	0.000119379
ENSG00000138138	3447.51	-0.336179	0.0751197	-4.47525	7.63221e-06	0.00011947
ENSG00000197594	2899.72	0.716313	0.160111	4.47386	7.68203e-06	0.000120146
ENSG00000117298	24350.8	-0.404477	0.0904498	-4.47184	7.75486e-06	0.000121181
ENSG00000157168	7066.83	-0.598514	0.133867	-4.47097	7.7864e-06	0.000121569
ENSG00000136213	1526.17	0.441867	0.0988553	4.46984	7.82783e-06	0.000122005
ENSG00000142279	2599.56	0.4356	0.0974509	4.46994	7.82412e-06	0.000122005
ENSG00000065809	3769.67	-0.424102	0.0949143	-4.46826	7.88584e-06	0.000122804
ENSG00000160685	2485.06	0.386488	0.0865052	4.46781	7.90261e-06	0.000122959
ENSG00000288066	351.305	-0.671807	0.150432	-4.46587	7.97459e-06	0.000123972
ENSG00000108946	18387.9	-0.309349	0.0692853	-4.46486	8.01196e-06	0.000124446
ENSG00000173153	1347.43	0.438909	0.0984222	4.45945	8.21683e-06	0.000127519
ENSG00000198712	337139	0.419367	0.0940517	4.45891	8.23791e-06	0.000127737
ENSG00000138495	1476.93	0.596288	0.133737	4.45866	8.24736e-06	0.000127774
ENSG00000166557	9323.47	0.457322	0.102588	4.45786	8.27823e-06	0.000128143
ENSG00000149054	549.141	-0.46904	0.105263	-4.45588	8.35503e-06	0.000129221
ENSG00000115520	2528.89	0.329561	0.0739883	4.45423	8.41933e-06	0.000130104
ENSG00000148798	650.471	0.526498	0.118207	4.45403	8.42732e-06	0.000130117
ENSG00000166396	11928.9	0.509442	0.114433	4.45186	8.51277e-06	0.000131324
ENSG00000165886	1923.12	0.56563	0.127124	4.44944	8.60925e-06	0.0001327
ENSG00000099203	698.79	0.505539	0.113665	4.44762	8.68288e-06	0.000133721
ENSG00000136450	6913.55	-0.460995	0.103669	-4.4468	8.71607e-06	0.000134118
ENSG00000227496	46.32	2.14604	0.482704	4.44586	8.75389e-06	0.000134586
ENSG00000137492	3497.85	-0.331948	0.0747212	-4.44249	8.89243e-06	0.0001366
ENSG00000122643	1451.56	-0.461383	0.103863	-4.44222	8.90355e-06	0.000136654
ENSG00000143179	2870.96	-0.331408	0.0746807	-4.43767	9.09382e-06	0.000139457
ENSG00000102996	327.455	0.78679	0.177318	4.43717	9.11477e-06	0.00013966
ENSG00000187325	1920.1	-0.401907	0.0906297	-4.4346	9.22433e-06	0.000141219
ENSG00000079257	1218.96	-0.635866	0.143444	-4.43285	9.29962e-06	0.000142251
ENSG00000122557	1980.54	-0.327621	0.0739247	-4.43182	9.3443e-06	0.000142814
ENSG00000079841	107.998	1.10152	0.249175	4.42065	9.84033e-06	0.000150268
ENSG00000185753	1376.75	-0.344108	0.0778858	-4.41812	9.95651e-06	0.000151914
ENSG00000122490	2592.08	0.461342	0.104446	4.41706	1.00055e-05	0.000152533
ENSG00000145284	2107.68	0.348458	0.0788959	4.41668	1.0023e-05	0.000152672
ENSG00000158050	85.6723	1.32823	0.30075	4.41638	1.00366e-05	0.00015275
ENSG00000068971	1903.09	0.369732	0.0837238	4.41609	1.00504e-05	0.000152832
ENSG00000134996	2396.52	0.380353	0.0861939	4.41276	1.02062e-05	0.000155071
ENSG00000179476	428.064	0.61245	0.138876	4.41004	1.03352e-05	0.0001569
ENSG00000106348	7620.89	0.38062	0.0863452	4.40811	1.04274e-05	0.000158167
ENSG00000141429	4173.29	0.398076	0.0903114	4.40781	1.04419e-05	0.000158254
ENSG00000131737	902.467	-1.16843	0.265118	-4.40721	1.04709e-05	0.000158561
ENSG00000167595	1181.33	-0.408792	0.0928564	-4.40241	1.07055e-05	0.000161977
ENSG00000152291	6800.89	-0.375206	0.0852331	-4.40212	1.07198e-05	0.000162059
ENSG00000149480	7763.09	-0.260367	0.0591609	-4.40099	1.07757e-05	0.000162632
ENSG00000128274	682.128	0.738771	0.167859	4.40114	1.07683e-05	0.000162632
ENSG00000197405	59.2071	1.21254	0.275611	4.39945	1.08527e-05	0.000163658
ENSG00000186767	561.773	-0.881305	0.200345	-4.39893	1.08785e-05	0.00016391
ENSG00000092841	89809.3	0.532661	0.121102	4.39845	1.09028e-05	0.00016414
ENSG00000166452	1793.4	0.398584	0.090758	4.39172	1.12456e-05	0.00016916
ENSG00000177788	284.042	-0.687437	0.156629	-4.38897	1.13891e-05	0.000171177
ENSG00000138772	682.978	0.515405	0.117439	4.3887	1.1403e-05	0.000171243
ENSG00000213015	1832.5	0.485225	0.11058	4.388	1.144e-05	0.000171657
ENSG00000175906	1436.21	0.584958	0.133384	4.38553	1.15705e-05	0.000173471
ENSG00000141002	6709.33	0.305929	0.0697636	4.38522	1.1587e-05	0.000173575
ENSG00000019549	4670.63	0.375892	0.0857451	4.38383	1.16613e-05	0.000174544
ENSG00000118965	1061	-0.549066	0.125264	-4.38325	1.16919e-05	0.000174713
ENSG00000179218	111640	0.259209	0.0591339	4.38343	1.16826e-05	0.000174713
ENSG00000198833	7795.06	0.294763	0.0672509	4.38303	1.17039e-05	0.000174748
ENSG00000197982	1717.34	0.68573	0.156502	4.38161	1.17804e-05	0.000175745
ENSG00000168300	2363.31	-0.437919	0.099973	-4.38038	1.18474e-05	0.000176599
ENSG00000148153	2032.39	-0.408821	0.0933483	-4.37953	1.18936e-05	0.000177143
ENSG00000197779	732.835	-0.511842	0.116883	-4.3791	1.19172e-05	0.000177203
ENSG00000133195	1341.58	0.373586	0.0853084	4.37924	1.19094e-05	0.000177203
ENSG00000133789	7985.09	-0.319282	0.0729316	-4.37783	1.19864e-05	0.000178085
ENSG00000132780	7533.51	-0.510385	0.116599	-4.37725	1.20188e-05	0.000178252
ENSG00000272789	96.7955	1.31289	0.29994	4.37716	1.20234e-05	0.000178252
ENSG00000182504	1615.14	-0.690046	0.157649	-4.3771	1.20271e-05	0.000178252
ENSG00000172262	2605.3	-0.29191	0.0666991	-4.37653	1.20585e-05	0.000178487
ENSG00000183283	11006.6	0.269299	0.0615337	4.37645	1.20627e-05	0.000178487
ENSG00000121769	170.593	0.870387	0.199211	4.36918	1.24714e-05	0.000184384
ENSG00000158301	906.123	-0.493082	0.112872	-4.36851	1.25098e-05	0.0001848
ENSG00000196652	1764.32	-0.31318	0.0717092	-4.36736	1.25756e-05	0.00018562
ENSG00000123364	74.6085	1.23332	0.282429	4.36683	1.26062e-05	0.000185921
ENSG00000103202	9300.46	0.418711	0.0959278	4.36485	1.2721e-05	0.000187461
ENSG00000167721	4026.86	-0.341523	0.0782606	-4.36392	1.27753e-05	0.000188109
ENSG00000145022	2175.63	0.408059	0.0935178	4.36343	1.28038e-05	0.000188375
ENSG00000084693	1748.86	-0.365068	0.0836978	-4.36174	1.29031e-05	0.000189682
ENSG00000100335	3796.32	-0.287702	0.0659742	-4.36083	1.29569e-05	0.000190319
ENSG00000291214	471.059	0.575784	0.13207	4.35968	1.30251e-05	0.000191165
ENSG00000162650	1509.18	-0.62526	0.143438	-4.35911	1.30595e-05	0.000191514
ENSG00000108953	17081.2	0.240931	0.0552731	4.35892	1.30707e-05	0.000191523
ENSG00000169967	4588.9	0.403414	0.0926908	4.35226	1.34743e-05	0.000197278
ENSG00000166348	790.974	-0.658041	0.151227	-4.35134	1.35306e-05	0.000197942
ENSG00000165175	2512.26	0.503256	0.115666	4.35093	1.35562e-05	0.000198158
ENSG00000134987	3142.57	-0.507217	0.11665	-4.34818	1.37272e-05	0.000200495
ENSG00000177459	209.162	-0.841448	0.193575	-4.34689	1.38084e-05	0.000201475
ENSG00000121067	4474.12	0.297695	0.068487	4.34675	1.38171e-05	0.000201475
ENSG00000269837	168.386	-0.761384	0.175169	-4.34658	1.38277e-05	0.000201475
ENSG00000143457	2071.2	-0.401766	0.0924618	-4.34521	1.39143e-05	0.000202529
ENSG00000170266	6585.27	0.386362	0.0889195	4.34508	1.39224e-05	0.000202529
ENSG00000118961	1383.62	-0.356386	0.082046	-4.34374	1.40079e-05	0.00020361
ENSG00000106392	1815.7	-0.630507	0.145211	-4.34201	1.41184e-05	0.000205051
ENSG00000127334	3272.83	0.330544	0.0761587	4.3402	1.42356e-05	0.000206588
ENSG00000197713	4122.58	-0.321122	0.0740253	-4.338	1.43784e-05	0.000208326
ENSG00000139719	955.561	-0.411751	0.0949164	-4.33804	1.43761e-05	0.000208326
ENSG00000130956	2191.72	0.372758	0.085941	4.33737	1.44195e-05	0.000208754
ENSG00000260916	941.449	0.57877	0.133477	4.3361	1.45031e-05	0.000209797
ENSG00000082293	10.2371	6.01106	1.3865	4.33543	1.45476e-05	0.000210272
ENSG00000197147	46.5905	-1.64414	0.379263	-4.33509	1.45701e-05	0.00021043
ENSG00000166033	8120.68	0.556325	0.128364	4.33397	1.46444e-05	0.000211334
ENSG00000197321	1384.75	0.652468	0.150558	4.33367	1.46647e-05	0.000211458
ENSG00000122786	139560	0.345077	0.0796366	4.33314	1.46996e-05	0.00021161
ENSG00000276527	26.7016	2.11684	0.488503	4.33331	1.46881e-05	0.00021161
ENSG00000198824	3646.44	-0.429247	0.099065	-4.33298	1.47102e-05	0.00021161
ENSG00000114450	4331.35	-0.495774	0.114498	-4.32996	1.49138e-05	0.000214368
ENSG00000077092	404.116	-0.6897	0.159317	-4.3291	1.49723e-05	0.000215038
ENSG00000285967	578.566	-0.448476	0.103673	-4.32585	1.51943e-05	0.000218054
ENSG00000101782	3824.27	-0.282768	0.0653891	-4.3244	1.52949e-05	0.000219324
ENSG00000164292	15383.8	-0.453924	0.105003	-4.32295	1.53956e-05	0.000220419
ENSG00000167797	2216.78	0.385487	0.0891704	4.32304	1.53897e-05	0.000220419
ENSG00000173705	897.615	0.436835	0.101084	4.32151	1.54962e-05	0.000221509
ENSG00000145908	1111.74	-0.564522	0.130628	-4.32159	1.54911e-05	0.000221509
ENSG00000291174	234.982	0.775836	0.179611	4.31953	1.56365e-05	0.000223338
ENSG00000197380	685.79	0.622417	0.144104	4.31923	1.56574e-05	0.00022346
ENSG00000169136	1521.74	-0.440873	0.102109	-4.31765	1.57698e-05	0.000224888
ENSG00000164828	8037.55	0.272976	0.0632361	4.31677	1.58328e-05	0.000225608
ENSG00000130202	8276.7	0.325826	0.0755142	4.31476	1.59776e-05	0.000227493
ENSG00000236609	287.713	-0.811529	0.188173	-4.31267	1.61298e-05	0.000229479
ENSG00000110422	4431.46	0.49295	0.114328	4.31171	1.61994e-05	0.000230289
ENSG00000162613	10503.5	-0.347592	0.0806886	-4.30782	1.6487e-05	0.00023401
ENSG00000142188	811.583	0.494813	0.114862	4.30789	1.64817e-05	0.00023401
ENSG00000138172	3125.9	0.427088	0.0991719	4.30654	1.65826e-05	0.000235182
ENSG00000135119	145.076	-0.992991	0.230596	-4.30619	1.66088e-05	0.00023537
ENSG00000163520	16368.3	0.473549	0.109976	4.30595	1.66272e-05	0.000235446
ENSG00000143772	803.899	-0.532804	0.123824	-4.30293	1.68556e-05	0.000238494
ENSG00000259775	36.7285	-1.50622	0.35026	-4.30027	1.70587e-05	0.000241179
ENSG00000102804	3999.46	0.325237	0.075636	4.30003	1.70772e-05	0.000241251
ENSG00000182010	913.983	-0.763266	0.177619	-4.2972	1.72967e-05	0.000244162
ENSG00000250320	35.5484	1.61022	0.374771	4.29653	1.73492e-05	0.000244712
ENSG00000167118	4376.03	0.362919	0.0844786	4.29599	1.73918e-05	0.000244742
ENSG00000122884	11986.1	0.402828	0.0937649	4.29614	1.73796e-05	0.000244742
ENSG00000198740	1215.84	-0.46486	0.108205	-4.2961	1.7383e-05	0.000244742
ENSG00000185238	1283.8	-0.349051	0.081264	-4.29528	1.74475e-05	0.000245227
ENSG00000166313	3655.6	0.368724	0.0858455	4.2952	1.74534e-05	0.000245227
ENSG00000145216	1752.61	-0.305392	0.0711134	-4.29444	1.75137e-05	0.000245694
ENSG00000048392	4853.08	-0.347265	0.0808632	-4.29447	1.75113e-05	0.000245694
ENSG00000109099	4813.07	0.431776	0.100554	4.29398	1.75498e-05	0.000246009
ENSG00000102098	228.252	-0.817148	0.190324	-4.29347	1.75906e-05	0.00024639
ENSG00000198964	2780.12	0.344135	0.0802012	4.2909	1.7795e-05	0.000249062
ENSG00000180340	8104.11	0.380116	0.0886023	4.29014	1.78561e-05	0.000249723
ENSG00000159214	237.567	-0.672703	0.156853	-4.28874	1.79687e-05	0.000250771
ENSG00000147124	899.629	-0.502685	0.117212	-4.2887	1.79726e-05	0.000250771
ENSG00000078246	4457.95	-0.25704	0.0599304	-4.28898	1.79494e-05	0.000250771
ENSG00000144043	7661.71	0.277786	0.064797	4.28702	1.81083e-05	0.000252277
ENSG00000289688	74.4042	-1.20136	0.280222	-4.28716	1.80968e-05	0.000252277
ENSG00000196396	4766.61	0.241646	0.0563889	4.28536	1.82445e-05	0.000253979
ENSG00000140299	6573.8	-0.314291	0.0733488	-4.28488	1.82836e-05	0.000254327
ENSG00000181045	758.14	0.418303	0.0976316	4.2845	1.83152e-05	0.000254571
ENSG00000069943	664.886	-0.422028	0.0985125	-4.284	1.8356e-05	0.000254943
ENSG00000282556	33.5749	1.75599	0.409938	4.28355	1.83939e-05	0.000255273
ENSG00000178776	16.071	3.42871	0.801138	4.2798	1.8706e-05	0.000259406
ENSG00000112282	2995.4	-0.381937	0.089275	-4.2782	1.88409e-05	0.000261077
ENSG00000092607	821.937	0.44727	0.104551	4.27799	1.88591e-05	0.00026113
ENSG00000139880	1141.14	-0.494392	0.115587	-4.27723	1.89236e-05	0.000261822
ENSG00000119414	4711.49	-0.261579	0.0611608	-4.2769	1.89511e-05	0.000262003
ENSG00000081307	3775.87	-0.307606	0.0719307	-4.27642	1.89923e-05	0.000262372
ENSG00000131507	7671.64	0.309242	0.0723276	4.27557	1.9065e-05	0.000263175
ENSG00000140285	648.735	0.882636	0.206458	4.27513	1.91024e-05	0.000263491
[truncated: 3,668 more rows]

## Sheet: 1.4
#Supplemental Table 1.4. RNA Seq N DMSO vs W DMSO
[truncated: 3,565 more rows]

[truncated: 8 more sheets: 1.5, 1.6, 1.7, 1.8, 1.9, 1.10, 1.11, 1.12]
