# Supplementary material for: A Novel Role for Coilin in Vertebrate Innate Immunity
Source: FASEB J. 2025 Apr 25;39(8):e70580. doi: 10.1096/fj.202403276R (PMC12023821; doi:10.1096/fj.202403276R)
Supplement: Supplementary file 2 — Table S2. [file FSB2-39-e70580-s002.xlsx]

## Sheet: Contents
Table of Contents
Supplmental Table 2.1	DEG GO - N DMSO vs I2 DMSO
Supplmental Table 2.2	DEG GO - N LPS vs I2 LPS
Supplmental Table 2.3	DEG GO - N LPS vs IA LPS
Supplmental Table 2.4	DEG GO - N LPS vs W LPS
Supplmental Table 2.5	Top 46 GO terms of innate immunity
Supplmental Table 2.6	DAS GO - N DMSO vs I2 DMSO
Supplmental Table 2.7	DAS GO - N LPS vs I2 LPS

## Sheet: 2.1
#Supplemental Table 2.1. DEG GO - N DMSO vs I2 DMSO
	ONTOLOGY	ID	Description	setSize	enrichmentScore	NES	pvalue	p.adjust	qvalue	rank	leading_edge	core_enrichment
GO:0003677	MF	GO:0003677	DNA binding	716	-0.323557	-2.01178	7.80641e-15	7.80641e-15	7.14574e-11	1998	tags=57%, list=36%, signal=42%	ZNF75D/NCOR1/MECP2/ZSCAN18/PSIP1/ZKSCAN3/XPC/EP400/RARG/LIN54/SDE2/POGZ/ZNF510/ZNF263/TP53BP1/SRRM1/TBX3/ZNF514/ILF2/STAT3/H3-3B/PPARD/CHD6/MTA2/TAF1B/ZNF550/KDM3B/MTF1/SIM1/RPA1/GTF2I/ZNF814/ETS1/ARID1B/ZSCAN30/ZMYM3/ZNF260/PPP1R10/NR2C1/TSNAX/ZNF300/ZNF841/AGO2/ZNF274/ZNF75A/SP110/TBL1XR1/SIX4/RBAK/RAD51D/MLX/MCM9/GATAD1/ZNF215/ZNF737/EEPD1/SON/PHF6/ZNF548/ZNF426/XRN2/GLI3/ZNF616/ZBTB44/ZNF420/…
GO:0030527	MF	GO:0030527	structural constituent of chromatin	24	-0.781856	-2.70972	2.10416e-09	2.10416e-09	9.63042e-06	689	tags=71%, list=12%, signal=62%	H2BC11/H4C8/H2AC6/H2BC5/H3C10/H1-2/H1-0/H2AC11/H2BC4/H2AC8/H2BC8/H2BC18/H2BC21/H2BC9/H1-3/H2BC17/H4C9
GO:0003690	MF	GO:0003690	double-stranded DNA binding	438	-0.318605	-1.8979	1.57925e-08	1.57925e-08	4.81864e-05	2012	tags=61%, list=36%, signal=42%	TOP1/MSH6/ZNF75D/NCOR1/MECP2/ZSCAN18/PSIP1/ZKSCAN3/XPC/RARG/ZNF510/ZNF263/TBX3/ZNF514/STAT3/H3-3B/PPARD/TAF1B/ZNF550/MTF1/SIM1/ZNF814/ETS1/ZSCAN30/ZNF260/NR2C1/ZNF300/ZNF841/AGO2/ZNF274/ZNF75A/TBL1XR1/SIX4/RBAK/MLX/ZNF215/ZNF737/ZNF548/ZNF426/XRN2/GLI3/ZNF616/ZNF420/CCAR1/ZNF121/ZNF30/TFDP2/THRAP3/ZBTB38/ZNF585B/ZFX/ZNF578/ZNF600/ZNF772/YAP1/NR1D1/ZNF551/ZNF549/ZNF879/PRDM5/ZNF236/MECOM/YBX3/TSPY…
GO:0002376	BP	GO:0002376	immune system process	659	-0.277487	-1.72067	3.57105e-08	3.57105e-08	8.17206e-05	1072	tags=28%, list=19%, signal=26%	FES/ENTPD7/CBLB/TRIM4/SMARCA2/UBA5/RIPOR2/EPS8/MTOR/CACNB3/CD83/PLCG1/SLFN11/EZH2/PRKDC/TGFBR2/PARP14/PRDM1/SOCS5/H2BC12/SMAD3/TIFA/EPG5/KDM6B/LPXN/GPRC5B/IRAK1BP1/APOBEC3F/BTN2A2/THEMIS2/KIF13B/EREG/RACGAP1/DDX17/RCOR1/CD44/ADAMTS13/DCAF1/ENDOD1/DLG1/APOBEC3B/MITF/HMGB1/MAP3K5/FCRLB/SP100/MOSPD2/APOBEC3G/ZBTB26/EXO1/XIAP/SOX11/XRCC5/PPP3CA/TLR3/EGR1/MDK/ZBTB20/SOX9/SAMHD1/SQSTM1/ELF1/OTUD4/CCN3/…
GO:0000786	CC	GO:0000786	nucleosome	37	-0.668674	-2.61662	7.55041e-08	7.55041e-08	0.000138228	689	tags=49%, list=12%, signal=43%	H2BC11/H4C8/H2AC6/H2BC5/H3C10/KAT6B/H1-2/H1-0/H2AC11/H2BC4/H2AC8/H2BC8/H2BC18/H2BC21/H2BC9/H1-3/H2BC17/H4C9
GO:1990837	MF	GO:1990837	sequence-specific double-stranded DNA binding	410	-0.310467	-1.83297	1.03013e-07	1.03013e-07	0.000157158	1957	tags=60%, list=35%, signal=42%	ZNF510/ZNF263/TBX3/ZNF514/STAT3/H3-3B/PPARD/TAF1B/ZNF550/MTF1/SIM1/ZNF814/ETS1/ZSCAN30/ZNF260/NR2C1/ZNF300/ZNF841/AGO2/ZNF274/ZNF75A/TBL1XR1/SIX4/RBAK/MLX/ZNF215/ZNF737/ZNF548/ZNF426/XRN2/GLI3/ZNF616/ZNF420/CCAR1/ZNF121/ZNF30/TFDP2/THRAP3/ZBTB38/ZNF585B/ZFX/ZNF578/ZNF600/ZNF772/YAP1/NR1D1/ZNF551/ZNF549/ZNF879/PRDM5/ZNF236/MECOM/YBX3/TSPYL2/ZNF480/GLIS3/HOXA9/NR3C1/NFIX/ZNF805/RBMX/ZNF224/ZNF577/Z…
GO:0005125	MF	GO:0005125	cytokine activity	50	-0.592884	-2.51152	1.74954e-07	1.74954e-07	0.000228782	600	tags=46%, list=11%, signal=41%	IFNE/CCL2/NRG1/CXCL16/LIF/TNFSF18/C5/CXCL12/IL1A/INHBE/KITLG/BMP2/IL6/CCL7/TNFSF15/IL1B/GDF5/MSTN/CXCL8/TNFRSF11B/NDP/WNT7B/CSF2
GO:0043565	MF	GO:0043565	sequence-specific DNA binding	446	-0.304638	-1.82312	2.15568e-07	2.15568e-07	0.000244836	1998	tags=60%, list=36%, signal=42%	ZNF75D/NCOR1/MECP2/ZSCAN18/ZKSCAN3/RARG/ZNF510/ZNF263/TP53BP1/TBX3/ZNF514/STAT3/H3-3B/PPARD/MTA2/TAF1B/ZNF550/MTF1/SIM1/RPA1/ZNF814/ETS1/ZSCAN30/ZNF260/NR2C1/TSNAX/ZNF300/ZNF841/AGO2/ZNF274/ZNF75A/TBL1XR1/SIX4/RBAK/MLX/GATAD1/ZNF215/ZNF737/ZNF548/ZNF426/XRN2/GLI3/ZNF616/ZNF420/CCAR1/ZNF121/POT1/ZNF30/TFDP2/THRAP3/ZBTB38/ZNF585B/ZFX/NCL/ZNF578/ZNF600/ZNF772/YAP1/NR1D1/ZNF551/ZNF549/ZNF879/PRDM5/ZN…
GO:0001067	MF	GO:0001067	transcription regulatory region nucleic acid binding	393	-0.307488	-1.80841	2.40726e-07	2.40726e-07	0.000244836	1998	tags=61%, list=36%, signal=42%	ZNF75D/NCOR1/ZSCAN18/ZKSCAN3/RARG/LIN54/ZNF510/ZNF263/TBX3/ZNF514/STAT3/H3-3B/PPARD/TAF1B/ZNF550/MTF1/SIM1/ZNF814/ETS1/ZSCAN30/ZNF260/NR2C1/ZNF300/ZNF841/AGO2/ZNF274/ZNF75A/TBL1XR1/SIX4/RBAK/MLX/ZNF215/ZNF737/ZNF548/ZNF426/XRN2/GLI3/ZNF616/ZNF420/CCAR1/ZNF121/ZNF30/TFDP2/THRAP3/ZBTB38/ZNF585B/ZFX/ZNF578/ZNF600/ZNF772/YAP1/NR1D1/ZNF551/ZNF549/ZNF879/PRDM5/ZNF236/MECOM/YBX3/ZNF480/GLIS3/HOXA9/NR3C1…
GO:0030546	MF	GO:0030546	signaling receptor activator activity	105	-0.461502	-2.24037	3.31474e-07	3.31474e-07	0.000303421	600	tags=36%, list=11%, signal=33%	IFNE/EFEMP1/SEMA3A/CCL2/SEMA4D/FLRT3/HMGB2/NRG1/CXCL16/PTN/LIF/TNFSF18/OSGIN2/C5/CXCL12/DLL4/IL1A/INHBE/HGF/KITLG/ARTN/BMP2/SEMA6D/DLL1/IL6/CCL7/STC1/TNFSF15/IL1B/GDF5/MSTN/CXCL8/PDGFD/TNFRSF11B/NDP/FGF13/WNT7B/CSF2
GO:0006334	BP	GO:0006334	nucleosome assembly	35	-0.647869	-2.49566	3.83811e-07	3.83811e-07	0.00031939	719	tags=46%, list=13%, signal=40%	SOX9/H2BC11/MCM2/H4C8/HMGB2/H3C10/KAT6B/H1-2/H1-0/H2BC4/H2BC8/H2BC21/H2BC9/H1-3/H2BC17/H4C9
GO:0048018	MF	GO:0048018	receptor ligand activity	103	-0.466753	-2.25012	5.49513e-07	5.49513e-07	0.000419172	600	tags=37%, list=11%, signal=34%	IFNE/EFEMP1/SEMA3A/CCL2/SEMA4D/FLRT3/HMGB2/NRG1/CXCL16/PTN/LIF/TNFSF18/OSGIN2/C5/CXCL12/DLL4/IL1A/INHBE/HGF/KITLG/ARTN/BMP2/SEMA6D/DLL1/IL6/CCL7/STC1/TNFSF15/IL1B/GDF5/MSTN/CXCL8/PDGFD/TNFRSF11B/NDP/FGF13/WNT7B/CSF2
GO:0000976	MF	GO:0000976	transcription cis-regulatory region binding	391	-0.306078	-1.79084	9.78983e-07	9.78983e-07	0.000689331	1998	tags=61%, list=36%, signal=42%	ZNF75D/NCOR1/ZSCAN18/ZKSCAN3/RARG/ZNF510/ZNF263/TBX3/ZNF514/STAT3/H3-3B/PPARD/TAF1B/ZNF550/MTF1/SIM1/ZNF814/ETS1/ZSCAN30/ZNF260/NR2C1/ZNF300/ZNF841/AGO2/ZNF274/ZNF75A/TBL1XR1/SIX4/RBAK/MLX/ZNF215/ZNF737/ZNF548/ZNF426/XRN2/GLI3/ZNF616/ZNF420/CCAR1/ZNF121/ZNF30/TFDP2/THRAP3/ZBTB38/ZNF585B/ZFX/ZNF578/ZNF600/ZNF772/YAP1/NR1D1/ZNF551/ZNF549/ZNF879/PRDM5/ZNF236/MECOM/YBX3/ZNF480/GLIS3/HOXA9/NR3C1/NFIX/…
GO:0034728	BP	GO:0034728	nucleosome organization	42	-0.598124	-2.38828	1.77012e-06	1.77012e-06	0.00115736	719	tags=38%, list=13%, signal=33%	SOX9/H2BC11/MCM2/H4C8/HMGB2/H3C10/KAT6B/H1-2/H1-0/H2BC4/H2BC8/H2BC21/H2BC9/H1-3/H2BC17/H4C9
GO:0044391	CC	GO:0044391	ribosomal subunit	93	0.477082	2.20124	2.79454e-06	2.79454e-06	0.00160091	2509	tags=90%, list=45%, signal=50%	MRPL41/MRPL54/MRPS28/MRPL12/RPS29/MRPS12/RPL37A/RPS15/CHCHD1/MRPS24/RPS28/RPL39L/RPS21/MRPL27/RPLP2/AURKAIP1/RPL13/MRPL23/RPLP1/RPL26L1/GADD45GIP1/RPS27/MRPL55/MRPL34/MRPL33/RPL7A/MRPL14/RPS19/MPV17L2/MRPL57/MRPL43/UBA52/RPL27A/MRPS2/MRPL4/RPL34/RPL31/RPS15A/MRPS21/RPL18/MRPL37/RPL32/RPL38/RPL36/RPL39/MRPS7/RPS16/RPS12/RPL18A/MRPL51/RPL35A/MRPL18/MRPS11/RPS27A/MRPS33/RPS23/RPL29/RPL41/RPL27/RPS20…
GO:0003735	MF	GO:0003735	structural constituent of ribosome	85	0.477487	2.17706	2.79827e-06	2.79827e-06	0.00160091	2509	tags=91%, list=45%, signal=50%	MRPL41/MRPL54/RSL24D1/MRPL12/RPS29/MRPS12/RPL37A/RPS15/MRPS24/RPS28/RPL39L/RPS21/MRPL27/RPLP2/RPL13/MRPL23/RPLP1/RPL26L1/RPS27/MRPL55/MRPL34/MRPL33/RPL7A/MRPL14/RPS19/MRPL57/MRPL43/UBA52/RPL27A/MRPS2/MRPL4/RPL34/RPL31/RPS15A/MRPS21/RPL18/MRPL37/RPL32/RPL38/RPL36/RPL39/MRPS7/RPS16/RPS12/RPL18A/MRPL51/RPL35A/MRPL18/MRPS11/RPS27A/MRPS33/RPS23/RPL29/RPL41/RPL27/RPS20/RPS14/RPL15/RPL37/MRPS14/RPS9/RPL…
GO:0030545	MF	GO:0030545	signaling receptor regulator activity	114	-0.434901	-2.15153	3.29719e-06	3.29719e-06	0.00177538	600	tags=34%, list=11%, signal=31%	IFNE/EFEMP1/SEMA3A/CCL2/SEMA4D/FLRT3/HMGB2/NRG1/CXCL16/PTN/LIF/TNFSF18/OSGIN2/C5/CXCL12/DLL4/IL1A/INHBE/HGF/KITLG/ARTN/BMP2/SEMA6D/DLL1/IL6/CCL7/DKK2/STC1/TNFSF15/IL1B/GDF5/MSTN/CXCL8/PDGFD/TNFRSF11B/NDP/FGF13/WNT7B/CSF2
GO:0002682	BP	GO:0002682	regulation of immune system process	416	-0.285339	-1.69016	4.13104e-06	4.13104e-06	0.00210079	1179	tags=30%, list=21%, signal=25%	BCL2/ZFP36L1/SH3RF1/HFE/STAT2/GCNT1/BMP4/DHX58/TRIM56/ADAM10/LEF1/FES/ENTPD7/CBLB/SMARCA2/RIPOR2/MTOR/CACNB3/CD83/PLCG1/PRKDC/TGFBR2/PARP14/PRDM1/SOCS5/SMAD3/TIFA/EPG5/LPXN/GPRC5B/BTN2A2/THEMIS2/EREG/RCOR1/DLG1/MITF/HMGB1/FCRLB/MOSPD2/ZBTB26/XIAP/SOX11/XRCC5/PPP3CA/TLR3/MDK/ZBTB20/SOX9/SAMHD1/ELF1/OTUD4/CCN3/CASP6/PLK2/ROR2/H4C8/YWHAZ/SLC7A11/ZBTB2/PSG4/IRF1/HLA-DPA1/ITPKB/PARP9/CDK6/ERBIN/CCL2/D…
GO:0005694	CC	GO:0005694	chromosome	555	-0.266365	-1.61968	4.64885e-06	4.64885e-06	0.00223969	2017	tags=52%, list=36%, signal=37%	FBXO11/TOP1/MSH6/CDC73/NCOR1/AGO3/MECP2/PSIP1/XPC/EP400/UBQLN4/HLCS/RARG/JADE3/POGZ/TRRAP/TSPYL5/ENC1/TP53BP1/TBX3/NUMA1/STAT3/WDR82/H3-3B/PPARD/CHD6/MTA2/PHF14/CHMP1B/KDM3B/SIM1/RPA1/NSD3/ETS1/ARID1B/AFF4/PPP1R10/NR2C1/SUDS3/RCC2/CHEK2/NUP98/SIX4/CPSF6/RAD51D/MLX/MCM9/UCHL5/SKA2/PHF6/ZC3H6/MAP3K7/SINHCAF/LIG4/DFFB/XRCC1/POT1/TFDP2/ZBTB38/ZFX/NCL/PAXIP1/NR1D1/RBBP8/WRNIP1/SEPTIN6/TUBA1A/TSPYL2/MR…
GO:0098798	CC	GO:0098798	mitochondrial protein-containing complex	140	0.417247	2.06972	4.89744e-06	4.89744e-06	0.00224148	2514	tags=80%, list=45%, signal=45%	C15orf48/MRPL41/MTCO2P12/SLC25A4/ATP5PB/MRPL54/MRPS28/MRPL12/CHCHD6/CHCHD10/MRPS12/NDUFB2/CHCHD1/MRPS24/SMDT1/MICOS13/ROMO1/NDUFB7/TIMM8B/MRPL27/IMMP1L/COX8A/AURKAIP1/NDUFS4/ATP5F1E/DBT/NDUFA8/MRPL23/TIMM13/GADD45GIP1/NDUFAB1/ATP5MF/PDHB/NDUFA2/COX7A2/MRPL55/MRPL34/COX7A1/MRPL33/NDUFS5/MRPS36/UQCR10/COX6A1/MRPL14/NDUFA12/MPV17L2/MRPL57/LYRM4/MRPL43/NDUFC1/ATP5MC1/MRPS2/NDUFS6/BAX/ATP5MJ/MRPL4/NDU…
GO:0000977	MF	GO:0000977	RNA polymerase II transcription regulatory region sequence-specific DNA binding	364	-0.289053	-1.67907	1.05862e-05	1.05862e-05	0.00444252	1957	tags=59%, list=35%, signal=41%	ZNF510/ZNF263/TBX3/ZNF514/STAT3/H3-3B/PPARD/ZNF550/MTF1/SIM1/ZNF814/ETS1/ZSCAN30/ZNF260/NR2C1/ZNF300/ZNF841/ZNF274/ZNF75A/SIX4/RBAK/MLX/ZNF215/ZNF737/ZNF548/ZNF426/GLI3/ZNF616/ZNF420/CCAR1/ZNF121/ZNF30/TFDP2/THRAP3/ZBTB38/ZNF585B/ZFX/ZNF578/ZNF600/ZNF772/YAP1/NR1D1/ZNF551/ZNF549/ZNF879/PRDM5/ZNF236/MECOM/YBX3/ZNF480/GLIS3/HOXA9/NR3C1/NFIX/ZNF805/RBMX/ZNF224/ZNF577/ZNF587/SP3/MKX/HDX/ZNF544/SREBF2…
GO:0005743	CC	GO:0005743	mitochondrial inner membrane	198	0.359891	1.88711	1.06772e-05	1.06772e-05	0.00444252	2514	tags=77%, list=45%, signal=43%	EFHD1/C15orf48/ENDOG/UCP2/TMEM160/MRPL41/MTCO2P12/SLC25A4/MTLN/UCP3/ATP5PB/MRPL54/RDH13/DMAC1/HIGD2A/PARL/BOK/ETFDH/MRPS28/MRPL12/CHCHD6/SLC25A20/CHCHD10/MRPS12/DUSP18/NDUFB2/UQCC5/CHCHD1/MRPS24/COA3/SMDT1/PET100/MICOS13/ROMO1/NDUFB7/TIMM8B/MRPL27/IMMP1L/COX8A/MGARP/AURKAIP1/NDUFS4/ATP5F1E/NDUFAF5/NDUFA8/MRPL23/TIMM13/LDHB/GADD45GIP1/NDUFAB1/ATP5MF/ECSIT/NDUFA2/SLC25A33/COX7A2/MRPL55/MRPL34/COX7A…
GO:0005102	MF	GO:0005102	signaling receptor binding	419	-0.282538	-1.67648	1.19698e-05	1.19698e-05	0.00476382	629	tags=21%, list=11%, signal=20%	PLAT/LAMA4/SH2B3/GUSB/LAMA3/IFNE/EFEMP1/SEMA3A/ERBIN/CCL2/SEMA4D/PLSCR1/FLRT3/ARRDC3/CLSTN3/HMGB2/TSPOAP1/NRG1/CXCL16/DOCK4/NOTCH2NLA/LAG3/GRIA1/RAB8B/PTN/LIF/RELN/ITGA7/NES/TNFSF18/PIK3IP1/OSGIN2/MARCHF8/C5/F2RL1/ITGA2/TLR2/ABCA1/CXCL12/DLL4/ACE/IL1A/ITGB4/SHC2/INHBE/C3/EPHA4/ITGA8/HGF/KITLG/ARTN/BMP2/ADAMTS5/SEMA6D/TRIM37/ARR3/DLL1/BDKRB2/TLR6/IL6/JCHAIN/SFRP1/CCL7/DKK2/ADRA2A/RND1/STC1/PILRA/T…
GO:0065004	BP	GO:0065004	protein-DNA complex assembly	68	-0.483601	-2.16541	1.91463e-05	1.91463e-05	0.00730248	1427	tags=50%, list=26%, signal=38%	TSPYL4/BAZ1A/TCF4/TAF1/HP1BP3/H2AX/NASP/SMYD3/CENPA/DMC1/KNTC1/SUPT16H/CENPH/HMGB1/SOX9/H2BC11/MCM2/H4C8/DLGAP5/CDC45/MED4/HJURP/HMGB2/H3C10/KAT6B/H1-2/H1-0/H2BC4/H2BC8/H2BC21/H2BC9/H1-3/H2BC17/H4C9
GO:0006261	BP	GO:0006261	DNA-templated DNA replication	49	-0.522027	-2.20289	2.83252e-05	2.83252e-05	0.0103712	1637	tags=73%, list=30%, signal=52%	RBBP8/WRNIP1/MRE11/MCM3/GINS4/PARP1/ATR/HMGA1/BAZ1A/PURA/POLD3/TONSL/POLA2/MCM8/REV3L/RFWD3/MCM7/DBF4/NOC3L/SLFN11/MMS22L/ORC2/PRIM1/POLA1/SAMHD1/RECQL4/MCM2/FBXO5/CDC45/MCM10/FAM111A/E2F8/CCNE2/GINS3/E2F7/DACH1
GO:0140677	MF	GO:0140677	molecular function activator activity	289	-0.308991	-1.75313	3.05172e-05	3.05172e-05	0.010641	930	tags=27%, list=17%, signal=23%	CCNK/EGFR/PSMC3IP/GPRC5B/SYNGAP1/EREG/RACGAP1/GREM2/FAM13B/GRTP1/HMGB1/DEPDC1B/CMTM1/ACAP1/ERBB3/GMFB/TOR1AIP2/XRCC5/RASA2/MDK/CCN3/IQGAP3/IFNE/EFEMP1/CHML/ARHGAP29/SEMA3A/CCL2/APH1B/SEMA4D/FLRT3/HMGB2/NRG1/CXCL16/DOCK4/RGS4/PTN/RGS2/LIF/TNFSF18/OSGIN2/C5/ALDH1A1/RALGAPA2/FAM20A/CXCL12/ASAP2/CASP1/DLL4/RGS20/IL1A/INHBE/HGF/NRP1/KITLG/ARTN/BMP2/PREX2/SEMA6D/DLL1/IL6/TBC1D10C/CCL7/STC1/TNFSF15/ARHG…
GO:0090131	BP	GO:0090131	mesenchyme migration	3	0.978312	1.82153	3.1387e-05	3.1387e-05	0.010641	123	tags=100%, list=2%, signal=98%	ACTC1/ACTA2/ACTG2
GO:0098542	BP	GO:0098542	defense response to other organism	275	-0.308061	-1.73841	3.2695e-05	3.2695e-05	0.0106886	962	tags=29%, list=17%, signal=25%	PARP14/PRDM1/H2BC12/TIFA/EPG5/EMILIN2/APOBEC3F/EREG/DDX17/ADAMTS13/ENDOD1/APOBEC3B/HMGB1/MAP3K5/SP100/APOBEC3G/XIAP/XRCC5/TLR3/SAMHD1/OTUD4/CASP6/H2BC11/CIITA/YWHAZ/IRF1/HLA-DPA1/PARP9/IFNE/SLC22A5/DTX3L/ERBIN/CCL2/DDX60/PLSCR1/NQO1/HMGB2/CYP27B1/CLDN1/CXCL16/UBQLN1/IFIT2/MLKL/LAG3/SLFN13/GBP4/ABCC9/TRIM6/PTX3/MIAT/IFIT1/CORO1A/C5/F2RL1/H2BC4/HERC5/TLR2/CASP1/PMAIP1/MX1/OAS3/BNIP3L/C1RL/MX2/MMRN2…
GO:0006955	BP	GO:0006955	immune response	389	-0.279505	-1.63709	3.55578e-05	3.55578e-05	0.0112236	962	tags=27%, list=17%, signal=24%	PARP14/PRDM1/SOCS5/H2BC12/SMAD3/TIFA/EPG5/KDM6B/LPXN/GPRC5B/IRAK1BP1/APOBEC3F/BTN2A2/THEMIS2/EREG/ADAMTS13/ENDOD1/APOBEC3B/HMGB1/MAP3K5/FCRLB/SP100/APOBEC3G/EXO1/XIAP/XRCC5/TLR3/MDK/SAMHD1/ELF1/OTUD4/CASP6/H2BC11/PLK2/ERAP2/CIITA/YWHAZ/IRF1/HLA-DPA1/PARP9/IFNE/SLC22A5/IFI44/DTX3L/ERBIN/CCL2/DDX60/SEMA4D/PLSCR1/NQO1/HMGB2/GEM/CYP27B1/CLDN1/CXCL16/UBQLN1/IFIT2/LAG3/GBP4/LIF/RAC2/TRIM6/PTX3/PSG9/TNF…
GO:0000987	MF	GO:0000987	cis-regulatory region sequence-specific DNA binding	333	-0.287205	-1.64596	4.20689e-05	4.20689e-05	0.0126274	1873	tags=57%, list=34%, signal=40%	ZNF814/ETS1/ZSCAN30/ZNF260/NR2C1/ZNF300/ZNF841/ZNF274/SIX4/RBAK/MLX/ZNF215/ZNF737/ZNF548/ZNF426/GLI3/ZNF616/ZNF420/CCAR1/ZNF121/ZNF30/THRAP3/ZBTB38/ZNF585B/ZFX/ZNF578/ZNF600/ZNF772/YAP1/NR1D1/ZNF551/ZNF549/ZNF879/PRDM5/ZNF236/MECOM/ZNF480/GLIS3/HOXA9/NR3C1/NFIX/ZNF805/RBMX/ZNF224/ZNF577/ZNF587/SP3/MKX/HDX/ZNF544/SREBF2/MED12/POU6F1/SP1/SUZ12/ZNF516/MYC/PER1/STAT6/RFX5/ATF2/ZNF195/ZNF761/ZNF331/ZS…
GO:0006952	BP	GO:0006952	defense response	426	-0.26982	-1.60569	4.27642e-05	4.27642e-05	0.0126274	1024	tags=28%, list=18%, signal=25%	MTOR/CD83/PLCG1/SLFN11/EZH2/PRKDC/PARP14/PRDM1/SOCS5/H2BC12/CLOCK/SMAD3/TIFA/EPG5/KDM6B/GPRC5B/EMILIN2/APOBEC3F/THEMIS2/EREG/DDX17/CD44/ADAMTS13/ENDOD1/APOBEC3B/HMGB1/MAP3K5/SP100/APOBEC3G/XIAP/NR1D2/XRCC5/TLR3/MDK/GGT5/SAMHD1/OTUD4/CCN3/CASP6/H2BC11/PLK2/CIITA/YWHAZ/IRF1/HLA-DPA1/PARP9/IFNE/SLC22A5/DTX3L/ERBIN/CCL2/DDX60/PLSCR1/NQO1/HMGB2/CYP27B1/CLDN1/CXCL16/P2RY11/UBQLN1/IFIT2/MLKL/LAG3/SLFN13…
GO:0062023	CC	GO:0062023	collagen-containing extracellular matrix	147	0.378892	1.88732	5.04078e-05	5.04078e-05	0.0144193	1127	tags=44%, list=20%, signal=36%	COL19A1/HAPLN1/ELN/ACTA2/GPC4/MFAP5/HAPLN3/MATN3/LRRC15/COL5A3/VTN/IGFBPL1/ANGPTL4/COL4A1/AGT/ACAN/TGFBI/EDIL3/COMP/FIBCD1/SBSPON/DPT/FBN2/TGFB3/SERPINE2/PRELP/APOE/SEMA7A/FBLN5/COL4A2/ADAMTS15/MFGE8/SERPINH1/A2M/L1CAM/ECM2/ITIH5/IGFBP7/SPARC/P3H2/COL5A1/EMILIN1/MMP2/PODN/SDC2/CSPG4/CCN2/COL15A1/COLQ/MFAP2/THBS1/KAZALD1/FBN1/ADAMTS2/TGFB1I1/COL6A1/GPC6/COL16A1/FMOD/DAG1/PLOD3/CTHRC1/WNT2B/COL8A2
GO:0042044	BP	GO:0042044	fluid transport	11	-0.787929	-2.23042	5.29236e-05	5.29236e-05	0.0146802	94	tags=36%, list=2%, signal=36%	SLC14A1/HAS2/EDNRB/CSF2
GO:0000978	MF	GO:0000978	RNA polymerase II cis-regulatory region sequence-specific DNA binding	325	-0.289359	-1.65587	6.67689e-05	6.67689e-05	0.0179759	1873	tags=57%, list=34%, signal=40%	ZNF814/ETS1/ZSCAN30/ZNF260/NR2C1/ZNF300/ZNF841/ZNF274/SIX4/RBAK/MLX/ZNF215/ZNF737/ZNF548/ZNF426/GLI3/ZNF616/ZNF420/CCAR1/ZNF121/ZNF30/THRAP3/ZBTB38/ZNF585B/ZFX/ZNF578/ZNF600/ZNF772/YAP1/NR1D1/ZNF551/ZNF549/ZNF879/PRDM5/ZNF236/MECOM/ZNF480/GLIS3/HOXA9/NR3C1/NFIX/ZNF805/RBMX/ZNF224/ZNF577/ZNF587/SP3/MKX/HDX/ZNF544/SREBF2/MED12/POU6F1/SP1/SUZ12/ZNF516/MYC/PER1/STAT6/RFX5/ATF2/ZNF195/ZNF761/ZNF331/ZS…
GO:0002687	BP	GO:0002687	positive regulation of leukocyte migration	44	-0.531047	-2.14906	7.19185e-05	7.19185e-05	0.0188091	430	tags=34%, list=8%, signal=32%	PTN/RAC2/TNFSF18/CORO1A/F2RL1/ITGA2/CXCL12/DOCK8/IL1A/KITLG/IL6/CCL7/MSTN/CXCL8/PDGFD
GO:0045087	BP	GO:0045087	innate immune response	224	-0.316419	-1.73401	7.71815e-05	7.71815e-05	0.0196115	962	tags=29%, list=17%, signal=25%	PARP14/PRDM1/H2BC12/TIFA/EPG5/APOBEC3F/EREG/ADAMTS13/ENDOD1/APOBEC3B/HMGB1/MAP3K5/SP100/APOBEC3G/XIAP/XRCC5/TLR3/SAMHD1/OTUD4/CASP6/H2BC11/CIITA/YWHAZ/IRF1/HLA-DPA1/PARP9/IFNE/SLC22A5/DTX3L/ERBIN/CCL2/DDX60/PLSCR1/NQO1/HMGB2/CYP27B1/CLDN1/CXCL16/UBQLN1/IFIT2/LAG3/GBP4/TRIM6/PTX3/IFIT1/CORO1A/C5/F2RL1/H2BC4/HERC5/TLR2/CASP1/MX1/OAS3/C1RL/MX2/C3/MAP2K6/ZDHHC11/OASL/TLR6/JCHAIN/H2BC8/CCL7/H2BC21/FGR
GO:0006366	BP	GO:0006366	transcription by RNA polymerase II	777	-0.229432	-1.44312	7.92715e-05	7.92715e-05	0.0196115	2057	tags=51%, list=37%, signal=38%	ZNF527/POLR2B/ZBTB40/MBIP/RNF20/CREBZF/FLCN/SMARCD2/ZNF667/ZBTB43/ZBTB24/BRWD1/UBE2D1/CDC73/ZNF75D/NCOR1/MECP2/ZSCAN18/ZKSCAN3/RARG/MCPH1/JADE3/POGZ/TRRAP/ZNF510/ZNF263/CAV1/TP53BP1/TBX3/ZNF514/STAT3/PPARD/CHD6/MTA2/PHF14/ZNF550/SCAF8/KDM3B/TLR4/MTF1/INTS4/SIM1/SLC9A1/NCK1/GTF2I/ZNF814/ETS1/ARID1B/NCBP3/ZSCAN30/IMPACT/ZNF260/NR2C1/MTDH/ZNF300/SUDS3/ZNF841/AGO2/ZNF274/ZNF75A/SP110/BCORL1/TBL1XR1/S…
GO:0051276	BP	GO:0051276	chromosome organization	190	-0.331743	-1.7642	8.54355e-05	8.54355e-05	0.0196824	1972	tags=55%, list=36%, signal=36%	MCPH1/POGZ/NUMA1/H3-3B/CHMP1B/RPA1/ARID1B/PPP1R10/CHEK2/NUP98/NAF1/RAD51D/MCM9/UCHL5/LIG4/DFFB/XRCC1/POT1/WRNIP1/MRE11/MCM3/SMC1A/G3BP1/PHF10/GINS4/SMARCC1/PARP1/CEP97/DCP2/BAZ1B/CHMP3/ATR/STAG2/PDS5B/CTC1/MYC/DCLRE1B/SMC5/ATM/HMGA1/NUP155/HHEX/PURA/ASCC3/NASP/FBXW7/MCM8/HNRNPU/NCAPD2/EHMT2/PSRC1/MCM7/EID3/TEP1/CENPA/ERCC4/NDC1/XRN1/SMCHD1/SMARCA2/MAP9/EZH2/PRKDC/DMC1/VPS4B/CEP192/PSMC3IP/SYCP2/T…
GO:0005201	MF	GO:0005201	extracellular matrix structural constituent	70	0.458817	2.01905	8.5606e-05	8.5606e-05	0.0196824	1127	tags=51%, list=20%, signal=41%	COL19A1/HAPLN1/ELN/MFAP5/MATN3/COL5A3/VTN/COL4A1/CD4/ACAN/ANOS1/TGFBI/EDIL3/COMP/SBSPON/DPT/FBN2/PRELP/FBLN5/COL4A2/MFGE8/IGFBP7/SPARC/COL5A1/EMILIN1/PODN/COL15A1/COLQ/MFAP2/THBS1/FBN1/COL6A1/COL16A1/FMOD/CTHRC1/COL8A2
GO:0005840	CC	GO:0005840	ribosome	108	0.408367	1.92973	8.73168e-05	8.73168e-05	0.0196824	2509	tags=81%, list=45%, signal=45%	RPS6KL1/MRPL41/MRPL54/RSL24D1/MRPS28/MRPL12/RPS29/MRPS12/RPL37A/RPS15/CHCHD1/MRPS24/RPS28/RPL39L/RPS21/MRPL27/RPLP2/AURKAIP1/RPL13/MRPL23/RPLP1/RPL26L1/GADD45GIP1/FUBP3/RPS27/MRPL55/MRPL34/MRPL33/RPL7A/MRPL14/RPS19/MPV17L2/MRPL57/MRPL43/UBA52/RPL27A/MRPS2/MRPL4/RPL34/RPL31/RPS15A/MRPS21/RPL18/MRPL37/RPL32/RPL38/RPL36/RPL39/MRPS7/RPS16/RPS12/RPL18A/MRPL51/RPL35A/MRPL18/MRPS11/RPS27A/MRPS33/RPS23/R…
GO:0003700	MF	GO:0003700	DNA-binding transcription factor activity	366	-0.282243	-1.64081	8.96971e-05	8.96971e-05	0.0196824	1998	tags=60%, list=36%, signal=41%	ZNF75D/MECP2/ZSCAN18/ZKSCAN3/RARG/ZNF510/ZNF263/TBX3/ZNF514/STAT3/PPARD/ZNF550/MTF1/SIM1/GTF2I/ZNF814/ETS1/ZSCAN30/ZNF260/NR2C1/ZNF300/ZNF841/ZNF274/ZNF75A/SP110/SIX4/RBAK/MLX/ZNF215/ZNF737/ZNF548/ZNF426/GLI3/ZNF616/ZNF420/ZNF121/ZNF30/TFDP2/ZBTB38/ZNF585B/ZFX/ZNF578/ZNF600/ZNF772/NR1D1/ZNF551/ZNF549/ZNF879/PRDM5/ZNF236/MECOM/ZNF480/GLIS3/HOXA9/NR3C1/NFIX/ZNF805/ZNF224/ZNF577/ZNF587/SP3/MKX/HDX/Z…
GO:0097529	BP	GO:0097529	myeloid leukocyte migration	59	-0.468619	-2.02968	9.23968e-05	9.23968e-05	0.0196824	794	tags=36%, list=14%, signal=31%	HMGB1/MOSPD2/MDK/CCN3/ROR2/CCL2/RAC2/TNFSF18/C5/CXCL12/IL1A/KITLG/ADGRE2/IL6/CCL7/MTUS1/IL1B/MSTN/CXCL8/PDGFD/EDNRB
GO:0046851	BP	GO:0046851	negative regulation of bone remodeling	6	-0.876503	-2.03428	9.24592e-05	9.24592e-05	0.0196824	198	tags=67%, list=4%, signal=64%	INPP5D/IL6/SFRP1/TNFRSF11B
GO:0000981	MF	GO:0000981	DNA-binding transcription factor activity, RNA polymerase II-specific	350	-0.283276	-1.63223	0.000100325	0.000100325	0.0208715	1957	tags=60%, list=35%, signal=41%	ZNF510/ZNF263/TBX3/ZNF514/STAT3/PPARD/ZNF550/MTF1/SIM1/GTF2I/ZNF814/ETS1/ZSCAN30/ZNF260/NR2C1/ZNF300/ZNF841/ZNF274/ZNF75A/SP110/SIX4/RBAK/MLX/ZNF215/ZNF737/ZNF548/ZNF426/GLI3/ZNF616/ZNF420/ZNF121/ZNF30/TFDP2/ZBTB38/ZNF585B/ZFX/ZNF578/ZNF600/ZNF772/NR1D1/ZNF551/ZNF549/ZNF879/PRDM5/ZNF236/MECOM/ZNF480/GLIS3/HOXA9/NR3C1/NFIX/ZNF805/ZNF224/ZNF577/ZNF587/SP3/MKX/HDX/ZNF544/SREBF2/POU6F1/SP1/ZFP90/ZNF3…
GO:0051607	BP	GO:0051607	defense response to virus	90	-0.417586	-1.97388	0.000119116	0.000119116	0.0231363	899	tags=37%, list=16%, signal=31%	APOBEC3F/DDX17/APOBEC3B/APOBEC3G/TLR3/SAMHD1/IRF1/PARP9/IFNE/DTX3L/ERBIN/DDX60/PLSCR1/UBQLN1/IFIT2/MLKL/SLFN13/ABCC9/TRIM6/IFIT1/F2RL1/HERC5/TLR2/CASP1/PMAIP1/MX1/OAS3/BNIP3L/MX2/ZDHHC11/OASL/IL6/IL1B
GO:0140546	BP	GO:0140546	defense response to symbiont	90	-0.417586	-1.97388	0.000119116	0.000119116	0.0231363	899	tags=37%, list=16%, signal=31%	APOBEC3F/DDX17/APOBEC3B/APOBEC3G/TLR3/SAMHD1/IRF1/PARP9/IFNE/DTX3L/ERBIN/DDX60/PLSCR1/UBQLN1/IFIT2/MLKL/SLFN13/ABCC9/TRIM6/IFIT1/F2RL1/HERC5/TLR2/CASP1/PMAIP1/MX1/OAS3/BNIP3L/MX2/ZDHHC11/OASL/IL6/IL1B
GO:0008083	MF	GO:0008083	growth factor activity	49	-0.496559	-2.09542	0.000119266	0.000119266	0.0231363	738	tags=41%, list=13%, signal=36%	GMFB/MDK/CCN3/EFEMP1/NRG1/PTN/LIF/OSGIN2/CXCL12/INHBE/HGF/KITLG/ARTN/BMP2/IL6/GDF5/MSTN/PDGFD/FGF13/CSF2
GO:0098800	CC	GO:0098800	inner mitochondrial membrane protein complex	75	0.441481	1.9682	0.000121716	0.000121716	0.0231363	2464	tags=83%, list=45%, signal=47%	C15orf48/MTCO2P12/ATP5PB/CHCHD6/CHCHD10/NDUFB2/SMDT1/MICOS13/ROMO1/NDUFB7/IMMP1L/COX8A/NDUFS4/ATP5F1E/NDUFA8/NDUFAB1/ATP5MF/NDUFA2/COX7A2/COX7A1/NDUFS5/UQCR10/COX6A1/NDUFA12/NDUFC1/ATP5MC1/NDUFS6/ATP5MJ/NDUFB11/UQCRHL/NDUFB8/NDUFA4/ATP5F1D/TIMM9/TIMM17A/ATP5PO/NDUFA1/COX7B/ATP5PF/NDUFA3/TIMM17B/NDUFB1/ATP5MK/ATP5ME/TIMM10/COX6C/UQCRQ/COX7C/NDUFB6/NDUFA6/MICU3/UQCRH/TIMM23/ATP5MG/SDHB/GRPEL2/COX2/…
GO:0051707	BP	GO:0051707	response to other organism	370	-0.26934	-1.57144	0.00012385	0.00012385	0.0231363	962	tags=26%, list=17%, signal=23%	PARP14/PRDM1/H2BC12/SMAD3/TIFA/CEP192/EPG5/EMILIN2/APOBEC3F/AKAP12/EREG/DDX17/ADAMTS13/FKBP5/ENDOD1/APOBEC3B/HMGB1/MAP3K5/SP100/APOBEC3G/XIAP/XRCC5/TLR3/SAMHD1/OTUD4/CASP6/H2BC11/CIITA/YWHAZ/IRF1/HLA-DPA1/PARP9/IFNE/SLC22A5/BATF3/CDK6/IFI44/DTX3L/ERBIN/CCL2/DDX60/PLSCR1/NQO1/HMGB2/CYP27B1/CLDN1/CXCL16/UBQLN1/IFIT2/MLKL/LAG3/SLFN13/GBP4/ABCC9/TRIM6/PTX3/PYGL/MIAT/IFIT1/CORO1A/C5/F2RL1/H2BC4/HERC5/…
GO:0050918	BP	GO:0050918	positive chemotaxis	18	-0.686453	-2.26902	0.000128687	0.000128687	0.0235592	1215	tags=83%, list=22%, signal=65%	FGF2/BMP4/S1PR1/SMAD3/HMGB1/HMGB2/CORO1A/F2RL1/ITGA2/CXCL12/F3/HGF/NRP1/ARTN/CXCL8
GO:0043292	CC	GO:0043292	contractile fiber	86	0.43032	1.96178	0.000138081	0.000138081	0.0247833	952	tags=36%, list=17%, signal=30%	ACTC1/ANKRD1/ITGB1BP2/MYL3/FBXL22/ACTA2/TMOD1/MYH2/LDB3/CAV3/JPH2/MYOM1/CRYAB/MYOZ1/CASQ1/SORBS2/ANK1/LMOD1/PGM5/MYL9/FKBP1B/MMP2/MYH3/PRKD1/HSPB1/RYR3/SYNE1/SLC2A1/TPM1/SVIL/SYNC
GO:0050900	BP	GO:0050900	leukocyte migration	100	-0.394655	-1.8898	0.000155974	0.000155974	0.0274564	542	tags=30%, list=10%, signal=28%	HMGB1/MOSPD2/MDK/CCN3/ROR2/CCL2/CXCL16/PTN/RAC2/ITGA7/TNFSF18/CORO1A/C5/F2RL1/ITGA2/CXCL12/DOCK8/IL1A/KITLG/ARTN/ADGRE2/IL6/CCL7/MTUS1/IL1B/MSTN/CXCL8/PDGFD/ITGB7/EDNRB
GO:0045595	BP	GO:0045595	regulation of cell differentiation	496	-0.251547	-1.52807	0.00016401	0.00016401	0.0280713	1206	tags=30%, list=22%, signal=26%	HLTF/SLIT2/HNRNPU/ABCB10/DISC1/PDCD4/BCL2/ZFP36L1/DDX5/SH3RF1/TRIM58/SOD2/TGIF2/BMP4/ERRFI1/MME/RFX3/ZNF268/DNMT1/LEF1/FES/SMARCA2/RIPOR2/FAM20C/BEND6/MTOR/CD83/EZH2/PRKDC/TGFBR2/PRDM1/SOCS5/TCFL5/CLOCK/SMAD3/DAAM2/EID2B/EGFR/PDGFRA/GPRC5B/BTN2A2/SYNGAP1/EREG/LAMB1/PRUNE1/DDX17/CDON/RCOR1/PTPRQ/CHD3/BNC1/FZD4/MITF/HMGB1/MAP3K5/ULK2/NR1D2/SOX11/EEF2K/XRCC5/PPP3CA/TLR3/OSR1/MDK/SOX9/INSIG1/IGFBP5/L…
GO:0032309	BP	GO:0032309	icosanoid secretion	9	-0.802497	-2.15928	0.0001656	0.0001656	0.0280713	270	tags=78%, list=5%, signal=74%	ACE/IL1A/MAP2K6/BDKRB2/PTGS2/NTSR1/IL1B
GO:0055002	BP	GO:0055002	striated muscle cell development	30	0.58838	2.17361	0.00019209	0.00019209	0.0318005	710	tags=43%, list=13%, signal=38%	ACTC1/ANKRD1/TMOD1/LDB3/CAV3/MYOZ1/CASQ1/LMOD1/PGM5/MYL9/EDN1/MYH3/PRKD1
GO:0045596	BP	GO:0045596	negative regulation of cell differentiation	216	-0.311034	-1.69771	0.000194548	0.000194548	0.0318005	794	tags=25%, list=14%, signal=22%	HMGB1/ULK2/SOX11/PPP3CA/TLR3/OSR1/MDK/SOX9/INSIG1/IGFBP5/LIMD1/CCN3/H4C8/IRF1/ITPKB/EFEMP1/CDK6/ASPM/SEMA3A/SEMA4D/RGS4/LAG3/PTN/RGS2/SOX4/TRIM6/CDKN2B/DIXDC1/TNFSF18/ABCA1/IL1A/EPHA4/NRP1/TBX6/XDH/BMP2/INPP5D/SEMA6D/DLL1/MAP2/TMEM64/TLCD3B/IL6/SFRP1/RARB/MYB/IL1B/GDF5/MSTN/TNFRSF11B/TENT5C/FGF13/EDNRB/H4C9
GO:0006357	BP	GO:0006357	regulation of transcription by RNA polymerase II	743	-0.230234	-1.43998	0.000214103	0.000214103	0.034383	2001	tags=50%, list=36%, signal=37%	CDC73/ZNF75D/NCOR1/MECP2/ZSCAN18/ZKSCAN3/RARG/MCPH1/JADE3/POGZ/TRRAP/ZNF510/ZNF263/CAV1/TP53BP1/TBX3/ZNF514/STAT3/PPARD/CHD6/MTA2/PHF14/ZNF550/SCAF8/KDM3B/TLR4/MTF1/SIM1/SLC9A1/NCK1/GTF2I/ZNF814/ETS1/ARID1B/ZSCAN30/IMPACT/ZNF260/NR2C1/MTDH/ZNF300/SUDS3/ZNF841/AGO2/ZNF274/ZNF75A/SP110/BCORL1/TBL1XR1/SIX4/RBAK/DVL2/MLX/ZNF215/ZNF737/FNIP1/PHF6/ZNF548/ZNF426/CDK12/DNAJB4/SINHCAF/GLI3/ZNF616/ZNF420/R…
GO:0032103	BP	GO:0032103	positive regulation of response to external stimulus	163	-0.333472	-1.72887	0.000230971	0.000230971	0.0364523	1215	tags=38%, list=22%, signal=31%	FGF2/MAPK13/SLIT2/SASH1/PDCD4/DHX58/TRIM56/ADAM10/S1PR1/RIPOR2/PRKDC/CLOCK/SMAD3/TIFA/EPG5/PDGFRA/GPRC5B/EMILIN2/EREG/HMGB1/MOSPD2/XIAP/XRCC5/TLR3/MDK/OTUD4/CASP6/IRF1/PLAT/PARP9/ERBIN/DDX60/PLSCR1/HMGB2/UBQLN1/LAG3/PLAU/PTN/RAC2/TRIM6/TNFSF18/F2RL1/ITGA2/TLR2/CXCL12/CASP1/OAS3/F3/MMRN2/C3/NRP1/ARTN/MAP2K6/OASL/TLR6/IL6/PTGS2/CCL7/IL1B/MSTN/CXCL8/PDGFD
GO:0006119	BP	GO:0006119	oxidative phosphorylation	68	0.455149	1.99042	0.000258844	0.000258844	0.0392461	2389	tags=82%, list=43%, signal=47%	MTCO2P12/ATP5PB/NUPR1/CHCHD10/NDUFB2/NDUFB7/COX8A/NDUFS4/ATP5F1E/NDUFA8/RHOA/NDUFAB1/ATP5MF/NDUFA2/SLC25A33/COX7A2/COX7A1/NDUFS5/ANTKMT/UQCC2/SDHAF2/UQCR10/COX6A1/NDUFA12/NDUFC1/NDUFS6/NDUFB11/DGUOK/FXN/UQCRHL/NDUFB8/NDUFA4/ATP5F1D/ATPSCKMT/ATP5PO/NDUFA1/COX7B/ATP5PF/NDUFA3/NDUFB1/ATP5ME/PARK7/COX6C/UQCRQ/COX7C/NDUFB6/NDUFA6/CHCHD2/UQCRH/ATP5MG/SDHB/COX2/DNAJC30/NDUFB3/BID/NDUFAF1
GO:0002274	BP	GO:0002274	myeloid leukocyte activation	48	-0.499367	-2.08081	0.00025959	0.00025959	0.0392461	588	tags=31%, list=11%, signal=28%	HMGB1/TLR3/BATF3/PLSCR1/RAC2/F2RL1/TLR2/MAPT/ADGRE2/WNK4/TLR6/IL6/CXCL8/FGR/CSF2
GO:0050966	BP	GO:0050966	detection of mechanical stimulus involved in sensory perception of pain	5	-0.910683	-1.99728	0.000262057	0.000262057	0.0392461	310	tags=80%, list=6%, signal=76%	ITGA2/CXCL12/TRPA1/SCN1A
GO:0034374	BP	GO:0034374	low-density lipoprotein particle remodeling	4	0.913413	1.83386	0.000265823	0.000265823	0.0392461	483	tags=100%, list=9%, signal=91%	LIPC/AGT/APOE/AGTR1
GO:0030239	BP	GO:0030239	myofibril assembly	29	0.593186	2.16311	0.000273985	0.000273985	0.0398091	710	tags=45%, list=13%, signal=39%	ACTC1/ANKRD1/TMOD1/LDB3/CAV3/MYOZ1/CASQ1/LMOD1/PGM5/MYL9/EDN1/MYH3/PRKD1
GO:0062149	BP	GO:0062149	detection of stimulus involved in sensory perception of pain	9	-0.789865	-2.12529	0.000279226	0.000279226	0.0399366	343	tags=67%, list=6%, signal=63%	SCN9A/ITGA2/CXCL12/TRPA1/NTSR1/SCN1A
GO:0050920	BP	GO:0050920	regulation of chemotaxis	69	-0.437072	-1.96631	0.000288078	0.000288078	0.0405688	1220	tags=48%, list=22%, signal=38%	TUBB2B/FGF2/ROBO3/SLIT2/ADAM10/S1PR1/RIPOR2/SMAD3/PDGFRA/HMGB1/MOSPD2/MDK/CCN3/SEMA3A/CCL2/SEMA4D/PTN/RAC2/TNFSF18/C5/F2RL1/ITGA2/CXCL12/F3/NRP1/ARTN/SEMA6D/IL6/CCL7/MTUS1/MSTN/CXCL8/PDGFD
GO:0030016	CC	GO:0030016	myofibril	84	0.421245	1.91277	0.00029344	0.00029344	0.0406978	952	tags=36%, list=17%, signal=30%	ACTC1/ANKRD1/ITGB1BP2/MYL3/FBXL22/TMOD1/MYH2/LDB3/CAV3/JPH2/MYOM1/CRYAB/MYOZ1/CASQ1/SORBS2/ANK1/LMOD1/PGM5/MYL9/FKBP1B/MMP2/MYH3/PRKD1/HSPB1/RYR3/SYNE1/SLC2A1/TPM1/SVIL/SYNC
GO:0009607	BP	GO:0009607	response to biotic stimulus	382	-0.263818	-1.54424	0.000302796	0.000302796	0.0413686	962	tags=26%, list=17%, signal=23%	PARP14/PRDM1/H2BC12/SMAD3/TIFA/CEP192/EPG5/EMILIN2/APOBEC3F/AKAP12/EREG/DDX17/ADAMTS13/FKBP5/ENDOD1/APOBEC3B/HMGB1/MAP3K5/SP100/APOBEC3G/XIAP/XRCC5/TLR3/SAMHD1/OTUD4/CASP6/H2BC11/CIITA/YWHAZ/IRF1/HLA-DPA1/PARP9/IFNE/SLC22A5/BATF3/CDK6/IFI44/DTX3L/ERBIN/CCL2/DDX60/PLSCR1/NQO1/HMGB2/CYP27B1/CLDN1/CXCL16/UBQLN1/IFIT2/MLKL/LAG3/SLFN13/GBP4/ABCC9/TRIM6/PTX3/PYGL/MIAT/IFIT1/CORO1A/C5/F2RL1/H2BC4/HERC5/…
GO:0043207	BP	GO:0043207	response to external biotic stimulus	371	-0.26827	-1.56292	0.000318188	0.000318188	0.0425831	962	tags=26%, list=17%, signal=23%	PARP14/PRDM1/H2BC12/SMAD3/TIFA/CEP192/EPG5/EMILIN2/APOBEC3F/AKAP12/EREG/DDX17/ADAMTS13/FKBP5/ENDOD1/APOBEC3B/HMGB1/MAP3K5/SP100/APOBEC3G/XIAP/XRCC5/TLR3/SAMHD1/OTUD4/CASP6/H2BC11/CIITA/YWHAZ/IRF1/HLA-DPA1/PARP9/IFNE/SLC22A5/BATF3/CDK6/IFI44/DTX3L/ERBIN/CCL2/DDX60/PLSCR1/NQO1/HMGB2/CYP27B1/CLDN1/CXCL16/UBQLN1/IFIT2/MLKL/LAG3/SLFN13/GBP4/ABCC9/TRIM6/PTX3/PYGL/MIAT/IFIT1/CORO1A/C5/F2RL1/H2BC4/HERC5/…
GO:0003697	MF	GO:0003697	single-stranded DNA binding	49	-0.471876	-1.99126	0.000325269	0.000325269	0.0425831	2012	tags=71%, list=36%, signal=46%	TOP1/XPC/RPA1/TSNAX/RAD51D/MCM9/POT1/MCM3/RAD18/FUBP1/CTC1/SMC5/PURA/MCM8/HNRNPU/MCM7/ERCC4/RAD51B/DMC1/RBMS1/MMS22L/HMGB1/POLA1/SMC4/SAMHD1/RECQL4/MCM2/RNF138/CDC45/MCM10/FAM111A/HMGB2/NABP1/MAPT/JCHAIN
GO:0030017	CC	GO:0030017	sarcomere	78	0.433317	1.94946	0.000341238	0.000341238	0.0425831	952	tags=37%, list=17%, signal=31%	ACTC1/ANKRD1/ITGB1BP2/MYL3/FBXL22/TMOD1/MYH2/LDB3/CAV3/JPH2/MYOM1/CRYAB/MYOZ1/CASQ1/SORBS2/ANK1/LMOD1/PGM5/MYL9/FKBP1B/MMP2/MYH3/PRKD1/HSPB1/RYR3/SYNE1/SLC2A1/TPM1/SYNC
GO:0006935	BP	GO:0006935	chemotaxis	137	-0.342254	-1.72708	0.000343134	0.000343134	0.0425831	550	tags=24%, list=10%, signal=22%	SEMA3A/CCL2/SEMA4D/FLRT3/HMGB2/NRG1/CXCL16/DOCK4/EGR3/PLAU/PTN/RAC2/TNFSF18/CORO1A/C5/F2RL1/ITGA2/CXCL12/F3/HGF/NRP1/ARTN/ADGRE2/SEMA6D/IL6/CCL7/ACKR4/MTUS1/IL1B/MSTN/CXCL8/PDGFD/EDNRB
GO:0042330	BP	GO:0042330	taxis	137	-0.342254	-1.72708	0.000343134	0.000343134	0.0425831	550	tags=24%, list=10%, signal=22%	SEMA3A/CCL2/SEMA4D/FLRT3/HMGB2/NRG1/CXCL16/DOCK4/EGR3/PLAU/PTN/RAC2/TNFSF18/CORO1A/C5/F2RL1/ITGA2/CXCL12/F3/HGF/NRP1/ARTN/ADGRE2/SEMA6D/IL6/CCL7/ACKR4/MTUS1/IL1B/MSTN/CXCL8/PDGFD/EDNRB
GO:0006959	BP	GO:0006959	humoral immune response	40	-0.513033	-2.03168	0.000344709	0.000344709	0.0425831	331	tags=40%, list=6%, signal=38%	EXO1/H2BC11/IFNE/CCL2/C5/H2BC4/C1RL/C3/IL6/JCHAIN/H2BC8/TNFRSF21/H2BC21/IL1B/CXCL8/RGCC
GO:0044786	BP	GO:0044786	cell cycle DNA replication	12	-0.737129	-2.15222	0.000353413	0.000353413	0.0425831	735	tags=75%, list=13%, signal=65%	DBF4/POLA1/MCM2/FBXO5/CDC45/E2F8/GINS3/E2F7/DACH1
GO:0050921	BP	GO:0050921	positive regulation of chemotaxis	45	-0.508969	-2.07607	0.00035586	0.00035586	0.0425831	1215	tags=53%, list=22%, signal=42%	FGF2/SLIT2/ADAM10/S1PR1/RIPOR2/SMAD3/PDGFRA/HMGB1/MOSPD2/MDK/PTN/RAC2/TNFSF18/F2RL1/ITGA2/CXCL12/F3/NRP1/ARTN/IL6/CCL7/MSTN/CXCL8/PDGFD
GO:0009605	BP	GO:0009605	response to external stimulus	726	-0.220297	-1.37302	0.000356828	0.000356828	0.0425831	808	tags=20%, list=15%, signal=19%	ENDOD1/APOBEC3B/DNMT3A/HMGB1/MAP3K5/SP100/ULK2/MOSPD2/APOBEC3G/CMTM1/XIAP/NR1D2/XRCC5/TLR3/MDK/AKR1C3/SOX9/SAMHD1/OTUD4/CCN3/CASP6/H2BC11/RAB38/PLK2/CIITA/YWHAZ/IRF1/PLAT/HLA-DPA1/SH2B3/BHLHE40/PARP9/IFNE/SLC22A5/ALOX12/BATF3/CDK6/IFI44/DTX3L/SEMA3A/ERBIN/CCL2/DDX60/SEMA4D/PLSCR1/FLRT3/NQO1/HMGB2/NRG1/CYP27B1/CLDN1/CXCL16/DOCK4/UBQLN1/IFIT2/MLKL/EGR3/JUP/LAG3/SLFN13/PER2/PLAU/ACACB/GBP4/ABCC9/PTN…
GO:0098687	CC	GO:0098687	chromosomal region	140	-0.344909	-1.74617	0.000358205	0.000358205	0.0425831	1952	tags=59%, list=35%, signal=39%	PHF2/ZW10/XPO1/POLR2B/SMARCD2/CDC73/TP53BP1/WDR82/H3-3B/MTA2/CHMP1B/RPA1/PPP1R10/RCC2/CHEK2/NUP98/RAD51D/SKA2/PHF6/LIG4/XRCC1/POT1/WRNIP1/SEPTIN6/MRE11/MCM3/SMC1A/PHF10/SMARCC1/PARP1/BAZ1B/CHMP3/ATR/STAG2/PDS5B/CTC1/DCLRE1B/SMC5/FMR1/ATM/BAZ1A/PURA/H2AX/HNRNPU/NCAPD2/MCM7/EID3/TEP1/DNMT1/CENPA/ERCC4/SMCHD1/EZH2/PRKDC/DMC1/CENPU/MIS18BP1/SLF2/KNTC1/SPAG5/CENPH/ORC2/DNMT3A/STAG3/MAD2L1/SP100/XRCC5/…
GO:0002675	BP	GO:0002675	positive regulation of acute inflammatory response	5	-0.904883	-1.98456	0.00036303	0.00036303	0.0426034	240	tags=80%, list=4%, signal=77%	C3/IL6/PTGS2/IL1B
GO:0030335	BP	GO:0030335	positive regulation of cell migration	202	-0.30457	-1.63647	0.000382915	0.000382915	0.0443682	1188	tags=35%, list=21%, signal=28%	SASH1/BCL2/SOD2/BMP4/HBEGF/ADAM10/ZNF268/LEF1/S1PR1/GAB1/CPNE3/RIPOR2/MTOR/GFUS/PLCG1/TGFBR2/SMAD3/DAAM2/ADAMTS1/EGFR/PDGFRA/AKAP12/LAMB1/FZD4/HMGB1/MOSPD2/PPP3CA/MDK/SOX9/IGFBP5/PLK2/FBXO5/ROR2/CAPN7/SEMA3A/SEMA4D/CLDN1/CXCL16/DOCK4/SYNE2/PLAU/PTN/RAC2/RELN/TNFSF18/CORO1A/F2RL1/ITGA2/CXCL12/DOCK8/F3/IL1A/EPHA4/HGF/NRP1/KITLG/POSTN/BMP2/SEMA6D/IL6/PTGS2/CCL7/ADRA2A/HAS2/IL1B/MSTN/CXCL8/PDGFD/FGR/…
GO:0010562	BP	GO:0010562	positive regulation of phosphorus metabolic process	238	-0.297955	-1.64465	0.000397444	0.000397444	0.0449145	999	tags=28%, list=18%, signal=24%	HRH1/SNX9/MTOR/EZH2/TGFBR2/PARP14/ZFP91/ACSL3/EGFR/PDGFRA/GPRC5B/TPX2/EREG/BEND3/CDON/CD44/MAP3K5/PELI2/ERBB3/XRCC5/TLR3/EGR1/SOX9/SQSTM1/RAB38/ROR2/LRRK1/IQGAP3/PARP9/IFNE/WDFY2/CDCA8/SEMA4D/RAP2C/NRG1/LIF/TRIM6/RELN/TNFSF18/FAXDC2/NIBAN1/KCTD20/FAM20A/RAP2B/ACE/C3/EPHA4/HGF/NRP1/KITLG/BMP2/MAPT/MAP2K6/TLR6/IL6/PTGS2/ADRA2A/NTSR1/TNFSF15/PLEK/IL1B/PDGFD/ROS1/FGR/EDNRB/RGCC/CSF2
GO:0045937	BP	GO:0045937	positive regulation of phosphate metabolic process	238	-0.297955	-1.64465	0.000397444	0.000397444	0.0449145	999	tags=28%, list=18%, signal=24%	HRH1/SNX9/MTOR/EZH2/TGFBR2/PARP14/ZFP91/ACSL3/EGFR/PDGFRA/GPRC5B/TPX2/EREG/BEND3/CDON/CD44/MAP3K5/PELI2/ERBB3/XRCC5/TLR3/EGR1/SOX9/SQSTM1/RAB38/ROR2/LRRK1/IQGAP3/PARP9/IFNE/WDFY2/CDCA8/SEMA4D/RAP2C/NRG1/LIF/TRIM6/RELN/TNFSF18/FAXDC2/NIBAN1/KCTD20/FAM20A/RAP2B/ACE/C3/EPHA4/HGF/NRP1/KITLG/BMP2/MAPT/MAP2K6/TLR6/IL6/PTGS2/ADRA2A/NTSR1/TNFSF15/PLEK/IL1B/PDGFD/ROS1/FGR/EDNRB/RGCC/CSF2
GO:0140110	MF	GO:0140110	transcription regulator activity	538	-0.236997	-1.44455	0.000413998	0.000413998	0.0456809	2118	tags=58%, list=38%, signal=40%	ZNF778/GMEB1/ABL1/PHF2/BCL10/LPIN3/NFXL1/BRD8/ZNF398/ZNF134/TRIM21/ZNF225/ZNF527/ZBTB40/RNF20/CREBZF/SMARCD2/ZNF667/ZBTB43/ZBTB24/ZNF75D/NCOR1/MECP2/ZSCAN18/ZKSCAN3/XPC/RARG/TRRAP/ZNF510/ZNF263/TP53BP1/TACC1/TBX3/ZNF514/STAT3/PPARD/MTA2/SF1/ZNF550/KDM3B/MTF1/SIM1/GTF2I/ZNF814/ETS1/ARID1B/ZSCAN30/ZNF260/NR2C1/MTDH/ZNF300/ZNF841/ZNF274/ZNF75A/SP110/NUP98/BCORL1/NCOA4/TBL1XR1/SIX4/RBAK/MLX/ZNF215/ZN…
GO:0050764	BP	GO:0050764	regulation of phagocytosis	26	-0.582925	-2.07596	0.000416804	0.000416804	0.0456809	542	tags=38%, list=10%, signal=35%	CCL2/PLSCR1/PTX3/F2RL1/ITGA2/TLR2/C3/ABCA7/IL1B/FGR
GO:0009617	BP	GO:0009617	response to bacterium	157	-0.332803	-1.72284	0.000419197	0.000419197	0.0456809	600	tags=24%, list=11%, signal=22%	IFNE/SLC22A5/IFI44/ERBIN/CCL2/NQO1/HMGB2/CYP27B1/CLDN1/GBP4/TRIM6/PYGL/MIAT/F2RL1/H2BC4/TLR2/ABCA1/FAM20A/CASP1/OAS3/ACE/IL1A/MMRN2/C3/BMP2/ADAMTS5/DIO2/TLR6/IL6/JCHAIN/H2BC8/PTGS2/H2BC21/IL1B/CXCL8/FGR/EDNRB/CSF2
GO:0030312	CC	GO:0030312	external encapsulating structure	174	0.342905	1.75831	0.000430552	0.000430552	0.0458271	799	tags=33%, list=14%, signal=29%	COL19A1/HAPLN1/ELN/CCN5/ACTA2/GPC4/MFAP5/HAPLN3/MATN3/LRRC15/COL5A3/VTN/IGFBPL1/ANGPTL4/COL4A1/AGT/ACAN/ANOS1/ALPL/TGFBI/EDIL3/COMP/FGF1/FIBCD1/SBSPON/DPT/FBN2/RTN4RL1/VASN/TGFB3/SERPINE2/PRELP/APOE/SEMA7A/FBLN5/COL4A2/MMP15/ADAMTS15/MFGE8/SERPINH1/A2M/L1CAM/ECM2/ITIH5/IGFBP7/SPARC/P3H2/COL5A1/EMILIN1/MMP2/PODN/SDC2/CSPG4/CCN2/COL15A1/COLQ/MFAP2
GO:0031012	CC	GO:0031012	extracellular matrix	174	0.342905	1.75831	0.000430552	0.000430552	0.0458271	799	tags=33%, list=14%, signal=29%	COL19A1/HAPLN1/ELN/CCN5/ACTA2/GPC4/MFAP5/HAPLN3/MATN3/LRRC15/COL5A3/VTN/IGFBPL1/ANGPTL4/COL4A1/AGT/ACAN/ANOS1/ALPL/TGFBI/EDIL3/COMP/FGF1/FIBCD1/SBSPON/DPT/FBN2/RTN4RL1/VASN/TGFB3/SERPINE2/PRELP/APOE/SEMA7A/FBLN5/COL4A2/MMP15/ADAMTS15/MFGE8/SERPINH1/A2M/L1CAM/ECM2/ITIH5/IGFBP7/SPARC/P3H2/COL5A1/EMILIN1/MMP2/PODN/SDC2/CSPG4/CCN2/COL15A1/COLQ/MFAP2
GO:0006260	BP	GO:0006260	DNA replication	93	-0.398379	-1.8928	0.000435646	0.000435646	0.0458364	1703	tags=59%, list=31%, signal=42%	LIG4/ZBTB38/RBBP8/WRNIP1/TSPYL2/MRE11/NFIX/MCM3/GINS4/PARP1/ATR/CTC1/HMGA1/BAZ1A/LPIN1/PURA/POLD3/TONSL/NASP/POLA2/MCM8/EHMT2/REV3L/RFWD3/MCM7/DBF4/NOC3L/JADE2/SLFN11/EGFR/SUPT16H/EREG/RBMS1/ATF1/MMS22L/ORC2/PCLAF/PRIM1/OBI1/POLA1/DTL/SAMHD1/RECQL4/MCM2/FBXO5/CDC45/MCM10/FAM111A/E2F8/CCNE2/GINS3/E2F7/FAM111B/ADRA2A/DACH1
GO:0009615	BP	GO:0009615	response to virus	124	-0.353243	-1.76857	0.000443026	0.000443026	0.0460831	805	tags=29%, list=15%, signal=25%	APOBEC3B/APOBEC3G/TLR3/SAMHD1/IRF1/PARP9/IFNE/BATF3/CDK6/IFI44/DTX3L/ERBIN/DDX60/PLSCR1/UBQLN1/IFIT2/MLKL/SLFN13/ABCC9/TRIM6/IFIT1/F2RL1/HERC5/TLR2/CXCL12/CASP1/PMAIP1/MX1/OAS3/BNIP3L/MX2/ZDHHC11/OASL/IL6/IL1B/FGR
GO:0001890	BP	GO:0001890	placenta development	55	-0.465361	-2.00156	0.000449437	0.000449437	0.0462248	500	tags=25%, list=9%, signal=23%	CYP27B1/HSD17B2/PTN/E2F8/LIF/E2F7/KRT19/SPINT1/PTGS2/STC1/NDP/RSPO3/WNT7B/CSF2
GO:0032392	BP	GO:0032392	DNA geometric change	25	-0.582826	-2.04328	0.000478172	0.000478172	0.0486337	1783	tags=80%, list=32%, signal=54%	MCM9/POT1/WRNIP1/MRE11/MCM3/G3BP1/GINS4/HMGA1/PURA/ASCC3/MCM8/MCM7/HMGB1/XRCC5/RECQL4/MCM2/CDC45/MCMDC2/HMGB2/GINS3
GO:0032508	BP	GO:0032508	DNA duplex unwinding	21	-0.609544	-2.06899	0.000514856	0.000514856	0.0515825	1783	tags=86%, list=32%, signal=58%	MCM9/POT1/WRNIP1/MRE11/MCM3/G3BP1/GINS4/HMGA1/PURA/ASCC3/MCM8/MCM7/XRCC5/RECQL4/MCM2/CDC45/MCMDC2/GINS3
GO:0042045	BP	GO:0042045	epithelial fluid transport	4	-0.905221	-1.85951	0.000521712	0.000521712	0.0515825	14	tags=50%, list=0%, signal=50%	EDNRB/CSF2
GO:0055001	BP	GO:0055001	muscle cell development	66	0.449816	1.94972	0.00052407	0.00052407	0.0515825	439	tags=24%, list=8%, signal=23%	ACTC1/ANKRD1/TMOD1/LDB3/CAV3/MYOZ1/WNT10B/CASQ1/SORBS2/COMP/AKAP6/HES1/LMOD1/SGCD/PGM5/MYL9
GO:0030099	BP	GO:0030099	myeloid cell differentiation	127	-0.350809	-1.77062	0.000543039	0.000543039	0.0525012	1224	tags=35%, list=22%, signal=28%	FBXW7/ABCB10/FASN/ZFP36L1/TRIM58/BMP4/LEF1/FES/UBA5/FAM20C/MTOR/PRKDC/TGFBR2/RACGAP1/RCOR1/MITF/PPP3CA/TLR3/ROR2/H4C8/LRRK1/SH2B3/ITPKB/BATF3/CDK6/L3MBTL3/HMGB2/NCAPG2/LIF/CDKN2B/FAXDC2/LBR/F2RL1/TLR2/KITLG/BMP2/INPP5D/DLL1/TMEM64/SFRP1/MYB/TNFRSF11B/NDP/CSF2/H4C9
GO:0002444	BP	GO:0002444	myeloid leukocyte mediated immunity	19	-0.635193	-2.09635	0.000544875	0.000544875	0.0525012	409	tags=37%, list=7%, signal=34%	RAC2/F2RL1/ACE/C3/ADGRE2/IL6/FGR
GO:0042327	BP	GO:0042327	positive regulation of phosphorylation	223	-0.295991	-1.61887	0.000559039	0.000559039	0.0533049	999	tags=26%, list=18%, signal=23%	EZH2/TGFBR2/PARP14/ZFP91/EGFR/PDGFRA/GPRC5B/TPX2/EREG/CDON/CD44/MAP3K5/PELI2/ERBB3/XRCC5/TLR3/EGR1/SOX9/SQSTM1/ROR2/LRRK1/IQGAP3/PARP9/IFNE/WDFY2/CDCA8/SEMA4D/RAP2C/NRG1/LIF/TRIM6/RELN/TNFSF18/FAXDC2/NIBAN1/KCTD20/FAM20A/RAP2B/ACE/C3/EPHA4/HGF/NRP1/KITLG/BMP2/MAPT/MAP2K6/TLR6/IL6/PTGS2/ADRA2A/TNFSF15/IL1B/PDGFD/ROS1/FGR/EDNRB/RGCC/CSF2
GO:0072534	CC	GO:0072534	perineuronal net	3	0.954094	1.77644	0.000590981	0.000590981	0.0541105	257	tags=100%, list=5%, signal=95%	HAPLN1/HAPLN3/ACAN
GO:0098966	CC	GO:0098966	perisynaptic extracellular matrix	3	0.954094	1.77644	0.000590981	0.000590981	0.0541105	257	tags=100%, list=5%, signal=95%	HAPLN1/HAPLN3/ACAN
GO:0099535	CC	GO:0099535	synapse-associated extracellular matrix	3	0.954094	1.77644	0.000590981	0.000590981	0.0541105	257	tags=100%, list=5%, signal=95%	HAPLN1/HAPLN3/ACAN
GO:0032722	BP	GO:0032722	positive regulation of chemokine production	17	-0.669184	-2.17929	0.000591134	0.000591134	0.0541105	794	tags=59%, list=14%, signal=51%	HMGB1/TLR3/EGR1/C5/F2RL1/TLR2/OAS3/POSTN/IL6/IL1B
GO:0050482	BP	GO:0050482	arachidonic acid secretion	3	-0.951925	-1.76787	0.000611678	0.000611678	0.0542955	270	tags=100%, list=5%, signal=95%	BDKRB2/NTSR1
GO:1903963	BP	GO:1903963	arachidonate transport	3	-0.951925	-1.76787	0.000611678	0.000611678	0.0542955	270	tags=100%, list=5%, signal=95%	BDKRB2/NTSR1
GO:0022414	BP	GO:0022414	reproductive process	366	-0.26294	-1.52859	0.000615354	0.000615354	0.0542955	1205	tags=31%, list=22%, signal=26%	SLIT2/MCM8/NCAPD2/PAQR5/EHMT2/BCL2/HFE/BMP4/GNPDA1/MAMLD1/ERCC4/NDC1/HOXA13/RAD51B/IDH1/SMARCA2/SLC38A2/UPRT/MTOR/GMCL1/PRKDC/FUT10/DMC1/PRDM1/TCFL5/CLOCK/ADAMTS1/PDGFRA/PLTP/PSMC3IP/SYCP2/EREG/RACGAP1/RAI14/SPAG1/BNC1/DLG1/FZD4/DNMT3A/STAG3/SPA17/EXO1/CDC25C/RDH10/TDRD9/ATP8B3/TLR3/OSR1/EGR1/MDK/AKR1C3/SOX9/IGFBP5/SMC4/NUF2/BCL2L11/FBXO5/ROR2/SPAG16/PSG4/OVCH2/ANKLE1/NR2F2/PLAT/CREB3L4/KATNAL1/A…
GO:0000003	BP	GO:0000003	reproduction	371	-0.262791	-1.531	0.000616881	0.000616881	0.0542955	1205	tags=30%, list=22%, signal=26%	SLIT2/MCM8/NCAPD2/PAQR5/EHMT2/BCL2/HFE/BMP4/GNPDA1/MAMLD1/ERCC4/NDC1/HOXA13/RAD51B/IDH1/SMARCA2/SLC38A2/UPRT/MTOR/GMCL1/PRKDC/FUT10/DMC1/PRDM1/TCFL5/CLOCK/ADAMTS1/PDGFRA/PLTP/PSMC3IP/SYCP2/EREG/RACGAP1/RAI14/SPAG1/BNC1/DLG1/FZD4/DNMT3A/STAG3/SPA17/EXO1/CDC25C/RDH10/TDRD9/ATP8B3/TLR3/OSR1/EGR1/MDK/AKR1C3/SOX9/IGFBP5/SMC4/NUF2/BCL2L11/FBXO5/ROR2/SPAG16/PSG4/OVCH2/ANKLE1/NR2F2/PLAT/CREB3L4/KATNAL1/A…
GO:0060700	BP	GO:0060700	regulation of ribonuclease activity	4	-0.900413	-1.84964	0.000623282	0.000623282	0.0543364	274	tags=75%, list=5%, signal=71%	OAS3/OASL/PDE3A
GO:0001664	MF	GO:0001664	G protein-coupled receptor binding	73	-0.420064	-1.91935	0.000632725	0.000632725	0.0546204	542	tags=29%, list=10%, signal=26%	CCL2/ARRDC3/CXCL16/GRIA1/NES/C5/CXCL12/ACE/ITGB4/C3/ARR3/BDKRB2/SFRP1/CCL7/ADRA2A/GNA15/CXCL8/NDP/EDNRB/RSPO3/WNT7B
GO:0005740	CC	GO:0005740	mitochondrial envelope	311	0.280485	1.55692	0.000643385	0.000643385	0.0546204	2104	tags=57%, list=38%, signal=37%	EFHD1/C15orf48/FZD9/ENDOG/UCP2/TMEM160/NAT8L/ALPL/MRPL41/MTCO2P12/SLC25A4/ARL2BP/MTLN/UCP3/ATP5PB/MRPL54/RDH13/DMAC1/HIGD2A/PLAAT3/PARL/BOK/CPT1A/ETFDH/COX14/MRPS28/MRPL12/IFI27L2/CHCHD5/SEPTIN4/CHCHD6/TSPO/THG1L/MISFA/SLC25A20/OGDH/DMPK/CHCHD10/MRPS12/ABHD6/DUSP18/NDUFB2/UQCC5/SPATA18/CHCHD1/MRPS24/BAK1/COA3/SMDT1/SLC29A3/PET100/MICOS13/CYP27C1/ROMO1/NDUFB7/COA4/TIMM8B/MRPL27/CYB5R3/IMMP1L/COX8A…
GO:0040017	BP	GO:0040017	positive regulation of locomotion	208	-0.302227	-1.63047	0.00064444	0.00064444	0.0546204	1215	tags=35%, list=22%, signal=28%	FGF2/SLIT2/SASH1/BCL2/SOD2/BMP4/HBEGF/ADAM10/ZNF268/LEF1/S1PR1/GAB1/CPNE3/RIPOR2/MTOR/GFUS/PLCG1/TGFBR2/SMAD3/DAAM2/ADAMTS1/EGFR/PDGFRA/AKAP12/LAMB1/FZD4/HMGB1/MOSPD2/PPP3CA/MDK/SOX9/IGFBP5/PLK2/FBXO5/ROR2/CAPN7/SEMA3A/SEMA4D/CLDN1/CXCL16/DOCK4/SYNE2/PLAU/PTN/RAC2/RELN/TNFSF18/CORO1A/F2RL1/ITGA2/CXCL12/DOCK8/F3/IL1A/EPHA4/HGF/NRP1/KITLG/ARTN/POSTN/BMP2/SEMA6D/IL6/PTGS2/CCL7/ADRA2A/HAS2/IL1B/MSTN/…
GO:0005759	CC	GO:0005759	mitochondrial matrix	179	0.330953	1.70851	0.000655474	0.000655474	0.0550459	2631	tags=73%, list=48%, signal=39%	ALKBH7/NAT8L/CASQ1/MRPL41/CHPF/TSFM/NT5M/ARL2BP/ATP5PB/MRPL54/ISCA2/ETFDH/MRPS28/ALDH4A1/MRPL12/MCEE/ATG4D/ACOT2/OGDH/MRPS12/CHCHD1/SDHAF1/MRPS24/SMDT1/NUDT2/MRPL27/ECI1/AURKAIP1/ATP5F1E/ALDH1B1/TST/DBT/PCCB/MRPL23/GADD45GIP1/NDUFAB1/MPST/TXN2/PDHB/GSTZ1/MRPL55/NUDT13/MRPL34/MRPL33/NUDT1/MRPS36/UQCC2/BOLA3/ARG2/SDHAF2/MRPL14/FDXR/GLRX5/MPV17L2/MRPL57/LYRM4/MRPL43/MRPS2/ACAA2/MRPL4/DGUOK/FXN/NDUFB…
GO:0005126	MF	GO:0005126	cytokine receptor binding	65	-0.425512	-1.86777	0.000691289	0.000691289	0.0575258	615	tags=28%, list=11%, signal=25%	SH2B3/IFNE/CCL2/CXCL16/LIF/NES/TNFSF18/C5/CXCL12/IL1A/KITLG/TRIM37/IL6/CCL7/TNFSF15/IL1B/CXCL8/CSF2
GO:0045071	BP	GO:0045071	negative regulation of viral genome replication	16	-0.657085	-2.10009	0.000718527	0.000718527	0.0592538	899	tags=62%, list=16%, signal=53%	APOBEC3F/APOBEC3B/APOBEC3G/FAM111A/PLSCR1/TRIM6/IFIT1/MX1/OAS3/OASL
GO:0000781	CC	GO:0000781	chromosome, telomeric region	60	-0.435524	-1.90249	0.000796529	0.000796529	0.0650998	2056	tags=68%, list=37%, signal=43%	POLR2B/CDC73/TP53BP1/WDR82/H3-3B/MTA2/RPA1/PPP1R10/CHEK2/RAD51D/LIG4/XRCC1/POT1/WRNIP1/MRE11/MCM3/PARP1/ATR/CTC1/DCLRE1B/SMC5/ATM/PURA/H2AX/MCM7/EID3/TEP1/ERCC4/SMCHD1/EZH2/PRKDC/DMC1/SLF2/ORC2/SP100/XRCC5/RECQL4/MCM2/H4C8/NABP1/H4C9
GO:0002688	BP	GO:0002688	regulation of leukocyte chemotaxis	39	-0.501198	-1.9669	0.000806479	0.000806479	0.0653297	794	tags=41%, list=14%, signal=35%	HMGB1/MOSPD2/MDK/CCN3/CCL2/PTN/RAC2/TNFSF18/C5/F2RL1/CXCL12/IL6/CCL7/MTUS1/MSTN/CXCL8
GO:0060135	BP	GO:0060135	maternal process involved in female pregnancy	15	-0.665709	-2.06586	0.000826286	0.000826286	0.066347	631	tags=53%, list=11%, signal=47%	NR2F2/CYP27B1/PTN/RGS2/LIF/PTGS2/STC1/NDP
GO:0000280	BP	GO:0000280	nuclear division	131	-0.33952	-1.70652	0.000843345	0.000843345	0.0666787	1202	tags=36%, list=22%, signal=29%	HNRNPU/NCAPD2/EHMT2/PSRC1/BMP4/CUL9/ERCC4/NDC1/HOXA13/RAD51B/BROX/EPS8/MAP9/DMC1/VPS4B/CEP192/PSMC3IP/SYCP2/TPX2/KNTC1/EREG/RACGAP1/SPAG5/STAG3/MAD2L1/CDC25C/TDRD9/SMC4/NUF2/BCL2L11/FBXO5/DLGAP5/ANKLE1/ASPM/CDCA8/NCAPG/NCAPG2/CCNE2/LIF/IL1A/BRME1/PDE3A/NUSAP1/TDRD12/IL1B/CYP26B1/RGCC
GO:0098803	CC	GO:0098803	respiratory chain complex	39	0.511214	2.01979	0.000846161	0.000846161	0.0666787	2389	tags=90%, list=43%, signal=51%	C15orf48/MTCO2P12/NDUFB2/NDUFB7/COX8A/NDUFS4/NDUFA8/NDUFAB1/NDUFA2/COX7A2/COX7A1/NDUFS5/UQCR10/COX6A1/NDUFA12/NDUFC1/NDUFS6/NDUFB11/UQCRHL/NDUFB8/NDUFA4/NDUFA1/COX7B/NDUFA3/NDUFB1/COX6C/UQCRQ/COX7C/NDUFB6/NDUFA6/UQCRH/SDHB/COX2/NDUFB3/NDUFAF1
GO:0031674	CC	GO:0031674	I band	58	0.459238	1.95037	0.00085227	0.00085227	0.0666787	505	tags=28%, list=9%, signal=25%	ACTC1/ANKRD1/ITGB1BP2/MYL3/FBXL22/LDB3/CAV3/JPH2/CRYAB/MYOZ1/CASQ1/SORBS2/ANK1/PGM5/MYL9/FKBP1B
GO:0060326	BP	GO:0060326	cell chemotaxis	94	-0.379659	-1.80462	0.000884049	0.000884049	0.0685789	542	tags=26%, list=10%, signal=23%	CCL2/HMGB2/CXCL16/DOCK4/EGR3/PTN/RAC2/TNFSF18/CORO1A/C5/F2RL1/CXCL12/HGF/NRP1/ADGRE2/IL6/CCL7/ACKR4/MTUS1/IL1B/MSTN/CXCL8/PDGFD/EDNRB
GO:1903046	BP	GO:1903046	meiotic cell cycle process	53	-0.451062	-1.93053	0.000917365	0.000917365	0.0705001	1199	tags=45%, list=22%, signal=36%	NCAPD2/EHMT2/ERCC4/NDC1/RAD51B/DMC1/PSMC3IP/SYCP2/EREG/STAG3/CDC25C/TDRD9/SMC4/NUF2/BCL2L11/FBXO5/ANKLE1/ASPM/CCNE2/LIF/BRME1/PDE3A/TDRD12/CYP26B1
GO:0060284	BP	GO:0060284	regulation of cell development	269	-0.27489	-1.54276	0.000931028	0.000931028	0.0705001	1224	tags=35%, list=22%, signal=28%	FBXW7/FGF2/HLTF/SLIT2/ABCB10/DISC1/BCL2/ZFP36L1/SH3RF1/TRIM58/BMP4/MME/RFX3/LEF1/FES/SMARCA2/MTOR/CD83/EZH2/PRKDC/TGFBR2/PRDM1/SOCS5/CLOCK/DAAM2/BTN2A2/SYNGAP1/PRUNE1/CDON/RCOR1/BNC1/FZD4/MITF/HMGB1/ULK2/SOX11/EEF2K/XRCC5/PPP3CA/TLR3/MDK/ROR2/H4C8/RND2/IRF1/ITPKB/BHLHE40/CDK6/ASPM/SEMA3A/SEMA4D/HMGB2/EGR3/LAG3/PER2/KAT6B/PTN/LIF/SOX4/RELN/CDKN2B/PSG9/TNFSF18/XRCC2/FAXDC2/TLR2/CXCL12/DLL4/ACE/IL1A…
GO:0070469	CC	GO:0070469	respirasome	43	0.489144	1.94877	0.000931921	0.000931921	0.0705001	2389	tags=86%, list=43%, signal=49%	C15orf48/MTCO2P12/HIGD2A/NDUFB2/NDUFB7/COX8A/NDUFS4/NDUFA8/NDUFAB1/NDUFA2/COX7A2/COX7A1/NDUFS5/UQCR10/COX6A1/NDUFA12/NDUFC1/NDUFS6/NDUFB11/UQCRHL/NDUFB8/NDUFA4/STMP1/NDUFA1/COX7B/NDUFA3/NDUFB1/COX6C/UQCRQ/COX7C/NDUFB6/NDUFA6/UQCRH/SDHB/COX2/NDUFB3/NDUFAF1
GO:0098802	CC	GO:0098802	plasma membrane signaling receptor complex	50	-0.451198	-1.91132	0.000949066	0.000949066	0.0707844	461	tags=30%, list=8%, signal=28%	GRIA1/ITGA7/PSG9/CNIH3/ITGA2/TLR2/ITGB4/ITGA8/BMP2/TRBC2/TLR6/IL6/ITGB7/CSF2/GRIA4
GO:0030595	BP	GO:0030595	leukocyte chemotaxis	62	-0.437043	-1.9156	0.000965901	0.000965901	0.0707844	794	tags=34%, list=14%, signal=29%	HMGB1/MOSPD2/MDK/CCN3/CCL2/CXCL16/PTN/RAC2/TNFSF18/CORO1A/C5/F2RL1/CXCL12/ADGRE2/IL6/CCL7/MTUS1/IL1B/MSTN/CXCL8/EDNRB
GO:0007517	BP	GO:0007517	muscle organ development	122	0.356633	1.71908	0.000974108	0.000974108	0.0707844	394	tags=18%, list=7%, signal=17%	ACTC1/COL19A1/ANKRD1/ELN/ITGB1BP2/MYL3/SGCA/CAV3/JPH2/MYOM1/CRYAB/EGR2/MYOZ1/HSD17B1/WNT10B/ID3/MEF2C/CASQ1/EPHB1/SOX15/TAGLN/SGCD
GO:0007413	BP	GO:0007413	axonal fasciculation	4	-0.889774	-1.82778	0.000974343	0.000974343	0.0707844	239	tags=75%, list=4%, signal=72%	EPHA4/NRP1/TNFRSF21
GO:0106030	BP	GO:0106030	neuron projection fasciculation	4	-0.889774	-1.82778	0.000974343	0.000974343	0.0707844	239	tags=75%, list=4%, signal=72%	EPHA4/NRP1/TNFRSF21
GO:0022904	BP	GO:0022904	respiratory electron transport chain	52	0.468489	1.93744	0.000984658	0.000984658	0.0709281	2389	tags=85%, list=43%, signal=49%	MTCO2P12/ETFDH/NDUFB2/NDUFB7/COX8A/NDUFS4/NDUFA8/NDUFAB1/NDUFA2/COX7A2/COX7A1/PLEC/NDUFS5/SDHAF2/UQCR10/COX6A1/NDUFA12/NDUFC1/NDUFS6/DGUOK/UQCRHL/NDUFB8/NDUFA4/ETFRF1/NDUFA1/ETFB/COX7B/NDUFA3/ETFA/SLC25A22/NDUFB1/PARK7/COX6C/UQCRQ/COX7C/NDUFB6/NDUFA6/CHCHD2/UQCRH/SDHB/COX2/NDUFB3/BID/NDUFAF1
GO:0015934	CC	GO:0015934	large ribosomal subunit	57	0.4636	1.96053	0.000991819	0.000991819	0.0709281	2509	tags=89%, list=45%, signal=49%	MRPL41/MRPL54/MRPL12/RPL37A/RPL39L/MRPL27/RPLP2/RPL13/MRPL23/RPLP1/RPL26L1/GADD45GIP1/MRPL55/MRPL34/MRPL33/RPL7A/MRPL14/MPV17L2/MRPL57/MRPL43/UBA52/RPL27A/MRPL4/RPL34/RPL31/RPL18/MRPL37/RPL32/RPL38/RPL36/RPL39/RPL18A/MRPL51/RPL35A/MRPL18/RPL29/RPL41/RPL27/RPL15/RPL37/RPL30/MRPL28/RPL23A/RPL13A/NHP2/RPL4/MRPL52/SNU13/MRPL24/MRPL20/MRPL22
GO:2000147	BP	GO:2000147	positive regulation of cell motility	205	-0.299311	-1.61209	0.00102661	0.00102661	0.0725415	1188	tags=34%, list=21%, signal=28%	SASH1/BCL2/SOD2/BMP4/HBEGF/ADAM10/ZNF268/LEF1/S1PR1/GAB1/CPNE3/RIPOR2/MTOR/GFUS/PLCG1/TGFBR2/SMAD3/DAAM2/ADAMTS1/EGFR/PDGFRA/AKAP12/LAMB1/FZD4/HMGB1/MOSPD2/PPP3CA/MDK/SOX9/IGFBP5/PLK2/FBXO5/ROR2/CAPN7/SEMA3A/SEMA4D/CLDN1/CXCL16/DOCK4/SYNE2/PLAU/PTN/RAC2/RELN/TNFSF18/CORO1A/F2RL1/ITGA2/CXCL12/DOCK8/F3/IL1A/EPHA4/HGF/NRP1/KITLG/POSTN/BMP2/SEMA6D/IL6/PTGS2/CCL7/ADRA2A/HAS2/IL1B/MSTN/CXCL8/PDGFD/FGR/…
GO:0034104	BP	GO:0034104	negative regulation of tissue remodeling	8	-0.780713	-2.01279	0.00103023	0.00103023	0.0725415	198	tags=50%, list=4%, signal=48%	INPP5D/IL6/SFRP1/TNFRSF11B
GO:0042325	BP	GO:0042325	regulation of phosphorylation	357	-0.252523	-1.46103	0.00105308	0.00105308	0.0735846	1224	tags=29%, list=22%, signal=24%	FBXW7/FGF2/SLIT2/HNRNPU/PSRC1/SASH1/PDCD4/BCL2/GSKIP/STAT2/BMP4/HBEGF/MCM7/ERRFI1/GPRC5A/SMYD3/MST1/CBLB/SNX9/MTOR/PPP1R14C/EZH2/PRKDC/TGFBR2/PARP14/ZFP91/SOCS5/CCNK/EGFR/PDGFRA/GPRC5B/TPX2/DUSP16/EREG/CDON/CD44/PTPRQ/MAP3K5/PELI2/CDC25C/EEF2K/ERBB3/XRCC5/TLR3/EGR1/SOX9/SQSTM1/ROR2/LRRK1/IQGAP3/NR2F2/SH3GL2/ITPKB/CCNG2/PARP9/IFNE/WDFY2/PRKAR2B/CDCA8/SEMA4D/RAP2C/NRG1/RGS2/CCNE2/LIF/TRIM6/RELN/CDK…
GO:0046697	BP	GO:0046697	decidualization	10	-0.754054	-2.06808	0.00108368	0.00108368	0.0751487	500	tags=60%, list=9%, signal=55%	CYP27B1/PTN/LIF/PTGS2/STC1/NDP
GO:0140013	BP	GO:0140013	meiotic nuclear division	48	-0.470117	-1.95893	0.00110856	0.00110856	0.0762963	1094	tags=46%, list=20%, signal=37%	EHMT2/ERCC4/NDC1/RAD51B/DMC1/PSMC3IP/SYCP2/EREG/STAG3/TDRD9/SMC4/NUF2/BCL2L11/FBXO5/ANKLE1/ASPM/CCNE2/LIF/BRME1/PDE3A/TDRD12/CYP26B1
GO:0050830	BP	GO:0050830	defense response to Gram-positive bacterium	18	-0.623431	-2.0607	0.00113895	0.00113895	0.0771338	689	tags=56%, list=12%, signal=49%	H2BC11/HMGB2/GBP4/H2BC4/TLR2/IL6/H2BC8/H2BC21/IL1B/FGR
GO:0002573	BP	GO:0002573	myeloid leukocyte differentiation	70	-0.404989	-1.82505	0.00114096	0.00114096	0.0771338	1224	tags=41%, list=22%, signal=33%	FBXW7/FASN/ZFP36L1/BMP4/LEF1/FES/FAM20C/MTOR/TGFBR2/MITF/PPP3CA/TLR3/ROR2/LRRK1/BATF3/CDK6/L3MBTL3/LIF/LBR/F2RL1/TLR2/KITLG/BMP2/INPP5D/TMEM64/SFRP1/TNFRSF11B/NDP/CSF2
GO:0045124	BP	GO:0045124	regulation of bone resorption	9	-0.764211	-2.05626	0.00114601	0.00114601	0.0771338	198	tags=44%, list=4%, signal=43%	INPP5D/TMEM64/IL6/TNFRSF11B
GO:0046850	BP	GO:0046850	regulation of bone remodeling	12	-0.706227	-2.06199	0.00117514	0.00117514	0.0779411	198	tags=50%, list=4%, signal=48%	MDK/INPP5D/TMEM64/IL6/SFRP1/TNFRSF11B
GO:0044419	BP	GO:0044419	biological process involved in interspecies interaction between organisms	434	-0.244582	-1.4553	0.00117809	0.00117809	0.0779411	962	tags=24%, list=17%, signal=21%	PARP14/PRDM1/H2BC12/SMAD3/VPS4B/TIFA/CCNK/CEP192/EPG5/EGFR/EMILIN2/APOBEC3F/AKAP12/EREG/DDX17/ADAMTS13/FKBP5/ENDOD1/APOBEC3B/HMGB1/MAP3K5/SP100/APOBEC3G/XIAP/XRCC5/TLR3/SAMHD1/OTUD4/CASP6/H2BC11/CIITA/YWHAZ/IRF1/HLA-DPA1/PARP9/IFNE/SLC22A5/BATF3/CDK6/IFI44/DTX3L/ERBIN/CCL2/DDX60/PLSCR1/NQO1/HMGB2/CYP27B1/CLDN1/CXCL16/UBQLN1/IFIT2/MLKL/LAG3/SLFN13/GBP4/ABCC9/TRIM6/PTX3/PYGL/MIAT/IFIT1/TFAP4/CORO1A…
GO:0043235	CC	GO:0043235	receptor complex	105	-0.358785	-1.74173	0.00118807	0.00118807	0.0779411	461	tags=22%, list=8%, signal=20%	GRIA1/ITPR3/TM7SF2/ITGA7/PSG9/CNIH3/ITGA2/TLR2/ITGB4/ITGA8/NRP1/BMP2/PTPRB/LRP1B/TRBC2/TLR6/IL6/ADRA2A/TNFRSF11B/ITGB7/ROS1/CSF2/GRIA4
GO:0042773	BP	GO:0042773	ATP synthesis coupled electron transport	45	0.476026	1.92125	0.00120058	0.00120058	0.0779411	2389	tags=84%, list=43%, signal=48%	MTCO2P12/NDUFB2/NDUFB7/COX8A/NDUFS4/NDUFA8/NDUFAB1/NDUFA2/COX7A2/COX7A1/NDUFS5/SDHAF2/UQCR10/COX6A1/NDUFA12/NDUFC1/NDUFS6/DGUOK/UQCRHL/NDUFB8/NDUFA4/NDUFA1/COX7B/NDUFA3/NDUFB1/PARK7/COX6C/UQCRQ/COX7C/NDUFB6/NDUFA6/CHCHD2/UQCRH/SDHB/COX2/NDUFB3/BID/NDUFAF1
GO:0042775	BP	GO:0042775	mitochondrial ATP synthesis coupled electron transport	45	0.476026	1.92125	0.00120058	0.00120058	0.0779411	2389	tags=84%, list=43%, signal=48%	MTCO2P12/NDUFB2/NDUFB7/COX8A/NDUFS4/NDUFA8/NDUFAB1/NDUFA2/COX7A2/COX7A1/NDUFS5/SDHAF2/UQCR10/COX6A1/NDUFA12/NDUFC1/NDUFS6/DGUOK/UQCRHL/NDUFB8/NDUFA4/NDUFA1/COX7B/NDUFA3/NDUFB1/PARK7/COX6C/UQCRQ/COX7C/NDUFB6/NDUFA6/CHCHD2/UQCRH/SDHB/COX2/NDUFB3/BID/NDUFAF1
GO:0022626	CC	GO:0022626	cytosolic ribosome	56	0.438217	1.84999	0.00125396	0.00125396	0.0808336	2454	tags=86%, list=44%, signal=48%	RPS29/RPL37A/RPS15/RPS28/RPL39L/RPS21/RPLP2/RPL13/RPLP1/RPL26L1/RPS27/RPL7A/RPS19/UBA52/RPL27A/RPL34/RPL31/RPS15A/RPL18/RPL32/RPL38/RPL36/RPL39/RPS16/RPS12/RPL18A/RPL35A/RPS27A/RPS23/RPL29/RPL41/RPL27/RPS20/RPS14/RPL15/RPL37/RPS9/RPL30/RPS24/RPL23A/RPS5/RPL13A/RPSA/NHP2/RPL4/RPS11/SNU13/RPS8
GO:0002673	BP	GO:0002673	regulation of acute inflammatory response	11	-0.716678	-2.02873	0.00127547	0.00127547	0.0816452	240	tags=45%, list=4%, signal=44%	C3/IL6/PTGS2/IL1B/EDNRB
GO:0002886	BP	GO:0002886	regulation of myeloid leukocyte mediated immunity	11	-0.715575	-2.02561	0.00129465	0.00129465	0.0822329	409	tags=45%, list=7%, signal=42%	RAC2/F2RL1/C3/ADGRE2/FGR
GO:0007565	BP	GO:0007565	female pregnancy	60	-0.423016	-1.84785	0.00130262	0.00130262	0.0822329	713	tags=30%, list=13%, signal=26%	IGFBP5/PSG4/NR2F2/CYP27B1/PTN/RGS2/LIF/PSG9/ITGA2/ACE/ITGB4/PTGS2/ADRA2A/STC1/IL1B/PSG3/PSG7/NDP
GO:0002684	BP	GO:0002684	positive regulation of immune system process	277	-0.277262	-1.56533	0.00133334	0.00133334	0.0835955	1179	tags=30%, list=21%, signal=25%	BCL2/ZFP36L1/HFE/DHX58/TRIM56/ADAM10/LEF1/FES/CBLB/SMARCA2/RIPOR2/MTOR/CACNB3/CD83/PLCG1/PRKDC/TGFBR2/SOCS5/TIFA/EPG5/LPXN/GPRC5B/BTN2A2/THEMIS2/EREG/HMGB1/MOSPD2/XIAP/XRCC5/PPP3CA/TLR3/MDK/ELF1/OTUD4/CASP6/ROR2/IRF1/HLA-DPA1/ITPKB/PARP9/ERBIN/CCL2/DDX60/PLSCR1/HMGB2/UBQLN1/EGR3/LAG3/PTN/LIF/SOX4/RAC2/TRIM6/TNFSF18/CORO1A/C5/F2RL1/ITGA2/TLR2/PLEKHA1/CXCL12/CASP1/DOCK8/OAS3/C1RL/IL1A/C3/KITLG/INPP…
GO:0035813	BP	GO:0035813	regulation of renal sodium excretion	4	0.875271	1.75729	0.00134452	0.00134452	0.0837235	694	tags=100%, list=13%, signal=88%	NPPB/AGT/AGTR1/EDN1
GO:0005109	MF	GO:0005109	frizzled binding	14	-0.678537	-2.07448	0.00138587	0.00138587	0.0857148	140	tags=29%, list=3%, signal=28%	SFRP1/NDP/RSPO3/WNT7B
GO:0019221	BP	GO:0019221	cytokine-mediated signaling pathway	109	-0.348181	-1.70597	0.00142546	0.00142546	0.0871217	878	tags=31%, list=16%, signal=27%	EREG/GREM2/CD44/FZD4/SP100/XIAP/EGR1/SAMHD1/OTUD4/H2BC11/IRF1/SH2B3/PARP9/IFNE/CCL2/PPP2CB/TRIM6/TNFSF18/F2RL1/CXCL12/CASP1/MX1/OAS3/F3/IL1A/TNFRSF19/OASL/IL6/CCL7/RPS6KA5/ACKR4/IL1B/CXCL8/CSF2
GO:0071103	BP	GO:0071103	DNA conformation change	28	-0.545954	-1.95961	0.00142765	0.00142765	0.0871217	1783	tags=96%, list=32%, signal=66%	DDX3X/HNRNPA2B1/RECQL5/DHX9/ABL1/TOP1/MCM9/POT1/WRNIP1/MRE11/MCM3/G3BP1/GINS4/HMGA1/HHEX/PURA/ASCC3/MCM8/MCM7/HMGB1/XRCC5/RECQL4/MCM2/CDC45/MCMDC2/HMGB2/GINS3
GO:0030280	MF	GO:0030280	structural constituent of skin epidermis	6	0.808625	1.88339	0.00145815	0.00145815	0.0883938	830	tags=83%, list=15%, signal=71%	KRT4/KRT7/KRT86/KRT10/KRT81
GO:0019866	CC	GO:0019866	organelle inner membrane	217	0.304543	1.60771	0.00147343	0.00147343	0.0887323	2130	tags=61%, list=38%, signal=39%	EFHD1/C15orf48/ENDOG/KCNH1/UCP2/TMEM160/MRPL41/MTCO2P12/SLC25A4/MTLN/UCP3/ATP5PB/MRPL54/RDH13/DMAC1/HIGD2A/PARL/BOK/ETFDH/MRPS28/MRPL12/CHCHD6/SLC25A20/CHCHD10/MRPS12/DUSP18/NDUFB2/UQCC5/CHCHD1/MRPS24/COA3/SMDT1/PET100/MICOS13/ROMO1/NDUFB7/TMEM43/TIMM8B/MRPL27/IMMP1L/COX8A/MGARP/AURKAIP1/NDUFS4/ATP5F1E/NDUFAF5/NDUFA8/MRPL23/TIMM13/SUN2/LDHB/GADD45GIP1/NDUFAB1/ATP5MF/ECSIT/NDUFA2/SLC25A33/COX7A2/M…
GO:0032602	BP	GO:0032602	chemokine production	24	-0.558176	-1.9345	0.00156031	0.00156031	0.0897052	954	tags=50%, list=17%, signal=42%	SOCS5/HMGB1/TLR3/EGR1/ERBIN/C5/F2RL1/TLR2/OAS3/POSTN/IL6/IL1B
GO:0032642	BP	GO:0032642	regulation of chemokine production	24	-0.558176	-1.9345	0.00156031	0.00156031	0.0897052	954	tags=50%, list=17%, signal=42%	SOCS5/HMGB1/TLR3/EGR1/ERBIN/C5/F2RL1/TLR2/OAS3/POSTN/IL6/IL1B
GO:0005859	CC	GO:0005859	muscle myosin complex	4	0.87256	1.75184	0.00156109	0.00156109	0.0897052	709	tags=100%, list=13%, signal=87%	MYL3/MYH2/MYL9/MYH3
GO:0060669	BP	GO:0060669	embryonic placenta morphogenesis	10	-0.743589	-2.03938	0.00156317	0.00156317	0.0897052	154	tags=30%, list=3%, signal=29%	SPINT1/RSPO3/WNT7B
GO:0060713	BP	GO:0060713	labyrinthine layer morphogenesis	10	-0.743589	-2.03938	0.00156317	0.00156317	0.0897052	154	tags=30%, list=3%, signal=29%	SPINT1/RSPO3/WNT7B
GO:0060099	BP	GO:0060099	regulation of phagocytosis, engulfment	5	-0.877702	-1.92495	0.00158304	0.00158304	0.0897052	322	tags=80%, list=6%, signal=75%	F2RL1/ITGA2/C3/ABCA7
GO:0060100	BP	GO:0060100	positive regulation of phagocytosis, engulfment	5	-0.877702	-1.92495	0.00158304	0.00158304	0.0897052	322	tags=80%, list=6%, signal=75%	F2RL1/ITGA2/C3/ABCA7
GO:1905153	BP	GO:1905153	regulation of membrane invagination	5	-0.877702	-1.92495	0.00158304	0.00158304	0.0897052	322	tags=80%, list=6%, signal=75%	F2RL1/ITGA2/C3/ABCA7
GO:1905155	BP	GO:1905155	positive regulation of membrane invagination	5	-0.877702	-1.92495	0.00158304	0.00158304	0.0897052	322	tags=80%, list=6%, signal=75%	F2RL1/ITGA2/C3/ABCA7
GO:0006302	BP	GO:0006302	double-strand break repair	103	-0.359585	-1.73349	0.00158758	0.00158758	0.0897052	2111	tags=63%, list=38%, signal=40%	ABL1/BRD8/SFPQ/SMARCD2/EP400/UBQLN4/POGZ/TRRAP/TP53BP1/RPA1/ARID1B/CHEK2/RAD51D/MCM9/LIG4/XRCC1/POT1/MAGEF1/RBBP8/MRE11/MCM3/PHF10/DEK/GINS4/SMARCC1/PARP1/ATR/NSD2/DCLRE1B/SMC5/ATM/EYA3/TONSL/H2AX/MCM8/REV3L/RFWD3/MCM7/EID3/ERCC4/RAD51B/SMCHD1/SMARCA2/PRKDC/DCLRE1A/DMC1/SLF2/MMS22L/HMGB1/XRCC5/POLA1/SAMHD1/RECQL4/UHRF1/MCM2/RNF138/CDC45/ANKLE1/PARP9/DTX3L/MCMDC2/HMGB2/XRCC2/NABP1/BRME1
GO:0001822	BP	GO:0001822	kidney development	114	-0.346659	-1.71498	0.00159762	0.00159762	0.0897184	416	tags=38%, list=8%, signal=36%	ADAMTS6/FGF2/ZBTB14/SLIT2/BCL2/GCNT1/BMP4/MME/EZH2/PRDM1/SMAD3/ADAMTS1/PDGFRA/KLHL3/DLG1/RDH10/SOX11/PPP3CA/OSR1/EGR1/SOX9/BCL2L11/LIF/SOX4/FMN1/ACE/NID1/EPHA4/ITGA8/NRP1/BMP2/C1GALT1/KIF26B/WNK4/DLL1/SFRP1/RARB/HAS2/VANGL2/PDGFD/CYP26B1/EDNRB/WNT7B
GO:0016849	MF	GO:0016849	phosphorus-oxygen lyase activity	8	-0.768519	-1.98135	0.00165402	0.00165402	0.0923196	96	tags=50%, list=2%, signal=49%	GUCY1B1/GUCY1A1/GUCY1A2/ADCY4
GO:0050926	BP	GO:0050926	regulation of positive chemotaxis	9	-0.752663	-2.02519	0.00168742	0.00168742	0.0930488	322	tags=89%, list=6%, signal=84%	S1PR1/SMAD3/F2RL1/ITGA2/CXCL12/F3/ARTN/CXCL8
GO:0050927	BP	GO:0050927	positive regulation of positive chemotaxis	9	-0.752663	-2.02519	0.00168742	0.00168742	0.0930488	322	tags=89%, list=6%, signal=84%	S1PR1/SMAD3/F2RL1/ITGA2/CXCL12/F3/ARTN/CXCL8
GO:0005657	CC	GO:0005657	replication fork	24	-0.554602	-1.92211	0.00171537	0.00171537	0.0934149	1952	tags=96%, list=35%, signal=62%	RECQL5/TP53/RFC1/TP53BP1/RPA1/RAD51D/MRE11/MCM3/RAD18/PARP1/BAZ1B/POLD3/TONSL/H2AX/POLA2/DNMT1/RAD51B/MMS22L/PRIM1/POLA1/UHRF1/MCM10/XRCC2
GO:0022900	BP	GO:0022900	electron transport chain	69	0.412607	1.80421	0.00172856	0.00172856	0.0934149	2389	tags=78%, list=43%, signal=45%	HSD17B6/MTCO2P12/ETFDH/ALDH4A1/NDUFB2/NOX4/NDUFB7/QDPR/COX8A/NDUFS4/P4HA2/NDUFA8/NDUFAB1/NDUFA2/COX7A2/CIAPIN1/COX7A1/PLEC/NDUFS5/SDHAF2/UQCR10/COX6A1/NDUFA12/NDUFC1/NDUFS6/DGUOK/UQCRHL/NDUFB8/NDUFA4/AKR1B1/GLRX2/ETFRF1/NDUFA1/ETFB/COX7B/NDUFA3/ETFA/SLC25A22/NDUFB1/PARK7/COX6C/UQCRQ/COX7C/NDUFB6/NDUFA6/NQO2/CHCHD2/UQCRH/SDHB/ASPH/COX2/NDUFB3/BID/NDUFAF1
GO:0048771	BP	GO:0048771	tissue remodeling	59	-0.413672	-1.7917	0.00173039	0.00173039	0.0934149	800	tags=32%, list=14%, signal=28%	MITF/PPP3CA/MDK/IGFBP5/LRRK1/PTN/LIF/RAC2/DLL4/ACE/IL1A/INPP5D/TMEM64/IL6/SFRP1/GDF5/TNFRSF11B/NDP/RSPO3
GO:0005746	CC	GO:0005746	mitochondrial respirasome	42	0.48526	1.94097	0.00173488	0.00173488	0.0934149	2389	tags=86%, list=43%, signal=49%	C15orf48/MTCO2P12/NDUFB2/NDUFB7/COX8A/NDUFS4/NDUFA8/NDUFAB1/NDUFA2/COX7A2/COX7A1/NDUFS5/UQCR10/COX6A1/NDUFA12/NDUFC1/NDUFS6/NDUFB11/UQCRHL/NDUFB8/NDUFA4/STMP1/NDUFA1/COX7B/NDUFA3/NDUFB1/COX6C/UQCRQ/COX7C/NDUFB6/NDUFA6/UQCRH/SDHB/COX2/NDUFB3/NDUFAF1
GO:0060314	BP	GO:0060314	regulation of ryanodine-sensitive calcium-release channel activity	7	0.786241	1.91803	0.00175908	0.00175908	0.0937825	642	tags=71%, list=12%, signal=63%	JPH2/AKAP6/FKBP1B/PDE4D/CAMK2D
GO:0032993	CC	GO:0032993	protein-DNA complex	397	-0.241009	-1.41813	0.0017622	0.0017622	0.0937825	1599	tags=40%, list=29%, signal=30%	HOXA9/NR3C1/NFIX/IST1/MCM3/RBMX/USP22/SP3/MKX/HDX/PHF10/KANSL1L/SREBF2/DEK/GINS4/SMARCC1/PARP1/POU6F1/SP1/SUZ12/KDM1B/BAZ1B/TAF9/STAG2/PDS5B/NSD2/CTC1/CBX2/MYC/FANCG/ARK2N/FANCL/STAT6/RFX5/ATF2/TSPYL4/PRRX1/ZHX1/HMGA1/BAZ1A/ZNF740/TCF4/POU2F2/HHEX/ANP32E/TAF1/ZBED3/POLD3/HP1BP3/H2AX/HBP1/NASP/POLA2/ZBTB18/EHMT2/STAT2/TGIF2/MCM7/RFX3/DNMT1/LEF1/CENPA/NFE2L3/TAF5L/HOXA13/ELK4/SMARCA2/NFYA/JADE2/BMA…
GO:0016010	CC	GO:0016010	dystrophin-associated glycoprotein complex	11	0.704309	1.97431	0.00191652	0.00191652	0.100823	1066	tags=73%, list=19%, signal=59%	SGCA/CAV3/SGCD/PGM5/SNTA1/SSPN/DAG1/SGCB
GO:0090665	CC	GO:0090665	glycoprotein complex	11	0.704309	1.97431	0.00191652	0.00191652	0.100823	1066	tags=73%, list=19%, signal=59%	SGCA/CAV3/SGCD/PGM5/SNTA1/SSPN/DAG1/SGCB
GO:0072001	BP	GO:0072001	renal system development	118	-0.331424	-1.64997	0.00194378	0.00194378	0.10125	416	tags=18%, list=8%, signal=17%	LIF/SOX4/FMN1/ACE/NID1/EPHA4/ITGA8/NRP1/BMP2/C1GALT1/KIF26B/WNK4/DLL1/SFRP1/RARB/HAS2/VANGL2/PDGFD/CYP26B1/EDNRB/WNT7B
GO:0032069	BP	GO:0032069	regulation of nuclease activity	11	-0.700546	-1.98306	0.00194676	0.00194676	0.10125	794	tags=55%, list=14%, signal=47%	HMGB1/NEIL1/HMGB2/OAS3/OASL/PDE3A
GO:0071715	BP	GO:0071715	icosanoid transport	14	-0.663193	-2.02757	0.0020063	0.0020063	0.103757	484	tags=57%, list=9%, signal=52%	SLCO4A1/ACE/IL1A/MAP2K6/BDKRB2/PTGS2/NTSR1/IL1B
GO:0006956	BP	GO:0006956	complement activation	11	-0.699954	-1.98139	0.00202386	0.00202386	0.104077	331	tags=45%, list=6%, signal=43%	C5/C1RL/C3/IL1B/RGCC
GO:0010927	BP	GO:0010927	cellular component assembly involved in morphogenesis	42	0.480195	1.92071	0.00203805	0.00203805	0.104222	719	tags=33%, list=13%, signal=29%	ACTC1/ANKRD1/TMOD1/LDB3/CAV3/MYOZ1/CASQ1/LMOD1/PGM5/MYL9/EDN1/MYH3/PRKD1/PMP22
GO:0003006	BP	GO:0003006	developmental process involved in reproduction	233	-0.278534	-1.5397	0.00207557	0.00207557	0.10555	1627	tags=43%, list=29%, signal=32%	DHCR24/YBX3/SEPTIN6/HOXA9/RNF38/HERC4/DNHD1/NPHP1/DAZAP1/SMARCC1/PARP1/CCDC136/PITHD1/KDM1B/LRRK2/CBX2/FANCG/TTC12/ATM/TMED2/SRD5A1/ROBO2/STK4/ATP2B4/C3orf62/H2AX/NASP/SLIT2/PAQR5/EHMT2/BCL2/BMP4/MAMLD1/NDC1/HOXA13/IDH1/SMARCA2/MTOR/GMCL1/PRKDC/DMC1/PRDM1/TCFL5/CLOCK/ADAMTS1/PDGFRA/SYCP2/EREG/RACGAP1/RAI14/BNC1/DLG1/FZD4/DNMT3A/SPA17/CDC25C/RDH10/TDRD9/TLR3/OSR1/MDK/AKR1C3/SOX9/BCL2L11/FBXO5/ROR2…
GO:0002685	BP	GO:0002685	regulation of leukocyte migration	68	-0.405739	-1.81676	0.00209026	0.00209026	0.10571	794	tags=32%, list=14%, signal=28%	HMGB1/MOSPD2/MDK/CCN3/CCL2/PTN/RAC2/TNFSF18/CORO1A/C5/F2RL1/ITGA2/CXCL12/DOCK8/IL1A/KITLG/IL6/CCL7/MTUS1/MSTN/CXCL8/PDGFD
GO:0045069	BP	GO:0045069	regulation of viral genome replication	27	-0.547041	-1.9797	0.00213059	0.00213059	0.107011	1179	tags=48%, list=21%, signal=38%	BCL2/DDX5/APOBEC3F/APOBEC3B/APOBEC3G/FAM111A/PLSCR1/TRIM6/IFIT1/MX1/OAS3/OASL/CXCL8
GO:0031966	CC	GO:0031966	mitochondrial membrane	294	0.276567	1.52243	0.00213936	0.00213936	0.107011	2104	tags=57%, list=38%, signal=37%	EFHD1/C15orf48/FZD9/ENDOG/UCP2/TMEM160/NAT8L/ALPL/MRPL41/MTCO2P12/SLC25A4/MTLN/UCP3/ATP5PB/MRPL54/RDH13/DMAC1/HIGD2A/PLAAT3/PARL/BOK/CPT1A/ETFDH/COX14/MRPS28/MRPL12/IFI27L2/SEPTIN4/CHCHD6/TSPO/THG1L/MISFA/SLC25A20/OGDH/DMPK/CHCHD10/MRPS12/ABHD6/DUSP18/NDUFB2/UQCC5/SPATA18/CHCHD1/MRPS24/BAK1/COA3/SMDT1/SLC29A3/PET100/MICOS13/CYP27C1/ROMO1/NDUFB7/TIMM8B/MRPL27/CYB5R3/IMMP1L/COX8A/MGARP/AURKAIP1/NDU…
GO:0072077	BP	GO:0072077	renal vesicle morphogenesis	4	-0.870933	-1.78908	0.00218211	0.00218211	0.108556	719	tags=100%, list=13%, signal=87%	LIF/FMN1/KIF26B
GO:0072087	BP	GO:0072087	renal vesicle development	5	-0.869463	-1.90688	0.00220574	0.00220574	0.109139	728	tags=100%, list=13%, signal=87%	SOX9/LIF/FMN1/KIF26B
GO:0048609	BP	GO:0048609	multicellular organismal reproductive process	196	-0.293545	-1.57147	0.00223154	0.00223154	0.109782	995	tags=28%, list=18%, signal=23%	GMCL1/DMC1/PRDM1/TCFL5/CLOCK/ADAMTS1/PDGFRA/SYCP2/EREG/RACGAP1/RAI14/BNC1/FZD4/DNMT3A/SPA17/CDC25C/TDRD9/EGR1/MDK/SOX9/BCL2L11/FBXO5/SPAG16/NR2F2/CREB3L4/KATNAL1/ASPM/CFAP44/HMGB2/CYP27B1/DPY19L2/PTN/RGS2/LIF/PTX3/PLEKHA1/GALNT3/ACE/IL1A/SPIN4/MAP2K6/IQCN/BRME1/PTGS2/PDE3A/CLDN11/STC1/HAS2/TDRD12/MSTN/CYP26B1/ROS1/NDP/EDNRB
GO:0048144	BP	GO:0048144	fibroblast proliferation	43	-0.466386	-1.88386	0.00224273	0.00224273	0.109782	572	tags=23%, list=10%, signal=21%	CDK6/GNG2/ABCC9/E2F8/LIF/SFRP1/MYB/PDGFD/DACH1/WNT7B
GO:0042742	BP	GO:0042742	defense response to bacterium	52	-0.444217	-1.88869	0.00228278	0.00228278	0.111148	762	tags=40%, list=14%, signal=35%	XIAP/TLR3/H2BC11/IFNE/HMGB2/GBP4/MIAT/F2RL1/H2BC4/TLR2/CASP1/OAS3/MMRN2/ADAMTS5/TLR6/IL6/JCHAIN/H2BC8/H2BC21/IL1B/FGR
GO:0001892	BP	GO:0001892	embryonic placenta development	33	-0.506738	-1.90855	0.00231846	0.00231846	0.112288	420	tags=24%, list=8%, signal=23%	E2F8/LIF/E2F7/KRT19/SPINT1/RSPO3/WNT7B/CSF2
GO:2000052	BP	GO:2000052	positive regulation of non-canonical Wnt signaling pathway	6	-0.803125	-1.86397	0.00233714	0.00233714	0.112597	506	tags=50%, list=9%, signal=45%	PLEKHA4/SFRP1/RSPO3
GO:0051174	BP	GO:0051174	regulation of phosphorus metabolic process	404	-0.236428	-1.39129	0.00243067	0.00243067	0.11649	1224	tags=28%, list=22%, signal=24%	FBXW7/FGF2/SLIT2/HNRNPU/PSRC1/SASH1/PDCD4/BCL2/GSKIP/STAT2/BMP4/HBEGF/MCM7/ERRFI1/GPRC5A/SMYD3/MST1/IDH1/CBLB/HRH1/SNX9/FAM20C/MTOR/PPP1R14C/EZH2/PRKDC/TGFBR2/PARP14/ZFP91/SOCS5/ACSL3/CCNK/EGFR/PDGFRA/GPRC5B/TPX2/DUSP16/EREG/ABCA3/BEND3/CDON/CD44/PTPRQ/MAP3K5/PELI2/SMG7/CDC25C/EEF2K/ERBB3/XRCC5/TLR3/EGR1/SOX9/SQSTM1/RAB38/ROR2/LRRK1/IQGAP3/NR2F2/SH3GL2/ITPKB/CCNG2/PARP9/IFNE/WDFY2/PRKAR2B/CDCA8/S…
GO:0014819	BP	GO:0014819	regulation of skeletal muscle contraction	5	0.844694	1.83185	0.00245109	0.00245109	0.116857	864	tags=100%, list=16%, signal=84%	CAV3/CASQ1/PRKD1/NR4A1/DMPK
GO:0002521	BP	GO:0002521	leukocyte differentiation	175	-0.297017	-1.55232	0.00250658	0.00250658	0.118883	1198	tags=33%, list=22%, signal=27%	FASN/BCL2/ZFP36L1/SH3RF1/BMP4/LEF1/FES/ENTPD7/SMARCA2/FAM20C/MTOR/CD83/EZH2/PRKDC/TGFBR2/PRDM1/SOCS5/BTN2A2/DCAF1/MITF/HMGB1/PPP3CA/TLR3/EGR1/MDK/ROR2/LRRK1/IRF1/ITPKB/IFNE/BATF3/CDK6/L3MBTL3/EGR3/LAG3/LIF/SOX4/PSG9/TNFSF18/LBR/F2RL1/RUNX2/TLR2/DLL4/IL1A/KITLG/BMP2/INPP5D/DLL1/TMEM64/IL6/SFRP1/MYB/IL1B/CYP26B1/TNFRSF11B/NDP/CSF2
GO:0098772	MF	GO:0098772	molecular function regulator activity	575	-0.220731	-1.35035	0.00254249	0.00254249	0.119781	635	tags=16%, list=11%, signal=16%	IQGAP3/FGD6/BAG5/CCNG2/PARP9/DNMBP/IFNE/EFEMP1/PRKAR2B/CHML/OBSCN/DTX3L/ARHGAP29/SEMA3A/CCL2/APH1B/SEMA4D/FLRT3/HMGB2/RAP2C/GEM/NRG1/CXCL16/DOCK4/RGS4/ARFGEF3/ABCC9/PTN/RGS2/CCNE2/LIF/RAC2/CDKN2B/PKIA/TNFSF18/MIAT/SOCS6/OSGIN2/CAPN3/TFPI/C5/ALDH1A1/RALGAPA2/FAM20A/FRY/CXCL12/ASAP2/CASP1/DLL4/RGS20/DOCK8/RAP2B/IL1A/RARRES1/INHBE/C3/HGF/NRP1/KITLG/ARTN/BMP2/RASGRF2/PREX2/SEMA6D/WNK4/DLL1/IL6/SPINT1…
GO:0140359	MF	GO:0140359	ABC-type transporter activity	14	-0.652041	-1.99348	0.00255168	0.00255168	0.119781	873	tags=50%, list=16%, signal=42%	ABCA3/ABCB1/ABCC9/ABCA1/ABCA7/ABCA6/ABCA9
GO:0072283	BP	GO:0072283	metanephric renal vesicle morphogenesis	3	-0.925538	-1.71887	0.00258586	0.00258586	0.120695	416	tags=100%, list=8%, signal=93%	FMN1/KIF26B
GO:0009888	BP	GO:0009888	tissue development	630	0.232548	1.3791	0.00259752	0.00259752	0.120695	839	tags=21%, list=15%, signal=20%	RSPO2/ACTC1/NPPB/COL19A1/ANKRD1/DLX3/GSTA1/KRT4/CYP1B1/ELN/TMEM132E/MYL3/ACTA2/LDLRAD4/FGFR3/TMOD1/MATN3/PROC/RFLNA/VTN/ACTG2/CAV3/MESP2/JPH2/JAG2/MYOM1/DLX2/FZD9/EGR2/MYOZ1/DUSP2/CYSRT1/SEMA6A/HSD17B1/RIPK4/SMPD3/KLF2/COL4A1/FGF20/AGT/PTH1R/CNFN/HEY1/SLITRK6/ALPL/TGFBI/WNT10B/ID3/ATOH8/MEF2C/CASQ1/SORBS2/DACT1/COMP/CRLF1/EPHB1/TGM1/FGF1/AKAP6/ID4/GJA5/BFSP1/AQP3/SOX15/KBTBD8/INHBA/HES1/TAGLN/CAR…
GO:0045321	BP	GO:0045321	leukocyte activation	250	-0.267381	-1.48381	0.00264802	0.00264802	0.12242	1179	tags=30%, list=21%, signal=25%	BCL2/ZFP36L1/SH3RF1/HFE/BMP4/ADAM10/LEF1/FES/ENTPD7/CBLB/SMARCA2/RIPOR2/MTOR/CD83/EZH2/PRKDC/TGFBR2/PRDM1/SOCS5/SMAD3/BTN2A2/THEMIS2/KIF13B/CD44/DCAF1/DLG1/HMGB1/EXO1/SOX11/PPP3CA/TLR3/EGR1/MDK/IRF1/HLA-DPA1/ITPKB/IFNE/BATF3/CDK6/CCL2/PLSCR1/EGR3/LAG3/SOX4/RAC2/PSG9/TNFSF18/SOCS6/DCAF12/CORO1A/F2RL1/RUNX2/TLR2/DLL4/DOCK8/IL1A/SKAP2/KITLG/MAPT/INPP5D/ADGRE2/WNK4/DLL1/TRBC2/TLR6/IL6/TBC1D10C/SFRP1/…
GO:0001775	BP	GO:0001775	cell activation	293	-0.260198	-1.48011	0.00267412	0.00267412	0.122889	1072	tags=28%, list=19%, signal=24%	FES/ENTPD7/CBLB/SMARCA2/RIPOR2/MTOR/CD83/EZH2/PRKDC/TGFBR2/PRDM1/SOCS5/SMAD3/PDGFRA/EMILIN2/BTN2A2/THEMIS2/AKAP12/KIF13B/CD44/ADAMTS13/DCAF1/DLG1/HMGB1/EXO1/SOX11/PPP3CA/TLR3/EGR1/MDK/SLC7A11/IRF1/PLAT/HLA-DPA1/SH2B3/ITPKB/IFNE/ALOX12/BATF3/CDK6/CCL2/PLSCR1/EGR3/LAG3/SOX4/RAC2/PSG9/TNFSF18/SOCS6/DCAF12/CAPN3/DGKB/CORO1A/F2RL1/RUNX2/TLR2/DLL4/DOCK8/RAP2B/IL1A/SKAP2/KITLG/MAPT/INPP5D/ADGRE2/WNK4/DL…
GO:0048791	BP	GO:0048791	calcium ion-regulated exocytosis of neurotransmitter	6	0.791039	1.84243	0.00268502	0.00268502	0.122889	280	tags=50%, list=5%, signal=48%	SNAP25/SYT5/RIMS1
GO:0070365	BP	GO:0070365	hepatocyte differentiation	3	-0.924815	-1.71753	0.00270079	0.00270079	0.122996	420	tags=100%, list=8%, signal=92%	E2F7/ITGA2
GO:0001893	BP	GO:0001893	maternal placenta development	14	-0.650595	-1.98906	0.00274646	0.00274646	0.123498	631	tags=50%, list=11%, signal=44%	NR2F2/CYP27B1/PTN/LIF/PTGS2/STC1/NDP
GO:0050766	BP	GO:0050766	positive regulation of phagocytosis	15	-0.631537	-1.95982	0.00275228	0.00275228	0.123498	542	tags=47%, list=10%, signal=42%	CCL2/PTX3/F2RL1/ITGA2/C3/ABCA7/IL1B
GO:0045638	BP	GO:0045638	negative regulation of myeloid cell differentiation	28	-0.525631	-1.88666	0.00275228	0.00275228	0.123498	730	tags=36%, list=13%, signal=31%	TLR3/H4C8/ITPKB/CDK6/INPP5D/DLL1/SFRP1/MYB/TNFRSF11B/H4C9
GO:0090269	BP	GO:0090269	fibroblast growth factor production	3	-0.923385	-1.71487	0.00281571	0.00281571	0.125117	139	tags=67%, list=3%, signal=65%	PTGS2/RGCC
GO:0090270	BP	GO:0090270	regulation of fibroblast growth factor production	3	-0.923385	-1.71487	0.00281571	0.00281571	0.125117	139	tags=67%, list=3%, signal=65%	PTGS2/RGCC
GO:0007186	BP	GO:0007186	G protein-coupled receptor signaling pathway	168	-0.297811	-1.545	0.00282965	0.00282965	0.125129	542	tags=32%, list=10%, signal=29%	ARHGEF12/UCN2/MC1R/CELSR2/CHRM3/GPRC5B/AKAP12/EREG/NXPH4/FZD4/KCTD12/ADGRG6/PLPPR4/PPP3CA/AKR1C3/ADGRL4/PDE3B/CCL2/ARRDC3/P2RY11/RGS4/ITPR3/GNG2/RGS2/RAC2/GIPR/GPRASP1/DGKB/C5/F2RL1/ABCA1/CXCL12/RGS20/LPAR2/GPR78/C3/PREX2/ADGRE2/ARR3/BDKRB2/PDE3A/CCL7/ADRA2A/NTSR1/GAP43/ACKR4/PLEK/ADCY4/GNA15/GRM6/CXCL8/RGS7BP/EDNRB
GO:0009975	MF	GO:0009975	cyclase activity	8	-0.756224	-1.94965	0.00286847	0.00286847	0.126236	96	tags=50%, list=2%, signal=49%	GUCY1B1/GUCY1A1/GUCY1A2/ADCY4
GO:0022625	CC	GO:0022625	cytosolic large ribosomal subunit	31	0.506866	1.88463	0.00291037	0.00291037	0.127467	2395	tags=94%, list=43%, signal=53%	RPL37A/RPL39L/RPLP2/RPL13/RPLP1/RPL26L1/RPL7A/UBA52/RPL27A/RPL34/RPL31/RPL18/RPL32/RPL38/RPL36/RPL39/RPL18A/RPL35A/RPL29/RPL41/RPL27/RPL15/RPL37/RPL30/RPL23A/RPL13A/NHP2/RPL4/SNU13
GO:0001932	BP	GO:0001932	regulation of protein phosphorylation	332	-0.249471	-1.43088	0.00296547	0.00296547	0.128523	1224	tags=29%, list=22%, signal=24%	FBXW7/FGF2/SLIT2/PSRC1/SASH1/PDCD4/BCL2/GSKIP/STAT2/BMP4/HBEGF/ERRFI1/GPRC5A/SMYD3/MST1/CBLB/SNX9/MTOR/EZH2/PRKDC/TGFBR2/PARP14/ZFP91/SOCS5/CCNK/EGFR/GPRC5B/TPX2/DUSP16/EREG/CDON/CD44/PTPRQ/MAP3K5/PELI2/CDC25C/EEF2K/ERBB3/XRCC5/TLR3/EGR1/SOX9/SQSTM1/LRRK1/IQGAP3/NR2F2/SH3GL2/ITPKB/CCNG2/PARP9/IFNE/WDFY2/PRKAR2B/CDCA8/SEMA4D/RAP2C/NRG1/RGS2/CCNE2/LIF/TRIM6/RELN/CDKN2B/PKIA/TNFSF18/TFAP4/DBNDD1/FAX…
GO:0060537	BP	GO:0060537	muscle tissue development	159	0.318006	1.61158	0.00297562	0.00297562	0.128523	404	tags=15%, list=7%, signal=14%	ACTC1/NPPB/COL19A1/ANKRD1/ELN/MYL3/CAV3/JPH2/MYOM1/EGR2/MYOZ1/HSD17B1/FGF20/HEY1/WNT10B/MEF2C/CASQ1/SORBS2/EPHB1/AKAP6/GJA5/SOX15/SGCD/PGM5
GO:0051606	BP	GO:0051606	detection of stimulus	46	-0.440587	-1.80098	0.00297661	0.00297661	0.128523	343	tags=26%, list=6%, signal=25%	JUP/SCN9A/ITGA2/TLR2/CXCL12/TLR6/TRPA1/NTSR1/KCNMB2/GRM6/SCN1A/DACH1
GO:0048285	BP	GO:0048285	organelle fission	148	-0.307185	-1.57499	0.0030204	0.0030204	0.129554	1231	tags=34%, list=22%, signal=27%	MYO19/HNRNPU/NCAPD2/EHMT2/PSRC1/STAT2/BMP4/CUL9/ERCC4/NDC1/HOXA13/RAD51B/BROX/EPS8/MAP9/DMC1/VPS4B/CEP192/PSMC3IP/SYCP2/TPX2/KNTC1/EREG/RACGAP1/SPAG5/STAG3/MAD2L1/CDC25C/TDRD9/SMC4/NUF2/BCL2L11/FBXO5/DLGAP5/ANKLE1/ASPM/CDCA8/NCAPG/NCAPG2/CCNE2/LIF/IL1A/MAPT/BRME1/PDE3A/NUSAP1/TDRD12/IL1B/CYP26B1/RGCC
GO:0071682	CC	GO:0071682	endocytic vesicle lumen	4	0.85729	1.72119	0.00302878	0.00302878	0.129554	609	tags=75%, list=11%, signal=67%	SAA1/APOE/SPARC
GO:0050906	BP	GO:0050906	detection of stimulus involved in sensory perception	18	-0.585458	-1.93519	0.00308371	0.00308371	0.13129	343	tags=39%, list=6%, signal=37%	SCN9A/ITGA2/CXCL12/TRPA1/NTSR1/GRM6/SCN1A
GO:0015935	CC	GO:0015935	small ribosomal subunit	38	0.48756	1.88882	0.0031564	0.0031564	0.133763	2454	tags=89%, list=44%, signal=50%	MRPS28/RPS29/MRPS12/RPS15/CHCHD1/MRPS24/RPS28/RPS21/AURKAIP1/RPS27/RPS19/UBA52/MRPS2/RPS15A/MRPS21/MRPS7/RPS16/RPS12/MRPS11/RPS27A/MRPS33/RPS23/RPS20/RPS14/MRPS26/MRPS14/RPS9/RPS24/MRPS6/RPS5/RPSA/RPS11/MRPS23/RPS8
GO:0040012	BP	GO:0040012	regulation of locomotion	353	-0.24436	-1.41	0.00324508	0.00324508	0.136887	1224	tags=30%, list=22%, signal=25%	FBXW7/TUBB2B/SYNJ2BP/FGF2/ROBO3/SLIT2/SASH1/BCL2/SOD2/GCNT1/BMP4/HBEGF/ADAM10/ZNF268/LEF1/S1PR1/GAB1/FES/CPNE3/RIPOR2/MTOR/GFUS/PLCG1/TGFBR2/TMSB15A/SMAD3/DAAM2/ADAMTS1/EGFR/PDGFRA/ARPIN/EMILIN2/FRMD5/AKAP12/LAMB1/FZD4/MITF/HMGB1/SP100/MOSPD2/PPP3CA/MDK/SOX9/IGFBP5/CCN3/PLK2/FBXO5/ROR2/CAPN7/NR2F2/LAMA4/LAMA3/CDK6/MEOX2/SEMA3A/CCL2/SEMA4D/ARRDC3/RAP2C/CLDN1/CXCL16/DOCK4/SYNE2/ROBO4/JUP/PLAU/PTN/R…
GO:0097028	BP	GO:0097028	dendritic cell differentiation	6	-0.790923	-1.83565	0.00330288	0.00330288	0.138686	985	tags=83%, list=18%, signal=69%	TGFBR2/HMGB1/BATF3/F2RL1/CSF2
GO:0030261	BP	GO:0030261	chromosome condensation	18	-0.581639	-1.92256	0.00334857	0.00334857	0.139962	712	tags=39%, list=13%, signal=34%	SMC4/NCAPG/NCAPG2/H1-2/H1-0/NUSAP1/H1-3
GO:0006468	BP	GO:0006468	protein phosphorylation	442	-0.230816	-1.377	0.0035087	0.0035087	0.145989	1393	tags=32%, list=25%, signal=26%	IPO5/MKNK2/TMED2/PIK3R3/DLG3/SNRK/TNIK/STK4/PDGFC/HHEX/ATP2B4/PPP4R1/TAF1/ZBED3/PRKD3/PIM2/PKN3/CDKN3/MYLK/FBXW7/FGF2/MAPK13/SLIT2/PSRC1/SASH1/PDCD4/BCL2/GSKIP/STAT2/BMP4/HBEGF/ERRFI1/GPRC5A/CDK19/ADAM10/SMYD3/AAK1/MST1/FES/CBLB/GRK5/SNX9/FAM20C/MOK/MTOR/EZH2/PRKDC/TGFBR2/PARP14/ZFP91/SOCS5/CCNK/EGFR/PDGFRA/GPRC5B/TPX2/PDIK1L/DUSP16/EREG/CDON/CD44/PTPRQ/CDK17/MAP3K5/PELI2/ULK2/CDC25C/EEF2K/ERBB3/…
GO:0003331	BP	GO:0003331	positive regulation of extracellular matrix constituent secretion	3	-0.917766	-1.70443	0.00358188	0.00358188	0.147415	459	tags=100%, list=8%, signal=92%	BMP2/RGCC
GO:0042745	BP	GO:0042745	circadian sleep/wake cycle	4	-0.857289	-1.76105	0.00359952	0.00359952	0.147415	193	tags=50%, list=3%, signal=48%	PER3/CSF2
GO:0042749	BP	GO:0042749	regulation of circadian sleep/wake cycle	4	-0.857289	-1.76105	0.00359952	0.00359952	0.147415	193	tags=50%, list=3%, signal=48%	PER3/CSF2
GO:0033108	BP	GO:0033108	mitochondrial respiratory chain complex assembly	52	0.440678	1.82242	0.00364338	0.00364338	0.147415	1895	tags=67%, list=34%, signal=45%	DMAC1/NDUFAF8/COX14/TACO1/NDUFB2/UQCC5/SDHAF1/COA3/PET100/NDUFB7/COA4/COX17/NDUFS4/NDUFAF5/NDUFA8/NDUFAB1/ECSIT/NDUFA2/SLC25A33/NDUFS5/DMAC2/UQCC2/SDHAF2/NDUFAF2/NDUFA12/NDUFAF3/NDUFC1/NDUFB11/LYRM2/NDUFB8/STMP1/NDUFA1/COA8/NDUFA3/NDUFB1
GO:0045779	BP	GO:0045779	negative regulation of bone resorption	5	-0.853388	-1.87163	0.00365018	0.00365018	0.147415	198	tags=60%, list=4%, signal=58%	INPP5D/IL6/TNFRSF11B
GO:0005244	MF	GO:0005244	voltage-gated monoatomic ion channel activity	37	0.473892	1.82562	0.00365572	0.00365572	0.147415	504	tags=35%, list=9%, signal=32%	CALHM3/KCND3/SNAP25/KCNQ3/KCNH1/CLCN4/CACNA2D3/CACNG4/HCN2/TMC1/CLIC3/KCNG1/SCN1B
GO:0022832	MF	GO:0022832	voltage-gated channel activity	37	0.473892	1.82562	0.00365572	0.00365572	0.147415	504	tags=35%, list=9%, signal=32%	CALHM3/KCND3/SNAP25/KCNQ3/KCNH1/CLCN4/CACNA2D3/CACNG4/HCN2/TMC1/CLIC3/KCNG1/SCN1B
GO:0019900	MF	GO:0019900	kinase binding	276	-0.256674	-1.44652	0.00373392	0.00373392	0.149909	954	tags=25%, list=17%, signal=22%	SOCS5/SMAD3/ACSL3/CCNK/CEP192/EGFR/GPRC5B/FRMD5/TPX2/KIF13B/DUSP16/RACGAP1/SPG11/PITPNM1/ATF5/DLG1/MAP3K5/SP100/XIAP/CDC25C/ADD3/POLA1/SOX9/SCN5A/CIT/SQSTM1/BCL2L11/RNF138/FBXO5/ROR2/YWHAZ/RND2/PDE3B/PSG4/BAG5/SH2B3/KIF20A/PRKAR2B/NRG1/DOCK4/RGS4/UBQLN1/MLKL/GRIA1/PTN/CCNE2/TRIM6/CDKN2B/PSG9/PKIA/PIK3IP1/SREBF1/CASP1/ACE/SHC2/EPHA4/NRP1/ARTN/MAPT/PER3/MAP2K6/SPDYE1/ADRA2A/RND1/PLEK/PSG3/ADCY4/PSG…
GO:0032543	BP	GO:0032543	mitochondrial translation	56	0.413451	1.74544	0.00379076	0.00379076	0.15112	2509	tags=79%, list=45%, signal=43%	MRPL41/TSFM/MRPL54/MRPS28/MRPL12/TACO1/MRPS12/CHCHD1/MRPS24/COA3/MRPL27/AURKAIP1/MRPL23/GADD45GIP1/MRPL55/MRPL34/MRPL33/UQCC2/MRPL14/MPV17L2/MRPL57/MRPL43/MRPS2/NGRN/MRPL4/MRPS21/RPUSD3/MRPL37/EARS2/MRPS7/MRPL51/MRPL18/MRPS11/MRPS33/MRPS26/MRPS14/MRPL28/MRPS6/MRPL52/MRPL24/MRPS23/MRPL20/TARS2/MRPL22
GO:0070633	BP	GO:0070633	transepithelial transport	10	-0.715083	-1.9612	0.0037971	0.0037971	0.15112	14	tags=40%, list=0%, signal=40%	BEST1/ABCB1/EDNRB/CSF2
GO:0038023	MF	GO:0038023	signaling receptor activity	208	-0.276725	-1.49289	0.00387094	0.00387094	0.152058	921	tags=28%, list=17%, signal=25%	EGFR/PDGFRA/CHRM3/GPRC5B/ANTXR2/CD44/FZD4/DCBLD2/FCRLB/ADGRG6/NR1D2/ERBB3/NLGN4X/TLR3/SQSTM1/ADGRL4/ROR2/NR2F2/HLA-DPA1/EFEMP1/AHRR/SEMA4D/P2RY11/ROBO4/LAG3/GRIA1/ABCC9/GIPR/NR2F1/SREBF1/F2RL1/ITGA2/TLR2/ABCA1/NID1/FCRLA/F3/LPAR2/GPR78/EPHA4/NRP1/ABCA7/TNFRSF19/PTPRB/ADGRE2/BDKRB2/TLR6/PDE3A/RARB/ADRA2A/PTPRE/NTSR1/GUCY1A1/ACKR4/GRM6/TNFRSF11B/ROS1/EDNRB/GRIA4
GO:0060089	MF	GO:0060089	molecular transducer activity	208	-0.276725	-1.49289	0.00387094	0.00387094	0.152058	921	tags=28%, list=17%, signal=25%	EGFR/PDGFRA/CHRM3/GPRC5B/ANTXR2/CD44/FZD4/DCBLD2/FCRLB/ADGRG6/NR1D2/ERBB3/NLGN4X/TLR3/SQSTM1/ADGRL4/ROR2/NR2F2/HLA-DPA1/EFEMP1/AHRR/SEMA4D/P2RY11/ROBO4/LAG3/GRIA1/ABCC9/GIPR/NR2F1/SREBF1/F2RL1/ITGA2/TLR2/ABCA1/NID1/FCRLA/F3/LPAR2/GPR78/EPHA4/NRP1/ABCA7/TNFRSF19/PTPRB/ADGRE2/BDKRB2/TLR6/PDE3A/RARB/ADRA2A/PTPRE/NTSR1/GUCY1A1/ACKR4/GRM6/TNFRSF11B/ROS1/EDNRB/GRIA4
GO:0045446	BP	GO:0045446	endothelial cell differentiation	38	-0.462977	-1.83145	0.00388872	0.00388872	0.152058	510	tags=37%, list=9%, signal=34%	NR2F2/RAP2C/NRG1/CLDN1/ROBO4/APOLD1/F2RL1/NRP1/XDH/DLL1/STC1/IL1B/NDP/EDNRB
GO:0044703	BP	GO:0044703	multi-organism reproductive process	63	-0.399108	-1.73802	0.00389555	0.00389555	0.152058	713	tags=29%, list=13%, signal=25%	IGFBP5/PSG4/NR2F2/CYP27B1/PTN/RGS2/LIF/PSG9/ITGA2/ACE/ITGB4/PTGS2/ADRA2A/STC1/IL1B/PSG3/PSG7/NDP
GO:0019646	BP	GO:0019646	aerobic electron transport chain	41	0.466975	1.86768	0.00390373	0.00390373	0.152058	2389	tags=83%, list=43%, signal=47%	MTCO2P12/NDUFB2/NDUFB7/COX8A/NDUFS4/NDUFA8/NDUFAB1/NDUFA2/COX7A2/COX7A1/NDUFS5/SDHAF2/UQCR10/COX6A1/NDUFC1/NDUFS6/UQCRHL/NDUFB8/NDUFA4/NDUFA1/COX7B/NDUFA3/NDUFB1/PARK7/COX6C/UQCRQ/COX7C/NDUFB6/NDUFA6/UQCRH/SDHB/COX2/NDUFB3/NDUFAF1
GO:0002690	BP	GO:0002690	positive regulation of leukocyte chemotaxis	29	-0.514572	-1.87465	0.00400699	0.00400699	0.153196	794	tags=41%, list=14%, signal=36%	HMGB1/MOSPD2/MDK/PTN/RAC2/TNFSF18/F2RL1/CXCL12/IL6/CCL7/MSTN/CXCL8
GO:0051963	BP	GO:0051963	regulation of synapse assembly	28	0.506488	1.84286	0.00401799	0.00401799	0.153196	922	tags=46%, list=17%, signal=39%	SNAP25/GPC4/SYNDIG1/SLITRK6/NTRK2/MEF2C/EPHB1/CLSTN1/CLSTN2/COLQ/LRFN3/ICAM5/LRFN4
GO:0045095	CC	GO:0045095	keratin filament	8	0.73486	1.86295	0.00404739	0.00404739	0.153196	830	tags=62%, list=15%, signal=53%	KRT4/KRT7/KRT86/KRT10/KRT81
GO:0055090	BP	GO:0055090	acylglycerol homeostasis	6	0.773736	1.80213	0.00405626	0.00405626	0.153196	458	tags=67%, list=8%, signal=61%	ANGPTL4/LIPC/MTLN/APOE
GO:0070328	BP	GO:0070328	triglyceride homeostasis	6	0.773736	1.80213	0.00405626	0.00405626	0.153196	458	tags=67%, list=8%, signal=61%	ANGPTL4/LIPC/MTLN/APOE
GO:0035315	BP	GO:0035315	hair cell differentiation	18	0.593428	1.92212	0.00406311	0.00406311	0.153196	419	tags=44%, list=8%, signal=41%	DLX3/TMEM132E/JAG2/FGF20/SLITRK6/HES1/JAG1/TMC1
GO:0061061	BP	GO:0061061	muscle structure development	251	0.275026	1.4845	0.00406947	0.00406947	0.153196	864	tags=22%, list=16%, signal=20%	ACTC1/COL19A1/ANKRD1/ELN/ITGB1BP2/MYL3/TMOD1/SGCA/LDB3/CAV3/JPH2/IGFBP3/MYOM1/CRYAB/EGR2/KCNH1/MYOZ1/HSD17B1/HEY1/WNT10B/ID3/MEF2C/CASQ1/SORBS2/COMP/EPHB1/AKAP6/PRDM6/SOX15/HES1/TAGLN/LMOD1/JAG1/SGCD/PGM5/MYL9/MTLN/DOCK2/MSX1/NEURL1/ADAMTS15/EDN1/JAM2/FOXC2/MYH3/PRKD1/EHD1/CTF1/MYOCD/NUPR1/LRRC8A/NR4A1/PLPP7/ADAM12/SYNE1/DMPK
GO:0030334	BP	GO:0030334	regulation of cell migration	331	-0.248108	-1.42196	0.00408727	0.00408727	0.153196	951	tags=24%, list=17%, signal=21%	TMSB15A/SMAD3/DAAM2/ADAMTS1/EGFR/PDGFRA/ARPIN/EMILIN2/FRMD5/AKAP12/LAMB1/FZD4/MITF/HMGB1/SP100/MOSPD2/PPP3CA/MDK/SOX9/IGFBP5/CCN3/PLK2/FBXO5/ROR2/CAPN7/NR2F2/LAMA4/LAMA3/MEOX2/SEMA3A/CCL2/SEMA4D/RAP2C/CLDN1/CXCL16/DOCK4/SYNE2/ROBO4/JUP/PLAU/PTN/RAC2/RELN/TNFSF18/CORO1A/C5/F2RL1/ITGA2/CXCL12/DLL4/DOCK8/RAP2B/ACE/F3/IL1A/MMRN2/EPHA4/HGF/NRP1/KITLG/POSTN/BMP2/SEMA6D/IL6/SFRP1/PTGS2/CCL7/ADRA2A/STC1/…
GO:1903706	BP	GO:1903706	regulation of hemopoiesis	124	-0.317311	-1.58867	0.0041018	0.0041018	0.153196	1224	tags=36%, list=22%, signal=29%	FBXW7/ABCB10/ZFP36L1/SH3RF1/BMP4/LEF1/FES/SMARCA2/MTOR/CD83/PRKDC/TGFBR2/PRDM1/SOCS5/BTN2A2/RCOR1/MITF/HMGB1/PPP3CA/TLR3/MDK/ROR2/H4C8/IRF1/ITPKB/CDK6/HMGB2/EGR3/LAG3/KAT6B/PTN/LIF/SOX4/PSG9/TNFSF18/FAXDC2/KITLG/INPP5D/DLL1/TMEM64/SFRP1/MYB/CYP26B1/TNFRSF11B/H4C9
GO:0071674	BP	GO:0071674	mononuclear cell migration	49	-0.416977	-1.75959	0.00411062	0.00411062	0.153196	794	tags=41%, list=14%, signal=35%	ADAM10/S1PR1/RIPOR2/EPS8/HMGB1/MOSPD2/MDK/CCN3/CCL2/CXCL16/TNFSF18/CORO1A/CXCL12/DOCK8/ARTN/IL6/CCL7/MSTN/PDGFD/ITGB7
GO:0006325	BP	GO:0006325	chromatin organization	247	-0.262584	-1.45448	0.00411705	0.00411705	0.153196	2427	tags=63%, list=44%, signal=37%	GTF3C4/YY1/NOC2L/MEAF6/SET/YEATS2/HDAC6/SUPT6H/NPM1/CBX3/EPC2/SPIN1/PRKAA1/USP3/TP53/ZNF518B/UBN1/SS18/DAXX/SSRP1/SMARCC2/UTP3/L3MBTL2/TRIP12/PHF21A/N6AMT1/TSPYL1/SF3B1/SIN3A/RBBP5/HMG20A/AEBP2/PRMT6/HNRNPC/CGGBP1/PHF2/BRD8/PIH1D1/SFPQ/RNF20/CREBZF/SMARCD2/TOP1/NCOR1/MECP2/PSIP1/EP400/LIN54/TRRAP/TSPYL5/H3-3B/CHD6/MTA2/DNAJC2/PHF14/KDM3B/NSD3/ARID1B/SUDS3/ZNF274/BCORL1/TBL1XR1/GATAD1/UCHL5/MAP3K7…
GO:0050684	BP	GO:0050684	regulation of mRNA processing	48	-0.439387	-1.83089	0.0041554	0.0041554	0.153674	2606	tags=92%, list=47%, signal=49%	AHCYL1/RBM39/TRA2B/PAPOLA/NCBP2/SAFB/HSPA8/NCBP1/HNRNPA2B1/SRSF7/SUPT6H/NPM1/RBM25/HNRNPK/KHDRBS1/RBMXL1/DHX9/RBM8A/TRA2A/CDC73/SRRM1/SF1/SRSF9/NUP98/SRSF6/SON/RBFOX2/RBM15/QKI/THRAP3/SRSF10/NCL/RBMX/ZC3H14/DAZAP1/CELF2/FMR1/TIA1/WTAP/HNRNPU/ZFP36L1/DDX5/RBM3/DDX17
GO:0046849	BP	GO:0046849	bone remodeling	24	-0.526589	-1.82502	0.004189	0.004189	0.153674	800	tags=46%, list=14%, signal=39%	MITF/MDK/LRRK1/PTN/RAC2/INPP5D/TMEM64/IL6/SFRP1/GDF5/TNFRSF11B
GO:0000785	CC	GO:0000785	chromatin	375	-0.233833	-1.36898	0.00420216	0.00420216	0.153674	1609	tags=39%, list=29%, signal=30%	TSPYL2/HOXA9/NR3C1/NFIX/IST1/RBMX/USP22/SP3/MKX/HDX/PHF10/KANSL1L/SREBF2/DEK/SMARCC1/PARP1/POU6F1/SP1/SUZ12/KDM1B/BAZ1B/TAF9/STAG2/PDS5B/NSD2/CBX2/MYC/FANCG/ARK2N/FANCL/STAT6/RFX5/ATF2/TSPYL4/PRRX1/ZHX1/HMGA1/BAZ1A/ZNF740/TCF4/POU2F2/HHEX/ANP32E/TAF1/ZBED3/HP1BP3/H2AX/HBP1/NASP/ZBTB18/EHMT2/STAT2/TGIF2/MCM7/RFX3/DNMT1/CENPA/NFE2L3/TAF5L/HOXA13/ELK4/SMARCA2/NFYA/JADE2/BMAL2/EZH2/PRKDC/MXD3/TCFL5/H…
GO:0045165	BP	GO:0045165	cell fate commitment	77	-0.36658	-1.67576	0.00420291	0.00420291	0.153674	380	tags=38%, list=7%, signal=36%	FGF2/MCL1/EHMT2/BCL2/BMP4/HOXA13/MTOR/PRKDC/PRDM1/KDM6B/CDON/CHD3/MITF/SOX9/NR2F2/TNFSF18/MIAT/RUNX2/DLL4/NRP1/TBX6/BMP2/DLL1/IL6/SFRP1/GAP43/CYP26B1/FGF13/WNT7B
GO:0005540	MF	GO:0005540	hyaluronic acid binding	7	0.758052	1.84926	0.00423561	0.00423561	0.153674	257	tags=43%, list=5%, signal=41%	HAPLN1/HAPLN3/ACAN
GO:0032101	BP	GO:0032101	regulation of response to external stimulus	306	-0.248901	-1.42033	0.00423676	0.00423676	0.153674	962	tags=26%, list=17%, signal=23%	PARP14/SOCS5/CLOCK/SMAD3/TIFA/EPG5/PDGFRA/GPRC5B/EMILIN2/APOBEC3F/EREG/PROS1/HMGB1/MOSPD2/APOBEC3G/XIAP/NR1D2/XRCC5/TLR3/MDK/SAMHD1/OTUD4/CCN3/CASP6/PLK2/YWHAZ/IRF1/PLAT/SH2B3/PARP9/ALOX12/DTX3L/SEMA3A/ERBIN/CCL2/DDX60/SEMA4D/PLSCR1/HMGB2/CYP27B1/UBQLN1/LAG3/PLAU/PTN/RAC2/TRIM6/TNFSF18/CAPN3/TFPI/C5/F2RL1/HERC5/ITGA2/TLR2/CXCL12/CASP1/OAS3/F3/MMRN2/C3/EPHA4/HGF/NRP1/ARTN/SEMA6D/MAP2K6/ZDHHC11/OAS…
GO:0018212	BP	GO:0018212	peptidyl-tyrosine modification	94	-0.350704	-1.66698	0.00424741	0.00424741	0.153674	1142	tags=36%, list=21%, signal=29%	HBEGF/ERRFI1/GPRC5A/FES/CBLB/MTOR/PARP14/SOCS5/EGFR/PDGFRA/GPRC5B/CD44/ERBB3/LRRK1/PARP9/EFEMP1/SEMA4D/RAP2C/LIF/RELN/TNFSF18/RAP2B/ACE/EPHA4/HGF/NRP1/KITLG/TPST1/IL6/SFRP1/ADRA2A/PDGFD/FGR/CSF2
GO:0022402	BP	GO:0022402	cell cycle process	418	-0.235751	-1.39937	0.00441037	0.00441037	0.158941	1613	tags=37%, list=29%, signal=28%	SEPTIN6/TUBA1A/MRE11/NR3C1/IST1/MCM3/RAD18/SMC1A/PHF10/BEX4/SMARCC1/CCNB2/CEP97/BAZ1B/CHMP3/ATR/STAG2/PDS5B/CTC1/PRPF40A/MYC/SMC5/ATF2/KLHL18/ATM/CLTC/LPIN1/CDC14B/ATP2B4/TAF1/ZBED3/CCDC102B/PIM2/CDKN3/CUL2/H2AX/MYO19/FBXW7/HNRNPU/NCAPD2/EHMT2/PSRC1/BCL2/ZFP36L1/RFWD3/BMP4/SEPTIN10/CUL9/CENPA/ERCC4/SDCCAG8/NDC1/HOXA13/RAD51B/FES/DBF4/SMARCA2/SNX9/BROX/EPS8/SLC16A1/SLFN11/CEP295/MAP9/EZH2/PRKDC/DM…
GO:0051241	BP	GO:0051241	negative regulation of multicellular organismal process	343	-0.239413	-1.37394	0.00453754	0.00453754	0.162409	775	tags=22%, list=14%, signal=20%	SP100/ULK2/SOX11/PPP3CA/TLR3/OSR1/MYLIP/MDK/SOX9/IGFBP5/CCN3/PLK2/PDE3B/IRF1/NR2F2/PLAT/LAMA4/SH2B3/ALOX12/EFEMP1/CDK6/MEOX2/SEMA3A/ERBIN/SEMA4D/ARRDC3/DOCK4/RGS4/JUP/LAG3/PLAU/TTC21B/PTN/RGS2/CDKN2B/PSG9/TNFSF18/SOCS6/TFPI/ALDH1A1/F2RL1/TLR2/DLL4/OAS3/MMRN2/EPHA4/HGF/NRP1/BMP2/ADAMTS5/INPP5D/SEMA6D/MAP2K6/SAV1/WNK4/DLL1/MAP2/TLR6/IL6/TBC1D10C/SFRP1/PTGS2/RARB/RPS6KA5/ADRA2A/STC1/GUCY1A1/TNFRSF21…
GO:0003688	MF	GO:0003688	DNA replication origin binding	6	-0.782734	-1.81665	0.00454208	0.00454208	0.162409	806	tags=83%, list=15%, signal=71%	ORC2/POLA1/MCM2/CDC45/MCM10
GO:0044706	BP	GO:0044706	multi-multicellular organism process	65	-0.388402	-1.70487	0.00471136	0.00471136	0.167807	713	tags=28%, list=13%, signal=24%	IGFBP5/PSG4/NR2F2/CYP27B1/PTN/RGS2/LIF/PSG9/ITGA2/ACE/ITGB4/PTGS2/ADRA2A/STC1/IL1B/PSG3/PSG7/NDP
GO:0032504	BP	GO:0032504	multicellular organism reproduction	206	-0.27798	-1.49951	0.00480922	0.00480922	0.170628	972	tags=26%, list=18%, signal=22%	DMC1/PRDM1/TCFL5/CLOCK/ADAMTS1/PDGFRA/SYCP2/EREG/RACGAP1/RAI14/BNC1/FZD4/DNMT3A/SPA17/CDC25C/TDRD9/EGR1/MDK/SOX9/BCL2L11/FBXO5/SPAG16/NR2F2/CREB3L4/KATNAL1/ASPM/CFAP44/HMGB2/CYP27B1/DPY19L2/PTN/RGS2/LIF/PTX3/PLEKHA1/GALNT3/ACE/IL1A/SPIN4/MAP2K6/IQCN/BRME1/SFRP1/PTGS2/PDE3A/CLDN11/STC1/HAS2/TDRD12/MSTN/CYP26B1/ROS1/NDP/EDNRB
GO:0016338	BP	GO:0016338	calcium-independent cell-cell adhesion via plasma membrane cell-adhesion molecules	3	-0.910898	-1.69168	0.00496627	0.00496627	0.17552	497	tags=100%, list=9%, signal=91%	BMP2/CLDN11
GO:0006338	BP	GO:0006338	chromatin remodeling	198	-0.28317	-1.51637	0.00502559	0.00502559	0.176933	2427	tags=63%, list=44%, signal=37%	GTF3C4/YY1/NOC2L/MEAF6/SET/YEATS2/HDAC6/SUPT6H/NPM1/CBX3/PRKAA1/USP3/TP53/UBN1/SS18/DAXX/SSRP1/SMARCC2/TRIP12/N6AMT1/TSPYL1/SF3B1/SIN3A/RBBP5/PRMT6/HNRNPC/CGGBP1/PHF2/PIH1D1/SFPQ/RNF20/CREBZF/SMARCD2/TOP1/MECP2/PSIP1/EP400/LIN54/TSPYL5/H3-3B/CHD6/MTA2/KDM3B/NSD3/ARID1B/SUDS3/ZNF274/GATAD1/UCHL5/MAP3K7/RBM15/PAXIP1/MECOM/TSPYL2/PRDM8/USP22/PHF10/DEK/SMARCC1/SETD1B/SUZ12/KDM1B/BAZ1B/TAF9/NSD2/MYC/P…
GO:0005504	MF	GO:0005504	fatty acid binding	13	0.646244	1.90592	0.00510949	0.00510949	0.179198	1479	tags=77%, list=27%, signal=57%	GSTA1/FABP4/ID3/FABP3/ACOX3/DBT/NDUFAB1/CRABP2/STX3/TMEM175
GO:0034134	BP	GO:0034134	toll-like receptor 2 signaling pathway	4	-0.845534	-1.7369	0.00521043	0.00521043	0.181838	322	tags=100%, list=6%, signal=94%	F2RL1/TLR2/TLR6
GO:0019901	MF	GO:0019901	protein kinase binding	244	-0.265233	-1.47104	0.00523326	0.00523326	0.181838	954	tags=25%, list=17%, signal=22%	SOCS5/SMAD3/ACSL3/CCNK/CEP192/GPRC5B/FRMD5/TPX2/KIF13B/DUSP16/RACGAP1/SPG11/PITPNM1/MAP3K5/XIAP/CDC25C/ADD3/POLA1/SOX9/SCN5A/CIT/SQSTM1/BCL2L11/RNF138/FBXO5/ROR2/YWHAZ/RND2/PDE3B/PSG4/BAG5/SH2B3/KIF20A/PRKAR2B/NRG1/DOCK4/RGS4/MLKL/GRIA1/PTN/CCNE2/TRIM6/CDKN2B/PSG9/PKIA/SREBF1/ACE/SHC2/EPHA4/NRP1/ARTN/MAPT/MAP2K6/SPDYE1/ADRA2A/RND1/PLEK/PSG3/ADCY4/PSG7/FGR/RGCC
GO:0019220	BP	GO:0019220	regulation of phosphate metabolic process	403	-0.23512	-1.38299	0.00524436	0.00524436	0.181838	1224	tags=28%, list=22%, signal=24%	FBXW7/FGF2/SLIT2/HNRNPU/PSRC1/SASH1/PDCD4/BCL2/GSKIP/STAT2/BMP4/HBEGF/MCM7/ERRFI1/GPRC5A/SMYD3/MST1/IDH1/CBLB/HRH1/SNX9/MTOR/PPP1R14C/EZH2/PRKDC/TGFBR2/PARP14/ZFP91/SOCS5/ACSL3/CCNK/EGFR/PDGFRA/GPRC5B/TPX2/DUSP16/EREG/ABCA3/BEND3/CDON/CD44/PTPRQ/MAP3K5/PELI2/SMG7/CDC25C/EEF2K/ERBB3/XRCC5/TLR3/EGR1/SOX9/SQSTM1/RAB38/ROR2/LRRK1/IQGAP3/NR2F2/SH3GL2/ITPKB/CCNG2/PARP9/IFNE/WDFY2/PRKAR2B/CDCA8/SEMA4D/R…
GO:0017077	MF	GO:0017077	oxidative phosphorylation uncoupler activity	3	0.914332	1.7024	0.00529582	0.00529582	0.18263	477	tags=100%, list=9%, signal=91%	UCP2/SLC25A4/UCP3
GO:0030223	BP	GO:0030223	neutrophil differentiation	8	-0.731669	-1.88634	0.00530711	0.00530711	0.18263	332	tags=62%, list=6%, signal=59%	FASN/LEF1/LBR/INPP5D/CSF2
GO:0150076	BP	GO:0150076	neuroinflammatory response	21	-0.533598	-1.81121	0.00535214	0.00535214	0.18349	309	tags=29%, list=6%, signal=27%	TLR2/MAPT/TLR6/IL6/PTGS2/IL1B
GO:0018108	BP	GO:0018108	peptidyl-tyrosine phosphorylation	92	-0.346374	-1.6405	0.00544385	0.00544385	0.184352	1142	tags=36%, list=21%, signal=29%	HBEGF/ERRFI1/GPRC5A/FES/CBLB/MTOR/PARP14/SOCS5/EGFR/PDGFRA/GPRC5B/CD44/ERBB3/LRRK1/PARP9/EFEMP1/SEMA4D/RAP2C/LIF/RELN/TNFSF18/RAP2B/ACE/EPHA4/HGF/NRP1/KITLG/IL6/SFRP1/ADRA2A/PDGFD/FGR/CSF2
GO:0043596	CC	GO:0043596	nuclear replication fork	11	-0.661538	-1.87264	0.00546231	0.00546231	0.184352	1882	tags=100%, list=34%, signal=66%	MCM3/PARP1/BAZ1B/POLD3/TONSL/POLA2/MMS22L/PRIM1/POLA1/MCM10
GO:0015718	BP	GO:0015718	monocarboxylic acid transport	42	-0.444254	-1.77389	0.00549425	0.00549425	0.184352	276	tags=24%, list=5%, signal=23%	ACSL5/ACE/IL1A/AKR1C1/MAP2K6/BDKRB2/PTGS2/NTSR1/IL1B/SLC27A2
GO:0002251	BP	GO:0002251	organ or tissue specific immune response	8	-0.730503	-1.88334	0.0055362	0.0055362	0.184352	950	tags=75%, list=17%, signal=62%	H2BC12/H2BC11/H2BC4/IL6/H2BC8/H2BC21
GO:0048012	BP	GO:0048012	hepatocyte growth factor receptor signaling pathway	8	-0.729746	-1.88138	0.0055362	0.0055362	0.184352	232	tags=38%, list=4%, signal=36%	HGF/NRP1/ESM1
GO:0002230	BP	GO:0002230	positive regulation of defense response to virus by host	8	-0.728876	-1.87914	0.0055362	0.0055362	0.184352	899	tags=75%, list=16%, signal=63%	APOBEC3F/APOBEC3G/PARP9/DTX3L/TRIM6/ZDHHC11
GO:1905918	BP	GO:1905918	regulation of CoA-transferase activity	3	0.913248	1.70038	0.00558016	0.00558016	0.184352	483	tags=100%, list=9%, signal=91%	AGT/APOE/AGTR1
GO:1905920	BP	GO:1905920	positive regulation of CoA-transferase activity	3	0.913248	1.70038	0.00558016	0.00558016	0.184352	483	tags=100%, list=9%, signal=91%	AGT/APOE/AGTR1
GO:0019731	BP	GO:0019731	antibacterial humoral response	8	-0.727579	-1.8758	0.00561256	0.00561256	0.184352	950	tags=88%, list=17%, signal=73%	NCR3LG1/H2BC12/H2BC11/H2BC4/JCHAIN/H2BC8/H2BC21
GO:0045637	BP	GO:0045637	regulation of myeloid cell differentiation	67	-0.381396	-1.69586	0.00565703	0.00565703	0.184352	1275	tags=40%, list=23%, signal=31%	LRRC17/FBXW7/ABCB10/ZFP36L1/LEF1/FES/MTOR/PRKDC/RCOR1/MITF/PPP3CA/TLR3/ROR2/H4C8/ITPKB/CDK6/HMGB2/LIF/FAXDC2/KITLG/INPP5D/DLL1/TMEM64/SFRP1/MYB/TNFRSF11B/H4C9
GO:0022410	BP	GO:0022410	circadian sleep/wake cycle process	3	-0.906341	-1.68322	0.00565923	0.00565923	0.184352	193	tags=67%, list=3%, signal=64%	PER3/CSF2
GO:0030431	BP	GO:0030431	sleep	3	-0.906341	-1.68322	0.00565923	0.00565923	0.184352	193	tags=67%, list=3%, signal=64%	PER3/CSF2
GO:0045187	BP	GO:0045187	regulation of circadian sleep/wake cycle, sleep	3	-0.906341	-1.68322	0.00565923	0.00565923	0.184352	193	tags=67%, list=3%, signal=64%	PER3/CSF2
GO:0050802	BP	GO:0050802	circadian sleep/wake cycle, sleep	3	-0.906341	-1.68322	0.00565923	0.00565923	0.184352	193	tags=67%, list=3%, signal=64%	PER3/CSF2
GO:0000313	CC	GO:0000313	organellar ribosome	41	0.454694	1.81856	0.0059056	0.0059056	0.190268	2509	tags=88%, list=45%, signal=48%	MRPL41/MRPL54/MRPS28/MRPL12/MRPS12/CHCHD1/MRPS24/MRPL27/AURKAIP1/MRPL23/GADD45GIP1/MRPL55/MRPL34/MRPL33/MRPL14/MPV17L2/MRPL57/MRPL43/MRPS2/MRPL4/MRPS21/MRPL37/MRPS7/MRPL51/MRPL18/MRPS11/MRPS33/MRPS26/MRPS14/MRPL28/MRPS6/MRPL52/MRPL24/MRPS23/MRPL20/MRPL22
GO:0005761	CC	GO:0005761	mitochondrial ribosome	41	0.454694	1.81856	0.0059056	0.0059056	0.190268	2509	tags=88%, list=45%, signal=48%	MRPL41/MRPL54/MRPS28/MRPL12/MRPS12/CHCHD1/MRPS24/MRPL27/AURKAIP1/MRPL23/GADD45GIP1/MRPL55/MRPL34/MRPL33/MRPL14/MPV17L2/MRPL57/MRPL43/MRPS2/MRPL4/MRPS21/MRPL37/MRPS7/MRPL51/MRPL18/MRPS11/MRPS33/MRPS26/MRPS14/MRPL28/MRPS6/MRPL52/MRPL24/MRPS23/MRPL20/MRPL22
GO:0001819	BP	GO:0001819	positive regulation of cytokine production	125	-0.316173	-1.58654	0.0059206	0.0059206	0.190268	331	tags=15%, list=6%, signal=15%	C5/F2RL1/TLR2/CASP1/OAS3/F3/IL1A/C3/HGF/POSTN/TLR6/IL6/PTGS2/ADRA2A/MYB/IL1B/FGR/RGCC/CSF2
GO:0070851	MF	GO:0070851	growth factor receptor binding	41	-0.444299	-1.76599	0.00592398	0.00592398	0.190268	583	tags=24%, list=11%, signal=22%	EFEMP1/PLSCR1/FLRT3/IL1A/ARTN/IL6/IL1B/ESM1/PDGFD/CSF2
GO:0001934	BP	GO:0001934	positive regulation of protein phosphorylation	207	-0.271668	-1.46774	0.00596023	0.00596023	0.190762	999	tags=26%, list=18%, signal=22%	EZH2/TGFBR2/PARP14/ZFP91/EGFR/GPRC5B/TPX2/EREG/CDON/CD44/MAP3K5/PELI2/ERBB3/XRCC5/TLR3/EGR1/SOX9/SQSTM1/LRRK1/IQGAP3/PARP9/IFNE/WDFY2/CDCA8/SEMA4D/RAP2C/NRG1/LIF/TRIM6/RELN/TNFSF18/FAXDC2/NIBAN1/FAM20A/RAP2B/ACE/C3/EPHA4/HGF/NRP1/KITLG/BMP2/MAP2K6/TLR6/IL6/PTGS2/ADRA2A/TNFSF15/IL1B/PDGFD/EDNRB/RGCC/CSF2
GO:0019209	MF	GO:0019209	kinase activator activity	32	-0.473782	-1.76133	0.00610602	0.00610602	0.194748	1142	tags=44%, list=21%, signal=35%	HBEGF/GPRC5A/DBF4/PARP16/TGFBR2/CCNK/EGFR/GPRC5B/EREG/ERBB3/NRG1/FAM20A/BMP2/RGCC
GO:0014706	BP	GO:0014706	striated muscle tissue development	92	0.350984	1.61731	0.00614003	0.00614003	0.195152	404	tags=16%, list=7%, signal=15%	ACTC1/NPPB/ANKRD1/MYL3/CAV3/JPH2/FGF20/HEY1/MEF2C/SORBS2/AKAP6/GJA5/SOX15/SGCD/PGM5
GO:0034506	CC	GO:0034506	chromosome, centromeric core domain	6	-0.775677	-1.80027	0.00625017	0.00625017	0.195821	689	tags=83%, list=12%, signal=73%	CENPA/H2BC11/H4C8/H2AC8/H4C9
GO:0008194	MF	GO:0008194	UDP-glycosyltransferase activity	52	0.426641	1.76437	0.00625051	0.00625051	0.195821	1149	tags=46%, list=21%, signal=37%	GALNTL6/B3GALT2/GALNT16/EXTL1/B3GNT8/CHPF/COLGALT2/CHSY3/GALNT18/B4GALT6/B3GAT3/A4GALT/PIGP/COLGALT1/GALNT10/CSGALNACT1/HAS3/POGLUT2/B4GALT4/POMGNT1/MGAT1/PLOD3/EOGT/B3GNT9
GO:0031620	BP	GO:0031620	regulation of fever generation	4	-0.840205	-1.72596	0.00625999	0.00625999	0.195821	139	tags=75%, list=3%, signal=73%	PTGS2/IL1B/EDNRB
GO:2000145	BP	GO:2000145	regulation of cell motility	344	-0.241184	-1.38336	0.00626537	0.00626537	0.195821	1224	tags=30%, list=22%, signal=25%	FBXW7/SYNJ2BP/FGF2/SLIT2/SASH1/BCL2/SOD2/GCNT1/BMP4/HBEGF/ADAM10/ZNF268/LEF1/S1PR1/GAB1/FES/CPNE3/RIPOR2/MTOR/GFUS/PLCG1/TGFBR2/TMSB15A/SMAD3/DAAM2/ADAMTS1/EGFR/PDGFRA/ARPIN/EMILIN2/FRMD5/AKAP12/LAMB1/FZD4/MITF/HMGB1/SP100/MOSPD2/PPP3CA/MDK/SOX9/IGFBP5/CCN3/PLK2/FBXO5/ROR2/CAPN7/NR2F2/LAMA4/LAMA3/CDK6/MEOX2/SEMA3A/CCL2/SEMA4D/RAP2C/CLDN1/CXCL16/DOCK4/SYNE2/ROBO4/JUP/PLAU/PTN/RAC2/RELN/TNFSF18/COR…
GO:0003009	BP	GO:0003009	skeletal muscle contraction	8	0.72071	1.82708	0.00626804	0.00626804	0.195821	864	tags=75%, list=16%, signal=63%	CAV3/CASQ1/MYH3/PRKD1/NR4A1/DMPK
GO:0001660	BP	GO:0001660	fever generation	5	-0.835234	-1.83181	0.00631638	0.00631638	0.19666	259	tags=80%, list=5%, signal=76%	IL1A/PTGS2/IL1B/EDNRB
GO:0007267	BP	GO:0007267	cell-cell signaling	472	-0.219931	-1.32567	0.00638043	0.00638043	0.197981	762	tags=19%, list=14%, signal=18%	XIAP/SOX11/PLPPR4/PPP3CA/NLGN4X/EGR1/MDK/SOX9/SCN5A/MDFIC/SQSTM1/LIMD1/CCN3/INSYN2B/PLK2/RNF138/ROR2/SLC7A11/LRRK1/TMEM25/PLAT/PRKAR2B/ASPM/CCL2/CLSTN3/NQO1/PLEKHA4/RGS4/EGR3/ERC1/JUP/GRIA1/ITPR3/PER2/TTC21B/RAB8B/PTN/LIF/SOX4/RELN/DRP2/PSG9/GIPR/DIXDC1/TNFSF18/SREBF1/F2RL1/TLR2/ABCA1/CXCL12/FER1L4/APCDD1/ACE/NID1/IL1A/EPHA4/SNCAIP/HGF/NRP1/CPZ/BMP2/RASGRF2/MAPT/MAP2K6/WNK4/DLL1/TMEM64/IL6/MYLK2/…
GO:0050790	BP	GO:0050790	regulation of catalytic activity	445	-0.228417	-1.3647	0.00644299	0.00644299	0.199247	794	tags=22%, list=14%, signal=21%	ZFP91/SOCS5/SMAD3/CCNK/EGFR/PDGFRA/GPRC5B/TPX2/SLC5A3/DUSP16/EREG/CD44/PTPRQ/GRTP1/HMGB1/MAP3K5/MAD2L1/RALGPS2/XIAP/CDC25C/ERBB3/XRCC5/TLR3/EGR1/UHRF1/NEIL1/SNX18/FBXO5/ROR2/FGD6/NR2F2/ACER2/BAG5/CCNG2/PARP9/PRKAR2B/DTX3L/ARHGAP29/CCL2/APH1B/SEMA4D/PLSCR1/ARRDC3/HMGB2/RAP2C/NRG1/CYP27B1/P2RY11/RGS2/CCNE2/PTX3/RELN/CDKN2B/NES/GIPR/PKIA/PIK3IP1/CAPN3/IFIT1/TFAP4/DBNDD1/F2RL1/HERC5/RALGAPA2/CASP1/PM…
GO:0050691	BP	GO:0050691	regulation of defense response to virus by host	12	-0.652282	-1.90449	0.00647331	0.00647331	0.199402	899	tags=58%, list=16%, signal=49%	APOBEC3F/APOBEC3G/PARP9/DTX3L/TRIM6/ZDHHC11/IL1B
GO:0009887	BP	GO:0009887	animal organ morphogenesis	334	0.256861	1.44309	0.00649158	0.00649158	0.199402	553	tags=18%, list=10%, signal=17%	RSPO2/ACTC1/ANKRD1/DLX3/ELN/MYL3/ACTA2/FGFR3/MFAP5/RFLNA/ACTG2/CAV3/MESP2/JAG2/DLX2/HOXD4/SLIT3/SEMA6A/SMPD3/TSPAN12/SDK2/FGF20/AGT/PBX4/HEY1/SLITRK6/ALPL/WNT10B/TLE2/NTRK2/ID3/MEF2C/TLE3/FAT3/DACT1/COMP/EPHB1/FGF1/ID4/GJA5/AQP3/INHBA/HES1/SHROOM2/LIMS2/FBN2/JAG1/WNT9A/ACP5/TGFB3/HOXC13/CPE/MSX1/RDH13/HOXA7/GHR/TLE1/OLFM1/SERPINH1
GO:0015020	MF	GO:0015020	glucuronosyltransferase activity	8	0.716667	1.81683	0.00655457	0.00655457	0.200664	822	tags=62%, list=15%, signal=53%	EXTL1/CHPF/CHSY3/B3GAT3/CSGALNACT1
GO:0032627	BP	GO:0032627	interleukin-23 production	3	-0.903172	-1.67733	0.00666017	0.00666017	0.202542	4	tags=67%, list=0%, signal=67%	TLR4/CSF2
GO:0032667	BP	GO:0032667	regulation of interleukin-23 production	3	-0.903172	-1.67733	0.00666017	0.00666017	0.202542	4	tags=67%, list=0%, signal=67%	TLR4/CSF2
GO:2000427	BP	GO:2000427	positive regulation of apoptotic cell clearance	3	-0.902765	-1.67658	0.00673716	0.00673716	0.203725	542	tags=100%, list=10%, signal=90%	C3/ABCA7
GO:0033260	BP	GO:0033260	nuclear DNA replication	9	-0.699952	-1.88336	0.0067436	0.0067436	0.203725	1065	tags=67%, list=19%, signal=54%	DBF4/POLA1/MCM2/CDC45/GINS3/DACH1
GO:0022627	CC	GO:0022627	cytosolic small ribosomal subunit	21	0.540888	1.84544	0.00683887	0.00683887	0.205924	2553	tags=100%, list=46%, signal=54%	RPS29/RPS15/RPS28/RPS21/RPS27/RPS19/UBA52/RPS15A/RPS16/RPS12/RPS27A/RPS23/RPS20/RPS14/RPS9/RPS24/RPS5/RPSA/RPS11/RPS8/RPS3
GO:0050688	BP	GO:0050688	regulation of defense response to virus	28	-0.494273	-1.77411	0.00710102	0.00710102	0.213116	899	tags=39%, list=16%, signal=33%	APOBEC3F/APOBEC3G/PARP9/DTX3L/ERBIN/UBQLN1/TRIM6/F2RL1/HERC5/ZDHHC11/IL1B
GO:0007049	BP	GO:0007049	cell cycle	598	-0.211424	-1.29667	0.00713384	0.00713384	0.213402	1343	tags=29%, list=24%, signal=25%	LPIN1/CDC14B/CNTRL/RALA/HHEX/ATP2B4/TAF1/ZBED3/CCDC102B/PIM2/CDKN3/CUL2/H2AX/HBP1/NASP/MYO19/FBXW7/TUBB2B/FGF2/MAPK13/MCM8/HNRNPU/NCAPD2/TUBA4A/EHMT2/PSRC1/NOLC1/BCL2/ZFP36L1/RFWD3/BMP4/MCM7/SEPTIN10/CDK19/ZNF268/CUL9/CENPA/ERCC4/SDCCAG8/NDC1/HOXA13/RAD51B/FES/DBF4/SMARCA2/GRK5/SNX9/BROX/JADE2/MOK/EPS8/SLC16A1/SLFN11/CEP295/MAP9/EZH2/PRKDC/DCLRE1A/DMC1/CLOCK/TUBB3/CENPU/VPS4B/ADAMTS1/CCNK/CEP192/…
GO:0043299	BP	GO:0043299	leukocyte degranulation	15	-0.594236	-1.84406	0.00717948	0.00717948	0.214067	409	tags=33%, list=7%, signal=31%	RAC2/CORO1A/F2RL1/ADGRE2/FGR
GO:0051427	MF	GO:0051427	hormone receptor binding	8	0.70945	1.79853	0.00727091	0.00727091	0.21609	530	tags=38%, list=10%, signal=34%	NPPB/FABP4/GNAO1
GO:0001993	BP	GO:0001993	regulation of systemic arterial blood pressure by norepinephrine-epinephrine	4	0.831706	1.66982	0.00732682	0.00732682	0.216853	935	tags=100%, list=17%, signal=83%	ADRA1B/PDE4D/ADRB2/TPM1
GO:0050730	BP	GO:0050730	regulation of peptidyl-tyrosine phosphorylation	75	-0.350708	-1.59378	0.00736588	0.00736588	0.216853	1142	tags=39%, list=21%, signal=31%	HBEGF/ERRFI1/GPRC5A/CBLB/MTOR/PARP14/SOCS5/EGFR/GPRC5B/CD44/ERBB3/LRRK1/PARP9/SEMA4D/RAP2C/LIF/RELN/TNFSF18/RAP2B/ACE/EPHA4/HGF/NRP1/KITLG/IL6/SFRP1/ADRA2A/PDGFD/CSF2
GO:0010721	BP	GO:0010721	negative regulation of cell development	88	-0.346047	-1.62656	0.007382	0.007382	0.216853	794	tags=30%, list=14%, signal=26%	HMGB1/ULK2/SOX11/PPP3CA/TLR3/MDK/IRF1/CDK6/SEMA3A/SEMA4D/LAG3/PTN/CDKN2B/TNFSF18/IL1A/NRP1/TBX6/INPP5D/SEMA6D/MAP2/IL6/SFRP1/IL1B/TNFRSF11B/FGF13/EDNRB
GO:0031672	CC	GO:0031672	A band	8	0.707201	1.79283	0.00741489	0.00741489	0.216853	326	tags=50%, list=6%, signal=47%	MYL3/MYOM1/CRYAB/ANK1
GO:0045005	BP	GO:0045005	DNA-templated DNA replication maintenance of fidelity	13	-0.634609	-1.88909	0.00741504	0.00741504	0.216853	1783	tags=92%, list=32%, signal=63%	MCM9/RBBP8/MRE11/PARP1/ATR/TONSL/MCM8/RFWD3/SLFN11/MMS22L/SAMHD1/FAM111A
GO:0004386	MF	GO:0004386	helicase activity	39	-0.435986	-1.71098	0.00746542	0.00746542	0.217631	1985	tags=85%, list=36%, signal=55%	DDX24/RECQL5/DHX40/DHX9/DDX50/EP400/SNRNP200/MOV10/CHD6/MCM9/WRNIP1/MRE11/MCM3/G3BP1/EIF4A1/DICER1/TTF2/ASCC3/HLTF/MCM8/DDX5/MCM7/DHX58/SMARCA2/SLFN11/DDX17/CHD3/TDRD9/XRCC5/RECQL4/MCM2/DDX60/TDRD12
GO:0014009	BP	GO:0014009	glial cell proliferation	16	-0.573593	-1.83324	0.00764037	0.00764037	0.222024	410	tags=38%, list=7%, signal=35%	SOX4/CDKN2B/IL6/MYB/IL1B/NDP
GO:0030021	MF	GO:0030021	extracellular matrix structural constituent conferring compression resistance	7	0.736345	1.79631	0.00766881	0.00766881	0.222145	1050	tags=71%, list=19%, signal=58%	HAPLN1/ACAN/PRELP/PODN/FMOD
GO:0046627	BP	GO:0046627	negative regulation of insulin receptor signaling pathway	13	-0.631741	-1.88056	0.00773569	0.00773569	0.222275	107	tags=23%, list=2%, signal=23%	PTPRE/IL1B/MSTN
GO:1900077	BP	GO:1900077	negative regulation of cellular response to insulin stimulus	13	-0.631741	-1.88056	0.00773569	0.00773569	0.222275	107	tags=23%, list=2%, signal=23%	PTPRE/IL1B/MSTN
GO:0046330	BP	GO:0046330	positive regulation of JNK cascade	32	-0.464606	-1.72722	0.00778216	0.00778216	0.222275	794	tags=31%, list=14%, signal=27%	HMGB1/MAP3K5/XIAP/TLR3/SEMA3A/F2RL1/IL1A/TNFRSF19/IL1B/WNT7B
GO:0010876	BP	GO:0010876	lipid localization	137	-0.294234	-1.48476	0.00780383	0.00780383	0.222275	947	tags=27%, list=17%, signal=23%	APOL6/ACSL3/VPS4B/PLTP/ABCA3/ABCB1/CROT/SPG11/PITPNM1/FZD4/MOSPD2/ATP8B3/PLPPR4/STARD4/PLSCR1/SLCO4A1/APOLD1/ACACB/SREBF1/ABCA1/ACSL5/ACE/IL1A/AKR1C1/C3/ABCA7/MAP2K6/WNK4/BDKRB2/IL6/PTGS2/ABCA6/MYB/NTSR1/IL1B/ABCA9/SLC27A2
GO:0020037	MF	GO:0020037	heme binding	28	-0.491281	-1.76337	0.00780719	0.00780719	0.222275	500	tags=32%, list=9%, signal=29%	CYP27B1/CYP4V2/CYP2S1/PTGS1/PTGS2/GUCY1A1/GUCY1A2/CYP26B1/CYP2J2
GO:0072073	BP	GO:0072073	kidney epithelium development	51	-0.413051	-1.75389	0.00783747	0.00783747	0.222275	416	tags=22%, list=8%, signal=20%	LIF/FMN1/EPHA4/BMP2/KIF26B/WNK4/DLL1/SFRP1/RARB/EDNRB/WNT7B
GO:0006259	BP	GO:0006259	DNA metabolic process	344	-0.236784	-1.35812	0.00784329	0.00784329	0.222275	1703	tags=42%, list=31%, signal=31%	LIG4/DFFB/XRCC1/TOX/POT1/ZBTB38/PAXIP1/MAGEF1/RBBP8/WRNIP1/DNASE1/N4BP2/TSPYL2/MRE11/NFIX/MCM3/RAD18/USP22/SMC1A/PHF10/DEK/GINS4/SMARCC1/PARP1/DCP2/TAF9/ATR/PDS5B/NSD2/CTC1/KPNA2/MYC/FANCG/DCLRE1B/MTRR/SMC5/FMR1/FANCL/STAT6/ATM/HMGA1/BAZ1A/DICER1/TTF2/LPIN1/CDC14B/PURA/EYA3/TYMS/POLD3/ASCC3/TONSL/H2AX/NASP/POLA2/FBXW7/FGF2/HLTF/MCM8/HNRNPU/EHMT2/REV3L/RFWD3/MCM7/EID3/TEP1/DNMT1/LEF1/ERCC4/TAF5L/R…
GO:0008094	MF	GO:0008094	ATP-dependent activity, acting on DNA	29	-0.491502	-1.79061	0.00789719	0.00789719	0.222809	2344	tags=90%, list=42%, signal=52%	RECQL5/RFC1/MSH3/DHX9/MSH6/EP400/CHD6/RAD51D/MCM9/WRNIP1/MRE11/MCM3/G3BP1/TTF2/ASCC3/HLTF/MCM8/MCM7/RAD51B/SMARCA2/DMC1/CHD3/XRCC5/RECQL4/MCM2/XRCC2
GO:0005883	CC	GO:0005883	neurofilament	4	-0.833297	-1.71177	0.00791079	0.00791079	0.222809	231	tags=75%, list=4%, signal=72%	NRP1/NEFM/CLDN11
GO:0015908	BP	GO:0015908	fatty acid transport	35	-0.457986	-1.76421	0.00794762	0.00794762	0.222939	276	tags=26%, list=5%, signal=25%	ACSL5/ACE/IL1A/MAP2K6/BDKRB2/PTGS2/NTSR1/IL1B/SLC27A2
GO:0071168	BP	GO:0071168	protein localization to chromatin	20	-0.545033	-1.83107	0.00796411	0.00796411	0.222939	1262	tags=50%, list=23%, signal=39%	TONSL/MCM8/LEF1/CENPA/EZH2/MMS22L/H2BC11/H4C8/H2AC8/H4C9
GO:1990204	CC	GO:1990204	oxidoreductase complex	49	0.417279	1.69195	0.00809394	0.00809394	0.225333	2397	tags=82%, list=43%, signal=47%	GPD1L/OGDH/NDUFB2/NOX4/NDUFB7/CYB5R3/NDUFS4/DBT/NDUFA8/LDHB/NDUFAB1/PDHB/NDUFA2/RAC3/NDUFS5/MRPS36/UQCR10/GMPR/NDUFA12/NDUFC1/NDUFS6/NDUFB11/UQCRHL/NDUFB8/NDUFA4/DLAT/NDUFA1/ETFB/NDUFA3/ETFA/NDUFB1/UQCRQ/NDUFB6/NDUFA6/UQCRH/IDH3G/SDHB/NDUFB3/NDUFAF1/P4HA1
GO:0019079	BP	GO:0019079	viral genome replication	42	-0.435611	-1.73938	0.00809888	0.00809888	0.225333	1525	tags=48%, list=28%, signal=35%	DEK/SMC5/IFIT5/FMR1/BCL2/DDX5/STOM/CCNK/APOBEC3F/APOBEC3B/APOBEC3G/FAM111A/CCL2/PLSCR1/TRIM6/IFIT1/MX1/OAS3/OASL/CXCL8
GO:0015453	MF	GO:0015453	oxidoreduction-driven active transmembrane transporter activity	31	0.47823	1.77816	0.00813932	0.00813932	0.225772	2348	tags=84%, list=42%, signal=49%	MTCO2P12/NDUFB2/CYB561D2/NDUFB7/COX8A/NDUFS4/NDUFA8/NDUFA2/COX7A1/NDUFS5/UQCR10/NDUFA12/NDUFC1/NDUFS6/NDUFB8/NDUFA4/NDUFA1/COX7B/NDUFA3/NDUFB1/NDUFB6/NDUFA6/UQCRH/CYB561A3/COX2/NDUFB3
GO:0045986	BP	GO:0045986	negative regulation of smooth muscle contraction	8	-0.718486	-1.85236	0.00821106	0.00821106	0.227074	492	tags=62%, list=9%, signal=57%	DOCK4/RGS2/PTGS2/ADRA2A/GUCY1A1
GO:0016310	BP	GO:0016310	phosphorylation	527	-0.213901	-1.30734	0.00831881	0.00831881	0.229361	1215	tags=27%, list=22%, signal=23%	FGF2/MAPK13/SLIT2/HNRNPU/PSRC1/SASH1/PDCD4/BCL2/GSKIP/STAT2/BMP4/HBEGF/MCM7/ERRFI1/GPRC5A/CDK19/ADAM10/SMYD3/AAK1/MST1/FES/CBLB/GRK5/SNX9/FAM20C/MOK/MTOR/PRPS2/PPP1R14C/EZH2/PRKDC/TGFBR2/PARP14/ZFP91/SOCS5/CCNK/EGFR/PDGFRA/GPRC5B/TPX2/PDIK1L/DUSP16/EREG/CDON/CD44/PTPRQ/PAPSS2/DCAF1/CDK17/MAP3K5/PELI2/ULK2/CDC25C/EEF2K/ERBB3/GMFB/XRCC5/TLR3/EGR1/SOX9/CIT/SQSTM1/LIMD1/MYLK4/PLK2/ROR2/CIITA/YWHAZ/LR…
GO:0002227	BP	GO:0002227	innate immune response in mucosa	6	-0.766854	-1.77979	0.00834877	0.00834877	0.229496	950	tags=83%, list=17%, signal=69%	H2BC12/H2BC11/H2BC4/H2BC8/H2BC21
GO:0016887	MF	GO:0016887	ATP hydrolysis activity	114	-0.315064	-1.55868	0.00839406	0.00839406	0.23005	1678	tags=45%, list=30%, signal=32%	VWA8/MDN1/ABCC3/WRNIP1/PEX6/MCM3/SMC1A/G3BP1/DYNC2H1/SMC5/EIF4A1/ATP1A1/ATP2B4/ASCC3/MYO19/MCM8/ABCB10/DDX5/MCM7/DHX58/RAD51B/SMCHD1/SLFN11/DMC1/VPS4B/KIF27/KIF13B/ABCA3/ABCB1/DDX17/CHD3/TDRD9/ATP6V1A/ATP8B3/XRCC5/SMC4/RECQL4/MCM2/KIF20A/KATNAL1/AK9/DDX60/KIF15/ABCC9/ABCA1/ABCA7/ABCA6/DNAH7/TDRD12/ABCA9/HSPA6
GO:0002253	BP	GO:0002253	activation of immune response	136	-0.29897	-1.50924	0.00842108	0.00842108	0.230101	1019	tags=27%, list=18%, signal=23%	CACNB3/PLCG1/PRKDC/TIFA/EPG5/LPXN/BTN2A2/THEMIS2/HMGB1/XIAP/XRCC5/TLR3/ELF1/OTUD4/CASP6/IRF1/ERBIN/DDX60/PLSCR1/UBQLN1/C5/F2RL1/TLR2/PLEKHA1/CASP1/OAS3/C1RL/C3/INPP5D/MAP2K6/TRBC2/OASL/TLR6/TNFRSF21/IL1B/FGR/RGCC
GO:0009986	CC	GO:0009986	cell surface	227	0.273585	1.45321	0.00847294	0.00847294	0.230829	1054	tags=32%, list=19%, signal=27%	RSPO2/CSF2RB/KRT4/IL21R/GPC4/FGFR3/KCNQ3/CAV3/CRYAB/FZD9/IL7R/ENOX1/CD163L1/CD4/CACNG4/ANOS1/SLITRK6/CRLF1/HLA-DMA/CLSTN1/RAMP1/RTN4RL1/VASN/TGFB3/TMC1/KLRD1/LY6G5C/SEMA7A/EPHA5/SLC7A5/ENPEP/RGMA/GHR/ADAMTS15/CLSTN2/MFGE8/BSN/HLA-F/TNFSF4/ATP5IF1/L1CAM/PDCD1LG2/ULBP2/SPARC/CD55/FZD3/JAM2/SDC2/CSPG4/SULF2/THY1/KRT10/ITGA5/ERMAP/ADA/LRRC8A/LRFN3/THBS1/FAM234A/TSPAN15/F10/LRFN4/TEK/ITGA11/HSPA2/LEPR…
GO:0002922	BP	GO:0002922	positive regulation of humoral immune response	3	-0.89476	-1.66171	0.00858885	0.00858885	0.232602	240	tags=67%, list=4%, signal=64%	C3/IL1B
GO:0045917	BP	GO:0045917	positive regulation of complement activation	3	-0.89476	-1.66171	0.00858885	0.00858885	0.232602	240	tags=67%, list=4%, signal=64%	C3/IL1B
GO:0042379	MF	GO:0042379	chemokine receptor binding	10	-0.685845	-1.88101	0.00864275	0.00864275	0.233372	542	tags=70%, list=10%, signal=63%	CCL2/CXCL16/NES/C5/CXCL12/CCL7/CXCL8
GO:0035250	MF	GO:0035250	UDP-galactosyltransferase activity	12	0.650344	1.85016	0.00877788	0.00877788	0.23583	1101	tags=67%, list=20%, signal=54%	B3GALT2/B3GNT8/COLGALT2/B4GALT6/A4GALT/COLGALT1/B4GALT4/PLOD3
GO:0031327	BP	GO:0031327	negative regulation of cellular biosynthetic process	695	-0.206086	-1.28159	0.00878533	0.00878533	0.23583	1851	tags=45%, list=33%, signal=34%	RARG/MOV10/MCPH1/SCML1/UNK/ZNF263/CAV1/ENC1/TBX3/STAT3/WDR82/H3-3B/PPARD/MTA2/SF1/TNRC6B/DNAJC2/PHF14/ZNF550/SCAF8/TLR4/SRSF9/NCK1/NCBP3/IMPACT/NR2C1/MTDH/TSNAX/MAPKBP1/TRUB1/SUDS3/ZC3HAV1/ZCCHC7/AGO2/ZNF274/CAPRIN1/ZNF75A/BCORL1/TBL1XR1/SIX4/RBAK/MLX/PPM1B/FNIP1/SRSF6/PHF6/METTL14/RBFOX2/XRN2/PNPT1/ZC3H6/MAP3K7/DNAJB4/SINHCAF/GLI3/CCAR1/DUSP22/TENT2/POT1/TFDP2/THRAP3/ZBTB38/SRSF10/NCL/YAP1/NR1D1…
GO:1905954	BP	GO:1905954	positive regulation of lipid localization	33	-0.464388	-1.74904	0.00887702	0.00887702	0.237595	438	tags=30%, list=8%, signal=28%	ACACB/ABCA1/ACSL5/IL1A/C3/ABCA7/MAP2K6/MYB/NTSR1/IL1B
GO:0002694	BP	GO:0002694	regulation of leukocyte activation	160	-0.275519	-1.42238	0.00892889	0.00892889	0.237944	1179	tags=31%, list=21%, signal=25%	BCL2/ZFP36L1/SH3RF1/HFE/BMP4/LEF1/FES/CBLB/SMARCA2/RIPOR2/MTOR/CD83/PRKDC/TGFBR2/PRDM1/SOCS5/BTN2A2/THEMIS2/DLG1/HMGB1/SOX11/PPP3CA/MDK/IRF1/HLA-DPA1/ITPKB/CCL2/PLSCR1/EGR3/LAG3/SOX4/RAC2/PSG9/TNFSF18/SOCS6/CORO1A/F2RL1/DOCK8/IL1A/KITLG/INPP5D/ADGRE2/TLR6/IL6/TBC1D10C/SFRP1/TNFRSF21/IL1B/CYP26B1/FGR
GO:0007193	BP	GO:0007193	adenylate cyclase-inhibiting G protein-coupled receptor signaling pathway	13	-0.624315	-1.85845	0.00894207	0.00894207	0.237944	1091	tags=54%, list=20%, signal=43%	S1PR1/CHRM3/AKAP12/RGS2/ADRA2A/ADCY4/GRM6
GO:1903532	BP	GO:1903532	positive regulation of secretion by cell	78	-0.353297	-1.61941	0.00905083	0.00905083	0.24014	459	tags=21%, list=8%, signal=19%	IER3IP1/RAB8B/SOX4/GIPR/F2RL1/TLR2/CXCL12/IL1A/BMP2/MAP2K6/MYB/NTSR1/RAB27B/IL1B/FGR/RGCC
GO:0051091	BP	GO:0051091	positive regulation of DNA-binding transcription factor activity	73	-0.358433	-1.63775	0.00920452	0.00920452	0.2422	465	tags=19%, list=8%, signal=18%	ERC1/JUP/TRIM6/RELN/TNFSF18/CAPN3/TLR2/BMP2/TRIM37/TLR6/IL6/RPS6KA5/IL1B/RGCC
GO:0008212	BP	GO:0008212	mineralocorticoid metabolic process	3	-0.892734	-1.65795	0.00920785	0.00920785	0.2422	213	tags=67%, list=4%, signal=64%	BMP2/EDNRB
GO:0032341	BP	GO:0032341	aldosterone metabolic process	3	-0.892734	-1.65795	0.00920785	0.00920785	0.2422	213	tags=67%, list=4%, signal=64%	BMP2/EDNRB
GO:0009628	BP	GO:0009628	response to abiotic stimulus	370	-0.226006	-1.31861	0.00944211	0.00944211	0.247651	1215	tags=26%, list=22%, signal=22%	FGF2/FBXL17/MAPK13/DISC1/GUCY1B1/BCL2/ZFP36L1/NMT2/SOD2/RFWD3/MME/RO60/NET1/ERCC4/SLC24A1/PDE8B/HRH1/SLC38A2/BEST1/MTOR/DDAH1/PRKDC/MC1R/EGLN2/CLOCK/SMAD3/EGFR/DCUN1D3/AKAP12/SYNGAP1/ABCB1/CEP250/PITPNM1/FZD4/PCLAF/DNMT3A/ATP6V1A/EEF2K/XRCC5/TLR3/DTL/EGR1/MDK/SOX9/LIMD1/SLC7A11/SCNN1D/IRF1/PLAT/BHLHE40/KCNMA1/NQO1/UBQLN1/JUP/GRIA1/PER2/PLAU/PTN/LIF/SOX4/XRCC2/CAPN3/SCN9A/ITGA2/TLR2/CXCL12/CASP1/P…
GO:0003330	BP	GO:0003330	regulation of extracellular matrix constituent secretion	4	-0.828429	-1.70177	0.00956824	0.00956824	0.250242	459	tags=75%, list=8%, signal=69%	IER3IP1/BMP2/RGCC
GO:0033003	BP	GO:0033003	regulation of mast cell activation	9	-0.688417	-1.85232	0.0095976	0.0095976	0.250295	525	tags=44%, list=9%, signal=40%	PLSCR1/RAC2/ADGRE2/FGR
GO:0005539	MF	GO:0005539	glycosaminoglycan binding	78	0.360027	1.61974	0.00973499	0.00973499	0.252487	780	tags=33%, list=14%, signal=29%	RSPO2/HAPLN1/SAA1/CCN5/HAPLN3/COL5A3/VTN/PODXL2/SLIT3/LIPC/ACAN/ANOS1/COMP/FGF1/RTN4RL1/SERPINE2/PRELP/APOE/ADAMTS15/ECM2/COL5A1/PGF/RSPO4/SULF2/CCN2/COLQ
GO:0050865	BP	GO:0050865	regulation of cell activation	176	-0.278654	-1.45594	0.00973683	0.00973683	0.252487	1179	tags=32%, list=21%, signal=26%	BCL2/ZFP36L1/SH3RF1/HFE/BMP4/LEF1/FES/CBLB/SMARCA2/RIPOR2/MTOR/CD83/PRKDC/TGFBR2/PRDM1/SOCS5/PDGFRA/EMILIN2/BTN2A2/THEMIS2/DLG1/HMGB1/SOX11/PPP3CA/MDK/IRF1/HLA-DPA1/SH2B3/ITPKB/ALOX12/CCL2/PLSCR1/EGR3/LAG3/SOX4/RAC2/PSG9/TNFSF18/SOCS6/CAPN3/CORO1A/F2RL1/DOCK8/IL1A/KITLG/INPP5D/ADGRE2/TLR6/IL6/TBC1D10C/SFRP1/MYB/TNFRSF21/PLEK/IL1B/CYP26B1/FGR
GO:0045333	BP	GO:0045333	cellular respiration	103	0.328563	1.54061	0.0097977	0.0097977	0.252974	2389	tags=73%, list=43%, signal=42%	MTCO2P12/MTLN/ATP5PB/OPN3/ETFDH/CHCHD5/NUPR1/OGDH/CHCHD10/NDUFB2/NDUFB7/COX8A/NDUFS4/ATP5F1E/NDUFA8/RHOA/NDUFAB1/ATP5MF/PDHB/NDUFA2/SLC25A33/COX7A2/COX7A1/PLEC/NDUFS5/MRPS36/ANTKMT/UQCC2/SDHAF2/UQCR10/COX6A1/NDUFA12/NDUFC1/NDUFS6/NDUFB11/DGUOK/FXN/UQCRHL/NDUFB8/NDUFA4/ATP5F1D/ARL2/DLAT/ATPSCKMT/ETFRF1/COQ10A/ATP5PO/NDUFA1/ETFB/COX7B/ATP5PF/NDUFA3/ETFA/SLC25A22/NDUFB1/NOP53/ME3/ATP5ME/PARK7/COX6C/…
GO:0098552	CC	GO:0098552	side of membrane	174	0.291418	1.4943	0.00981089	0.00981089	0.252974	1054	tags=32%, list=19%, signal=26%	GBP5/CSF2RB/OPCML/IL21R/GPC4/IL7R/ENOX1/CD163L1/CD4/PSCA/ALPL/ANK1/CRLF1/EEF1A2/OTULINL/CARMIL2/RTN4RL1/PGM5/TMC1/KLRD1/LY6G5C/SEMA7A/EPHA5/SLC7A5/ENPEP/LYNX1/LYPD6B/RGMA/GHR/GNAO1/FRK/MFGE8/HLA-F/PDCD1LG2/MIEN1/ULBP2/CD55/LY6K/RAB21/RPS29/THY1/ITGA5/ERMAP/ADA/THBS1/F10/TRAF5/LDLRAP1/ITGA11/LEPR/ITGAE/RPS28/GPC6/GM2A/DAG1
GO:0032370	BP	GO:0032370	positive regulation of lipid transport	27	-0.4939	-1.78739	0.00984732	0.00984732	0.2532	308	tags=30%, list=6%, signal=28%	ABCA1/ACSL5/IL1A/ABCA7/MAP2K6/MYB/NTSR1/IL1B
GO:0030295	MF	GO:0030295	protein kinase activator activity	29	-0.484793	-1.76616	0.00993007	0.00993007	0.254613	1142	tags=45%, list=21%, signal=36%	HBEGF/GPRC5A/DBF4/PARP16/CCNK/EGFR/GPRC5B/EREG/ERBB3/NRG1/FAM20A/BMP2/RGCC
GO:0061900	BP	GO:0061900	glial cell activation	15	-0.581723	-1.80523	0.0100142	0.0100142	0.255061	309	tags=73%, list=6%, signal=69%	NR1D1/KCNJ8/LRRK2/ATM/CTSC/TLR3/TLR2/MAPT/TLR6/IL6/IL1B
GO:0030097	BP	GO:0030097	hemopoiesis	287	-0.245309	-1.39069	0.0100273	0.0100273	0.255061	1201	tags=28%, list=22%, signal=23%	ABCB10/FASN/BCL2/ZFP36L1/SH3RF1/TRIM58/SOD2/BMP4/LEF1/FES/ENTPD7/SMARCA2/UBA5/FAM20C/MTOR/CD83/EZH2/PRKDC/FUT10/TGFBR2/PRDM1/SOCS5/PDGFRA/BTN2A2/RACGAP1/RCOR1/DCAF1/MITF/HMGB1/XRCC5/PPP3CA/TLR3/EGR1/MDK/ROR2/H4C8/LRRK1/ANKLE1/IRF1/SH2B3/ITPKB/IFNE/BATF3/CDK6/L3MBTL3/HMGB2/EGR3/LAG3/NCAPG2/KAT6B/PTN/LIF/SOX4/CDKN2B/PSG9/TNFSF18/WDR7/FAXDC2/LBR/F2RL1/RUNX2/TLR2/DLL4/ACE/IL1A/KITLG/BMP2/INPP5D/DLL1/…
GO:0040011	BP	GO:0040011	locomotion	399	-0.22921	-1.34691	0.0100311	0.0100311	0.255061	804	tags=20%, list=15%, signal=18%	FZD4/MITF/HMGB1/SP100/MOSPD2/CMTM1/PPP3CA/MDK/SOX9/IGFBP5/CCN3/PLK2/FBXO5/ROR2/CAPN7/NR2F2/LAMA4/LAMA3/CDK6/MEOX2/SEMA3A/CCL2/SEMA4D/FLRT3/ARRDC3/HMGB2/RAP2C/NRG1/CLDN1/CXCL16/DOCK4/SYNE2/ROBO4/EGR3/JUP/PLAU/PTN/RAC2/RELN/TNFSF18/CORO1A/C5/F2RL1/ITGA2/CXCL12/DLL4/DOCK8/RAP2B/ACE/F3/IL1A/MMRN2/EPHA4/HGF/NRP1/KITLG/ARTN/POSTN/BMP2/ADGRE2/SEMA6D/IL6/SFRP1/PTGS2/CCL7/ADRA2A/STC1/HAS2/ACKR4/MTUS1/IL1B…
GO:0048024	BP	GO:0048024	regulation of mRNA splicing, via spliceosome	39	-0.426692	-1.67451	0.0101428	0.0101428	0.256244	2578	tags=90%, list=47%, signal=48%	RBM39/TRA2B/HSPA8/NCBP1/HNRNPA2B1/SRSF7/NPM1/RBM25/HNRNPK/KHDRBS1/RBMXL1/RBM8A/TRA2A/SRRM1/SF1/SRSF9/NUP98/SRSF6/SON/RBFOX2/RBM15/QKI/THRAP3/SRSF10/NCL/RBMX/DAZAP1/CELF2/FMR1/TIA1/WTAP/HNRNPU/DDX5/RBM3/DDX17
GO:0034097	BP	GO:0034097	response to cytokine	261	-0.247202	-1.37932	0.0102006	0.0102006	0.256244	1207	tags=32%, list=22%, signal=26%	MAPK13/SLIT2/MCL1/HNRNPU/FASN/BCL2/ZFP36L1/ADIPOR2/STAT2/TRIM56/UBE2G2/MME/ADAM10/RO60/LEF1/RIPOR2/PARP16/EPS8/PARP14/SOCS5/AKAP12/EREG/GREM2/CD44/ADAMTS13/MAT2A/FZD4/MAP3K5/SP100/XIAP/XRCC5/TLR3/EGR1/SOX9/SAMHD1/OTUD4/H2BC11/MCM2/RNF138/CIITA/IRF1/HLA-DPA1/SH2B3/PARP9/IFNE/SLC22A5/ERBIN/CCL2/PPP2CB/PLSCR1/CYP27B1/CLDN1/CXCL16/GBP4/TRIM6/CDKN2B/TNFSF18/IFIT1/CORO1A/F2RL1/TLR2/ABCA1/CXCL12/CASP1/M…
GO:1990782	MF	GO:1990782	protein tyrosine kinase binding	43	-0.421121	-1.70103	0.0102024	0.0102024	0.256244	1083	tags=42%, list=20%, signal=34%	MST1/CBLB/CPNE3/PLCG1/SOCS5/PITPNM1/SQSTM1/PSG4/SH2B3/NRG1/DOCK4/TRIM6/PSG9/SHC2/EPHA4/ARTN/PSG3/PSG7
GO:0046906	MF	GO:0046906	tetrapyrrole binding	31	-0.465321	-1.71286	0.0102808	0.0102808	0.256244	500	tags=29%, list=9%, signal=27%	CYP27B1/CYP4V2/CYP2S1/PTGS1/PTGS2/GUCY1A1/GUCY1A2/CYP26B1/CYP2J2
GO:0002064	BP	GO:0002064	epithelial cell development	64	-0.371171	-1.62558	0.0102927	0.0102927	0.256244	572	tags=22%, list=10%, signal=20%	CDK6/RAP2C/CLDN1/ROBO4/F2RL1/IL1A/C1GALT1/DLL1/RARB/STC1/IL1B/ROS1/EDNRB/WNT7B
GO:2001236	BP	GO:2001236	regulation of extrinsic apoptotic signaling pathway	48	-0.411123	-1.71311	0.0102978	0.0102978	0.256244	333	tags=19%, list=6%, signal=18%	G0S2/PMAIP1/IL1A/HGF/NRP1/TLR6/SFRP1/IL1B/CSF2
GO:0043505	CC	GO:0043505	CENP-A containing nucleosome	5	-0.812814	-1.78264	0.0103296	0.0103296	0.256244	689	tags=100%, list=12%, signal=88%	H2BC11/H4C8/H2AC8/H4C9
GO:0061638	CC	GO:0061638	CENP-A containing chromatin	5	-0.812814	-1.78264	0.0103296	0.0103296	0.256244	689	tags=100%, list=12%, signal=88%	H2BC11/H4C8/H2AC8/H4C9
GO:0061644	BP	GO:0061644	protein localization to CENP-A containing chromatin	5	-0.812814	-1.78264	0.0103296	0.0103296	0.256244	689	tags=100%, list=12%, signal=88%	H2BC11/H4C8/H2AC8/H4C9
GO:0034103	BP	GO:0034103	regulation of tissue remodeling	20	-0.536513	-1.80245	0.0104873	0.0104873	0.25908	198	tags=35%, list=4%, signal=34%	PPP3CA/MDK/INPP5D/TMEM64/IL6/SFRP1/TNFRSF11B
GO:0050951	BP	GO:0050951	sensory perception of temperature stimulus	8	-0.710647	-1.83215	0.0105132	0.0105132	0.25908	343	tags=62%, list=6%, signal=59%	SCN9A/CXCL12/TRPA1/ADRA2A/NTSR1
GO:0003158	BP	GO:0003158	endothelium development	45	-0.412534	-1.68271	0.0105288	0.0105288	0.25908	510	tags=31%, list=9%, signal=28%	RAP2C/NRG1/CLDN1/ROBO4/APOLD1/F2RL1/DLL4/NRP1/XDH/DLL1/STC1/IL1B/NDP/EDNRB
GO:0045653	BP	GO:0045653	negative regulation of megakaryocyte differentiation	3	-0.885901	-1.64526	0.0106006	0.0106006	0.259979	112	tags=100%, list=2%, signal=98%	MYB/H4C9
GO:0071675	BP	GO:0071675	regulation of mononuclear cell migration	35	-0.446666	-1.72061	0.0106222	0.0106222	0.259979	794	tags=34%, list=14%, signal=30%	HMGB1/MOSPD2/MDK/CCN3/CCL2/TNFSF18/CORO1A/CXCL12/DOCK8/CCL7/MSTN/PDGFD
GO:0009890	BP	GO:0009890	negative regulation of biosynthetic process	698	-0.204108	-1.26929	0.0106955	0.0106955	0.260169	1851	tags=41%, list=33%, signal=31%	NR2C1/MTDH/TSNAX/MAPKBP1/TRUB1/SUDS3/ZC3HAV1/ZCCHC7/AGO2/ZNF274/CAPRIN1/ZNF75A/BCORL1/TBL1XR1/SIX4/RBAK/MLX/PPM1B/FNIP1/SRSF6/PHF6/METTL14/RBFOX2/XRN2/PNPT1/ZC3H6/MAP3K7/DNAJB4/SINHCAF/GLI3/CCAR1/DUSP22/TENT2/POT1/TFDP2/THRAP3/ZBTB38/SRSF10/NCL/YAP1/NR1D1/MAGEF1/MIDEAS/RBBP8/SCAI/PRDM5/IRAK3/TRAF3IP1/MECOM/YBX3/GLIS3/NR3C1/PRNP/LDB2/NFIX/PRDM8/TRO/RBMX/ZNF224/IRF2BP2/TNFAIP3/SP3/PHF10/ZC3H14/CLK2…
GO:0009897	CC	GO:0009897	external side of plasma membrane	76	0.36033	1.60283	0.0107204	0.0107204	0.260169	1054	tags=39%, list=19%, signal=32%	CSF2RB/IL21R/GPC4/IL7R/ENOX1/CD163L1/CD4/CRLF1/TMC1/KLRD1/LY6G5C/SEMA7A/EPHA5/SLC7A5/ENPEP/GHR/MFGE8/HLA-F/PDCD1LG2/ULBP2/THY1/ITGA5/ERMAP/ADA/THBS1/F10/ITGA11/LEPR/ITGAE/DAG1
GO:0048232	BP	GO:0048232	male gamete generation	126	-0.29093	-1.46857	0.0107408	0.0107408	0.260169	1619	tags=41%, list=29%, signal=30%	YBX3/SEPTIN6/HOXA9/HERC4/DNHD1/NPHP1/DAZAP1/CCDC136/PITHD1/LRRK2/FANCG/TTC12/ATM/ATP2B4/C3orf62/H2AX/MCM8/EHMT2/NDC1/SMARCA2/GMCL1/DMC1/TCFL5/CLOCK/SYCP2/RACGAP1/RAI14/BNC1/DNMT3A/SPA17/CDC25C/TDRD9/SOX9/BCL2L11/SPAG16/CREB3L4/KATNAL1/ASPM/CFAP44/HMGB2/DPY19L2/RGS2/PLEKHA1/GALNT3/ACE/IL1A/IQCN/BRME1/CLDN11/TDRD12/CYP26B1/ROS1
GO:0045934	BP	GO:0045934	negative regulation of nucleobase-containing compound metabolic process	490	-0.214662	-1.30189	0.0107838	0.0107838	0.260169	2006	tags=48%, list=36%, signal=34%	MSH6/CDC73/NCOR1/MECP2/ZKSCAN3/UBQLN4/RARG/MCPH1/SCML1/ZNF263/CAV1/TP53BP1/TBX3/STAT3/WDR82/PPARD/MTA2/SF1/DNAJC2/PHF14/ZNF550/SCAF8/SRSF9/NCK1/IMPACT/NR2C1/MTDH/SUDS3/ZNF274/ZNF75A/BCORL1/TBL1XR1/SIX4/RBAK/NAF1/MLX/FNIP1/SRSF6/PHF6/RBFOX2/ZC3H6/DNAJB4/SINHCAF/GLI3/CCAR1/DFFB/DUSP22/TENT2/XRCC1/POT1/TFDP2/THRAP3/ZBTB38/SRSF10/YAP1/NR1D1/MAGEF1/MIDEAS/RBBP8/SCAI/PRDM5/MECOM/YBX3/TSPYL2/GLIS3/NR3C1…
GO:0070482	BP	GO:0070482	response to oxygen levels	129	-0.300403	-1.51081	0.0107916	0.0107916	0.260169	804	tags=23%, list=15%, signal=20%	FZD4/DNMT3A/ATP6V1A/EEF2K/EGR1/LIMD1/PLAT/KCNMA1/UBQLN1/PLAU/LIF/SOX4/ITGA2/TLR2/CXCL12/PMAIP1/BNIP3L/ACE/IL1A/EPHA4/POSTN/BMP2/SFRP1/PTGS2/MYB/STC1/GUCY1A1/GUCY1A2/NDP/RGCC
GO:0050974	BP	GO:0050974	detection of mechanical stimulus involved in sensory perception	10	-0.676131	-1.85437	0.0108229	0.0108229	0.260169	343	tags=50%, list=6%, signal=47%	SCN9A/ITGA2/CXCL12/TRPA1/SCN1A
GO:0071396	BP	GO:0071396	cellular response to lipid	184	-0.265603	-1.39535	0.0108592	0.0108592	0.260169	736	tags=19%, list=13%, signal=17%	XRCC5/OSR1/AKR1C3/SOX9/INSIG1/BCL2L11/SCNN1D/CCL2/HMGB2/CYP27B1/CLDN1/GNG2/FBXO32/TFAP4/TFPI/SREBF1/ITGA2/TLR2/ABCA1/CASP1/ACE/IL1A/AKR1C1/IL6/SFRP1/PDE3A/MYB/STC1/IL1B/MSTN/CXCL8/CYP26B1/EDNRB/WNT7B/CSF2
GO:0030155	BP	GO:0030155	regulation of cell adhesion	248	-0.24627	-1.36788	0.0108996	0.0108996	0.260169	1158	tags=31%, list=21%, signal=26%	HFE/GCNT1/BMP4/ADAM10/LEF1/S1PR1/FES/CBLB/SMARCA2/RIPOR2/MTOR/GFUS/CD83/TGFBR2/CELSR2/SOCS5/SMAD3/LPXN/EMILIN2/FRMD5/BTN2A2/LAMB1/CD44/DLG1/FZD4/HMGB1/ERBB3/PPP3CA/MDK/SOX9/PDE3B/IRF1/LAMA4/ACER2/HLA-DPA1/SH2B3/ITPKB/LAMA3/ALOX12/CDK6/CCL2/SEMA4D/EGR3/JUP/LAG3/VIT/PLAU/LIF/SOX4/RAC2/FMN1/TNFSF18/SOCS6/CORO1A/ITGA2/CXCL12/DOCK8/NID1/FUT2/IL1A/EPHA4/NRP1/KITLG/POSTN/BMP2/KIF26B/DLL1/IL6/SFRP1/CORO2…
GO:2000726	BP	GO:2000726	negative regulation of cardiac muscle cell differentiation	3	-0.885661	-1.64481	0.0109101	0.0109101	0.260169	213	tags=100%, list=4%, signal=96%	BMP2/DLL1
GO:0072678	BP	GO:0072678	T cell migration	21	-0.510756	-1.73367	0.0109142	0.0109142	0.260169	1117	tags=43%, list=20%, signal=34%	ADAM10/S1PR1/RIPOR2/CCL2/CXCL16/CORO1A/CXCL12/DOCK8/ITGB7
GO:0006869	BP	GO:0006869	lipid transport	120	-0.298655	-1.48352	0.0109924	0.0109924	0.261352	947	tags=27%, list=17%, signal=23%	APOL6/ACSL3/VPS4B/PLTP/ABCA3/ABCB1/CROT/SPG11/PITPNM1/FZD4/ATP8B3/PLPPR4/STARD4/PLSCR1/SLCO4A1/APOLD1/ABCA1/ACSL5/ACE/IL1A/AKR1C1/ABCA7/MAP2K6/WNK4/BDKRB2/PTGS2/ABCA6/MYB/NTSR1/IL1B/ABCA9/SLC27A2
GO:0030851	BP	GO:0030851	granulocyte differentiation	15	-0.577062	-1.79077	0.0111181	0.0111181	0.263544	530	tags=27%, list=10%, signal=24%	L3MBTL3/LBR/INPP5D/CSF2
GO:0043197	CC	GO:0043197	dendritic spine	50	-0.392634	-1.66324	0.0112709	0.0112709	0.263544	239	tags=24%, list=4%, signal=23%	EEF2K/PPP3CA/LZTS3/PRKAR2B/GRIA1/EPHA4/ITGA8/MAPT/NTSR1/RGS7BP/PALMD/GRIA4
GO:0044309	CC	GO:0044309	neuron spine	50	-0.392634	-1.66324	0.0112709	0.0112709	0.263544	239	tags=24%, list=4%, signal=23%	EEF2K/PPP3CA/LZTS3/PRKAR2B/GRIA1/EPHA4/ITGA8/MAPT/NTSR1/RGS7BP/PALMD/GRIA4
GO:0006270	BP	GO:0006270	DNA replication initiation	17	-0.574575	-1.87118	0.0113173	0.0113173	0.263544	1632	tags=82%, list=29%, signal=58%	WRNIP1/MCM3/PURA/POLA2/MCM7/NOC3L/ORC2/PRIM1/POLA1/MCM2/CDC45/MCM10/CCNE2/GINS3
GO:0045196	BP	GO:0045196	establishment or maintenance of neuroblast polarity	3	-0.883709	-1.64118	0.0113744	0.0113744	0.263544	15	tags=67%, list=0%, signal=67%	DOCK7/FGF13
GO:0045200	BP	GO:0045200	establishment of neuroblast polarity	3	-0.883709	-1.64118	0.0113744	0.0113744	0.263544	15	tags=67%, list=0%, signal=67%	DOCK7/FGF13
GO:0047676	MF	GO:0047676	arachidonate-CoA ligase activity	4	-0.821108	-1.68673	0.0113764	0.0113764	0.263544	276	tags=75%, list=5%, signal=71%	ACSL3/ACSL5/SLC27A2
GO:0004383	MF	GO:0004383	guanylate cyclase activity	4	-0.820998	-1.6865	0.0113764	0.0113764	0.263544	96	tags=75%, list=2%, signal=74%	GUCY1B1/GUCY1A1/GUCY1A2
GO:0070008	MF	GO:0070008	serine-type exopeptidase activity	4	-0.820499	-1.68548	0.0113764	0.0113764	0.263544	998	tags=100%, list=18%, signal=82%	SCPEP1/CPD/ACE
GO:0034368	BP	GO:0034368	protein-lipid complex remodeling	6	0.743929	1.73271	0.0114135	0.0114135	0.263544	483	tags=67%, list=9%, signal=61%	LIPC/AGT/APOE/AGTR1
GO:0034369	BP	GO:0034369	plasma lipoprotein particle remodeling	6	0.743929	1.73271	0.0114135	0.0114135	0.263544	483	tags=67%, list=9%, signal=61%	LIPC/AGT/APOE/AGTR1
GO:0008015	BP	GO:0008015	blood circulation	141	-0.285702	-1.45149	0.0114313	0.0114313	0.263544	492	tags=23%, list=9%, signal=21%	DOCK4/RGS4/JUP/PER2/ABCC9/RGS2/TMEM38A/NCALD/SREBF1/F2RL1/CXCL12/DLL4/PTGS1/ACE/POSTN/MAP2K6/WNK4/DLL1/BDKRB2/MYLK2/PTGS2/PDE3A/CORO2B/ADRA2A/NTSR1/STC1/GUCY1A1/KCNMB2/CYP2J2/SCN1A/FGF13/EDNRB
GO:0001816	BP	GO:0001816	cytokine production	214	-0.258381	-1.40092	0.0114588	0.0114588	0.263544	767	tags=19%, list=14%, signal=17%	ZBTB26/XIAP/POLA1/TLR3/EGR1/MDK/ZBTB20/ELF1/ZBTB2/IRF1/HLA-DPA1/ERBIN/HMGB2/LAG3/TRIM6/PSG9/C5/F2RL1/TLR2/CASP1/OAS3/F3/IL1A/C3/HGF/POSTN/INPP5D/DLL1/TLR6/IL6/PTGS2/RPS6KA5/ADRA2A/MYB/TNFRSF21/IL1B/ZBTB33/FGR/RGCC/CSF2
GO:0007229	BP	GO:0007229	integrin-mediated signaling pathway	45	-0.40901	-1.66834	0.0115082	0.0115082	0.264017	548	tags=24%, list=10%, signal=22%	ERBIN/PTN/ITGA7/ITGA2/NID1/ITGB4/ITGA8/NRP1/PLEK/ITGB7/FGR
GO:0051146	BP	GO:0051146	striated muscle cell differentiation	111	0.3211	1.5245	0.0115775	0.0115775	0.264942	864	tags=27%, list=16%, signal=23%	ACTC1/ANKRD1/TMOD1/LDB3/CAV3/KCNH1/MYOZ1/WNT10B/MEF2C/CASQ1/SORBS2/AKAP6/LMOD1/SGCD/PGM5/MYL9/MTLN/DOCK2/MSX1/ADAMTS15/EDN1/JAM2/MYH3/PRKD1/EHD1/MYOCD/PLPP7/ADAM12/SYNE1/DMPK
GO:0009055	MF	GO:0009055	electron transfer activity	50	0.408426	1.66902	0.0117206	0.0117206	0.267346	2277	tags=74%, list=41%, signal=44%	HSD17B6/MTCO2P12/ETFDH/ALDH4A1/NDUFB2/NOX4/NDUFB7/QDPR/COX8A/NDUFS4/P4HA2/NDUFA8/NDUFA2/CIAPIN1/COX7A1/NDUFS5/UQCR10/NDUFA12/NDUFC1/NDUFS6/NDUFB8/NDUFA4/AKR1B1/GLRX2/NDUFA1/ETFB/COX7B/NDUFA3/ETFA/NDUFB1/NDUFB6/NDUFA6/NQO2/UQCRH/SDHB/ASPH/COX2
GO:0048265	BP	GO:0048265	response to pain	8	-0.70675	-1.8221	0.011741	0.011741	0.267346	403	tags=50%, list=7%, signal=46%	RELN/SCN9A/TRPA1/EDNRB
GO:0030282	BP	GO:0030282	bone mineralization	49	0.410792	1.66565	0.0118295	0.0118295	0.268089	772	tags=33%, list=14%, signal=28%	RSPO2/FGFR3/RFLNA/FZD9/SMPD3/PTH1R/ALPL/WNT10B/MEF2C/COMP/FBN2/ADRB2/VDR/ANKH/FBXL15/SLC24A3
GO:0071824	BP	GO:0071824	protein-DNA complex organization	274	-0.242503	-1.36567	0.0118421	0.0118421	0.268089	2427	tags=61%, list=44%, signal=36%	GTF3C4/YY1/NOC2L/MEAF6/SET/YEATS2/HDAC6/SUPT6H/NPM1/CBX3/TAF2/EPC2/SPIN1/PRKAA1/USP3/TP53/ZNF518B/UBN1/THRA/SS18/DAXX/SSRP1/SMARCC2/UTP3/L3MBTL2/TRIP12/PHF21A/N6AMT1/TSPYL1/SF3B1/SIN3A/RBBP5/HMG20A/AEBP2/PRMT6/HNRNPC/MED23/CGGBP1/PHF2/BRD8/PIH1D1/SFPQ/RNF20/CREBZF/SMARCD2/TOP1/NCOR1/MECP2/PSIP1/EP400/LIN54/POGZ/TRRAP/TSPYL5/H3-3B/CHD6/MTA2/TAF1B/DNAJC2/PHF14/KDM3B/NSD3/ARID1B/SUDS3/ZNF274/BCORL1/…
GO:1901028	BP	GO:1901028	regulation of mitochondrial outer membrane permeabilization involved in apoptotic signaling pathway	10	0.656616	1.80035	0.0118615	0.0118615	0.268089	1525	tags=80%, list=28%, signal=58%	FZD9/SLC25A4/ATP5IF1/BOK/CHCHD10/BAK1/ACAA2/GCLC
GO:0004180	MF	GO:0004180	carboxypeptidase activity	16	-0.556587	-1.77889	0.0120278	0.0120278	0.271179	918	tags=56%, list=17%, signal=47%	SCPEP1/LAP3/CPM/CPD/MATCAP2/PM20D2/CPXM1/ACE/CPZ
GO:0010758	BP	GO:0010758	regulation of macrophage chemotaxis	8	-0.704207	-1.81554	0.0122014	0.0122014	0.272122	724	tags=62%, list=13%, signal=54%	MDK/TNFSF18/C5/MTUS1/MSTN
GO:0006911	BP	GO:0006911	phagocytosis, engulfment	12	-0.626844	-1.83021	0.012222	0.012222	0.272122	322	tags=42%, list=6%, signal=39%	F2RL1/ITGA2/ABCA1/C3/ABCA7
GO:0071677	BP	GO:0071677	positive regulation of mononuclear cell migration	20	-0.529789	-1.77986	0.012222	0.012222	0.272122	794	tags=40%, list=14%, signal=34%	HMGB1/MOSPD2/TNFSF18/CORO1A/CXCL12/DOCK8/CCL7/PDGFD
GO:0006268	BP	GO:0006268	DNA unwinding involved in DNA replication	10	-0.672594	-1.84467	0.0122243	0.0122243	0.272122	1578	tags=90%, list=29%, signal=64%	MCM3/GINS4/HMGA1/PURA/MCM7/RECQL4/MCM2/CDC45/GINS3
GO:0034364	CC	GO:0034364	high-density lipoprotein particle	4	0.814533	1.63534	0.0122351	0.0122351	0.272122	458	tags=75%, list=8%, signal=69%	SAA1/LIPC/APOE
GO:0030316	BP	GO:0030316	osteoclast differentiation	26	-0.47431	-1.68915	0.012248	0.012248	0.272122	1275	tags=50%, list=23%, signal=39%	LRRC17/FBXW7/FAM20C/MTOR/MITF/PPP3CA/TLR3/LRRK1/BMP2/INPP5D/TMEM64/SFRP1/TNFRSF11B
GO:0000724	BP	GO:0000724	double-strand break repair via homologous recombination	67	-0.358373	-1.59349	0.0123515	0.0123515	0.273061	2111	tags=75%, list=38%, signal=47%	SPIDR/YY1/MEAF6/EPC2/RECQL5/PALB2/ZFYVE26/ABL1/BRD8/SFPQ/EP400/UBQLN4/POGZ/TRRAP/TP53BP1/RPA1/RAD51D/MCM9/XRCC1/MAGEF1/RBBP8/MRE11/MCM3/GINS4/PARP1/SMC5/ATM/TONSL/H2AX/MCM8/REV3L/RFWD3/MCM7/EID3/ERCC4/RAD51B/SMCHD1/DMC1/SLF2/MMS22L/SAMHD1/RECQL4/UHRF1/MCM2/RNF138/CDC45/ANKLE1/MCMDC2/XRCC2/NABP1
GO:0099505	BP	GO:0099505	regulation of presynaptic membrane potential	7	-0.743904	-1.82057	0.0123536	0.0123536	0.273061	22	tags=43%, list=0%, signal=43%	GRIA1/SCN1A/GRIA4
GO:0031492	MF	GO:0031492	nucleosomal DNA binding	15	-0.572989	-1.77813	0.0123797	0.0123797	0.273061	415	tags=27%, list=7%, signal=25%	H1-2/H1-0/HMGN4/H1-3
GO:0010257	BP	GO:0010257	NADH dehydrogenase complex assembly	34	0.457488	1.73185	0.0124742	0.0124742	0.273824	2514	tags=85%, list=45%, signal=47%	DMAC1/NDUFAF8/NDUFB2/NDUFB7/NDUFS4/NDUFAF5/NDUFA8/NDUFAB1/ECSIT/NDUFA2/NDUFS5/DMAC2/NDUFAF2/NDUFA12/NDUFAF3/NDUFC1/NDUFB11/LYRM2/NDUFB8/NDUFA1/NDUFA3/NDUFB1/NDUFB6/NDUFA6/TMEM126B/NDUFB3/NDUFAF1/NDUFAF4/NDUFA5
GO:0032981	BP	GO:0032981	mitochondrial respiratory chain complex I assembly	34	0.457488	1.73185	0.0124742	0.0124742	0.273824	2514	tags=85%, list=45%, signal=47%	DMAC1/NDUFAF8/NDUFB2/NDUFB7/NDUFS4/NDUFAF5/NDUFA8/NDUFAB1/ECSIT/NDUFA2/NDUFS5/DMAC2/NDUFAF2/NDUFA12/NDUFAF3/NDUFC1/NDUFB11/LYRM2/NDUFB8/NDUFA1/NDUFA3/NDUFB1/NDUFB6/NDUFA6/TMEM126B/NDUFB3/NDUFAF1/NDUFAF4/NDUFA5
GO:0048143	BP	GO:0048143	astrocyte activation	5	-0.802592	-1.76022	0.0125374	0.0125374	0.273899	209	tags=60%, list=4%, signal=58%	MAPT/IL6/IL1B
GO:0060670	BP	GO:0060670	branching involved in labyrinthine layer morphogenesis	5	-0.802548	-1.76013	0.0125374	0.0125374	0.273899	154	tags=80%, list=3%, signal=78%	ADM/TMED2/SPINT1/RSPO3
GO:0098797	CC	GO:0098797	plasma membrane protein complex	152	-0.278073	-1.43194	0.012582	0.012582	0.274219	464	tags=18%, list=8%, signal=17%	JUP/GRIA1/GNG2/ABCC9/RAC2/ITGA7/PSG9/CNIH3/SCN9A/C5/ITGA2/TLR2/ITGB4/ITGA8/BMP2/TRBC2/TLR6/KCNS2/IL6/SSPOP/LIN7A/KCNMB2/GNA15/ITGB7/SCN1A/CSF2/GRIA4
GO:2001026	BP	GO:2001026	regulation of endothelial cell chemotaxis	6	0.742227	1.72874	0.0126896	0.0126896	0.275434	845	tags=83%, list=15%, signal=71%	FGF1/LGMN/PRKD1/HSPB1/THBS1
GO:0000725	BP	GO:0000725	recombinational repair	68	-0.364375	-1.63155	0.0127066	0.0127066	0.275434	2111	tags=75%, list=38%, signal=47%	SPIDR/YY1/MEAF6/EPC2/RECQL5/PALB2/ZFYVE26/ABL1/BRD8/SFPQ/EP400/UBQLN4/POGZ/TRRAP/TP53BP1/RPA1/RAD51D/MCM9/XRCC1/MAGEF1/RBBP8/MRE11/MCM3/GINS4/PARP1/SMC5/ATM/TONSL/H2AX/MCM8/REV3L/RFWD3/MCM7/EID3/ERCC4/RAD51B/SMCHD1/DMC1/SLF2/MMS22L/XRCC5/SAMHD1/RECQL4/UHRF1/MCM2/RNF138/CDC45/ANKLE1/MCMDC2/XRCC2/NABP1
GO:0006909	BP	GO:0006909	phagocytosis	59	-0.366039	-1.58539	0.0127347	0.0127347	0.275434	542	tags=20%, list=10%, signal=19%	CCL2/PLSCR1/PTX3/CORO1A/F2RL1/ITGA2/TLR2/ABCA1/C3/ABCA7/IL1B/FGR
GO:0072089	BP	GO:0072089	stem cell proliferation	47	-0.396149	-1.6324	0.0127582	0.0127582	0.275434	2003	tags=60%, list=36%, signal=38%	LTBP3/AGO3/RARG/TBX3/CD109/GLI3/LIG4/FBLN1/YAP1/MECOM/CTC1/PRRX1/FERMT1/FGF2/HNRNPU/ZFP36L1/TGFBR2/ABCB1/SOX11/XRCC5/SOX9/HMGB2/NES/RUNX2/ACE/KITLG/RARB/WNT7B
GO:0021871	BP	GO:0021871	forebrain regionalization	8	-0.702863	-1.81208	0.0128153	0.0128153	0.276017	446	tags=38%, list=8%, signal=35%	TTC21B/BMP2/WNT7B
GO:0050869	BP	GO:0050869	negative regulation of B cell activation	10	-0.669482	-1.83613	0.0128472	0.0128472	0.276055	198	tags=40%, list=4%, signal=39%	INPP5D/TBC1D10C/SFRP1/TNFRSF21
GO:0045833	BP	GO:0045833	negative regulation of lipid metabolic process	27	-0.482504	-1.74614	0.0131039	0.0131039	0.28091	721	tags=41%, list=13%, signal=36%	AKR1C3/SOX9/INSIG1/PDE3B/CYP27B1/ACACB/PIK3IP1/SREBF1/BMP2/ADRA2A/IL1B
GO:0042776	BP	GO:0042776	proton motive force-driven mitochondrial ATP synthesis	35	0.462902	1.75439	0.0132285	0.0132285	0.282919	2348	tags=86%, list=42%, signal=50%	ATP5PB/NDUFB2/NDUFB7/NDUFS4/ATP5F1E/NDUFA8/NDUFAB1/ATP5MF/NDUFA2/NDUFS5/ANTKMT/NDUFA12/NDUFC1/NDUFS6/NDUFB11/NDUFB8/ATP5F1D/ATPSCKMT/ATP5PO/NDUFA1/ATP5PF/NDUFA3/NDUFB1/ATP5ME/NDUFB6/NDUFA6/ATP5MG/SDHB/DNAJC30/NDUFB3
GO:0097091	BP	GO:0097091	synaptic vesicle clustering	4	0.81111	1.62847	0.0132607	0.0132607	0.282948	551	tags=75%, list=10%, signal=68%	SYN3/SYNDIG1/BSN
GO:0016709	MF	GO:0016709	oxidoreductase activity, acting on paired donors, with incorporation or reduction of molecular oxygen, NAD(P)H as one donor, and incorporation of one atom of oxygen	5	-0.801148	-1.75706	0.013326	0.013326	0.283678	721	tags=80%, list=13%, signal=70%	AKR1C3/CYP27B1/AKR1C1/CYP26B1
GO:0002066	BP	GO:0002066	columnar/cuboidal epithelial cell development	23	-0.497399	-1.7121	0.0133861	0.0133861	0.284134	1372	tags=52%, list=25%, signal=39%	YIPF6/TYMS/FASN/BMP4/RFX3/PRDM1/CLOCK/CDK6/C1GALT1/DLL1/RARB/ROS1
GO:0050778	BP	GO:0050778	positive regulation of immune response	175	-0.268745	-1.40456	0.0134095	0.0134095	0.284134	1019	tags=26%, list=18%, signal=22%	CACNB3/PLCG1/PRKDC/SOCS5/TIFA/EPG5/LPXN/BTN2A2/THEMIS2/EREG/HMGB1/XIAP/XRCC5/TLR3/ELF1/OTUD4/CASP6/IRF1/HLA-DPA1/PARP9/ERBIN/DDX60/PLSCR1/HMGB2/UBQLN1/LAG3/TRIM6/C5/F2RL1/TLR2/PLEKHA1/CASP1/OAS3/C1RL/C3/INPP5D/MAP2K6/TRBC2/OASL/TLR6/IL6/TNFRSF21/IL1B/FGR/RGCC
GO:0032364	BP	GO:0032364	intracellular oxygen homeostasis	4	-0.815791	-1.67581	0.0134859	0.0134859	0.285094	6	tags=50%, list=0%, signal=50%	SOD2/WNT7B
GO:0042304	BP	GO:0042304	regulation of fatty acid biosynthetic process	5	-0.799503	-1.75345	0.0137991	0.0137991	0.290354	714	tags=80%, list=13%, signal=70%	INSIG1/ELOVL5/PTGS2/IL1B
GO:0055006	BP	GO:0055006	cardiac cell development	31	0.457794	1.70217	0.0138437	0.0138437	0.290354	394	tags=23%, list=7%, signal=21%	ACTC1/CAV3/SORBS2/AKAP6/INHBA/JAG1/SGCD
GO:0032432	CC	GO:0032432	actin filament bundle	36	0.438949	1.67803	0.0138534	0.0138534	0.290354	1084	tags=33%, list=20%, signal=27%	XIRP1/ACTA2/RFLNA/LDB3/CRYAB/PGM5/MYL9/SORBS1/TPM1/TEK/LIMCH1/GAS2L1
GO:0032613	BP	GO:0032613	interleukin-10 production	14	-0.591211	-1.80751	0.0139273	0.0139273	0.290354	322	tags=57%, list=6%, signal=54%	CD83/HMGB1/F2RL1/TLR2/HGF/DLL1/IL6/TNFRSF21
GO:0032653	BP	GO:0032653	regulation of interleukin-10 production	14	-0.591211	-1.80751	0.0139273	0.0139273	0.290354	322	tags=57%, list=6%, signal=54%	CD83/HMGB1/F2RL1/TLR2/HGF/DLL1/IL6/TNFRSF21
GO:0033591	BP	GO:0033591	response to L-ascorbic acid	4	-0.813795	-1.67171	0.0139379	0.0139379	0.290354	316	tags=100%, list=6%, signal=94%	RUNX2/ITGA2/IL1A
GO:0042110	BP	GO:0042110	T cell activation	151	-0.277048	-1.42733	0.0139568	0.0139568	0.290354	1179	tags=34%, list=21%, signal=28%	BCL2/ZFP36L1/SH3RF1/HFE/BMP4/LEF1/ENTPD7/CBLB/SMARCA2/RIPOR2/MTOR/CD83/PRKDC/TGFBR2/PRDM1/SOCS5/SMAD3/BTN2A2/KIF13B/CD44/DLG1/HMGB1/PPP3CA/EGR1/MDK/IRF1/HLA-DPA1/ITPKB/IFNE/CDK6/CCL2/EGR3/LAG3/SOX4/RAC2/PSG9/TNFSF18/SOCS6/DCAF12/CORO1A/F2RL1/RUNX2/DLL4/DOCK8/IL1A/KITLG/TRBC2/IL6/MYB/TNFRSF21/IL1B/CYP26B1
GO:0032637	BP	GO:0032637	interleukin-8 production	24	-0.478182	-1.65726	0.0140846	0.0140846	0.290616	322	tags=33%, list=6%, signal=32%	HMGB1/TLR3/F2RL1/TLR2/F3/TLR6/IL6/IL1B
GO:0032677	BP	GO:0032677	regulation of interleukin-8 production	24	-0.478182	-1.65726	0.0140846	0.0140846	0.290616	322	tags=33%, list=6%, signal=32%	HMGB1/TLR3/F2RL1/TLR2/F3/TLR6/IL6/IL1B
GO:0005739	CC	GO:0005739	mitochondrion	572	0.220234	1.29088	0.014085	0.014085	0.290616	2244	tags=53%, list=41%, signal=35%	CYP1B1/KCNQ3/EFHD1/SUGCT/C15orf48/CRYAB/CEND1/FZD9/ENDOG/SLIT3/RMDN2/ALKBH7/UCP2/TMEM160/NAT8L/ALPL/CASQ1/MRPL41/CHPF/MTCO2P12/SLC25A4/TSFM/IFI27L1/VASN/NT5M/ARL2BP/ECH1/MTLN/UCP3/ATP5PB/MRPL54/RDH13/DMAC1/PTS/HIGD2A/NDUFAF8/PLAAT3/ATP5IF1/PARL/BOK/FMC1/CPT1A/ISCA2/ETFDH/NDFIP2/COX14/MRPS28/ALDH4A1/MRPL12/OLFM4/MMP2/IFI27L2/CHCHD5/TACO1/SEPTIN4/CHCHD6/ANKRD37/MCEE/TSPO/THG1L/ATG4D/NENF/MISFA/ACOT…
GO:0003008	BP	GO:0003008	system process	465	0.230957	1.33218	0.0141163	0.0141163	0.290616	864	tags=22%, list=16%, signal=20%	ACTC1/NPPB/CALHM3/KCND3/ELN/ADRA2C/MYL3/ACTA2/SNAP25/INSYN1/AFF2/KCNQ3/TMOD1/SGCA/NPAS4/MYH2/PDE6G/ADRA1B/NPAS1/CAV3/JAG2/CNN1/CRYAB/HSPB7/BRINP1/FZD9/EGR2/MYOZ1/KLF2/MAPK8IP2/RGS9/OLR1/AGT/CACNG4/RIMS1/SLITRK6/TGFBI/WNT10B/NTRK2/MEF2C/PTGES/CASQ1/SORBS2/COMP/EPHB1/AKAP6/GJA5/AQP3/INHBA/NPTX2/LMOD1/SGCD/SLC1A7/SERPINE2/TMC1/MYL9/APOE/SLC7A5/AGTR1/ENPEP/GPD1L/SLC6A17/SCN1B/FKBP1B/PDE4D/GNAO1/CLSTN…
GO:0032875	BP	GO:0032875	regulation of DNA endoreduplication	3	-0.879631	-1.63361	0.0141599	0.0141599	0.290616	670	tags=100%, list=12%, signal=88%	E2F8/E2F7
GO:0042023	BP	GO:0042023	DNA endoreduplication	3	-0.879631	-1.63361	0.0141599	0.0141599	0.290616	670	tags=100%, list=12%, signal=88%	E2F8/E2F7
GO:0005249	MF	GO:0005249	voltage-gated potassium channel activity	16	0.541358	1.69727	0.0143764	0.0143764	0.294212	501	tags=38%, list=9%, signal=34%	KCND3/SNAP25/KCNQ3/KCNH1/HCN2/KCNG1
GO:0015849	BP	GO:0015849	organic acid transport	80	-0.324846	-1.49857	0.0144315	0.0144315	0.294212	529	tags=21%, list=10%, signal=20%	SLC22A4/RGS4/SLCO4A1/PER2/SLC38A11/RGS2/ACSL5/ACE/IL1A/AKR1C1/MAP2K6/BDKRB2/PTGS2/NTSR1/SLC7A14/IL1B/SLC27A2
GO:0046942	BP	GO:0046942	carboxylic acid transport	80	-0.324846	-1.49857	0.0144315	0.0144315	0.294212	529	tags=21%, list=10%, signal=20%	SLC22A4/RGS4/SLCO4A1/PER2/SLC38A11/RGS2/ACSL5/ACE/IL1A/AKR1C1/MAP2K6/BDKRB2/PTGS2/NTSR1/SLC7A14/IL1B/SLC27A2
GO:0070887	BP	GO:0070887	cellular response to chemical stimulus	797	-0.194361	-1.22458	0.0145318	0.0145318	0.295599	1207	tags=26%, list=22%, signal=24%	MAPK13/SLIT2/HNRNPU/ABCB10/FASN/EHMT2/SASH1/GUCY1B1/PDCD4/FUT8/BCL2/ZFP36L1/ADIPOR2/DDX5/HFE/SOD2/STAT2/HBEGF/MCM7/TRIM56/UBE2G2/MME/CDK19/ADAM10/SMYD3/RO60/NET1/DNMT1/LEF1/S1PR1/GAB1/DHFR/XRN1/FES/PDE8B/CPNE3/HRH1/UBA5/SLC38A2/RIPOR2/PARP16/EPS8/MTOR/SLC16A1/DDAH1/EZH2/SYT1/PRKDC/UCN2/PARP14/SOCS5/EGLN2/CLOCK/EPG5/EGFR/PDGFRA/KDM6B/CHRM3/AKAP12/STAMBPL1/EREG/ABCB1/DDX17/GREM2/TXNRD1/CD44/ADAMTS1…
GO:0140852	MF	GO:0140852	histone ubiquitin ligase activity	5	-0.795216	-1.74405	0.0145876	0.0145876	0.296075	715	tags=80%, list=13%, signal=70%	HUWE1/UHRF1/DTX3L/TRIM37
GO:0034987	MF	GO:0034987	immunoglobulin receptor binding	4	-0.811444	-1.66688	0.0146913	0.0146913	0.297521	152	tags=100%, list=3%, signal=97%	FES/JCHAIN/FGR
GO:0030219	BP	GO:0030219	megakaryocyte differentiation	20	-0.520871	-1.7499	0.0147453	0.0147453	0.297955	848	tags=40%, list=15%, signal=34%	RCOR1/H4C8/SH2B3/HMGB2/CDKN2B/FAXDC2/MYB/H4C9
GO:2000096	BP	GO:2000096	positive regulation of Wnt signaling pathway, planar cell polarity pathway	4	-0.810533	-1.66501	0.014842	0.014842	0.29924	506	tags=50%, list=9%, signal=45%	PLEKHA4/RSPO3
GO:0030166	BP	GO:0030166	proteoglycan biosynthetic process	22	0.51681	1.785	0.0148742	0.0148742	0.29924	1051	tags=45%, list=19%, signal=37%	EXTL1/CHPF/CHSY3/HS3ST5/B3GAT3/CHST7/CHST3/CSGALNACT1/HS6ST1/CANT1
GO:0010565	BP	GO:0010565	regulation of cellular ketone metabolic process	34	-0.434075	-1.64885	0.0149362	0.0149362	0.299827	756	tags=38%, list=14%, signal=33%	RDH10/STARD4/EGR1/AKR1C3/SOX9/INSIG1/ELOVL5/SLC7A11/ACACB/SREBF1/BMP2/PTGS2/IL1B
GO:0034349	BP	GO:0034349	glial cell apoptotic process	6	-0.742595	-1.72349	0.0150589	0.0150589	0.300731	894	tags=67%, list=16%, signal=56%	AKAP12/CCL2/DLL1/TNFRSF21
GO:0060711	BP	GO:0060711	labyrinthine layer development	15	-0.567783	-1.76197	0.0150607	0.0150607	0.300731	154	tags=20%, list=3%, signal=19%	SPINT1/RSPO3/WNT7B
GO:0010558	BP	GO:0010558	negative regulation of macromolecule biosynthetic process	677	-0.204157	-1.26705	0.0150798	0.0150798	0.300731	1975	tags=45%, list=36%, signal=33%	RARG/MOV10/MCPH1/SCML1/UNK/ZNF263/CAV1/ENC1/TBX3/STAT3/WDR82/H3-3B/PPARD/MTA2/SF1/TNRC6B/DNAJC2/PHF14/ZNF550/SCAF8/TLR4/SRSF9/NCK1/NCBP3/IMPACT/NR2C1/MTDH/TSNAX/MAPKBP1/TRUB1/SUDS3/ZC3HAV1/ZCCHC7/AGO2/ZNF274/CAPRIN1/ZNF75A/BCORL1/TBL1XR1/SIX4/RBAK/MLX/PPM1B/FNIP1/SRSF6/PHF6/METTL14/RBFOX2/XRN2/PNPT1/ZC3H6/MAP3K7/DNAJB4/SINHCAF/GLI3/CCAR1/DUSP22/TENT2/POT1/TFDP2/THRAP3/ZBTB38/SRSF10/NCL/YAP1/NR1D1…
GO:0050879	BP	GO:0050879	multicellular organismal movement	12	0.617947	1.758	0.0153843	0.0153843	0.305472	1083	tags=67%, list=20%, signal=54%	CAV3/CASQ1/COMP/MYH3/PRKD1/NR4A1/DMPK/HIPK2
GO:0050881	BP	GO:0050881	musculoskeletal movement	12	0.617947	1.758	0.0153843	0.0153843	0.305472	1083	tags=67%, list=20%, signal=54%	CAV3/CASQ1/COMP/MYH3/PRKD1/NR4A1/DMPK/HIPK2
GO:0016011	CC	GO:0016011	dystroglycan complex	4	0.808026	1.62228	0.0154615	0.0154615	0.306159	1066	tags=100%, list=19%, signal=81%	SGCA/SGCD/DAG1/SGCB
GO:0016234	CC	GO:0016234	inclusion body	25	-0.483902	-1.69647	0.015527	0.015527	0.306159	1809	tags=68%, list=33%, signal=46%	NUP98/DVL2/XRN2/PRNP/RAD18/EDEM1/NXF1/ZBTB14/AGL/SQSTM1/BAG5/SFMBT2/UBQLN1/NEFM/MAPT/TRIM37/FGR
GO:0099637	BP	GO:0099637	neurotransmitter receptor transport	6	0.736347	1.71505	0.0155308	0.0155308	0.306159	1464	tags=100%, list=26%, signal=74%	SNAP25/CACNG4/CLSTN1/TAMALIN/STX3/ARHGAP44
GO:0008074	CC	GO:0008074	guanylate cyclase complex, soluble	3	-0.876106	-1.62707	0.0155526	0.0155526	0.306159	96	tags=100%, list=2%, signal=98%	GUCY1A1/GUCY1A2
GO:0048708	BP	GO:0048708	astrocyte differentiation	30	-0.452944	-1.659	0.0155999	0.0155999	0.30643	719	tags=40%, list=13%, signal=35%	SOX9/ROR2/CDK6/TTC21B/LIF/EPHA4/BMP2/MAPT/DLL1/IL6/GAP43/IL1B
GO:0060993	BP	GO:0060993	kidney morphogenesis	34	-0.432347	-1.64228	0.0157524	0.0157524	0.308762	1215	tags=47%, list=22%, signal=37%	FGF2/BCL2/GCNT1/BMP4/KLHL3/DLG1/PPP3CA/OSR1/SOX9/LIF/SOX4/FMN1/BMP2/KIF26B/WNK4/WNT7B
GO:0036379	CC	GO:0036379	myofilament	6	0.735267	1.71253	0.0158158	0.0158158	0.308795	1056	tags=83%, list=19%, signal=68%	TMOD1/MYOM1/LMOD1/TPM1/TPM2
GO:0030551	MF	GO:0030551	cyclic nucleotide binding	11	0.62516	1.75244	0.0158459	0.0158459	0.308795	516	tags=45%, list=9%, signal=41%	PDE6G/PDE11A/HCN2/FKBP1B/PDE4D
GO:0048738	BP	GO:0048738	cardiac muscle tissue development	86	0.346235	1.57845	0.0158552	0.0158552	0.308795	394	tags=15%, list=7%, signal=14%	ACTC1/NPPB/ANKRD1/MYL3/CAV3/JPH2/FGF20/HEY1/MEF2C/SORBS2/AKAP6/GJA5/SGCD
GO:0140053	BP	GO:0140053	mitochondrial gene expression	68	0.367956	1.60912	0.015971	0.015971	0.310389	2570	tags=75%, list=46%, signal=41%	MRPL41/TSFM/MRPL54/MRPS28/MRPL12/TACO1/CHCHD10/MRPS12/CHCHD1/MRPS24/COA3/MRPL27/AURKAIP1/MRPL23/GADD45GIP1/SLC25A33/MRPL55/MRPL34/MRPL33/UQCC2/MRPL14/MPV17L2/MRPL57/MRPL43/MRPS2/NGRN/MRPL4/MRPS21/RPUSD3/MRPL37/EARS2/MRPS7/MRPL51/MRPL18/MRPS11/MRPS33/MRPS26/MTERF2/MRPS14/MRPL28/MRPS6/HSD17B10/MRPL52/MRPL24/MRPS23/MRPL20/TARS2/FASTK/MRPL22/TRNT1/TUFM
GO:0001817	BP	GO:0001817	regulation of cytokine production	213	-0.259529	-1.4053	0.0161857	0.0161857	0.313896	767	tags=19%, list=14%, signal=17%	ZBTB26/XIAP/POLA1/TLR3/EGR1/MDK/ZBTB20/ELF1/ZBTB2/IRF1/HLA-DPA1/ERBIN/HMGB2/LAG3/TRIM6/PSG9/C5/F2RL1/TLR2/CASP1/OAS3/F3/IL1A/C3/HGF/POSTN/INPP5D/DLL1/TLR6/IL6/PTGS2/RPS6KA5/ADRA2A/MYB/TNFRSF21/IL1B/ZBTB33/FGR/RGCC/CSF2
GO:0031649	BP	GO:0031649	heat generation	7	-0.732296	-1.79216	0.0162893	0.0162893	0.315238	520	tags=71%, list=9%, signal=65%	ARRDC3/IL1A/PTGS2/IL1B/EDNRB
GO:0008066	MF	GO:0008066	glutamate receptor activity	6	-0.738119	-1.7131	0.0164664	0.0164664	0.316582	461	tags=50%, list=8%, signal=46%	GRIA1/GRM6/GRIA4
GO:0046034	BP	GO:0046034	ATP metabolic process	59	0.378992	1.61194	0.0164869	0.0164869	0.316582	2370	tags=75%, list=43%, signal=43%	ATP5PB/ATP5IF1/MYH3/TSPO/NDUFB2/LIPA/NUDT2/NDUFB7/NDUFS4/ATP5F1E/NDUFA8/NDUFAB1/ATP5MF/FIS1/NDUFA2/ATP1B1/NDUFS5/ANTKMT/BAD/NDUFA12/NDUFC1/ATP5MC1/NDUFS6/ATP5MJ/NDUFB11/NDUFB8/ATP5F1D/ATPSCKMT/SPHK2/ATP5PO/NDUFA1/ATP5PF/NDUFA3/NDUFB1/ATP5MK/ATP5ME/NDUFB6/NDUFA6/ATP5MG/TGFB1/SDHB/DNAJC30/NDUFB3/ATP5MC2
GO:0051321	BP	GO:0051321	meiotic cell cycle	78	-0.335203	-1.53647	0.0164943	0.0164943	0.316582	1249	tags=37%, list=23%, signal=29%	H2AX/NCAPD2/EHMT2/ERCC4/NDC1/RAD51B/DMC1/PSMC3IP/SYCP2/EREG/STAG3/EXO1/CDC25C/TDRD9/SMC4/NUF2/BCL2L11/FBXO5/ANKLE1/ASPM/MCMDC2/CCNE2/LIF/XRCC2/OSGIN2/BRME1/PDE3A/TDRD12/CYP26B1
GO:0000380	BP	GO:0000380	alternative mRNA splicing, via spliceosome	29	-0.464577	-1.69252	0.016501	0.016501	0.316582	2595	tags=93%, list=47%, signal=50%	KDM1A/TRA2B/NCBP2/NCBP1/HNRNPM/CDK13/RBM25/KHDRBS1/DHX9/RBM8A/SLU7/SFPQ/SRSF9/SRSF6/RBFOX2/RBM15/THRAP3/RBMX/CELF2/FMR1/SRSF1/TIA1/WTAP/STRAP/HNRNPU/DDX5/DDX17
GO:0004888	MF	GO:0004888	transmembrane signaling receptor activity	143	-0.28811	-1.47523	0.0165317	0.0165317	0.316582	985	tags=34%, list=18%, signal=29%	TGFBR2/MC1R/CELSR2/EGFR/PDGFRA/CHRM3/GPRC5B/ANTXR2/CD44/FZD4/FCRLB/ADGRG6/ERBB3/TLR3/ADGRL4/ROR2/HLA-DPA1/EFEMP1/SEMA4D/P2RY11/LAG3/GRIA1/ABCC9/GIPR/F2RL1/ITGA2/TLR2/ABCA1/NID1/FCRLA/F3/LPAR2/GPR78/EPHA4/NRP1/ABCA7/TNFRSF19/PTPRB/ADGRE2/BDKRB2/TLR6/ADRA2A/PTPRE/NTSR1/ACKR4/GRM6/ROS1/EDNRB/GRIA4
GO:0070278	BP	GO:0070278	extracellular matrix constituent secretion	5	-0.788927	-1.73025	0.0166408	0.0166408	0.316678	459	tags=60%, list=8%, signal=55%	IER3IP1/BMP2/RGCC
GO:0009145	BP	GO:0009145	purine nucleoside triphosphate biosynthetic process	50	0.397536	1.62452	0.016669	0.016669	0.316678	2370	tags=78%, list=43%, signal=45%	ATP5PB/NME3/NDUFB2/LIPA/NUDT2/NDUFB7/NDUFS4/ATP5F1E/NDUFA8/NDUFAB1/ATP5MF/NDUFA2/NDUFS5/ANTKMT/NDUFA12/NDUFC1/ATP5MC1/NDUFS6/ATP5MJ/NDUFB11/NDUFB8/ATP5F1D/ATPSCKMT/SPHK2/ATP5PO/NDUFA1/ATP5PF/NDUFA3/NDUFB1/ATP5MK/ATP5ME/NDUFB6/NDUFA6/ATP5MG/TGFB1/SDHB/DNAJC30/NDUFB3/ATP5MC2
GO:0009206	BP	GO:0009206	purine ribonucleoside triphosphate biosynthetic process	50	0.397536	1.62452	0.016669	0.016669	0.316678	2370	tags=78%, list=43%, signal=45%	ATP5PB/NME3/NDUFB2/LIPA/NUDT2/NDUFB7/NDUFS4/ATP5F1E/NDUFA8/NDUFAB1/ATP5MF/NDUFA2/NDUFS5/ANTKMT/NDUFA12/NDUFC1/ATP5MC1/NDUFS6/ATP5MJ/NDUFB11/NDUFB8/ATP5F1D/ATPSCKMT/SPHK2/ATP5PO/NDUFA1/ATP5PF/NDUFA3/NDUFB1/ATP5MK/ATP5ME/NDUFB6/NDUFA6/ATP5MG/TGFB1/SDHB/DNAJC30/NDUFB3/ATP5MC2
GO:0048525	BP	GO:0048525	negative regulation of viral process	27	-0.473384	-1.71314	0.0166751	0.0166751	0.316678	899	tags=44%, list=16%, signal=37%	APOBEC3F/APOBEC3B/APOBEC3G/CIITA/FAM111A/PLSCR1/TRIM6/PTX3/IFIT1/MX1/OAS3/OASL
GO:0031214	BP	GO:0031214	biomineral tissue development	60	0.371948	1.58186	0.0167307	0.0167307	0.317075	772	tags=28%, list=14%, signal=25%	RSPO2/FGFR3/RFLNA/FZD9/SMPD3/PTH1R/HEY1/ALPL/WNT10B/MEF2C/COMP/FBN2/ADRB2/VDR/ANKH/FBXL15/SLC24A3
GO:0001517	MF	GO:0001517	N-acetylglucosamine 6-O-sulfotransferase activity	3	0.874209	1.6277	0.0167986	0.0167986	0.317595	699	tags=100%, list=13%, signal=87%	CHST2/CHST7/CHST3
GO:0031032	BP	GO:0031032	actomyosin structure organization	87	0.334189	1.52236	0.0169393	0.0169393	0.317595	754	tags=23%, list=14%, signal=20%	ACTC1/ANKRD1/ELN/GPR65/TMOD1/LDB3/CAV3/CNN1/MYOZ1/CASQ1/LMOD1/PGM5/TGFB3/MYL9/SORBS1/CGNL1/EDN1/MYH3/PRKD1/CCN2
GO:0016877	MF	GO:0016877	ligase activity, forming carbon-sulfur bonds	12	-0.608577	-1.77688	0.0169578	0.0169578	0.317595	1505	tags=67%, list=27%, signal=49%	UBA7/AACS/UBA2/UBA5/ACSL3/ACSS3/ACSL5/SLC27A2
GO:0015812	BP	GO:0015812	gamma-aminobutyric acid transport	5	-0.786946	-1.72591	0.0169578	0.0169578	0.317595	105	tags=80%, list=2%, signal=79%	SLC6A8/SV2A/NTSR1/SLC7A14
GO:0065009	BP	GO:0065009	regulation of molecular function	625	-0.20499	-1.26071	0.016964	0.016964	0.317595	960	tags=22%, list=17%, signal=20%	ZFP91/SOCS5/CLOCK/SMAD3/CCNK/EGFR/PDGFRA/CHRM3/GPRC5B/EPB41/TPX2/SLC5A3/DUSP16/EREG/ABCB1/GREM2/CD44/PTPRQ/GRTP1/DLG1/FZD4/HMGB1/MAP3K5/MAD2L1/PDZK1/RALGPS2/SP100/XIAP/CDC25C/SOX11/ERBB3/TOR1AIP2/XRCC5/TLR3/OSR1/EGR1/UHRF1/NEIL1/SNX18/FBXO5/ROR2/FGD6/NR2F2/ACER2/BAG5/BHLHE40/CCNG2/PARP9/HJURP/PRKAR2B/DTX3L/ARHGAP29/ERBIN/CCL2/PPP2CB/APH1B/SEMA4D/PLSCR1/ARRDC3/HMGB2/RAP2C/NRG1/CYP27B1/P2RY11/UBQLN…
GO:0002237	BP	GO:0002237	response to molecule of bacterial origin	92	-0.324228	-1.53561	0.0169721	0.0169721	0.317595	548	tags=22%, list=10%, signal=20%	ERBIN/CCL2/NQO1/HMGB2/CYP27B1/CLDN1/TRIM6/TLR2/ABCA1/CASP1/ACE/IL1A/DIO2/TLR6/IL6/PTGS2/IL1B/CXCL8/EDNRB/CSF2
GO:0034502	BP	GO:0034502	protein localization to chromosome	38	-0.414774	-1.64077	0.017001	0.017001	0.317595	1882	tags=53%, list=34%, signal=35%	RPA1/RCC2/MCM9/POT1/PARP1/ATR/SMC5/TONSL/MCM8/LEF1/CENPA/EZH2/SLF2/KNTC1/MMS22L/XRCC5/H2BC11/H4C8/H2AC8/H4C9
GO:0060297	BP	GO:0060297	regulation of sarcomere organization	3	0.872221	1.624	0.0170858	0.0170858	0.318529	710	tags=100%, list=13%, signal=87%	CAV3/EDN1/PRKD1
GO:0097530	BP	GO:0097530	granulocyte migration	33	-0.434306	-1.63574	0.017187	0.017187	0.319765	772	tags=33%, list=14%, signal=29%	MOSPD2/MDK/CCL2/RAC2/TNFSF18/IL1A/ADGRE2/CCL7/IL1B/MSTN/CXCL8
GO:0032635	BP	GO:0032635	interleukin-6 production	40	-0.400957	-1.58784	0.0174156	0.0174156	0.322707	954	tags=32%, list=17%, signal=27%	SOCS5/EREG/HMGB1/TLR3/ZBTB20/F2RL1/TLR2/IL1A/HGF/INPP5D/TLR6/IL6/IL1B
GO:0032675	BP	GO:0032675	regulation of interleukin-6 production	40	-0.400957	-1.58784	0.0174156	0.0174156	0.322707	954	tags=32%, list=17%, signal=27%	SOCS5/EREG/HMGB1/TLR3/ZBTB20/F2RL1/TLR2/IL1A/HGF/INPP5D/TLR6/IL6/IL1B
GO:0001666	BP	GO:0001666	response to hypoxia	110	-0.299759	-1.46635	0.017591	0.017591	0.324997	482	tags=18%, list=9%, signal=17%	UBQLN1/PLAU/LIF/SOX4/ITGA2/TLR2/CXCL12/PMAIP1/BNIP3L/ACE/IL1A/EPHA4/POSTN/BMP2/SFRP1/PTGS2/MYB/STC1/NDP/RGCC
GO:0009404	BP	GO:0009404	toxin metabolic process	3	0.870693	1.62115	0.0176601	0.0176601	0.324997	19	tags=33%, list=0%, signal=33%	CYP1B1
GO:0070498	BP	GO:0070498	interleukin-1-mediated signaling pathway	11	-0.608961	-1.72381	0.0176838	0.0176838	0.324997	726	tags=82%, list=13%, signal=71%	IL1R1/MAP3K7/IRAK3/IRAK4/EGR1/OTUD4/IL6/RPS6KA5/IL1B
GO:0099625	BP	GO:0099625	ventricular cardiac muscle cell membrane repolarization	9	0.679312	1.77884	0.0177168	0.0177168	0.324997	637	tags=56%, list=12%, signal=49%	KCND3/CAV3/GJA5/SCN1B/SNTA1
GO:0060839	BP	GO:0060839	endothelial cell fate commitment	4	-0.805315	-1.65429	0.0177168	0.0177168	0.324997	1082	tags=100%, list=20%, signal=81%	NR2F2/NRP1/DLL1
GO:0005791	CC	GO:0005791	rough endoplasmic reticulum	31	0.443015	1.64722	0.0177572	0.0177572	0.325088	2755	tags=90%, list=50%, signal=46%	VTN/ARL6IP1/EPHA5/EDN1/RPS29/PLOD1/RPS28/RPS21/PLOD3/RANGRF/SEC61A2/SSR4/TMEM97/SEC61G/RPL18/SEC61B/LRPAP1/RPS23/RPL27/TMCC1/FKRP/RPL4/CKAP4/RAB14/SYNE3/RPL6/SRPRB/HM13
GO:0010564	BP	GO:0010564	regulation of cell cycle process	248	-0.239242	-1.32884	0.0178115	0.0178115	0.32543	1518	tags=36%, list=27%, signal=27%	SMARCC1/CEP97/BAZ1B/CHMP3/ATR/CTC1/PRPF40A/MYC/SMC5/ATF2/KLHL18/ATM/CLTC/CDC14B/ATP2B4/TAF1/H2AX/MYO19/FBXW7/HNRNPU/NCAPD2/PSRC1/BCL2/ZFP36L1/RFWD3/BMP4/CUL9/HOXA13/RAD51B/DBF4/SMARCA2/SLFN11/CEP295/MAP9/EZH2/PRKDC/CLOCK/VPS4B/ADAMTS1/EGFR/DCUN1D3/MDM1/BTN2A2/TPX2/SLF2/KNTC1/EREG/RACGAP1/SPAG5/CEP250/CCNL1/ATF5/DLG1/MAD2L1/WDR76/CDC25C/DTL/SOX9/SMC4/CIT/NUF2/PLK2/FBXO5/DLGAP5/CDC45/KIF20A/PARP9/C…
GO:0032755	BP	GO:0032755	positive regulation of interleukin-6 production	27	-0.470891	-1.70412	0.0179218	0.0179218	0.326794	878	tags=48%, list=16%, signal=41%	POU2F2/F2R/MAPK13/EREG/HMGB1/TLR3/ZBTB20/F2RL1/TLR2/IL1A/TLR6/IL6/IL1B
GO:0008206	BP	GO:0008206	bile acid metabolic process	11	-0.607329	-1.71919	0.0179968	0.0179968	0.326896	249	tags=27%, list=4%, signal=26%	STARD4/AKR1C1/SLC27A2
GO:0032303	BP	GO:0032303	regulation of icosanoid secretion	6	-0.728198	-1.69007	0.0180345	0.0180345	0.326896	259	tags=67%, list=5%, signal=64%	IL1A/MAP2K6/NTSR1/IL1B
GO:0032305	BP	GO:0032305	positive regulation of icosanoid secretion	6	-0.728198	-1.69007	0.0180345	0.0180345	0.326896	259	tags=67%, list=5%, signal=64%	IL1A/MAP2K6/NTSR1/IL1B
GO:0031650	BP	GO:0031650	regulation of heat generation	5	-0.783311	-1.71794	0.0182256	0.0182256	0.329225	520	tags=80%, list=9%, signal=73%	ARRDC3/PTGS2/IL1B/EDNRB
GO:0006629	BP	GO:0006629	lipid metabolic process	404	-0.214765	-1.26381	0.0182349	0.0182349	0.329225	760	tags=18%, list=14%, signal=17%	NR1D2/ACSS3/RDH10/PLPPR4/PIGM/STARD4/EGR1/GGT5/AKR1C3/ZBTB20/SOX9/INSIG1/ELOVL5/RAB38/PDE3B/ACER2/FADS2/ITPKB/ALOX12/PRKAR2B/PI4K2B/ISYNA1/SLC22A4/PLSCR1/SAMD8/CYP27B1/SGMS2/HSD17B2/CYP4V2/PER2/ACACB/SEC14L2/PLCXD3/TM7SF2/ACAD11/CYP2S1/SOCS6/PIK3IP1/ACBD7/DGKB/FAXDC2/SREBF1/LBR/GDPD3/ALDH1A1/ALG10B/ABCA1/PLEKHA1/PTGS1/ACSL5/FUT2/IL1A/AKR1C1/C3/ABCA7/AOX1/BMP2/MAPT/PLAAT4/INPP5D/TLCD3B/SCD/PTGS2/P…
GO:0032310	BP	GO:0032310	prostaglandin secretion	6	-0.723067	-1.67817	0.0183482	0.0183482	0.330488	259	tags=67%, list=5%, signal=64%	IL1A/MAP2K6/PTGS2/IL1B
GO:0043198	CC	GO:0043198	dendritic shaft	14	-0.579621	-1.77207	0.0185033	0.0185033	0.330488	573	tags=50%, list=10%, signal=45%	PRKAR2B/GRIA1/CNIH3/EPHA4/MAP2/NTSR1/RGS7BP
GO:0072033	BP	GO:0072033	renal vesicle formation	3	-0.870775	-1.61717	0.0185066	0.0185066	0.330488	719	tags=100%, list=13%, signal=87%	FMN1/KIF26B
GO:0005001	MF	GO:0005001	transmembrane receptor protein tyrosine phosphatase activity	3	-0.870482	-1.61662	0.0185066	0.0185066	0.330488	199	tags=100%, list=4%, signal=96%	PTPRB/PTPRE
GO:0019198	MF	GO:0019198	transmembrane receptor protein phosphatase activity	3	-0.870482	-1.61662	0.0185066	0.0185066	0.330488	199	tags=100%, list=4%, signal=96%	PTPRB/PTPRE
GO:0030553	MF	GO:0030553	cGMP binding	3	0.869073	1.61814	0.0185215	0.0185215	0.330488	270	tags=67%, list=5%, signal=63%	PDE6G/PDE11A
GO:0061982	BP	GO:0061982	meiosis I cell cycle process	30	-0.447817	-1.64022	0.0186215	0.0186215	0.331624	1604	tags=60%, list=29%, signal=43%	MRE11/CCNB2/ATM/EHMT2/ERCC4/NDC1/RAD51B/DMC1/PSMC3IP/SYCP2/STAG3/CDC25C/TDRD9/BCL2L11/FBXO5/ANKLE1/CCNE2/BRME1
GO:0071219	BP	GO:0071219	cellular response to molecule of bacterial origin	62	-0.358146	-1.56979	0.0187425	0.0187425	0.333132	309	tags=16%, list=6%, signal=15%	TLR2/ABCA1/CASP1/IL1A/TLR6/IL6/IL1B/CXCL8/EDNRB/CSF2
GO:0060353	BP	GO:0060353	regulation of cell adhesion molecule production	4	-0.802342	-1.64818	0.0189281	0.0189281	0.335265	66	tags=75%, list=1%, signal=74%	CAV1/IL1B/CXCL8
GO:0045932	BP	GO:0045932	negative regulation of muscle contraction	10	-0.654191	-1.7942	0.0189358	0.0189358	0.335265	492	tags=50%, list=9%, signal=46%	DOCK4/RGS2/PTGS2/ADRA2A/GUCY1A1
GO:0019888	MF	GO:0019888	protein phosphatase regulator activity	34	0.438911	1.66153	0.0190435	0.0190435	0.336055	655	tags=26%, list=12%, signal=23%	PPP1R14A/IGFBP3/PPME1/MYOZ1/PPP1R36/B3GAT3/SH3RF2/PPP4R4/PHACTR2
GO:0002052	BP	GO:0002052	positive regulation of neuroblast proliferation	12	0.6096	1.73425	0.0190538	0.0190538	0.336055	628	tags=42%, list=11%, signal=37%	HAPLN1/HAPLN3/ACAN/ID4/FZD3
GO:0015980	BP	GO:0015980	energy derivation by oxidation of organic compounds	136	0.30149	1.48491	0.0191508	0.0191508	0.337116	2237	tags=64%, list=40%, signal=39%	MRAP2/STBD1/MTCO2P12/RUBCNL/MTLN/ATP5PB/PPP1R3C/SORBS1/OPN3/CAVIN3/ETFDH/CHCHD5/PHLDA2/NUPR1/OGDH/CHCHD10/NDUFB2/GABARAPL1/LEPR/NDUFB7/IRS2/COX8A/NDUFS4/ATP5F1E/TIGAR/PPP1R3F/NDUFA8/RHOA/NDUFAB1/ATP5MF/PDHB/NDUFA2/SLC25A33/STK40/COX7A2/COX7A1/PLEC/NDUFS5/MRPS36/ANTKMT/UQCC2/SDHAF2/UQCR10/COX6A1/NDUFA12/NDUFC1/NDUFS6/NDUFB11/DGUOK/FXN/UQCRHL/NDUFB8/NDUFA4/ATP5F1D/ARL2/DYRK2/DLAT/ATPSCKMT/ETFRF1/CO…
GO:0016477	BP	GO:0016477	cell migration	496	-0.212457	-1.29061	0.0194222	0.0194222	0.341238	804	tags=18%, list=15%, signal=17%	FZD4/MITF/HMGB1/FMNL1/DEPDC1B/SP100/MOSPD2/PPP3CA/MDK/SOX9/IGFBP5/LIMD1/CCN3/PLK2/FBXO5/ROR2/CAPN7/RND2/NR2F2/PLAT/LAMA4/PARP9/LAMA3/ASPM/MEOX2/SEMA3A/CCL2/SEMA4D/FLRT3/HMGB2/RAP2C/CLDN1/CXCL16/DOCK4/SYNE2/ROBO4/EGR3/JUP/PLAU/PTN/RAC2/RELN/ITGA7/DIXDC1/TNFSF18/CORO1A/C5/F2RL1/ITGA2/CXCL12/DLL4/DOCK8/RAP2B/APCDD1/ACE/F3/IL1A/ITGB4/MMRN2/EPHA4/HGF/NRP1/KITLG/ARTN/POSTN/BMP2/PTPRB/ADGRE2/SEMA6D/IL6/…
GO:0051093	BP	GO:0051093	negative regulation of developmental process	296	-0.234802	-1.33734	0.0194746	0.0194746	0.341503	732	tags=20%, list=13%, signal=18%	PPP3CA/TLR3/OSR1/MDK/SOX9/HUWE1/INSIG1/IGFBP5/LIMD1/CCN3/PLK2/H4C8/PDE3B/IRF1/ITPKB/EFEMP1/CDK6/ASPM/SEMA3A/SEMA4D/RGS4/LAG3/PTN/RGS2/SOX4/TRIM6/CDKN2B/DIXDC1/TNFSF18/TLR2/ABCA1/IL1A/EPHA4/NRP1/TBX6/XDH/BMP2/MAPT/INPP5D/SEMA6D/SAV1/DLL1/MAP2/TMEM64/TLCD3B/IL6/SFRP1/RARB/MYB/IL1B/GDF5/MSTN/TNFRSF11B/TENT5C/FGF13/EDNRB/RGCC/H4C9
GO:0050930	BP	GO:0050930	induction of positive chemotaxis	4	-0.801921	-1.64732	0.0195338	0.0195338	0.341886	291	tags=75%, list=5%, signal=71%	CXCL12/ARTN/CXCL8
GO:0002698	BP	GO:0002698	negative regulation of immune effector process	28	0.448595	1.63221	0.0196184	0.0196184	0.342711	762	tags=36%, list=14%, signal=31%	IL4I1/IL7R/ACP5/TGFB3/KLRD1/HLA-F/A2M/TNFSF4/CD55/IL20RB
GO:0015986	BP	GO:0015986	proton motive force-driven ATP synthesis	41	0.419851	1.67921	0.0198129	0.0198129	0.344628	2370	tags=83%, list=43%, signal=48%	ATP5PB/NDUFB2/NDUFB7/NDUFS4/ATP5F1E/NDUFA8/NDUFAB1/ATP5MF/NDUFA2/NDUFS5/ANTKMT/NDUFA12/NDUFC1/ATP5MC1/NDUFS6/ATP5MJ/NDUFB11/NDUFB8/ATP5F1D/ATPSCKMT/ATP5PO/NDUFA1/ATP5PF/NDUFA3/NDUFB1/ATP5MK/ATP5ME/NDUFB6/NDUFA6/ATP5MG/SDHB/DNAJC30/NDUFB3/ATP5MC2
GO:0002710	BP	GO:0002710	negative regulation of T cell mediated immunity	8	0.670455	1.69967	0.0198223	0.0198223	0.344628	1163	tags=75%, list=21%, signal=59%	IL4I1/IL7R/KLRD1/HLA-F/IL20RB/SMAD7
GO:0000727	BP	GO:0000727	double-strand break repair via break-induced replication	6	-0.715913	-1.66156	0.0199164	0.0199164	0.344628	1578	tags=100%, list=29%, signal=72%	GINS4/MCM7/MCM2/CDC45/MCMDC2
GO:0031261	CC	GO:0031261	DNA replication preinitiation complex	6	-0.715913	-1.66156	0.0199164	0.0199164	0.344628	1578	tags=100%, list=29%, signal=72%	GINS4/MCM7/MCM2/CDC45/GINS3
GO:0071162	CC	GO:0071162	CMG complex	6	-0.715913	-1.66156	0.0199164	0.0199164	0.344628	1578	tags=100%, list=29%, signal=72%	GINS4/MCM7/MCM2/CDC45/GINS3
GO:0006936	BP	GO:0006936	muscle contraction	102	0.321073	1.50255	0.0200273	0.0200273	0.345893	864	tags=35%, list=16%, signal=30%	KCND3/ADRA2C/MYL3/ACTA2/TMOD1/SGCA/MYH2/ADRA1B/CAV3/CNN1/CRYAB/CASQ1/COMP/GJA5/LMOD1/SGCD/MYL9/GPD1L/SCN1B/FKBP1B/PDE4D/GNAO1/ADRB2/SNTA1/CAMK2D/PLCE1/EDN1/MYH3/PRKD1/SULF2/MYOCD/ADA/NR4A1/SSPN/RYR3/DMPK
GO:0043300	BP	GO:0043300	regulation of leukocyte degranulation	10	-0.651384	-1.7865	0.0201877	0.0201877	0.346454	409	tags=40%, list=7%, signal=37%	RAC2/F2RL1/ADGRE2/FGR
GO:0008201	MF	GO:0008201	heparin binding	56	0.367472	1.55133	0.0201916	0.0201916	0.346454	780	tags=38%, list=14%, signal=33%	RSPO2/SAA1/CCN5/COL5A3/VTN/SLIT3/LIPC/ANOS1/COMP/FGF1/RTN4RL1/SERPINE2/PRELP/APOE/ADAMTS15/ECM2/COL5A1/PGF/RSPO4/CCN2/COLQ
GO:0045859	BP	GO:0045859	regulation of protein kinase activity	177	-0.264913	-1.38897	0.0202026	0.0202026	0.346454	1224	tags=30%, list=22%, signal=24%	FBXW7/FGF2/PSRC1/SASH1/PDCD4/GSKIP/ERRFI1/GPRC5A/MST1/CBLB/SNX9/EZH2/TGFBR2/ZFP91/SOCS5/CCNK/EGFR/GPRC5B/TPX2/DUSP16/EREG/PTPRQ/MAP3K5/CDC25C/ERBB3/XRCC5/TLR3/EGR1/NR2F2/CCNG2/PRKAR2B/RAP2C/NRG1/RGS2/CCNE2/RELN/CDKN2B/PKIA/TFAP4/DBNDD1/HERC5/RAP2B/ACE/EPHA4/BMP2/PTPRB/TLR6/ADRA2A/TNFSF15/IL1B/PDGFD/FGR/RGCC
GO:2000047	BP	GO:2000047	regulation of cell-cell adhesion mediated by cadherin	6	-0.715891	-1.66151	0.02023	0.02023	0.346454	13	tags=33%, list=0%, signal=33%	DENND6A/RGCC
GO:0006310	BP	GO:0006310	DNA recombination	109	-0.295923	-1.44992	0.020249	0.020249	0.346454	2006	tags=70%, list=36%, signal=45%	SPIDR/PARP3/YY1/TSN/MEAF6/SUPT6H/CLCF1/EPC2/RECQL5/SWAP70/PALB2/ZFYVE26/MSH3/ABL1/BRD8/SFPQ/MSH6/EP400/UBQLN4/POGZ/TRRAP/TP53BP1/RPA1/RAD51D/MCM9/UCHL5/LIG4/XRCC1/PAXIP1/MAGEF1/RBBP8/MRE11/MCM3/GINS4/PARP1/NSD2/KPNA2/SMC5/STAT6/ATM/TONSL/H2AX/MCM8/REV3L/RFWD3/MCM7/EID3/TEP1/LEF1/ERCC4/RAD51B/SMCHD1/PRKDC/DMC1/PSMC3IP/SLF2/MMS22L/DCAF1/HMGB1/EXO1/XRCC5/SAMHD1/RECQL4/UHRF1/MCM2/RNF138/CDC45/ANKLE1/…
GO:0031954	BP	GO:0031954	positive regulation of protein autophosphorylation	9	-0.653537	-1.75847	0.020468	0.020468	0.349548	510	tags=44%, list=9%, signal=40%	RAP2C/RAP2B/ACE/PDGFD
GO:0006754	BP	GO:0006754	ATP biosynthetic process	48	0.397704	1.61282	0.0208018	0.0208018	0.353558	2370	tags=79%, list=43%, signal=46%	ATP5PB/NDUFB2/LIPA/NUDT2/NDUFB7/NDUFS4/ATP5F1E/NDUFA8/NDUFAB1/ATP5MF/NDUFA2/NDUFS5/ANTKMT/NDUFA12/NDUFC1/ATP5MC1/NDUFS6/ATP5MJ/NDUFB11/NDUFB8/ATP5F1D/ATPSCKMT/SPHK2/ATP5PO/NDUFA1/ATP5PF/NDUFA3/NDUFB1/ATP5MK/ATP5ME/NDUFB6/NDUFA6/ATP5MG/TGFB1/SDHB/DNAJC30/NDUFB3/ATP5MC2
GO:1905820	BP	GO:1905820	positive regulation of chromosome separation	11	-0.59811	-1.69309	0.0208136	0.0208136	0.353558	712	tags=64%, list=13%, signal=56%	NCAPD2/SMC4/DLGAP5/CDCA8/PLSCR1/NCAPG/NCAPG2
GO:0042711	BP	GO:0042711	maternal behavior	3	0.863219	1.60723	0.0208187	0.0208187	0.353558	187	tags=67%, list=3%, signal=64%	NPAS1/BRINP1
GO:2001237	BP	GO:2001237	negative regulation of extrinsic apoptotic signaling pathway	29	-0.454729	-1.65664	0.0209011	0.0209011	0.3543	259	tags=52%, list=5%, signal=50%	YAP1/TNFAIP3/ARHGEF2/HMOX1/EYA3/MCL1/BCL2/SH3RF1/BMP4/HMGB2/IL1A/HGF/NRP1/IL1B/CSF2
GO:0019233	BP	GO:0019233	sensory perception of pain	20	-0.504629	-1.69534	0.0210782	0.0210782	0.356032	694	tags=40%, list=13%, signal=35%	CCN3/CCL2/SCN9A/ITGA2/CXCL12/TRPA1/NTSR1/SCN1A
GO:0009913	BP	GO:0009913	epidermal cell differentiation	65	0.356009	1.54639	0.0210811	0.0210811	0.356032	847	tags=32%, list=15%, signal=28%	DLX3/KRT4/TMEM132E/JAG2/FGF20/CNFN/SLITRK6/TGM1/AQP3/HES1/JAG1/TMC1/KRT7/HOXA7/KRT86/OPN3/VDR/KRT10/LATS2/KRT81/KLF4
GO:0022407	BP	GO:0022407	regulation of cell-cell adhesion	127	-0.29069	-1.46719	0.021203	0.021203	0.357431	1158	tags=34%, list=21%, signal=27%	HFE/GCNT1/BMP4/LEF1/CBLB/SMARCA2/RIPOR2/MTOR/CD83/TGFBR2/CELSR2/SOCS5/EMILIN2/BTN2A2/CD44/DLG1/HMGB1/PPP3CA/MDK/IRF1/HLA-DPA1/SH2B3/ITPKB/ALOX12/CCL2/EGR3/LAG3/SOX4/TNFSF18/SOCS6/CORO1A/CXCL12/DOCK8/IL1A/KITLG/BMP2/KIF26B/IL6/TNFRSF21/HAS2/PCDH8/IL1B/RGCC
GO:0090556	MF	GO:0090556	phosphatidylserine floppase activity	3	-0.865715	-1.60777	0.0213059	0.0213059	0.358506	747	tags=100%, list=13%, signal=87%	ABCA1/ABCA7
GO:0043549	BP	GO:0043549	regulation of kinase activity	201	-0.252036	-1.35296	0.0213465	0.0213465	0.358531	1224	tags=29%, list=22%, signal=24%	FBXW7/FGF2/HNRNPU/PSRC1/SASH1/PDCD4/GSKIP/ERRFI1/GPRC5A/MST1/CBLB/SNX9/EZH2/TGFBR2/ZFP91/SOCS5/CCNK/EGFR/PDGFRA/GPRC5B/TPX2/DUSP16/EREG/PTPRQ/MAP3K5/CDC25C/ERBB3/XRCC5/TLR3/EGR1/ROR2/NR2F2/CCNG2/PRKAR2B/RAP2C/NRG1/RGS2/CCNE2/RELN/CDKN2B/PKIA/PIK3IP1/TFAP4/DBNDD1/HERC5/RAP2B/ACE/EPHA4/BMP2/MAPT/PTPRB/TLR6/ADRA2A/TNFSF15/IL1B/PDGFD/ROS1/FGR/RGCC
GO:0030666	CC	GO:0030666	endocytic vesicle membrane	62	-0.35422	-1.55258	0.0213963	0.0213963	0.358708	686	tags=27%, list=12%, signal=24%	SYT1/EGFR/EREG/FZD4/RAB38/ROR2/HLA-DPA1/SH3GL2/GRIA1/RAB8B/RAC2/CORO1A/TLR2/RAB9B/TLR6/WNT7B/GRIA4
GO:0032874	BP	GO:0032874	positive regulation of stress-activated MAPK cascade	43	-0.401393	-1.62134	0.0214897	0.0214897	0.358768	794	tags=28%, list=14%, signal=24%	HMGB1/MAP3K5/XIAP/TLR3/SEMA3A/F2RL1/IL1A/TNFRSF19/XDH/BMP2/IL1B/WNT7B
GO:0070304	BP	GO:0070304	positive regulation of stress-activated protein kinase signaling cascade	43	-0.401393	-1.62134	0.0214897	0.0214897	0.358768	794	tags=28%, list=14%, signal=24%	HMGB1/MAP3K5/XIAP/TLR3/SEMA3A/F2RL1/IL1A/TNFRSF19/XDH/BMP2/IL1B/WNT7B
GO:0042476	BP	GO:0042476	odontogenesis	44	0.404388	1.62298	0.021549	0.021549	0.358768	694	tags=30%, list=13%, signal=26%	RSPO2/DLX3/JAG2/DLX2/SMPD3/ALPL/ID3/AQP3/INHBA/TGFB3/MSX1/ANKH/EDN1
GO:0017156	BP	GO:0017156	calcium-ion regulated exocytosis	15	0.571093	1.77513	0.0215943	0.0215943	0.358768	280	tags=33%, list=5%, signal=32%	SNAP25/TSPAN18/SYT15/SYT5/RIMS1
GO:0072009	BP	GO:0072009	nephron epithelium development	37	-0.419548	-1.64175	0.0216281	0.0216281	0.358768	416	tags=22%, list=8%, signal=20%	LIF/FMN1/BMP2/KIF26B/WNK4/DLL1/EDNRB/WNT7B
GO:0008202	BP	GO:0008202	steroid metabolic process	88	-0.323428	-1.52024	0.0217336	0.0217336	0.358768	500	tags=24%, list=9%, signal=22%	STARD4/EGR1/AKR1C3/INSIG1/CYP27B1/HSD17B2/CYP4V2/SEC14L2/TM7SF2/FAXDC2/SREBF1/LBR/ABCA1/PLEKHA1/IL1A/AKR1C1/BMP2/CYP26B1/EDNRB/HSD11B1/SLC27A2
GO:0031297	BP	GO:0031297	replication fork processing	10	-0.648053	-1.77736	0.0217526	0.0217526	0.358768	1637	tags=90%, list=30%, signal=64%	RBBP8/MRE11/PARP1/ATR/TONSL/RFWD3/MMS22L/SAMHD1/FAM111A
GO:1901099	BP	GO:1901099	negative regulation of signal transduction in absence of ligand	10	-0.647755	-1.77655	0.0217526	0.0217526	0.358768	259	tags=30%, list=5%, signal=29%	IL1A/IL1B/CSF2
GO:2001240	BP	GO:2001240	negative regulation of extrinsic apoptotic signaling pathway in absence of ligand	10	-0.647755	-1.77655	0.0217526	0.0217526	0.358768	259	tags=30%, list=5%, signal=29%	IL1A/IL1B/CSF2
GO:0071459	BP	GO:0071459	protein localization to chromosome, centromeric region	13	-0.587492	-1.74884	0.0218583	0.0218583	0.359511	1095	tags=46%, list=20%, signal=37%	CENPA/KNTC1/H2BC11/H4C8/H2AC8/H4C9
GO:0006091	BP	GO:0006091	generation of precursor metabolites and energy	190	0.268433	1.3991	0.0218968	0.0218968	0.359511	2104	tags=55%, list=38%, signal=35%	MRAP2/HSD17B6/UCP2/STBD1/MTCO2P12/SLC25A4/RUBCNL/MTLN/ATP5PB/PGAM1/PPP1R3C/ATP5IF1/SORBS1/OPN3/CAVIN3/ETFDH/ALDH4A1/CHCHD5/SLC2A6/PHLDA2/NUPR1/PRKAA2/OGDH/CHCHD10/NDUFB2/GABARAPL1/SHPK/NOX4/LIPA/LEPR/PGM1/NDUFB7/IRS2/ALDOC/QDPR/COX8A/COX17/NDUFS4/ATP5F1E/TIGAR/P4HA2/PPP1R3F/NDUFA8/RHOA/NDUFAB1/ATP5MF/PDHB/NDUFA2/SLC25A33/STK40/COX7A2/THTPA/CIAPIN1/COX7A1/PLEC/NDUFS5/MRPS36/ANTKMT/UQCC2/SDHAF2/UQC…
GO:0007276	BP	GO:0007276	gamete generation	162	-0.271356	-1.40348	0.0220117	0.0220117	0.359511	1619	tags=42%, list=29%, signal=31%	YBX3/SEPTIN6/HOXA9/HERC4/DNHD1/NPHP1/DAZAP1/CCNB2/CCDC136/PITHD1/KDM1B/LRRK2/FANCG/TTC12/FANCL/ATM/ATP2B4/C3orf62/H2AX/MCM8/PAQR5/EHMT2/BCL2/BMP4/NDC1/SMARCA2/MTOR/GMCL1/DMC1/PRDM1/TCFL5/CLOCK/ADAMTS1/SYCP2/EREG/RACGAP1/RAI14/BNC1/DNMT3A/SPA17/CDC25C/TDRD9/MDK/SOX9/BCL2L11/FBXO5/SPAG16/CREB3L4/KATNAL1/ASPM/CFAP44/HMGB2/DPY19L2/PTN/RGS2/PTX3/PLEKHA1/GALNT3/ACE/IL1A/SPIN4/IQCN/BRME1/PDE3A/CLDN11/TD…
GO:0007127	BP	GO:0007127	meiosis I	28	-0.451324	-1.61995	0.0220291	0.0220291	0.359511	1604	tags=61%, list=29%, signal=43%	MRE11/CCNB2/ATM/EHMT2/ERCC4/NDC1/RAD51B/DMC1/PSMC3IP/SYCP2/STAG3/TDRD9/BCL2L11/FBXO5/ANKLE1/CCNE2/BRME1
GO:1902624	BP	GO:1902624	positive regulation of neutrophil migration	11	-0.595581	-1.68594	0.0220656	0.0220656	0.359511	1046	tags=55%, list=19%, signal=44%	RIPOR2/MOSPD2/MDK/RAC2/IL1A/CXCL8
GO:0005930	CC	GO:0005930	axoneme	26	-0.447975	-1.59537	0.0220759	0.0220759	0.359511	1722	tags=58%, list=31%, signal=40%	GLI3/WDR11/TRAF3IP1/IFT172/TUBA1A/DNHD1/DYNC2H1/WDR35/IFT70A/ODAD2/CEP162/SPAG16/CFAP70/DNAH7/DYNLT4
GO:0097014	CC	GO:0097014	ciliary plasm	26	-0.447975	-1.59537	0.0220759	0.0220759	0.359511	1722	tags=58%, list=31%, signal=40%	GLI3/WDR11/TRAF3IP1/IFT172/TUBA1A/DNHD1/DYNC2H1/WDR35/IFT70A/ODAD2/CEP162/SPAG16/CFAP70/DNAH7/DYNLT4
GO:0060352	BP	GO:0060352	cell adhesion molecule production	6	-0.714083	-1.65731	0.0221118	0.0221118	0.359511	66	tags=50%, list=1%, signal=49%	GCNT1/IL1B/CXCL8
GO:0007274	BP	GO:0007274	neuromuscular synaptic transmission	5	-0.775726	-1.7013	0.0223461	0.0223461	0.362334	967	tags=80%, list=17%, signal=66%	DTNA/EGR3/ERC1/MYLK2
GO:0099081	CC	GO:0099081	supramolecular polymer	315	0.240027	1.33447	0.022391	0.022391	0.362334	973	tags=23%, list=18%, signal=20%	ACTC1/ANKRD1/KRT4/ELN/SAA1/ITGB1BP2/MYL3/FBXL22/ACTA2/TMOD1/MFAP5/MYH2/COL5A3/ACTG2/LDB3/CAV3/JPH2/MAPRE1/MYOM1/CRYAB/MYOZ1/RMDN2/COL4A1/TPGS1/CASQ1/SORBS2/ANK1/BFSP1/NEK7/SHROOM2/FBN2/LMOD1/KIF5C/PGM5/KRT7/MYL9/FBLN5/COL4A2/FKBP1B/AURKC/REEP2/RASSF5/KRT86/NAV3/COL5A1/DYNLT3/MMP2/MAP6/MYH3/PRKD1/HSPB1/KIF26A/KRT10/MFAP2/TCP11L1/MAP1LC3A/KRT81/DNAH14/RYR3/SYNE1/SHROOM3/GABARAPL1/KIF9/FBN1/SLC2A1/L…
GO:0098590	CC	GO:0098590	plasma membrane region	349	-0.221363	-1.27532	0.0224042	0.0224042	0.362334	598	tags=15%, list=11%, signal=15%	SAPCD2/SLC22A5/KCNMA1/MREG/PATJ/ASPM/VEZT/ERBIN/SLC22A4/FLRT3/CLSTN3/CLDN1/SYNE2/ERC1/GRIA1/CNIH3/TFPI/SLC4A7/DGKB/MYO6/ABCA1/PLEKHA1/DOCK8/ACE/ITGB4/LPAR2/KRT19/EPHA4/ITGA8/SNCAIP/PAPPA2/NRP1/ABCA7/MAPT/ADGRE2/CA11/MAL2/DLL1/TBC1D10C/PTGS2/LIN7A/ADRA2A/GAP43/STC1/SLC14A1/HAS2/MAP7/RAB27B/VANGL2/PCDH8/PLEK/RGS7BP/FGR/GRIA4
GO:0050767	BP	GO:0050767	regulation of neurogenesis	139	-0.276251	-1.39859	0.0224589	0.0224589	0.362578	885	tags=28%, list=16%, signal=24%	SYNGAP1/PRUNE1/CDON/FZD4/ULK2/SOX11/EEF2K/XRCC5/PPP3CA/MDK/RND2/BHLHE40/ASPM/SEMA3A/SEMA4D/HMGB2/PER2/PTN/LIF/RELN/CDKN2B/XRCC2/TLR2/CXCL12/DLL4/ACE/EPHA4/NRP1/BMP2/MAPT/SEMA6D/DLL1/MAP2/IL6/SPINT1/HES7/MYB/IL1B/FGF13
GO:0060426	BP	GO:0060426	lung vasculature development	4	-0.793926	-1.63089	0.0225623	0.0225623	0.363606	1145	tags=100%, list=21%, signal=79%	ERRFI1/LIF/BMP2
GO:0051249	BP	GO:0051249	regulation of lymphocyte activation	141	-0.273699	-1.39051	0.0226193	0.0226193	0.363884	1179	tags=32%, list=21%, signal=26%	BCL2/ZFP36L1/SH3RF1/HFE/BMP4/LEF1/CBLB/SMARCA2/RIPOR2/MTOR/CD83/PRKDC/TGFBR2/PRDM1/SOCS5/BTN2A2/THEMIS2/DLG1/HMGB1/SOX11/PPP3CA/MDK/IRF1/HLA-DPA1/ITPKB/CCL2/EGR3/LAG3/SOX4/RAC2/PSG9/TNFSF18/SOCS6/CORO1A/DOCK8/IL1A/KITLG/INPP5D/IL6/TBC1D10C/SFRP1/TNFRSF21/IL1B/CYP26B1/FGR
GO:0034367	BP	GO:0034367	protein-containing complex remodeling	7	0.686879	1.67564	0.0227663	0.0227663	0.364555	483	tags=57%, list=9%, signal=52%	LIPC/AGT/APOE/AGTR1
GO:0002831	BP	GO:0002831	regulation of response to biotic stimulus	139	-0.275925	-1.39694	0.0228126	0.0228126	0.364555	993	tags=27%, list=18%, signal=23%	PRKDC/PARP14/TIFA/EPG5/EMILIN2/APOBEC3F/EREG/HMGB1/APOBEC3G/XIAP/XRCC5/TLR3/SAMHD1/OTUD4/CASP6/YWHAZ/IRF1/PARP9/DTX3L/ERBIN/DDX60/PLSCR1/HMGB2/UBQLN1/LAG3/TRIM6/F2RL1/HERC5/TLR2/CASP1/OAS3/MMRN2/MAP2K6/ZDHHC11/OASL/TLR6/IL1B/FGR
GO:0002279	BP	GO:0002279	mast cell activation involved in immune response	9	-0.650798	-1.7511	0.022824	0.022824	0.364555	409	tags=33%, list=7%, signal=31%	RAC2/ADGRE2/FGR
GO:0043303	BP	GO:0043303	mast cell degranulation	9	-0.650798	-1.7511	0.022824	0.022824	0.364555	409	tags=33%, list=7%, signal=31%	RAC2/ADGRE2/FGR
GO:0071621	BP	GO:0071621	granulocyte chemotaxis	27	-0.462029	-1.67205	0.0229087	0.0229087	0.364555	772	tags=37%, list=14%, signal=32%	MOSPD2/MDK/CCL2/RAC2/TNFSF18/ADGRE2/CCL7/IL1B/MSTN/CXCL8
GO:0006303	BP	GO:0006303	double-strand break repair via nonhomologous end joining	24	-0.459939	-1.59403	0.0229314	0.0229314	0.364555	1703	tags=67%, list=31%, signal=46%	LIG4/XRCC1/POT1/MRE11/DEK/NSD2/DCLRE1B/ATM/ERCC4/SMCHD1/PRKDC/DCLRE1A/HMGB1/XRCC5/POLA1/HMGB2
GO:1990229	CC	GO:1990229	iron-sulfur cluster assembly complex	6	0.71736	1.67082	0.0229398	0.0229398	0.364555	1569	tags=100%, list=28%, signal=72%	NDUFAB1/BOLA1/BOLA3/GLRX5/LYRM4/FXN
GO:0097179	CC	GO:0097179	protease inhibitor complex	4	-0.792916	-1.62882	0.023168	0.023168	0.366058	629	tags=75%, list=11%, signal=67%	PLAT/PLAU/CASP1
GO:0045723	BP	GO:0045723	positive regulation of fatty acid biosynthetic process	4	-0.79262	-1.62821	0.023168	0.023168	0.366058	695	tags=75%, list=13%, signal=66%	ELOVL5/PTGS2/IL1B
GO:0008028	MF	GO:0008028	monocarboxylic acid transmembrane transporter activity	10	-0.645079	-1.7692	0.0233175	0.0233175	0.366058	103	tags=40%, list=2%, signal=39%	SLC43A3/SLC16A1/SLC7A14/SLC27A2
GO:0044093	BP	GO:0044093	positive regulation of molecular function	382	-0.219727	-1.28616	0.023318	0.023318	0.366058	561	tags=14%, list=10%, signal=14%	DTX3L/ARHGAP29/CCL2/PPP2CB/APH1B/SEMA4D/PLSCR1/ARRDC3/HMGB2/NRG1/CYP27B1/P2RY11/ERC1/JUP/TRIM6/RELN/GIPR/TNFSF18/H1-0/CAPN3/F2RL1/ALG10B/TLR2/RALGAPA2/CASP1/PMAIP1/DOCK8/ACE/F3/LPAR2/EPHA4/NRP1/XDH/BMP2/RASGRF2/MAPT/PLAAT4/PREX2/TRIM37/TLR6/IL6/TBC1D10C/SFRP1/CCL7/RPS6KA5/ADRA2A/TNFSF15/PLEK/IL1B/GNA15/PDGFD/ROS1/FGR/FGF13/RGCC
GO:0004864	MF	GO:0004864	protein phosphatase inhibitor activity	18	0.525272	1.70136	0.0233852	0.0233852	0.366058	655	tags=33%, list=12%, signal=29%	PPP1R14A/PPME1/MYOZ1/PPP1R36/SH3RF2/PHACTR2
GO:0140657	MF	GO:0140657	ATP-dependent activity	162	-0.2701	-1.39698	0.0234433	0.0234433	0.366058	1678	tags=43%, list=30%, signal=31%	VWA8/MDN1/ABCC3/WRNIP1/KCNJ8/MRE11/PEX6/MCM3/SMC1A/G3BP1/DNHD1/UBA7/DYNC2H1/SMC5/EIF4A1/DICER1/ATP1A1/TTF2/ATP2B4/ASCC3/MYO19/UBA2/HLTF/MCM8/ABCB10/DDX5/MCM7/DHX58/DYNC1I2/RAD51B/SMCHD1/SMARCA2/UBA5/SLFN11/DMC1/ACSL3/VPS4B/KIF27/KIF13B/ABCA3/ABCB1/DDX17/CHD3/TDRD9/ATP6V1A/ATP8B3/XRCC5/SMC4/RECQL4/MCM2/KIF20A/KATNAL1/AK9/DDX60/KIF15/ABCC9/XRCC2/MYO6/MYH7B/ABCA1/ACSL5/ABCA7/KIF26B/ABCA6/DNAH7/TDRD1…
GO:0050673	BP	GO:0050673	epithelial cell proliferation	152	-0.265242	-1.36586	0.0235199	0.0235199	0.366058	807	tags=24%, list=15%, signal=21%	DLG1/HMGB1/SOX11/OSR1/MDK/SOX9/SCN5A/IGFBP5/UHRF1/CCN3/IQGAP3/NR2F2/CDK6/CCL2/HMGB2/CLDN1/EGR3/PTN/CDKN2B/RUNX2/CXCL12/DLL4/FUT2/F3/MMRN2/HGF/NRP1/XDH/SAV1/IL6/SFRP1/HAS2/GDF5/DACH1/EDNRB/RGCC
GO:0006954	BP	GO:0006954	inflammatory response	198	-0.259405	-1.38911	0.0235934	0.0235934	0.366058	430	tags=15%, list=8%, signal=14%	PTN/PTX3/PSG9/TNFSF18/SCN9A/C5/F2RL1/TLR2/CASP1/F3/IL1A/C3/HGF/TPST1/BMP2/MAPT/ADGRE2/WNK4/BDKRB2/TLR6/IL6/PTGS2/CCL7/RPS6KA5/IL1B/CXCL8/CYP26B1/NDP/FGR/EDNRB
GO:0008207	BP	GO:0008207	C21-steroid hormone metabolic process	12	-0.593343	-1.7324	0.0236139	0.0236139	0.366058	726	tags=42%, list=13%, signal=36%	EGR1/AKR1C3/AKR1C1/BMP2/EDNRB
GO:0004602	MF	GO:0004602	glutathione peroxidase activity	7	0.684795	1.67055	0.0236148	0.0236148	0.366058	1319	tags=71%, list=24%, signal=54%	GSTA1/PTGES/GPX7/GSTZ1/PRDX6
GO:1901029	BP	GO:1901029	negative regulation of mitochondrial outer membrane permeabilization involved in apoptotic signaling pathway	7	0.684416	1.66963	0.0236148	0.0236148	0.366058	1525	tags=86%, list=28%, signal=62%	FZD9/SLC25A4/BOK/BAK1/ACAA2/GCLC
GO:0010573	BP	GO:0010573	vascular endothelial growth factor production	11	-0.592794	-1.67804	0.0236305	0.0236305	0.366058	331	tags=55%, list=6%, signal=51%	C5/IL1A/C3/IL6/PTGS2/IL1B
GO:0010574	BP	GO:0010574	regulation of vascular endothelial growth factor production	11	-0.592794	-1.67804	0.0236305	0.0236305	0.366058	331	tags=55%, list=6%, signal=51%	C5/IL1A/C3/IL6/PTGS2/IL1B
GO:1904180	BP	GO:1904180	negative regulation of membrane depolarization	4	0.784788	1.57562	0.0237075	0.0237075	0.366058	591	tags=75%, list=11%, signal=67%	CAV3/FZD9/BOK
GO:0043085	BP	GO:0043085	positive regulation of catalytic activity	273	-0.230058	-1.29541	0.0239302	0.0239302	0.366058	921	tags=21%, list=17%, signal=19%	EGFR/PDGFRA/GPRC5B/TPX2/SLC5A3/EREG/GRTP1/HMGB1/MAP3K5/RALGPS2/ERBB3/XRCC5/TLR3/EGR1/UHRF1/SNX18/ROR2/ACER2/ARHGAP29/CCL2/APH1B/SEMA4D/PLSCR1/ARRDC3/HMGB2/NRG1/CYP27B1/P2RY11/RELN/GIPR/F2RL1/RALGAPA2/CASP1/PMAIP1/DOCK8/ACE/F3/LPAR2/EPHA4/XDH/BMP2/RASGRF2/MAPT/PLAAT4/PREX2/TLR6/TBC1D10C/SFRP1/CCL7/ADRA2A/TNFSF15/PLEK/IL1B/GNA15/PDGFD/ROS1/FGR/RGCC
GO:0032350	BP	GO:0032350	regulation of hormone metabolic process	15	-0.544684	-1.69029	0.0239309	0.0239309	0.366058	1641	tags=73%, list=30%, signal=52%	CLCN2/NR3C1/H6PD/ADM/ATP1A1/PDE8B/RDH10/EGR1/AKR1C3/CYP27B1/BMP2
GO:0005172	MF	GO:0005172	vascular endothelial growth factor receptor binding	3	0.856497	1.59472	0.0239774	0.0239774	0.366058	797	tags=100%, list=14%, signal=86%	PGF/PDCL3/ITGA5
GO:0061097	BP	GO:0061097	regulation of protein tyrosine kinase activity	25	-0.459841	-1.61212	0.0239937	0.0239937	0.366058	1361	tags=56%, list=25%, signal=42%	DLG3/FBXW7/ERRFI1/GPRC5A/CBLB/SOCS5/GPRC5B/ERBB3/RAP2C/RELN/RAP2B/ACE/EPHA4/ADRA2A
GO:0051253	BP	GO:0051253	negative regulation of RNA metabolic process	452	-0.212112	-1.26902	0.0240373	0.0240373	0.366058	1812	tags=42%, list=33%, signal=31%	ZNF75A/BCORL1/TBL1XR1/SIX4/RBAK/NAF1/MLX/FNIP1/SRSF6/PHF6/RBFOX2/ZC3H6/DNAJB4/SINHCAF/GLI3/CCAR1/DUSP22/TENT2/TFDP2/THRAP3/ZBTB38/SRSF10/YAP1/NR1D1/MAGEF1/MIDEAS/RBBP8/SCAI/PRDM5/MECOM/YBX3/GLIS3/NR3C1/LDB2/NFIX/PRDM8/TRO/RBMX/ZNF224/IRF2BP2/SP3/PHF10/ZC3H14/SREBF2/PARP1/POU6F1/ZFP90/ZNF3/SUZ12/KDM1B/NSD2/TENT5A/CBX2/RUNX1T1/MYC/ARK2N/PER1/FMR1/STAT6/RFX5/ATF2/AEBP1/PRRX1/ZHX1/HMGA1/OTUD7B/TLE4/T…
GO:0048870	BP	GO:0048870	cell motility	531	-0.205797	-1.25489	0.0240373	0.0240373	0.366058	732	tags=17%, list=13%, signal=16%	PPP3CA/MDK/SOX9/IGFBP5/LIMD1/CCN3/PLK2/FBXO5/ROR2/CAPN7/RND2/SPAG16/NR2F2/PLAT/LAMA4/PARP9/LAMA3/CDK6/ASPM/CFAP44/MEOX2/SEMA3A/CCL2/SEMA4D/FLRT3/HMGB2/RAP2C/CLDN1/CXCL16/DOCK4/SYNE2/ROBO4/EGR3/JUP/PLAU/PTN/RAC2/RELN/ITGA7/DIXDC1/TNFSF18/CORO1A/C5/F2RL1/ITGA2/CXCL12/DLL4/DOCK8/RAP2B/APCDD1/ACE/F3/IL1A/ITGB4/MMRN2/EPHA4/HGF/NRP1/KITLG/ARTN/POSTN/BMP2/PTPRB/ADGRE2/SEMA6D/IL6/SFRP1/PTGS2/CCL7/ADRA2A/…
GO:0036293	BP	GO:0036293	response to decreased oxygen levels	115	-0.292626	-1.44849	0.0240381	0.0240381	0.366058	804	tags=23%, list=15%, signal=20%	FZD4/DNMT3A/EEF2K/EGR1/LIMD1/PLAT/KCNMA1/UBQLN1/PLAU/LIF/SOX4/ITGA2/TLR2/CXCL12/PMAIP1/BNIP3L/ACE/IL1A/EPHA4/POSTN/BMP2/SFRP1/PTGS2/MYB/STC1/NDP/RGCC
GO:0034405	BP	GO:0034405	response to fluid shear stress	18	-0.510149	-1.68626	0.0241154	0.0241154	0.366058	308	tags=28%, list=6%, signal=26%	ABCA1/ACE/PTGS2/HAS2/CSF2
GO:0042490	BP	GO:0042490	mechanoreceptor differentiation	22	0.494913	1.70937	0.0241162	0.0241162	0.366058	419	tags=36%, list=8%, signal=34%	TMEM132E/JAG2/FGF20/SLITRK6/NTRK2/HES1/JAG1/TMC1
GO:0050650	BP	GO:0050650	chondroitin sulfate proteoglycan biosynthetic process	11	0.602427	1.68871	0.0241256	0.0241256	0.366058	822	tags=55%, list=15%, signal=47%	CHPF/CHSY3/B3GAT3/CHST7/CHST3/CSGALNACT1
GO:0033006	BP	GO:0033006	regulation of mast cell activation involved in immune response	7	-0.720491	-1.76327	0.0241966	0.0241966	0.366058	409	tags=57%, list=7%, signal=53%	FES/RAC2/ADGRE2/FGR
GO:0043304	BP	GO:0043304	regulation of mast cell degranulation	7	-0.720491	-1.76327	0.0241966	0.0241966	0.366058	409	tags=57%, list=7%, signal=53%	FES/RAC2/ADGRE2/FGR
GO:0032757	BP	GO:0032757	positive regulation of interleukin-8 production	19	-0.513397	-1.69438	0.0241966	0.0241966	0.366058	794	tags=37%, list=14%, signal=32%	HMGB1/TLR3/F2RL1/TLR2/F3/IL6/IL1B
GO:0004467	MF	GO:0004467	long-chain fatty acid-CoA ligase activity	5	-0.773184	-1.69573	0.0242478	0.0242478	0.366058	276	tags=60%, list=5%, signal=57%	ACSL3/ACSL5/SLC27A2
GO:0015645	MF	GO:0015645	fatty acid ligase activity	5	-0.773184	-1.69573	0.0242478	0.0242478	0.366058	276	tags=60%, list=5%, signal=57%	ACSL3/ACSL5/SLC27A2
GO:0032496	BP	GO:0032496	response to lipopolysaccharide	90	-0.313173	-1.48034	0.0242561	0.0242561	0.366058	548	tags=21%, list=10%, signal=19%	ERBIN/CCL2/NQO1/HMGB2/CYP27B1/CLDN1/TRIM6/TLR2/ABCA1/CASP1/ACE/IL1A/DIO2/IL6/PTGS2/IL1B/CXCL8/EDNRB/CSF2
GO:0071216	BP	GO:0071216	cellular response to biotic stimulus	69	-0.326383	-1.46834	0.0242741	0.0242741	0.366058	309	tags=14%, list=6%, signal=14%	TLR2/ABCA1/CASP1/IL1A/TLR6/IL6/IL1B/CXCL8/EDNRB/CSF2
GO:0019371	BP	GO:0019371	cyclooxygenase pathway	4	-0.789937	-1.6227	0.0243793	0.0243793	0.366992	721	tags=75%, list=13%, signal=65%	AKR1C3/PTGS1/PTGS2
GO:0004971	MF	GO:0004971	AMPA glutamate receptor activity	3	-0.861858	-1.6006	0.0244162	0.0244162	0.366992	461	tags=67%, list=8%, signal=61%	GRIA1/GRIA4
GO:0032200	BP	GO:0032200	telomere organization	58	-0.359733	-1.5549	0.0248789	0.0248789	0.372765	1931	tags=57%, list=35%, signal=37%	H3-3B/RPA1/PPP1R10/NAF1/RAD51D/UCHL5/XRCC1/POT1/MRE11/PARP1/DCP2/ATR/CTC1/MYC/DCLRE1B/SMC5/ATM/HNRNPU/EID3/TEP1/ERCC4/XRN1/EZH2/PRKDC/SLF2/SP100/EXO1/XRCC5/RECQL4/H4C8/H3C10/CCNE2/H4C9
GO:0098703	BP	GO:0098703	calcium ion import across plasma membrane	12	-0.591353	-1.72659	0.0248817	0.0248817	0.372765	1595	tags=75%, list=29%, signal=54%	PRNP/CACNA2D1/ATP2B4/SLC24A1/PPP3CA/SCN5A/SCN9A/GRM6/SCN1A
GO:0098657	BP	GO:0098657	import into cell	261	-0.234911	-1.31074	0.0249346	0.0249346	0.372947	807	tags=18%, list=15%, signal=16%	DLG1/DPYSL2/HMGB1/EEF2K/PPP3CA/NLGN4X/SCN5A/RUFY2/SNX18/SLC7A11/SCNN1D/CLINT1/SH3GL2/CCL2/SLC22A4/PLSCR1/CXCL16/RGS4/GRIA1/PER2/ABCC9/RGS2/PTX3/SCN9A/MYO6/CORO1A/F2RL1/ITGA2/TLR2/ABCA1/ACSL5/C3/ABCA7/LRP1B/ARR3/DLL1/NTSR1/ACKR4/RAB27B/IL1B/GRM6/CXCL8/SCN1A/NDP/FGR/SLC27A2
GO:0070069	CC	GO:0070069	cytochrome complex	17	0.533527	1.69672	0.0249833	0.0249833	0.373065	2277	tags=88%, list=41%, signal=52%	C15orf48/MTCO2P12/COX8A/COX7A2/COX7A1/UQCR10/COX6A1/UQCRHL/NDUFA4/COX7B/COX6C/UQCRQ/COX7C/UQCRH/COX2
GO:0045652	BP	GO:0045652	regulation of megakaryocyte differentiation	13	-0.575972	-1.71454	0.0250965	0.0250965	0.374146	848	tags=46%, list=15%, signal=39%	RCOR1/H4C8/HMGB2/FAXDC2/MYB/H4C9
GO:0042641	CC	GO:0042641	actomyosin	32	0.427687	1.59751	0.0251663	0.0251663	0.374565	1237	tags=38%, list=22%, signal=29%	XIRP1/ACTA2/LDB3/PGM5/MYL9/SORBS1/TPM1/TEK/LIMCH1/GAS2L1/CDC42BPA/PDLIM7
GO:0071345	BP	GO:0071345	cellular response to cytokine stimulus	231	-0.240052	-1.32419	0.0252372	0.0252372	0.374565	1207	tags=32%, list=22%, signal=26%	MAPK13/SLIT2/HNRNPU/FASN/ZFP36L1/ADIPOR2/STAT2/TRIM56/UBE2G2/MME/RO60/LEF1/RIPOR2/PARP16/EPS8/PARP14/SOCS5/AKAP12/EREG/GREM2/CD44/ADAMTS13/MAT2A/FZD4/MAP3K5/SP100/XIAP/XRCC5/TLR3/EGR1/SOX9/SAMHD1/OTUD4/H2BC11/MCM2/RNF138/IRF1/HLA-DPA1/SH2B3/PARP9/IFNE/ERBIN/CCL2/PPP2CB/CLDN1/GBP4/TRIM6/TNFSF18/IFIT1/CORO1A/F2RL1/TLR2/ABCA1/CXCL12/CASP1/MX1/DOCK8/OAS3/F3/IL1A/TNFRSF19/POSTN/OASL/IL6/SFRP1/CCL7/RPS…
GO:0072006	BP	GO:0072006	nephron development	50	-0.372918	-1.57972	0.0252605	0.0252605	0.374565	920	tags=34%, list=17%, signal=29%	PDGFRA/KLHL3/DLG1/PPP3CA/OSR1/EGR1/SOX9/LIF/FMN1/NID1/BMP2/KIF26B/WNK4/DLL1/PDGFD/EDNRB/WNT7B
GO:0051960	BP	GO:0051960	regulation of nervous system development	159	-0.270893	-1.40119	0.0252883	0.0252883	0.374565	885	tags=28%, list=16%, signal=24%	SYNGAP1/PRUNE1/CDON/DLG1/FZD4/ULK2/SOX11/EEF2K/XRCC5/PPP3CA/MDK/RND2/BHLHE40/ASPM/SEMA3A/SEMA4D/FLRT3/CLSTN3/HMGB2/PER2/PTN/LIF/RELN/CDKN2B/XRCC2/TLR2/CXCL12/DLL4/ACE/EPHA4/NRP1/BMP2/MAPT/SEMA6D/DLL1/MAP2/IL6/SPINT1/HES7/RARB/MYB/TNFRSF21/IL1B/FGF13
GO:0005509	MF	GO:0005509	calcium ion binding	165	0.276851	1.41097	0.025355	0.025355	0.374946	388	tags=15%, list=7%, signal=15%	DLK1/PCDH19/CAPN9/ITGB1BP2/MYL3/SGCA/MATN3/PROC/CAPSL/EFHD1/CDH6/SYT15/JAG2/SYT5/SLIT3/RASGRP3/ALPL/PITPNM3/FAT3/CASQ1/EDIL3/COMP/CLSTN1/FBN2/JAG1
GO:0045214	BP	GO:0045214	sarcomere organization	21	0.48867	1.66728	0.0256429	0.0256429	0.377319	710	tags=38%, list=13%, signal=33%	ANKRD1/LDB3/CAV3/MYOZ1/CASQ1/EDN1/MYH3/PRKD1
GO:0016331	BP	GO:0016331	morphogenesis of embryonic epithelium	40	-0.394995	-1.56423	0.0257086	0.0257086	0.377319	154	tags=25%, list=3%, signal=24%	TCTN1/RDH10/SOX11/OSR1/SOX9/SPINT1/SFRP1/VANGL2/PCDH8/WNT7B
GO:2000193	BP	GO:2000193	positive regulation of fatty acid transport	8	-0.673608	-1.73666	0.0257571	0.0257571	0.377319	276	tags=62%, list=5%, signal=59%	ACSL5/IL1A/MAP2K6/NTSR1/IL1B
GO:0060746	BP	GO:0060746	parental behavior	4	0.782472	1.57097	0.025769	0.025769	0.377319	187	tags=50%, list=3%, signal=48%	NPAS1/BRINP1
GO:0045600	BP	GO:0045600	positive regulation of fat cell differentiation	19	-0.511075	-1.68672	0.025778	0.025778	0.377319	213	tags=32%, list=4%, signal=30%	WDFY2/BMP2/SAV1/TMEM64/SFRP1/PTGS2
GO:0021795	BP	GO:0021795	cerebral cortex cell migration	17	-0.532057	-1.73272	0.0257996	0.0257996	0.377319	1205	tags=53%, list=22%, signal=42%	SLIT2/DISC1/FUT10/EGFR/LAMB1/SYNE2/RELN/DIXDC1/FGF13
GO:0045576	BP	GO:0045576	mast cell activation	12	-0.588711	-1.71888	0.0258326	0.0258326	0.377319	525	tags=33%, list=9%, signal=30%	PLSCR1/RAC2/ADGRE2/FGR
GO:0050793	BP	GO:0050793	regulation of developmental process	797	-0.189125	-1.19158	0.0258452	0.0258452	0.377319	1206	tags=26%, list=22%, signal=24%	HLTF/SLIT2/HNRNPU/ABCB10/DISC1/CEMIP2/SASH1/PDCD4/BCL2/ZFP36L1/SHANK1/DDX5/SH3RF1/TRIM58/SOD2/STAT2/TGIF2/BMP4/ERRFI1/MME/RFX3/ADAM10/ZNF268/DNMT1/NEDD4L/LEF1/S1PR1/GAB1/TAF5L/FES/SMARCA2/RIPOR2/FAM20C/EPS8/BEND6/MTOR/ASAP1/CD83/PLCG1/DDAH1/EZH2/SYT1/PRKDC/TGFBR2/PLS1/CELSR2/PRDM1/SOCS5/TCFL5/CLOCK/SMAD3/DAAM2/EID2B/ADAMTS1/EGFR/PDGFRA/SYCP2/GPRC5B/ARPIN/EMILIN2/BTN2A2/KIF13B/SYNGAP1/EREG/LAMB1/R…
GO:0005858	CC	GO:0005858	axonemal dynein complex	4	-0.788233	-1.6192	0.0258936	0.0258936	0.377423	203	tags=75%, list=4%, signal=72%	DNHD1/CFAP70/DNAH7
GO:0016878	MF	GO:0016878	acid-thiol ligase activity	9	-0.644535	-1.73425	0.0260635	0.0260635	0.378299	939	tags=44%, list=17%, signal=37%	ACSL3/ACSS3/ACSL5/SLC27A2
GO:0016671	MF	GO:0016671	oxidoreductase activity, acting on a sulfur group of donors, disulfide as acceptor	6	0.713415	1.66164	0.0260744	0.0260744	0.378299	1248	tags=83%, list=23%, signal=65%	MSRB1/MSRB3/TXNDC12/MSRB2/TXN2
GO:0002366	BP	GO:0002366	leukocyte activation involved in immune response	60	-0.344394	-1.50441	0.0261245	0.0261245	0.378299	1097	tags=30%, list=20%, signal=24%	LEF1/FES/ENTPD7/MTOR/SOCS5/HMGB1/EXO1/MDK/IFNE/RAC2/TNFSF18/CORO1A/F2RL1/ADGRE2/DLL1/IL6/MYB/FGR
GO:0000775	CC	GO:0000775	chromosome, centromeric region	92	-0.313423	-1.48444	0.0261467	0.0261467	0.378299	1558	tags=40%, list=28%, signal=29%	SMC1A/PHF10/SMARCC1/BAZ1B/CHMP3/STAG2/PDS5B/SMC5/FMR1/BAZ1A/HNRNPU/NCAPD2/DNMT1/CENPA/EZH2/CENPU/MIS18BP1/KNTC1/SPAG5/CENPH/ORC2/DNMT3A/STAG3/MAD2L1/SMC4/H2BC11/NUF2/PLK2/H4C8/SKA3/HJURP/CDCA8/PPP2CB/SKA1/NCAPG/H2AC8/H4C9
GO:0019887	MF	GO:0019887	protein kinase regulator activity	71	-0.320105	-1.45118	0.0261813	0.0261813	0.378299	1172	tags=32%, list=21%, signal=26%	GSKIP/HBEGF/GPRC5A/DBF4/PARP16/CCNK/EGFR/GPRC5B/EREG/CCNL1/ERBB3/GMFB/CIT/CCNG2/PRKAR2B/NRG1/CCNE2/RAC2/CDKN2B/PKIA/FAM20A/BMP2/RGCC
GO:0060538	BP	GO:0060538	skeletal muscle organ development	62	0.351451	1.51526	0.0262016	0.0262016	0.378299	328	tags=18%, list=6%, signal=17%	COL19A1/ANKRD1/ELN/MYOM1/EGR2/MYOZ1/HSD17B1/WNT10B/MEF2C/CASQ1/EPHB1
GO:0022029	BP	GO:0022029	telencephalon cell migration	21	-0.474936	-1.61209	0.0263549	0.0263549	0.379171	1205	tags=48%, list=22%, signal=37%	SLIT2/DISC1/FUT10/EGFR/LAMB1/SYNE2/RELN/DIXDC1/CXCL12/FGF13
GO:0005814	CC	GO:0005814	centriole	38	-0.400095	-1.5827	0.0263918	0.0263918	0.379171	1940	tags=71%, list=35%, signal=46%	DZIP1/IFT52/KIF3A/NEDD1/KIAA0586/CCDC57/CEP63/PCM1/CEP120/CNTROB/IQCB1/WDR90/CEP290/CEP97/CCDC102B/SDCCAG8/CEP162/CEP170/CEP295/CEP192/MDM1/CEP250/PLK2/RABL2B/LRRCC1/CCDC68/HSPA6
GO:0034340	BP	GO:0034340	response to type I interferon	19	-0.509829	-1.6826	0.0264106	0.0264106	0.379171	1155	tags=47%, list=21%, signal=38%	STAT2/TRIM56/SP100/SAMHD1/IFNE/TRIM6/IFIT1/MX1/OAS3
GO:0003161	BP	GO:0003161	cardiac conduction system development	13	0.582124	1.71682	0.0264583	0.0264583	0.379171	512	tags=31%, list=9%, signal=28%	NPPB/HEY1/GJA5/MSX1
GO:0071310	BP	GO:0071310	cellular response to organic substance	589	-0.197759	-1.21167	0.0265102	0.0265102	0.379171	1207	tags=26%, list=22%, signal=23%	MAPK13/SLIT2/HNRNPU/ABCB10/FASN/EHMT2/SASH1/PDCD4/BCL2/ZFP36L1/ADIPOR2/DDX5/SOD2/STAT2/TRIM56/UBE2G2/MME/CDK19/SMYD3/RO60/DNMT1/LEF1/GAB1/XRN1/FES/PDE8B/HRH1/UBA5/RIPOR2/PARP16/EPS8/MTOR/SLC16A1/EZH2/PRKDC/UCN2/PARP14/SOCS5/EGLN2/CLOCK/EPG5/EGFR/PDGFRA/CHRM3/AKAP12/STAMBPL1/EREG/DDX17/GREM2/CD44/ADAMTS13/MAT2A/FZD4/DNMT3A/HMGB1/MAP3K5/SP100/XIAP/NR1D2/EEF2K/XRCC5/PPP3CA/TLR3/OSR1/EGR1/AKR1C3/ZBTB…
GO:0072676	BP	GO:0072676	lymphocyte migration	26	-0.441637	-1.57279	0.0265227	0.0265227	0.379171	542	tags=31%, list=10%, signal=28%	CCL2/CXCL16/CORO1A/CXCL12/DOCK8/ARTN/CCL7/ITGB7
GO:0000122	BP	GO:0000122	negative regulation of transcription by RNA polymerase II	309	-0.220237	-1.25584	0.0265847	0.0265847	0.379171	1647	tags=39%, list=30%, signal=29%	YAP1/NR1D1/MAGEF1/PRDM5/YBX3/GLIS3/NR3C1/LDB2/NFIX/TRO/ZNF224/IRF2BP2/SP3/SREBF2/PARP1/POU6F1/ZFP90/ZNF3/SUZ12/KDM1B/NSD2/CBX2/MYC/PER1/STAT6/RFX5/ATF2/AEBP1/PRRX1/ZHX1/OTUD7B/TLE4/TRIM33/DICER1/ZNF589/ZNF239/STRAP/HHEX/SMURF2/TAF1/PURA/ZNF785/ZNF587B/ZBTB18/ZBTB14/ZNF749/HNRNPU/ZNF557/EHMT2/DDX5/TGIF2/BMP4/ZNF268/DNMT1/LEF1/NFE2L3/ELK4/SMARCA2/ZNF8/EZH2/MXD3/PRDM1/TCFL5/SMAD3/BEND3/MXI1/CHD3/HIC…
GO:0071803	BP	GO:0071803	positive regulation of podosome assembly	3	-0.860102	-1.59734	0.0265934	0.0265934	0.379171	4	tags=67%, list=0%, signal=67%	FSCN1/CSF2
GO:0014015	BP	GO:0014015	positive regulation of gliogenesis	24	-0.454511	-1.57522	0.0267269	0.0267269	0.380481	430	tags=33%, list=8%, signal=31%	PTN/LIF/TLR2/BMP2/IL6/SPINT1/MYB/IL1B
GO:0003678	MF	GO:0003678	DNA helicase activity	14	-0.560967	-1.71504	0.0270432	0.0270432	0.384386	1783	tags=100%, list=32%, signal=68%	RECQL5/DHX9/MCM9/WRNIP1/MRE11/MCM3/G3BP1/ASCC3/MCM8/MCM7/XRCC5/RECQL4/MCM2
GO:0032776	BP	GO:0032776	DNA methylation on cytosine	4	-0.785611	-1.61381	0.0274078	0.0274078	0.386933	1191	tags=100%, list=22%, signal=79%	DNMT1/DNMT3B/DNMT3A
GO:0071605	BP	GO:0071605	monocyte chemotactic protein-1 production	5	-0.76865	-1.68578	0.0274174	0.0274174	0.386933	954	tags=80%, list=17%, signal=66%	SOCS5/ERBIN/OAS3/IL1B
GO:0071637	BP	GO:0071637	regulation of monocyte chemotactic protein-1 production	5	-0.76865	-1.68578	0.0274174	0.0274174	0.386933	954	tags=80%, list=17%, signal=66%	SOCS5/ERBIN/OAS3/IL1B
GO:0071456	BP	GO:0071456	cellular response to hypoxia	53	-0.369722	-1.5824	0.027428	0.027428	0.386933	288	tags=15%, list=5%, signal=14%	PMAIP1/BNIP3L/EPHA4/SFRP1/PTGS2/STC1/NDP/RGCC
GO:0009410	BP	GO:0009410	response to xenobiotic stimulus	114	-0.292835	-1.44871	0.0274337	0.0274337	0.386933	515	tags=19%, list=9%, signal=18%	NQO1/GRIA1/ACACB/ABCC9/CYP2S1/SREBF1/MYO6/ITGA2/ABCA1/ACE/AKR1C1/AOX1/MAP2K6/WNK4/SFRP1/PTGS2/PDE3A/TRPA1/IL1B/CYP26B1/CYP2J2/TNFRSF11B
GO:0060560	BP	GO:0060560	developmental growth involved in morphogenesis	84	-0.313414	-1.47172	0.0274891	0.0274891	0.387118	773	tags=23%, list=14%, signal=20%	ULK2/RDH10/SOX9/RND2/SH3GL2/SEMA3A/SEMA4D/FLRT3/FMN1/CXCL12/NRP1/POSTN/MAPT/SEMA6D/KIF26B/MAP2/SFRP1/FGF13/WNT7B
GO:0035994	BP	GO:0035994	response to muscle stretch	8	0.656279	1.66374	0.0276354	0.0276354	0.387911	142	tags=25%, list=3%, signal=24%	ANKRD1/CAV3
GO:0002526	BP	GO:0002526	acute inflammatory response	22	-0.492282	-1.67996	0.027665	0.027665	0.387911	260	tags=36%, list=5%, signal=35%	PLSCR1/F3/IL1A/C3/IL6/PTGS2/IL1B/EDNRB
GO:0035743	BP	GO:0035743	CD4-positive, alpha-beta T cell cytokine production	5	-0.766014	-1.68	0.0277344	0.0277344	0.387911	155	tags=80%, list=3%, signal=78%	DENND1B/IL1R1/IL6/IL1B
GO:0070192	BP	GO:0070192	chromosome organization involved in meiotic cell cycle	15	-0.534782	-1.65956	0.0277344	0.0277344	0.387911	1604	tags=73%, list=29%, signal=52%	MRE11/ATM/NCAPD2/EHMT2/NDC1/DMC1/PSMC3IP/SYCP2/STAG3/SMC4/CCNE2
GO:0072070	BP	GO:0072070	loop of Henle development	6	-0.703483	-1.63271	0.0277573	0.0277573	0.387911	177	tags=33%, list=3%, signal=32%	DLL1/WNT7B
GO:0000228	CC	GO:0000228	nuclear chromosome	69	-0.320963	-1.44396	0.0279069	0.0279069	0.389407	2012	tags=59%, list=36%, signal=38%	TOP1/AGO3/EP400/TRRAP/H3-3B/RPA1/SUDS3/CPSF6/UCHL5/SINHCAF/MCM3/SMC1A/GINS4/PARP1/BAZ1B/BAZ1A/ANP32E/POLD3/TONSL/H2AX/POLA2/HNRNPU/NCAPD2/MCM7/SMCHD1/DMC1/PSMC3IP/SYCP2/MMS22L/ORC2/STAG3/PRIM1/ADD3/POLA1/SMC4/MCM2/CDC45/MCM10/NCAPG/NCAPG2/GINS3
GO:0048020	MF	GO:0048020	CCR chemokine receptor binding	5	-0.764438	-1.67654	0.0280514	0.0280514	0.390827	542	tags=60%, list=10%, signal=54%	CCL2/NES/CCL7
GO:0042063	BP	GO:0042063	gliogenesis	112	-0.287436	-1.41216	0.0281153	0.0281153	0.390838	763	tags=27%, list=14%, signal=24%	ADGRG6/SOX11/ERBB3/MDK/SOX9/ROR2/CDK6/CCL2/SYNE2/TTC21B/PTN/LIF/SOX4/RELN/CDKN2B/TLR2/APCDD1/ITGB4/EPHA4/BMP2/MAPT/PTPRB/DLL1/IL6/SPINT1/MYB/GAP43/TNFRSF21/IL1B/NDP
GO:0050863	BP	GO:0050863	regulation of T cell activation	99	-0.302727	-1.45093	0.0281991	0.0281991	0.390838	1166	tags=36%, list=21%, signal=29%	SH3RF1/HFE/BMP4/LEF1/CBLB/SMARCA2/RIPOR2/MTOR/CD83/TGFBR2/PRDM1/SOCS5/BTN2A2/DLG1/HMGB1/PPP3CA/MDK/IRF1/HLA-DPA1/ITPKB/CCL2/EGR3/LAG3/SOX4/RAC2/PSG9/TNFSF18/SOCS6/CORO1A/DOCK8/IL1A/KITLG/IL6/TNFRSF21/IL1B/CYP26B1
GO:1904037	BP	GO:1904037	positive regulation of epithelial cell apoptotic process	17	-0.525346	-1.71086	0.0282422	0.0282422	0.390838	1526	tags=59%, list=28%, signal=43%	HMOX1/TIA1/STK4/PDCD4/PLCG1/AKR1C3/CCL2/SAV1/IL6/RGCC
GO:0001756	BP	GO:0001756	somitogenesis	22	-0.491155	-1.67611	0.0282832	0.0282832	0.390838	1530	tags=64%, list=28%, signal=46%	MED12/POGLUT1/ATM/TMED2/LEF1/PRKDC/SMAD3/MEOX2/XRCC2/TBX6/DLL1/HES7/SFRP1/PCDH8
GO:0008009	MF	GO:0008009	chemokine activity	7	-0.708735	-1.7345	0.0283083	0.0283083	0.390838	542	tags=86%, list=10%, signal=77%	CCL2/CXCL16/C5/CXCL12/CCL7/CXCL8
GO:0002385	BP	GO:0002385	mucosal immune response	7	-0.707926	-1.73252	0.0283083	0.0283083	0.390838	950	tags=86%, list=17%, signal=71%	OTUD7B/H2BC12/H2BC11/H2BC4/H2BC8/H2BC21
GO:2000095	BP	GO:2000095	regulation of Wnt signaling pathway, planar cell polarity pathway	6	-0.700838	-1.62657	0.0283846	0.0283846	0.391003	506	tags=50%, list=9%, signal=45%	PLEKHA4/SFRP1/RSPO3
GO:1905517	BP	GO:1905517	macrophage migration	18	-0.502905	-1.66231	0.0284161	0.0284161	0.391003	724	tags=44%, list=13%, signal=39%	MDK/ROR2/CCL2/TNFSF18/C5/MTUS1/MSTN/EDNRB
GO:0055008	BP	GO:0055008	cardiac muscle tissue morphogenesis	22	0.486676	1.68092	0.0284485	0.0284485	0.391003	58	tags=14%, list=1%, signal=14%	ACTC1/ANKRD1/MYL3
GO:0016137	BP	GO:0016137	glycoside metabolic process	8	-0.668548	-1.72361	0.0285333	0.0285333	0.391582	721	tags=50%, list=13%, signal=44%	AKR1C3/GUSB/AKR1C1/FUCA1
GO:1902969	BP	GO:1902969	mitotic DNA replication	6	-0.697698	-1.61929	0.0286982	0.0286982	0.393255	735	tags=83%, list=13%, signal=72%	MCM3/POLA1/MCM2/CDC45/GINS3
GO:0010750	BP	GO:0010750	positive regulation of nitric oxide mediated signal transduction	3	-0.85814	-1.5937	0.0287706	0.0287706	0.393658	96	tags=100%, list=2%, signal=98%	GUCY1A1/GUCY1A2
GO:0055003	BP	GO:0055003	cardiac myofibril assembly	6	0.706052	1.64449	0.028924	0.028924	0.395166	2	tags=17%, list=0%, signal=17%	ACTC1
GO:0051984	BP	GO:0051984	positive regulation of chromosome segregation	12	-0.580903	-1.69608	0.0290022	0.0290022	0.395564	1935	tags=83%, list=35%, signal=54%	NUMA1/RCC2/RAD18/SMC5/HNRNPU/NCAPD2/SMC4/CDCA8/NCAPG/NCAPG2
GO:0071622	BP	GO:0071622	regulation of granulocyte chemotaxis	16	-0.511519	-1.63485	0.0290396	0.0290396	0.395564	1205	tags=50%, list=22%, signal=39%	SLIT2/RIPOR2/MOSPD2/MDK/RAC2/TNFSF18/MSTN/CXCL8
GO:1904029	BP	GO:1904029	regulation of cyclin-dependent protein kinase activity	30	-0.426899	-1.5636	0.0291257	0.0291257	0.395733	1393	tags=50%, list=25%, signal=38%	CCNB2/IPO5/HHEX/CDKN3/PSRC1/CCNK/EGFR/CDC25C/NR2F2/CCNG2/CCNE2/CDKN2B/TFAP4/HERC5/RGCC
GO:0071300	BP	GO:0071300	cellular response to retinoic acid	21	-0.471645	-1.60092	0.0291955	0.0291955	0.395733	804	tags=33%, list=15%, signal=29%	FZD4/OSR1/SOX9/ABCA1/MYB/CYP26B1/WNT7B
GO:0000796	CC	GO:0000796	condensin complex	4	-0.784165	-1.61084	0.0292249	0.0292249	0.395733	1199	tags=100%, list=22%, signal=78%	SMC4/NCAPG/NCAPG2
GO:1905821	BP	GO:1905821	positive regulation of chromosome condensation	4	-0.784165	-1.61084	0.0292249	0.0292249	0.395733	1199	tags=100%, list=22%, signal=78%	SMC4/NCAPG/NCAPG2
GO:0004896	MF	GO:0004896	cytokine receptor activity	17	0.524193	1.66704	0.0293662	0.0293662	0.397059	528	tags=41%, list=10%, signal=37%	CSF2RB/IL21R/IL7R/CD4/CRLF1/GPR17/GHR
GO:0030855	BP	GO:0030855	epithelial cell differentiation	196	-0.249737	-1.33694	0.0295986	0.0295986	0.399263	510	tags=18%, list=9%, signal=17%	RAP2C/NRG1/CYP27B1/CLDN1/ROBO4/APOLD1/KRT34/E2F8/LIF/SOX4/CDKN2B/E2F7/SLC4A7/MYO6/F2RL1/ITGA2/IL1A/AKR1C1/KRT19/NRP1/XDH/BMP2/C1GALT1/PLAAT4/SAV1/DLL1/RARB/STC1/PPL/IL1B/CYP26B1/ROS1/NDP/EDNRB/WNT7B
GO:1901681	MF	GO:1901681	sulfur compound binding	87	0.315501	1.43723	0.0296882	0.0296882	0.399263	876	tags=32%, list=16%, signal=28%	RSPO2/SAA1/CCN5/COL5A3/VTN/SLIT3/LIPC/FGF20/ANOS1/TPK1/COMP/FGF1/RTN4RL1/ACP5/HS3ST5/SERPINE2/PRELP/APOE/ADAMTS15/ECM2/COL5A1/PGF/RSPO4/CCN2/COLQ/THBS1/OGDH/FST
GO:0071222	BP	GO:0071222	cellular response to lipopolysaccharide	60	-0.341543	-1.49196	0.0296943	0.0296943	0.399263	309	tags=15%, list=6%, signal=14%	TLR2/ABCA1/CASP1/IL1A/IL6/IL1B/CXCL8/EDNRB/CSF2
GO:0072236	BP	GO:0072236	metanephric loop of Henle development	3	-0.857494	-1.5925	0.0297037	0.0297037	0.399263	6	tags=100%, list=0%, signal=100%	PKD2/WNT7B
GO:0071371	BP	GO:0071371	cellular response to gonadotropin stimulus	6	0.700904	1.6325	0.0300695	0.0300695	0.40243	694	tags=50%, list=13%, signal=44%	CYP1B1/INHBA/EDN1
GO:0071503	BP	GO:0071503	response to heparin	4	-0.78308	-1.60861	0.0301334	0.0301334	0.40243	1205	tags=100%, list=22%, signal=78%	EGR1/SOX9/SFRP1
GO:0071504	BP	GO:0071504	cellular response to heparin	4	-0.78308	-1.60861	0.0301334	0.0301334	0.40243	1205	tags=100%, list=22%, signal=78%	EGR1/SOX9/SFRP1
GO:1905952	BP	GO:1905952	regulation of lipid localization	48	-0.36896	-1.53742	0.0301496	0.0301496	0.40243	438	tags=23%, list=8%, signal=21%	ACACB/ABCA1/ACSL5/IL1A/C3/ABCA7/MAP2K6/IL6/MYB/NTSR1/IL1B
GO:0003338	BP	GO:0003338	metanephros morphogenesis	10	-0.633403	-1.73718	0.0302031	0.0302031	0.40243	719	tags=50%, list=13%, signal=44%	SOX9/LIF/FMN1/KIF26B/WNT7B
GO:0090329	BP	GO:0090329	regulation of DNA-templated DNA replication	11	-0.582873	-1.64996	0.0302031	0.0302031	0.40243	1140	tags=73%, list=21%, signal=58%	MCM7/DBF4/SLFN11/MCM2/FBXO5/E2F8/E2F7/DACH1
GO:0001885	BP	GO:0001885	endothelial cell development	21	-0.470401	-1.59669	0.030458	0.030458	0.405237	510	tags=33%, list=9%, signal=30%	RAP2C/CLDN1/ROBO4/F2RL1/STC1/IL1B/EDNRB
GO:0001755	BP	GO:0001755	neural crest cell migration	16	-0.509829	-1.62945	0.03056	0.03056	0.405682	550	tags=38%, list=10%, signal=34%	SEMA3A/SEMA4D/NRP1/KITLG/SEMA6D/EDNRB
GO:0032351	BP	GO:0032351	negative regulation of hormone metabolic process	6	-0.694273	-1.61134	0.0305801	0.0305801	0.405682	1374	tags=83%, list=25%, signal=63%	ATP1A1/PDE8B/AKR1C3/CYP27B1/BMP2
GO:0086009	BP	GO:0086009	membrane repolarization	18	0.507687	1.6444	0.0306534	0.0306534	0.405763	637	tags=33%, list=12%, signal=30%	KCND3/CAV3/AKAP6/GJA5/SCN1B/SNTA1
GO:0019953	BP	GO:0019953	sexual reproduction	240	-0.24083	-1.33136	0.0306749	0.0306749	0.405763	1204	tags=30%, list=22%, signal=24%	MCM8/NCAPD2/PAQR5/EHMT2/BCL2/BMP4/GNPDA1/ERCC4/NDC1/RAD51B/SMARCA2/MTOR/GMCL1/FUT10/DMC1/PRDM1/TCFL5/CLOCK/ADAMTS1/PSMC3IP/SYCP2/EREG/RACGAP1/RAI14/SPAG1/BNC1/DNMT3A/STAG3/SPA17/EXO1/CDC25C/TDRD9/ATP8B3/MDK/SOX9/SMC4/NUF2/BCL2L11/FBXO5/SPAG16/OVCH2/ANKLE1/NR2F2/PLAT/CREB3L4/KATNAL1/ASPM/CFAP44/MCMDC2/HMGB2/DPY19L2/PTN/RGS2/CCNE2/LIF/PTX3/XRCC2/OSGIN2/PLEKHA1/GALNT3/ACE/IL1A/SPIN4/SELENOP/IQCN/BRM…
GO:0014722	BP	GO:0014722	regulation of skeletal muscle contraction by calcium ion signaling	3	0.844388	1.57217	0.0308775	0.0308775	0.407854	864	tags=100%, list=16%, signal=84%	CASQ1/PRKD1/DMPK
GO:0007283	BP	GO:0007283	spermatogenesis	122	-0.283212	-1.41685	0.0309707	0.0309707	0.408016	1619	tags=40%, list=29%, signal=29%	YBX3/SEPTIN6/HOXA9/HERC4/DNHD1/NPHP1/DAZAP1/CCDC136/PITHD1/LRRK2/FANCG/TTC12/ATP2B4/C3orf62/H2AX/EHMT2/NDC1/SMARCA2/GMCL1/DMC1/TCFL5/CLOCK/RACGAP1/RAI14/BNC1/DNMT3A/SPA17/CDC25C/TDRD9/SOX9/BCL2L11/SPAG16/CREB3L4/KATNAL1/ASPM/CFAP44/HMGB2/DPY19L2/RGS2/PLEKHA1/GALNT3/ACE/IL1A/IQCN/BRME1/CLDN11/TDRD12/CYP26B1/ROS1
GO:0140375	MF	GO:0140375	immune receptor activity	19	0.520578	1.71829	0.0309789	0.0309789	0.408016	528	tags=42%, list=10%, signal=38%	CSF2RB/IL21R/IL7R/CD4/CRLF1/GPR17/KLRD1/GHR
GO:0071855	MF	GO:0071855	neuropeptide receptor binding	6	0.698172	1.62613	0.031215	0.031215	0.40965	694	tags=67%, list=13%, signal=58%	MRAP2/GNAO1/KISS1/EDN1
GO:0016860	MF	GO:0016860	intramolecular oxidoreductase activity	18	0.506896	1.64184	0.0312372	0.0312372	0.40965	522	tags=28%, list=9%, signal=25%	GSTA1/ENOX1/PTGES/ECH1/ENOPH1
GO:0004867	MF	GO:0004867	serine-type endopeptidase inhibitor activity	18	0.506501	1.64056	0.0312372	0.0312372	0.40965	597	tags=50%, list=11%, signal=45%	ITIH3/WFDC1/AGT/ANOS1/SERPINE2/SERPINH1/A2M/CRIM1/ITIH5
GO:0046982	MF	GO:0046982	protein heterodimerization activity	100	-0.292643	-1.40131	0.0315951	0.0315951	0.410509	739	tags=21%, list=13%, signal=19%	ERBB3/MIGA1/H2BC11/H4C8/BHLHE40/H2AC6/H2BC5/H3C10/H2AC11/H2BC4/RALGAPA2/H2AC8/BDKRB2/TLR6/H2BC8/ADRA2A/H2BC18/H2BC21/H2BC9/H2BC17/H4C9
GO:0033743	MF	GO:0033743	peptide-methionine (R)-S-oxide reductase activity	4	0.775127	1.55623	0.0316677	0.0316677	0.410509	1248	tags=100%, list=23%, signal=78%	MSRB1/MSRB3/MSRB2/TXN2
GO:0048568	BP	GO:0048568	embryonic organ development	133	-0.277542	-1.40001	0.0317295	0.0317295	0.410509	985	tags=26%, list=18%, signal=22%	TGFBR2/PLS1/PRDM1/SMAD3/EGFR/PDGFRA/PBX2/DLG1/RDH10/SOX11/OSR1/SOX9/INSIG1/NR2F2/SH2B3/EFEMP1/E2F8/LIF/NES/E2F7/MYO6/RUNX2/KRT19/ITGA8/KITLG/TBX6/DLL1/SPINT1/RARB/VANGL2/CXCL8/RSPO3/WNT7B/CSF2
GO:0046427	BP	GO:0046427	positive regulation of receptor signaling pathway via JAK-STAT	9	0.641734	1.68044	0.0319565	0.0319565	0.410509	528	tags=56%, list=10%, signal=50%	CYP1B1/IL7R/AGT/HES1/GHR
GO:1902667	BP	GO:1902667	regulation of axon guidance	4	-0.780369	-1.60304	0.0319565	0.0319565	0.410509	1220	tags=100%, list=22%, signal=78%	ROBO3/SLIT2/NRP1
GO:0030837	BP	GO:0030837	negative regulation of actin filament polymerization	20	0.493336	1.65859	0.0320552	0.0320552	0.410509	387	tags=25%, list=7%, signal=23%	KANK4/TMOD1/CARMIL2/RDX/LMOD1
GO:0097677	MF	GO:0097677	STAT family protein binding	5	-0.752376	-1.65009	0.0321719	0.0321719	0.410509	606	tags=60%, list=11%, signal=53%	PARP9/DTX3L/H2BC9
GO:0001991	BP	GO:0001991	regulation of systemic arterial blood pressure by circulatory renin-angiotensin	5	-0.752309	-1.64994	0.0321719	0.0321719	0.410509	322	tags=60%, list=6%, signal=57%	F2RL1/ACE/EDNRB
GO:0055059	BP	GO:0055059	asymmetric neuroblast division	5	-0.751423	-1.648	0.0321719	0.0321719	0.410509	15	tags=40%, list=0%, signal=40%	ARHGEF2/FGF13
GO:0048512	BP	GO:0048512	circadian behavior	15	-0.52764	-1.6374	0.0321719	0.0321719	0.410509	760	tags=40%, list=14%, signal=35%	MTOR/NR1D2/EGR1/CIART/PER3/CSF2
GO:0002548	BP	GO:0002548	monocyte chemotaxis	15	-0.526662	-1.63437	0.0321719	0.0321719	0.410509	794	tags=53%, list=14%, signal=46%	HMGB1/MOSPD2/CCN3/CCL2/TNFSF18/CXCL12/IL6/CCL7
GO:0001999	BP	GO:0001999	renal response to blood flow involved in circulatory renin-angiotensin regulation of systemic arterial blood pressure	3	-0.852378	-1.583	0.032195	0.032195	0.410509	322	tags=100%, list=6%, signal=94%	F2RL1/EDNRB
GO:0002001	BP	GO:0002001	renin secretion into blood stream	3	-0.852378	-1.583	0.032195	0.032195	0.410509	322	tags=100%, list=6%, signal=94%	F2RL1/EDNRB
GO:0070487	BP	GO:0070487	monocyte aggregation	3	-0.851184	-1.58078	0.032195	0.032195	0.410509	93	tags=100%, list=2%, signal=98%	HAS2/IL1B
GO:0072044	BP	GO:0072044	collecting duct development	3	-0.851059	-1.58055	0.032195	0.032195	0.410509	6	tags=100%, list=0%, signal=100%	PKD1/WNT7B
GO:0072205	BP	GO:0072205	metanephric collecting duct development	3	-0.851059	-1.58055	0.032195	0.032195	0.410509	6	tags=100%, list=0%, signal=100%	PKD1/WNT7B
GO:0031256	CC	GO:0031256	leading edge membrane	59	-0.335947	-1.45505	0.0322002	0.0322002	0.410509	552	tags=20%, list=10%, signal=19%	VEZT/SYNE2/GRIA1/MYO6/PLEKHA1/DOCK8/ITGA8/ABCA7/MAPT/ADGRE2/PLEK/FGR
GO:0071248	BP	GO:0071248	cellular response to metal ion	63	0.344978	1.49776	0.0322366	0.0322366	0.410509	850	tags=27%, list=15%, signal=23%	KCNQ3/FABP4/SYT15/SYT5/KCNH1/HSD17B1/SMPD3/UCP2/MEF2C/NEK7/CAMK2D/LGMN/EDN1/TSPO/MAP1LC3A/PRKAA2/RYR3
GO:0046885	BP	GO:0046885	regulation of hormone biosynthetic process	10	-0.63099	-1.73056	0.0323971	0.0323971	0.410509	1641	tags=90%, list=30%, signal=63%	CLCN2/NR3C1/H6PD/ADM/ATP1A1/PDE8B/EGR1/CYP27B1/BMP2
GO:1904894	BP	GO:1904894	positive regulation of receptor signaling pathway via STAT	11	0.589975	1.65381	0.0324222	0.0324222	0.410509	528	tags=45%, list=10%, signal=41%	CYP1B1/IL7R/AGT/HES1/GHR
GO:0005751	CC	GO:0005751	mitochondrial respiratory chain complex IV	11	0.589864	1.6535	0.0324222	0.0324222	0.410509	2277	tags=100%, list=41%, signal=59%	C15orf48/MTCO2P12/COX8A/COX7A2/COX7A1/COX6A1/NDUFA4/COX7B/COX6C/COX7C/COX2
GO:0045277	CC	GO:0045277	respiratory chain complex IV	11	0.589864	1.6535	0.0324222	0.0324222	0.410509	2277	tags=100%, list=41%, signal=59%	C15orf48/MTCO2P12/COX8A/COX7A2/COX7A1/COX6A1/NDUFA4/COX7B/COX6C/COX7C/COX2
GO:0048565	BP	GO:0048565	digestive tract development	35	-0.416455	-1.60423	0.0324312	0.0324312	0.410509	1372	tags=49%, list=25%, signal=37%	YIPF6/PDGFC/TYMS/BCL2/HOXA13/PRDM1/SMAD3/EGFR/PDGFRA/SOX11/SOX9/C1GALT1/SAV1/SFRP1/RARB/CXCL8/EDNRB
GO:0042180	BP	GO:0042180	cellular ketone metabolic process	58	-0.349763	-1.5118	0.0325596	0.0325596	0.410509	756	tags=28%, list=14%, signal=24%	RDH10/STARD4/EGR1/AKR1C3/SOX9/INSIG1/ELOVL5/SLC7A11/NQO1/ACACB/SREBF1/AKR1C1/BMP2/PTGS2/IL1B/EDNRB
GO:0008137	MF	GO:0008137	NADH dehydrogenase (ubiquinone) activity	20	0.492179	1.6547	0.0326225	0.0326225	0.410509	2061	tags=80%, list=37%, signal=50%	NDUFB2/NDUFB7/NDUFS4/NDUFA8/NDUFA2/NDUFS5/NDUFA12/NDUFC1/NDUFS6/NDUFB8/NDUFA4/NDUFA1/NDUFA3/NDUFB1/NDUFB6/NDUFA6
GO:0071277	BP	GO:0071277	cellular response to calcium ion	28	0.423115	1.5395	0.0326225	0.0326225	0.410509	850	tags=36%, list=15%, signal=30%	KCNQ3/SYT15/SYT5/KCNH1/MEF2C/CAMK2D/LGMN/EDN1/PRKAA2/RYR3
GO:0098636	CC	GO:0098636	protein complex involved in cell adhesion	21	-0.467512	-1.58689	0.0326705	0.0326705	0.410509	447	tags=38%, list=8%, signal=35%	PLAU/ITGA7/ITGA2/NID1/ITGB4/MMRN2/ITGA8/ITGB7
GO:0016405	MF	GO:0016405	CoA-ligase activity	7	-0.695182	-1.70133	0.0327395	0.0327395	0.410509	939	tags=57%, list=17%, signal=48%	ACSL3/ACSS3/ACSL5/SLC27A2
GO:0031401	BP	GO:0031401	positive regulation of protein modification process	274	-0.225765	-1.27141	0.0327489	0.0327489	0.410509	1004	tags=23%, list=18%, signal=19%	CEP295/EZH2/TGFBR2/PARP14/ZFP91/EGFR/DCUN1D3/GPRC5B/TPX2/FANCI/EREG/CDON/CD44/MAP3K5/PELI2/XIAP/ERBB3/XRCC5/TLR3/EGR1/SOX9/HUWE1/SQSTM1/LRRK1/IQGAP3/PARP9/IFNE/WDFY2/CDCA8/SEMA4D/ARRDC3/RAP2C/NRG1/UBQLN1/LIF/SOX4/TRIM6/RELN/TNFSF18/FAXDC2/NIBAN1/ALG10B/FAM20A/RAP2B/ACE/C3/EPHA4/HGF/NRP1/KITLG/BMP2/MAP2K6/TLR6/IL6/PTGS2/ADRA2A/TNFSF15/IL1B/PDGFD/EDNRB/RGCC/CSF2
GO:0010623	BP	GO:0010623	programmed cell death involved in cell development	12	-0.576674	-1.68373	0.0328089	0.0328089	0.410509	1215	tags=58%, list=22%, signal=46%	FGF2/BCL2/PRKDC/SYCP2/IL1A/KITLG/IL1B
GO:0050982	BP	GO:0050982	detection of mechanical stimulus	15	-0.526416	-1.6336	0.0328089	0.0328089	0.410509	464	tags=40%, list=8%, signal=37%	JUP/SCN9A/ITGA2/CXCL12/TRPA1/SCN1A
GO:0032965	BP	GO:0032965	regulation of collagen biosynthetic process	15	-0.525011	-1.62924	0.0328089	0.0328089	0.410509	310	tags=33%, list=6%, signal=32%	CIITA/ITGA2/IL6/MYB/RGCC
GO:0030889	BP	GO:0030889	negative regulation of B cell proliferation	3	-0.849215	-1.57713	0.0328201	0.0328201	0.410509	198	tags=100%, list=4%, signal=96%	INPP5D/TNFRSF21
GO:0008285	BP	GO:0008285	negative regulation of cell population proliferation	289	-0.228032	-1.29379	0.0328275	0.0328275	0.410509	632	tags=18%, list=11%, signal=16%	IRF1/NR2F2/BAG5/SH2B3/H2AC6/CDK6/SEMA3A/CCL2/SEMA4D/CYP27B1/PER2/PTN/LIF/SOX4/CDKN2B/NR2F1/TFAP4/E2F7/TLR2/BNIPL/H2AC8/DLL4/IL1A/RARRES1/MMRN2/EPHA4/SKAP2/NRP1/TBX6/XDH/BMP2/PLAAT4/INPP5D/SEMA6D/SAV1/DLL1/MAP2/IL6/SPINT1/RIPPLY3/SFRP1/PTGS2/RARB/TNFRSF21/IL1B/GDF5/MSTN/CXCL8/DACH1/FGF13/RGCC
GO:0019207	MF	GO:0019207	kinase regulator activity	79	-0.324107	-1.48652	0.0329614	0.0329614	0.411621	1172	tags=33%, list=21%, signal=26%	GSKIP/HBEGF/GPRC5A/DBF4/PARP16/TGFBR2/SOCS5/CCNK/EGFR/GPRC5B/EREG/CCNL1/ERBB3/GMFB/CIT/CCNG2/PRKAR2B/NRG1/CCNE2/RAC2/CDKN2B/PKIA/SOCS6/FAM20A/BMP2/RGCC
GO:0098839	CC	GO:0098839	postsynaptic density membrane	31	-0.424969	-1.56432	0.0331602	0.0331602	0.41315	807	tags=35%, list=15%, signal=30%	DLG1/PLPPR4/NLGN4X/CLSTN3/GRIA1/EPHA4/ITGA8/LIN7A/ADRA2A/RGS7BP/GRIA4
GO:1902679	BP	GO:1902679	negative regulation of RNA biosynthetic process	420	-0.21049	-1.24883	0.033225	0.033225	0.41315	1647	tags=38%, list=30%, signal=29%	YAP1/NR1D1/MAGEF1/MIDEAS/RBBP8/SCAI/PRDM5/MECOM/YBX3/GLIS3/NR3C1/LDB2/NFIX/PRDM8/TRO/ZNF224/IRF2BP2/SP3/PHF10/SREBF2/PARP1/POU6F1/ZFP90/ZNF3/SUZ12/KDM1B/NSD2/CBX2/RUNX1T1/MYC/ARK2N/PER1/STAT6/RFX5/ATF2/AEBP1/PRRX1/ZHX1/HMGA1/OTUD7B/TLE4/TRIM33/DICER1/ZNF589/ZNF239/STRAP/HHEX/SMURF2/TAF1/PURA/ZNF785/TRERF1/ZNF587B/ZBTB18/ZBTB14/ZNF749/HNRNPU/ZNF557/EHMT2/PDCD4/DDX5/GCFC2/TGIF2/BMP4/RFX3/ZNF268/DNM…
GO:0036294	BP	GO:0036294	cellular response to decreased oxygen levels	58	-0.347706	-1.50291	0.0332275	0.0332275	0.41315	288	tags=14%, list=5%, signal=13%	PMAIP1/BNIP3L/EPHA4/SFRP1/PTGS2/STC1/NDP/RGCC
GO:0007610	BP	GO:0007610	behavior	177	-0.257031	-1.34765	0.0333067	0.0333067	0.41315	520	tags=15%, list=9%, signal=14%	ARRDC3/CIART/GRIA1/ITPR3/TTC21B/PTN/RELN/SCN9A/TLR2/CXCL12/ACE/EPHA4/SELENOP/ITGA8/ABCA7/MAPT/PREX2/PER3/PTGS2/NTSR1/GRM6/SCN1A/NDP/DACH1/FGF13/EDNRB/CSF2
GO:0031399	BP	GO:0031399	regulation of protein modification process	458	-0.204795	-1.23153	0.0333095	0.0333095	0.41315	1224	tags=26%, list=22%, signal=22%	FBXW7/FGF2/UBA2/SLIT2/EHMT2/PSRC1/SASH1/PDCD4/BCL2/GSKIP/STAT2/BMP4/HBEGF/ERRFI1/GPRC5A/SMYD3/MST1/CBLB/SNX9/NFYA/MTOR/CEP295/EZH2/PRKDC/TGFBR2/PARP14/ZFP91/SOCS5/CCNK/EGFR/DCUN1D3/GPRC5B/TPX2/DUSP16/FANCI/EREG/CDON/CD44/PTPRQ/MAP3K5/MAD2L1/PELI2/XIAP/CDC25C/EEF2K/ERBB3/XRCC5/TLR3/EGR1/SOX9/HUWE1/SQSTM1/OTUD4/FBXO5/LRRK1/IQGAP3/NR2F2/ACER2/BAG5/SH3GL2/ITPKB/CCNG2/PARP9/IFNE/WDFY2/PRKAR2B/DTX3L/CD…
GO:0007519	BP	GO:0007519	skeletal muscle tissue development	61	0.356022	1.52118	0.0335027	0.0335027	0.414984	328	tags=18%, list=6%, signal=17%	COL19A1/ANKRD1/ELN/MYOM1/EGR2/MYOZ1/HSD17B1/WNT10B/MEF2C/CASQ1/EPHB1
GO:0051414	BP	GO:0051414	response to cortisol	5	0.762331	1.65324	0.0337572	0.0337572	0.417232	599	tags=60%, list=11%, signal=54%	CYP1B1/SLIT3/IGFBP7
GO:1903311	BP	GO:1903311	regulation of mRNA metabolic process	94	-0.304369	-1.44675	0.0337989	0.0337989	0.417232	2582	tags=79%, list=47%, signal=43%	AHCYL1/APEX1/RBM39/TRA2B/PAPOLA/NCBP2/CNOT9/SAFB/HSPA8/NCBP1/SECISBP2/SERBP1/SAMD4B/PAIP1/LARP1/BAG4/HNRNPA2B1/SRSF7/SUPT6H/NPM1/RBM25/DIS3/HNRNPK/KHDRBS1/RBMXL1/DCP1A/PRKCD/PUM1/DHX9/HNRNPC/ZFP36/RBM8A/TRA2A/HNRNPD/CDC73/MOV10/SRRM1/SF1/TNRC6B/SRSF9/ZC3HAV1/AGO2/CAPRIN1/NUP98/SRSF6/SON/METTL14/RBFOX2/PNPT1/RBM15/QKI/THRAP3/SRSF10/NCL/YBX3/RBMX/ZC3H14/DAZAP1/DCP2/TENT5A/CELF2/FMR1/TIA1/WTAP/HNRNP…
GO:0071542	BP	GO:0071542	dopaminergic neuron differentiation	7	0.667076	1.62733	0.033821	0.033821	0.417232	244	tags=29%, list=4%, signal=27%	RSPO2/FGF20
GO:0002275	BP	GO:0002275	myeloid cell activation involved in immune response	14	-0.550449	-1.68288	0.0340109	0.0340109	0.417682	409	tags=29%, list=7%, signal=27%	RAC2/F2RL1/ADGRE2/FGR
GO:0046456	BP	GO:0046456	icosanoid biosynthetic process	12	-0.575273	-1.67964	0.034083	0.034083	0.417682	722	tags=50%, list=13%, signal=44%	GGT5/AKR1C3/CASP1/PTGS1/PTGS2/IL1B
GO:0001781	BP	GO:0001781	neutrophil apoptotic process	5	-0.745658	-1.63536	0.034083	0.034083	0.417682	655	tags=60%, list=12%, signal=53%	SLC7A11/ITPKB/IL6
GO:0140097	MF	GO:0140097	catalytic activity, acting on DNA	68	-0.333385	-1.49279	0.0341097	0.0341097	0.417682	2012	tags=63%, list=36%, signal=41%	TOP1/MSH6/EP400/CHD6/RAD51D/MCM9/LIG4/DFFB/XRCC1/RBBP8/WRNIP1/DNASE1/N4BP2/MRE11/MCM3/G3BP1/DCLRE1B/DICER1/TTF2/POLD3/ASCC3/HLTF/MCM8/REV3L/MCM7/TEP1/DNMT1/ERCC4/RAD51B/SMARCA2/DCLRE1A/DMC1/CHD3/DNMT3B/DNMT3A/EXO1/XRCC5/POLA1/RECQL4/NEIL1/MCM2/ANKLE1/XRCC2
GO:0098609	BP	GO:0098609	cell-cell adhesion	247	-0.227235	-1.25868	0.0341495	0.0341495	0.417682	1070	tags=29%, list=19%, signal=24%	CBLB/SMARCA2/CEACAM19/RIPOR2/MTOR/GFUS/CD83/TGFBR2/CELSR2/LPP/SOCS5/PCDHGB7/EGFR/PDGFRA/EMILIN2/BTN2A2/LAMB1/CDON/CD44/DLG1/HMGB1/PPP3CA/NLGN4X/MDK/SOX9/PCDHGB6/CCN3/SLC7A11/IRF1/HLA-DPA1/SH2B3/ITPKB/LAMA3/ALOX12/VEZT/COL14A1/CCL2/SEMA4D/FLRT3/CLSTN3/CLDN1/ROBO4/EGR3/JUP/LAG3/SOX4/RAC2/ITGA7/TNFSF18/SOCS6/CORO1A/ITGA2/CXCL12/DOCK8/RAP2B/IL1A/ITGA8/KITLG/BMP2/PCDH10/KIF26B/IL6/CLDN11/TNFRSF21/HAS2…
GO:0048246	BP	GO:0048246	macrophage chemotaxis	13	-0.5596	-1.66581	0.0341699	0.0341699	0.417682	724	tags=54%, list=13%, signal=47%	MDK/CCL2/TNFSF18/C5/MTUS1/MSTN/EDNRB
GO:0006636	BP	GO:0006636	unsaturated fatty acid biosynthetic process	18	-0.494061	-1.63308	0.0342681	0.0342681	0.417682	721	tags=44%, list=13%, signal=39%	AKR1C3/ELOVL5/FADS2/ALOX12/PTGS1/SCD/PTGS2/IL1B
GO:0050795	BP	GO:0050795	regulation of behavior	18	-0.494057	-1.63307	0.0342681	0.0342681	0.417682	1024	tags=44%, list=18%, signal=36%	MTOR/MC1R/MDK/ARRDC3/TTC21B/RELN/PER3/CSF2
GO:0046626	BP	GO:0046626	regulation of insulin receptor signaling pathway	18	-0.494032	-1.63298	0.0342681	0.0342681	0.417682	107	tags=17%, list=2%, signal=16%	PTPRE/IL1B/MSTN
GO:0140059	BP	GO:0140059	dendrite arborization	4	-0.777827	-1.59782	0.0343912	0.0343912	0.418069	550	tags=75%, list=10%, signal=68%	SEMA3A/PTN/NRP1
GO:1903430	BP	GO:1903430	negative regulation of cell maturation	4	-0.77757	-1.59729	0.0343912	0.0343912	0.418069	221	tags=50%, list=4%, signal=48%	TBX6/EDNRB
GO:0022600	BP	GO:0022600	digestive system process	21	-0.463395	-1.57291	0.0345735	0.0345735	0.418179	976	tags=48%, list=18%, signal=39%	PLS1/CHRM3/EPB41/PPP3CA/MDK/SOX9/SLC22A5/AKR1C1/WNK4/ADRA2A
GO:0140374	BP	GO:0140374	antiviral innate immune response	14	-0.547233	-1.67305	0.0346466	0.0346466	0.418179	477	tags=36%, list=9%, signal=33%	IFIT2/TRIM6/IFIT1/MX1/ZDHHC11
GO:0045132	BP	GO:0045132	meiotic chromosome segregation	24	-0.442281	-1.53284	0.0346466	0.0346466	0.418179	1604	tags=58%, list=29%, signal=42%	MRE11/CCNB2/ATM/EHMT2/NDC1/DMC1/PSMC3IP/SYCP2/STAG3/SMC4/NUF2/FBXO5/ASPM/CCNE2
GO:0051783	BP	GO:0051783	regulation of nuclear division	49	-0.364186	-1.53682	0.0346706	0.0346706	0.418179	1145	tags=35%, list=21%, signal=28%	BMP4/CUL9/HOXA13/KNTC1/EREG/MAD2L1/CDC25C/NUF2/FBXO5/DLGAP5/CDCA8/LIF/IL1A/PDE3A/NUSAP1/IL1B/RGCC
GO:0045840	BP	GO:0045840	positive regulation of mitotic nuclear division	17	-0.517973	-1.68685	0.0346719	0.0346719	0.418179	259	tags=41%, list=5%, signal=39%	HOXA13/EREG/DLGAP5/IL1A/NUSAP1/IL1B/RGCC
GO:0046903	BP	GO:0046903	secretion	277	-0.233394	-1.31767	0.0347045	0.0347045	0.418179	459	tags=14%, list=8%, signal=14%	IER3IP1/PER2/RAB8B/LIF/SOX4/RAC2/GIPR/SREBF1/MYO6/CORO1A/F2RL1/TLR2/ABCA1/CXCL12/FER1L4/ACE/IL1A/SNCAIP/XDH/BMP2/ADGRE2/MAP2K6/WNK4/BDKRB2/IL6/SFRP1/PTGS2/LIN7A/ADRA2A/MYB/NTSR1/STC1/RAB27B/PLEK/IL1B/FGR/EDNRB/RGCC/CSF2
GO:2000425	BP	GO:2000425	regulation of apoptotic cell clearance	5	-0.74334	-1.63027	0.03472	0.03472	0.418179	794	tags=80%, list=14%, signal=69%	HMGB1/CCL2/C3/ABCA7
GO:0009205	BP	GO:0009205	purine ribonucleoside triphosphate metabolic process	68	0.340268	1.48803	0.0348431	0.0348431	0.419111	2370	tags=69%, list=43%, signal=40%	ATP5PB/ATP5IF1/NME3/MYH3/TSPO/NDUFB2/LIPA/NUDT2/NDUFB7/NDUFS4/ATP5F1E/NDUFA8/NDUFAB1/ATP5MF/FIS1/NDUFA2/ATP1B1/NDUFS5/ANTKMT/BAD/NDUFA12/NDUFC1/ATP5MC1/NDUFS6/ATP5MJ/NDUFB11/NDUFB8/ATP5F1D/ATPSCKMT/SPHK2/ITPA/ATP5PO/NDUFA1/ATP5PF/NDUFA3/NDUFB1/ATP5MK/ATP5ME/RAB23/NDUFB6/NDUFA6/ATP5MG/TGFB1/SDHB/DNAJC30/NDUFB3/ATP5MC2
GO:0032994	CC	GO:0032994	protein-lipid complex	6	0.690312	1.60783	0.0352241	0.0352241	0.42203	458	tags=50%, list=8%, signal=46%	SAA1/LIPC/APOE
GO:0034358	CC	GO:0034358	plasma lipoprotein particle	6	0.690312	1.60783	0.0352241	0.0352241	0.42203	458	tags=50%, list=8%, signal=46%	SAA1/LIPC/APOE
GO:1990777	CC	GO:1990777	lipoprotein particle	6	0.690312	1.60783	0.0352241	0.0352241	0.42203	458	tags=50%, list=8%, signal=46%	SAA1/LIPC/APOE
GO:0009060	BP	GO:0009060	aerobic respiration	88	0.321537	1.47239	0.0352964	0.0352964	0.422081	2389	tags=74%, list=43%, signal=43%	MTCO2P12/ATP5PB/NUPR1/OGDH/CHCHD10/NDUFB2/NDUFB7/COX8A/NDUFS4/ATP5F1E/NDUFA8/RHOA/NDUFAB1/ATP5MF/PDHB/NDUFA2/SLC25A33/COX7A2/COX7A1/NDUFS5/MRPS36/ANTKMT/UQCC2/SDHAF2/UQCR10/COX6A1/NDUFA12/NDUFC1/NDUFS6/NDUFB11/DGUOK/FXN/UQCRHL/NDUFB8/NDUFA4/ATP5F1D/ARL2/DLAT/ATPSCKMT/ATP5PO/NDUFA1/COX7B/ATP5PF/NDUFA3/NDUFB1/NOP53/ME3/ATP5ME/PARK7/COX6C/UQCRQ/COX7C/NDUFB6/NDUFA6/CHCHD2/UQCRH/ATP5MG/IDH3G/SIRT3/SDH…
GO:0008430	MF	GO:0008430	selenium binding	3	-0.844409	-1.5682	0.0353207	0.0353207	0.422081	237	tags=100%, list=4%, signal=96%	SELENOP/DIO2
GO:0043230	CC	GO:0043230	extracellular organelle	690	-0.19225	-1.19593	0.035931	0.035931	0.425527	677	tags=14%, list=12%, signal=14%	AASDHPPT/SNX18/H4C8/CAPN7/YWHAZ/GIPC2/PLAT/COL12A1/LOXL4/LAMA4/CPD/GUSB/LAMA3/SLC22A5/H2AC6/ALOX12/GSR/EFEMP1/REXO5/PATJ/PRKAR2B/PLSCR1/KHK/EML5/MXRA5/RAP2C/H2BC5/SYNE2/ROBO4/JUP/H3C10/PLAU/GNG2/FTL/RAB8B/SEC14L2/RAC2/TMEM38A/PYGL/AMY2B/MYO6/CORO1A/C5/GDPD3/H2AC11/NIBAN1/ALDH1A1/H2BC4/CREB5/FAM20A/PLEKHA1/H2AC8/GALNT3/CXCL12/PTGS1/RAP2B/ACE/C1RL/NID1/FUT2/ITGB4/RARRES1/AKR1C1/MMRN2/KRT19/C3/SELEN…
GO:0065010	CC	GO:0065010	extracellular membrane-bounded organelle	690	-0.19225	-1.19593	0.035931	0.035931	0.425527	677	tags=14%, list=12%, signal=14%	AASDHPPT/SNX18/H4C8/CAPN7/YWHAZ/GIPC2/PLAT/COL12A1/LOXL4/LAMA4/CPD/GUSB/LAMA3/SLC22A5/H2AC6/ALOX12/GSR/EFEMP1/REXO5/PATJ/PRKAR2B/PLSCR1/KHK/EML5/MXRA5/RAP2C/H2BC5/SYNE2/ROBO4/JUP/H3C10/PLAU/GNG2/FTL/RAB8B/SEC14L2/RAC2/TMEM38A/PYGL/AMY2B/MYO6/CORO1A/C5/GDPD3/H2AC11/NIBAN1/ALDH1A1/H2BC4/CREB5/FAM20A/PLEKHA1/H2AC8/GALNT3/CXCL12/PTGS1/RAP2B/ACE/C1RL/NID1/FUT2/ITGB4/RARRES1/AKR1C1/MMRN2/KRT19/C3/SELEN…
GO:1903561	CC	GO:1903561	extracellular vesicle	690	-0.19225	-1.19593	0.035931	0.035931	0.425527	677	tags=14%, list=12%, signal=14%	AASDHPPT/SNX18/H4C8/CAPN7/YWHAZ/GIPC2/PLAT/COL12A1/LOXL4/LAMA4/CPD/GUSB/LAMA3/SLC22A5/H2AC6/ALOX12/GSR/EFEMP1/REXO5/PATJ/PRKAR2B/PLSCR1/KHK/EML5/MXRA5/RAP2C/H2BC5/SYNE2/ROBO4/JUP/H3C10/PLAU/GNG2/FTL/RAB8B/SEC14L2/RAC2/TMEM38A/PYGL/AMY2B/MYO6/CORO1A/C5/GDPD3/H2AC11/NIBAN1/ALDH1A1/H2BC4/CREB5/FAM20A/PLEKHA1/H2AC8/GALNT3/CXCL12/PTGS1/RAP2B/ACE/C1RL/NID1/FUT2/ITGB4/RARRES1/AKR1C1/MMRN2/KRT19/C3/SELEN…
GO:0005747	CC	GO:0005747	mitochondrial respiratory chain complex I	23	0.486562	1.71566	0.0360717	0.0360717	0.425527	2514	tags=91%, list=45%, signal=50%	NDUFB2/NDUFB7/NDUFS4/NDUFA8/NDUFAB1/NDUFA2/NDUFS5/NDUFA12/NDUFC1/NDUFS6/NDUFB11/NDUFB8/NDUFA4/NDUFA1/NDUFA3/NDUFB1/NDUFB6/NDUFA6/NDUFB3/NDUFAF1/NDUFA5
GO:0030964	CC	GO:0030964	NADH dehydrogenase complex	23	0.486562	1.71566	0.0360717	0.0360717	0.425527	2514	tags=91%, list=45%, signal=50%	NDUFB2/NDUFB7/NDUFS4/NDUFA8/NDUFAB1/NDUFA2/NDUFS5/NDUFA12/NDUFC1/NDUFS6/NDUFB11/NDUFB8/NDUFA4/NDUFA1/NDUFA3/NDUFB1/NDUFB6/NDUFA6/NDUFB3/NDUFAF1/NDUFA5
GO:0045271	CC	GO:0045271	respiratory chain complex I	23	0.486562	1.71566	0.0360717	0.0360717	0.425527	2514	tags=91%, list=45%, signal=50%	NDUFB2/NDUFB7/NDUFS4/NDUFA8/NDUFAB1/NDUFA2/NDUFS5/NDUFA12/NDUFC1/NDUFS6/NDUFB11/NDUFB8/NDUFA4/NDUFA1/NDUFA3/NDUFB1/NDUFB6/NDUFA6/NDUFB3/NDUFAF1/NDUFA5
GO:0060079	BP	GO:0060079	excitatory postsynaptic potential	23	0.486215	1.71444	0.0360717	0.0360717	0.425527	864	tags=48%, list=16%, signal=41%	NPAS4/MAPK8IP2/RIMS1/MEF2C/SLC1A7/S1PR2/ADRB2/GRIK2/MPP2/SYNE1/DMPK
GO:0001996	BP	GO:0001996	positive regulation of heart rate by epinephrine-norepinephrine	3	0.831556	1.54828	0.0360717	0.0360717	0.425527	935	tags=100%, list=17%, signal=83%	ADRA1B/PDE4D/TPM1
GO:0003321	BP	GO:0003321	positive regulation of blood pressure by epinephrine-norepinephrine	3	0.831556	1.54828	0.0360717	0.0360717	0.425527	935	tags=100%, list=17%, signal=83%	ADRA1B/PDE4D/TPM1
GO:0060071	BP	GO:0060071	Wnt signaling pathway, planar cell polarity pathway	18	-0.491187	-1.62358	0.0361203	0.0361203	0.425527	140	tags=22%, list=3%, signal=22%	PLEKHA4/SFRP1/VANGL2/RSPO3
GO:0015909	BP	GO:0015909	long-chain fatty acid transport	18	-0.491094	-1.62327	0.0361203	0.0361203	0.425527	276	tags=28%, list=5%, signal=26%	ACSL5/ACE/BDKRB2/NTSR1/SLC27A2
GO:0002448	BP	GO:0002448	mast cell mediated immunity	10	-0.624848	-1.71372	0.0361714	0.0361714	0.42558	409	tags=30%, list=7%, signal=28%	RAC2/ADGRE2/FGR
GO:0009142	BP	GO:0009142	nucleoside triphosphate biosynthetic process	53	0.361046	1.49642	0.0362248	0.0362248	0.425662	2370	tags=74%, list=43%, signal=42%	ATP5PB/NME3/NDUFB2/LIPA/NUDT2/NDUFB7/NDUFS4/ATP5F1E/NDUFA8/NDUFAB1/ATP5MF/NDUFA2/NDUFS5/ANTKMT/NDUFA12/NDUFC1/ATP5MC1/NDUFS6/ATP5MJ/NDUFB11/NDUFB8/ATP5F1D/ATPSCKMT/SPHK2/ATP5PO/NDUFA1/ATP5PF/NDUFA3/NDUFB1/ATP5MK/ATP5ME/NDUFB6/NDUFA6/ATP5MG/TGFB1/SDHB/DNAJC30/NDUFB3/ATP5MC2
GO:2001239	BP	GO:2001239	regulation of extrinsic apoptotic signaling pathway in absence of ligand	14	-0.542715	-1.65924	0.0365537	0.0365537	0.42817	259	tags=21%, list=5%, signal=20%	IL1A/IL1B/CSF2
GO:0060218	BP	GO:0060218	hematopoietic stem cell differentiation	14	-0.542113	-1.6574	0.0365537	0.0365537	0.42817	1179	tags=50%, list=21%, signal=39%	BCL2/PRKDC/XRCC5/SH2B3/CDK6/ACE/SFRP1
GO:0099565	BP	GO:0099565	chemical synaptic transmission, postsynaptic	27	0.443486	1.59158	0.0365786	0.0365786	0.42817	864	tags=44%, list=16%, signal=38%	INSYN1/NPAS4/MAPK8IP2/RIMS1/MEF2C/SLC1A7/S1PR2/ADRB2/GRIK2/MPP2/SYNE1/DMPK
GO:0071461	BP	GO:0071461	cellular response to redox state	3	0.830833	1.54694	0.0366488	0.0366488	0.428444	939	tags=100%, list=17%, signal=83%	SMPD3/VASN/ARHGDIB
GO:0071800	BP	GO:0071800	podosome assembly	4	-0.775217	-1.59246	0.0368259	0.0368259	0.429417	4	tags=50%, list=0%, signal=50%	FSCN1/CSF2
GO:0071801	BP	GO:0071801	regulation of podosome assembly	4	-0.775217	-1.59246	0.0368259	0.0368259	0.429417	4	tags=50%, list=0%, signal=50%	FSCN1/CSF2
GO:0035825	BP	GO:0035825	homologous recombination	14	-0.540601	-1.65278	0.0371894	0.0371894	0.431979	1792	tags=79%, list=32%, signal=53%	RAD51D/RBBP8/MRE11/ATM/ERCC4/RAD51B/DMC1/PSMC3IP/UHRF1/ANKLE1/BRME1
GO:0060415	BP	GO:0060415	muscle tissue morphogenesis	24	0.470692	1.67031	0.0372314	0.0372314	0.431979	58	tags=12%, list=1%, signal=12%	ACTC1/ANKRD1/MYL3
GO:0001527	CC	GO:0001527	microfibril	7	0.65796	1.60509	0.0372314	0.0372314	0.431979	1307	tags=71%, list=24%, signal=55%	MFAP5/FBN2/MFAP2/FBN1/MFAP4
GO:0090175	BP	GO:0090175	regulation of establishment of planar polarity	20	-0.473093	-1.58939	0.0372682	0.0372682	0.431979	598	tags=25%, list=11%, signal=22%	SAPCD2/PLEKHA4/SFRP1/VANGL2/RSPO3
GO:0099512	CC	GO:0099512	supramolecular fiber	311	0.235254	1.30585	0.0373326	0.0373326	0.431979	973	tags=23%, list=18%, signal=20%	ACTC1/ANKRD1/KRT4/ELN/SAA1/ITGB1BP2/MYL3/FBXL22/ACTA2/TMOD1/MFAP5/MYH2/COL5A3/ACTG2/LDB3/CAV3/JPH2/MAPRE1/MYOM1/CRYAB/MYOZ1/RMDN2/TPGS1/CASQ1/SORBS2/ANK1/BFSP1/NEK7/SHROOM2/FBN2/LMOD1/KIF5C/PGM5/KRT7/MYL9/FBLN5/FKBP1B/AURKC/REEP2/RASSF5/KRT86/NAV3/COL5A1/DYNLT3/MMP2/MAP6/MYH3/PRKD1/HSPB1/KIF26A/KRT10/MFAP2/TCP11L1/MAP1LC3A/KRT81/DNAH14/RYR3/SYNE1/SHROOM3/GABARAPL1/KIF9/FBN1/SLC2A1/LDLRAP1/TPM1/GA…
GO:0001725	CC	GO:0001725	stress fiber	31	0.419085	1.55824	0.0373759	0.0373759	0.431979	1084	tags=32%, list=20%, signal=26%	XIRP1/ACTA2/LDB3/PGM5/MYL9/SORBS1/TPM1/TEK/LIMCH1/GAS2L1
GO:0097517	CC	GO:0097517	contractile actin filament bundle	31	0.419085	1.55824	0.0373759	0.0373759	0.431979	1084	tags=32%, list=20%, signal=26%	XIRP1/ACTA2/LDB3/PGM5/MYL9/SORBS1/TPM1/TEK/LIMCH1/GAS2L1
GO:0055123	BP	GO:0055123	digestive system development	37	-0.400945	-1.56896	0.0375868	0.0375868	0.433863	1372	tags=46%, list=25%, signal=35%	YIPF6/PDGFC/TYMS/BCL2/HOXA13/PRDM1/SMAD3/EGFR/PDGFRA/SOX11/SOX9/C1GALT1/SAV1/SFRP1/RARB/CXCL8/EDNRB
GO:0045211	CC	GO:0045211	postsynaptic membrane	61	-0.335234	-1.46958	0.0376687	0.0376687	0.433863	807	tags=30%, list=15%, signal=25%	DLG1/KCTD12/PLPPR4/NLGN4X/KCNMA1/FLRT3/CLSTN3/GRIA1/CNIH3/DGKB/EPHA4/ITGA8/NRP1/LIN7A/ADRA2A/PCDH8/RGS7BP/GRIA4
GO:0030867	CC	GO:0030867	rough endoplasmic reticulum membrane	12	0.563786	1.60391	0.0377285	0.0377285	0.433863	1953	tags=83%, list=35%, signal=54%	ARL6IP1/RPS29/PLOD1/RPS28/SEC61A2/SSR4/TMEM97/SEC61G/SEC61B/RPL27
GO:0010737	BP	GO:0010737	protein kinase A signaling	12	0.562534	1.60035	0.0377285	0.0377285	0.433863	1502	tags=75%, list=27%, signal=55%	MYOM1/AKAP6/RDX/TCIM/ADRB2/EDN1/EZR/SPATC1L/AIP
GO:0001708	BP	GO:0001708	cell fate specification	23	-0.44819	-1.54272	0.0378212	0.0378212	0.434383	1215	tags=43%, list=22%, signal=34%	FGF2/EHMT2/HOXA13/CDON/CHD3/SOX9/MIAT/NRP1/TBX6/DLL1
GO:0007159	BP	GO:0007159	leukocyte cell-cell adhesion	109	-0.283898	-1.391	0.0380072	0.0380072	0.435973	1158	tags=36%, list=21%, signal=29%	HFE/GCNT1/BMP4/LEF1/CBLB/SMARCA2/RIPOR2/MTOR/GFUS/CD83/TGFBR2/SOCS5/BTN2A2/CD44/DLG1/HMGB1/PPP3CA/MDK/IRF1/HLA-DPA1/ITPKB/CCL2/SEMA4D/EGR3/LAG3/SOX4/RAC2/TNFSF18/SOCS6/CORO1A/CXCL12/DOCK8/IL1A/KITLG/IL6/TNFRSF21/HAS2/IL1B/ITGB7
GO:0008172	MF	GO:0008172	S-methyltransferase activity	5	0.758117	1.6441	0.0382958	0.0382958	0.438733	5	tags=20%, list=0%, signal=20%	INMT
GO:0070486	BP	GO:0070486	leukocyte aggregation	7	-0.685298	-1.67714	0.0384608	0.0384608	0.438976	847	tags=71%, list=15%, signal=61%	CD44/SEMA4D/RAC2/HAS2/IL1B
GO:0001774	BP	GO:0001774	microglial cell activation	14	-0.536187	-1.63928	0.0384608	0.0384608	0.438976	1646	tags=71%, list=30%, signal=50%	NR1D1/KCNJ8/LRRK2/ATM/CTSC/TLR3/TLR2/MAPT/TLR6/IL6
GO:0002269	BP	GO:0002269	leukocyte activation involved in inflammatory response	14	-0.536187	-1.63928	0.0384608	0.0384608	0.438976	1646	tags=71%, list=30%, signal=50%	NR1D1/KCNJ8/LRRK2/ATM/CTSC/TLR3/TLR2/MAPT/TLR6/IL6
GO:1900076	BP	GO:1900076	regulation of cellular response to insulin stimulus	20	-0.471305	-1.58338	0.0385423	0.0385423	0.439358	107	tags=15%, list=2%, signal=15%	PTPRE/IL1B/MSTN
GO:0006544	BP	GO:0006544	glycine metabolic process	4	-0.773122	-1.58816	0.0386519	0.0386519	0.440059	1075	tags=75%, list=19%, signal=60%	DHFR/DHFR2/NDP
GO:1903131	BP	GO:1903131	mononuclear cell differentiation	134	-0.271015	-1.36498	0.0390187	0.0390187	0.443624	1198	tags=32%, list=22%, signal=26%	FASN/BCL2/ZFP36L1/SH3RF1/BMP4/LEF1/FES/ENTPD7/SMARCA2/MTOR/CD83/EZH2/PRKDC/TGFBR2/PRDM1/SOCS5/BTN2A2/DCAF1/HMGB1/EGR1/MDK/IRF1/ITPKB/IFNE/BATF3/CDK6/EGR3/LAG3/SOX4/PSG9/TNFSF18/F2RL1/RUNX2/DLL4/IL1A/INPP5D/DLL1/IL6/SFRP1/MYB/IL1B/CYP26B1/CSF2
GO:0017022	MF	GO:0017022	myosin binding	31	0.418453	1.55589	0.039062	0.039062	0.443624	94	tags=13%, list=2%, signal=13%	ACTC1/MYL3/SNAP25/RAB39B
GO:0007584	BP	GO:0007584	response to nutrient	54	-0.355919	-1.52301	0.0391773	0.0391773	0.444226	515	tags=26%, list=9%, signal=24%	NQO1/CYP27B1/CDKN2B/GIPR/RUNX2/ITGA2/ABCA1/IL1A/POSTN/SFRP1/PTGS2/STC1/CYP26B1/TNFRSF11B
GO:0032982	CC	GO:0032982	myosin filament	6	0.685364	1.5963	0.0392333	0.0392333	0.444226	709	tags=67%, list=13%, signal=58%	MYH2/ACTG2/MYOM1/MYH3
GO:0099507	MF	GO:0099507	ligand-gated monoatomic ion channel activity involved in regulation of presynaptic membrane potential	4	-0.771384	-1.58459	0.0392606	0.0392606	0.444226	461	tags=50%, list=8%, signal=46%	GRIA1/GRIA4
GO:0009201	BP	GO:0009201	ribonucleoside triphosphate biosynthetic process	52	0.377417	1.56081	0.0393506	0.0393506	0.444695	2370	tags=75%, list=43%, signal=43%	ATP5PB/NME3/NDUFB2/LIPA/NUDT2/NDUFB7/NDUFS4/ATP5F1E/NDUFA8/NDUFAB1/ATP5MF/NDUFA2/NDUFS5/ANTKMT/NDUFA12/NDUFC1/ATP5MC1/NDUFS6/ATP5MJ/NDUFB11/NDUFB8/ATP5F1D/ATPSCKMT/SPHK2/ATP5PO/NDUFA1/ATP5PF/NDUFA3/NDUFB1/ATP5MK/ATP5ME/NDUFB6/NDUFA6/ATP5MG/TGFB1/SDHB/DNAJC30/NDUFB3/ATP5MC2
GO:0022412	BP	GO:0022412	cellular process involved in reproduction in multicellular organism	86	-0.311168	-1.4674	0.0397584	0.0397584	0.44875	1545	tags=48%, list=28%, signal=35%	DNHD1/NPHP1/CCNB2/CCDC136/PITHD1/KDM1B/FANCG/TTC12/ATM/ROBO2/SLIT2/PAQR5/EHMT2/BCL2/BMP4/SMARCA2/MTOR/GMCL1/DMC1/PRDM1/SYCP2/EREG/BNC1/FZD4/DNMT3A/TDRD9/MDK/FBXO5/SPAG16/ASPM/CFAP44/HMGB2/DPY19L2/PTN/PTX3/IQCN/BRME1/SFRP1/PDE3A/TDRD12/CYP26B1
GO:1905208	BP	GO:1905208	negative regulation of cardiocyte differentiation	4	-0.770093	-1.58193	0.0398693	0.0398693	0.448894	921	tags=75%, list=17%, signal=63%	EGFR/BMP2/DLL1
GO:1902219	BP	GO:1902219	negative regulation of intrinsic apoptotic signaling pathway in response to osmotic stress	4	-0.769832	-1.5814	0.0398693	0.0398693	0.448894	175	tags=100%, list=3%, signal=97%	ARHGEF2/BDKRB2/PTGS2
GO:0045670	BP	GO:0045670	regulation of osteoclast differentiation	17	-0.510206	-1.66155	0.0401947	0.0401947	0.452002	1275	tags=59%, list=23%, signal=45%	LRRC17/FBXW7/MTOR/MITF/PPP3CA/TLR3/INPP5D/TMEM64/SFRP1/TNFRSF11B
GO:0072148	BP	GO:0072148	epithelial cell fate commitment	5	-0.739753	-1.62241	0.0404535	0.0404535	0.454354	1082	tags=80%, list=20%, signal=64%	HOXA13/NR2F2/NRP1/DLL1
GO:0019212	MF	GO:0019212	phosphatase inhibitor activity	19	0.503969	1.66347	0.0406419	0.0406419	0.45591	655	tags=32%, list=12%, signal=28%	PPP1R14A/PPME1/MYOZ1/PPP1R36/SH3RF2/PHACTR2
GO:0044057	BP	GO:0044057	regulation of system process	151	-0.256232	-1.32009	0.0407781	0.0407781	0.456879	492	tags=19%, list=9%, signal=18%	DOCK4/RGS4/JUP/PER2/RAB8B/ABCC9/RGS2/FBXO32/TMEM38A/RELN/SREBF1/F2RL1/ITGA2/ACE/WNK4/BDKRB2/MYLK2/PTGS2/CORO2B/ADRA2A/NTSR1/STC1/GUCY1A1/TNFRSF21/KCNMB2/MSTN/CYP2J2/FGF13/EDNRB
GO:0001974	BP	GO:0001974	blood vessel remodeling	18	-0.484931	-1.6029	0.0410598	0.0410598	0.45884	416	tags=28%, list=8%, signal=26%	LIF/DLL4/ACE/NDP/RSPO3
GO:0033005	BP	GO:0033005	positive regulation of mast cell activation	4	-0.766502	-1.57456	0.0410866	0.0410866	0.45884	16	tags=100%, list=0%, signal=100%	NECTIN2/GATA2/FGR
GO:0032753	BP	GO:0032753	positive regulation of interleukin-4 production	4	0.762092	1.53006	0.0411381	0.0411381	0.45884	762	tags=75%, list=14%, signal=65%	SLC7A5/TNFSF4/IL20RB
GO:0006953	BP	GO:0006953	acute-phase response	11	-0.573493	-1.62341	0.0412038	0.0412038	0.45884	525	tags=55%, list=9%, signal=49%	PLSCR1/IL1A/IL6/PTGS2/IL1B/EDNRB
GO:0009595	BP	GO:0009595	detection of biotic stimulus	11	-0.570776	-1.61572	0.0412038	0.0412038	0.45884	309	tags=27%, list=6%, signal=26%	TLR2/TLR6/DACH1
GO:1902600	BP	GO:1902600	proton transmembrane transport	50	0.371247	1.51709	0.0412553	0.0412553	0.458855	1939	tags=60%, list=35%, signal=39%	UCP2/MTCO2P12/SLC25A4/UCP3/ATP5PB/ATP6V0A1/COX8A/COX17/ATP5F1E/ATP5MF/ATP1B1/COX7A1/ANTKMT/UQCR10/TMEM175/ATP5MC1/ATP6V0B/ATP6V1F/ATP6AP1/NDUFA4/ATP5F1D/ATPSCKMT/SPHK2/ATP6V1E2/ATP5PO/COA8/COX7B/ATP5PF/SLC25A22/ATP5ME
GO:0000079	BP	GO:0000079	regulation of cyclin-dependent protein serine/threonine kinase activity	29	-0.432887	-1.57706	0.0413769	0.0413769	0.45965	1393	tags=52%, list=25%, signal=39%	CCNB2/IPO5/HHEX/CDKN3/PSRC1/CCNK/EGFR/CDC25C/NR2F2/CCNG2/CCNE2/CDKN2B/TFAP4/HERC5/RGCC
GO:0099622	BP	GO:0099622	cardiac muscle cell membrane repolarization	13	0.560099	1.65186	0.0414845	0.0414845	0.460286	637	tags=38%, list=12%, signal=34%	KCND3/CAV3/GJA5/SCN1B/SNTA1
GO:0051785	BP	GO:0051785	positive regulation of nuclear division	21	-0.456799	-1.55052	0.0415515	0.0415515	0.46033	259	tags=19%, list=5%, signal=18%	IL1A/NUSAP1/IL1B/RGCC
GO:0039692	BP	GO:0039692	single stranded viral RNA replication via double stranded DNA intermediate	7	-0.682651	-1.67066	0.0416394	0.0416394	0.46033	899	tags=57%, list=16%, signal=48%	APOBEC3F/APOBEC3B/APOBEC3G/CXCL8
GO:0045091	BP	GO:0045091	regulation of single stranded viral RNA replication via double stranded DNA intermediate	7	-0.682651	-1.67066	0.0416394	0.0416394	0.46033	899	tags=57%, list=16%, signal=48%	APOBEC3F/APOBEC3B/APOBEC3G/CXCL8
GO:0000463	BP	GO:0000463	maturation of LSU-rRNA from tricistronic rRNA transcript (SSU-rRNA, 5.8S rRNA, LSU-rRNA)	4	-0.765782	-1.57308	0.0416953	0.0416953	0.460393	932	tags=75%, list=17%, signal=62%	RPL7L1/ZNHIT6/WDR12
GO:0014070	BP	GO:0014070	response to organic cyclic compound	290	-0.22272	-1.26277	0.0420679	0.0420679	0.463948	1205	tags=29%, list=22%, signal=24%	SLIT2/HNRNPU/EHMT2/AGL/BCL2/ZFP36L1/DDX5/SH3RF1/SOD2/SMYD3/DNMT1/HOXA13/IDH1/DHFR/XRN1/FES/HRH1/UBA5/CD83/SLC16A1/EZH2/TGFBR2/EGLN2/CLOCK/EPG5/EGFR/CHRM3/ABCA3/DDX17/ATF1/DNMT3A/EEF2K/TLR3/EGR1/AKR1C3/SOX9/INSIG1/IGFBP5/CASP6/BCL2L11/SLC7A11/SCNN1D/NR2F2/IFNE/NQO1/HMGB2/CYP27B1/CLDN1/P2RY11/RGS4/JUP/GRIA1/GNG2/ACACB/ABCC9/FBXO32/TMEM38A/CDKN2B/IFIT1/TFAP4/TFPI/SREBF1/RUNX2/ITGA2/TLR2/ABCA1/FIBIN/…
GO:0032536	BP	GO:0032536	regulation of cell projection size	4	-0.763328	-1.56804	0.042304	0.042304	0.46599	6	tags=50%, list=0%, signal=50%	PLS1/WNT7B
GO:0033993	BP	GO:0033993	response to lipid	272	-0.223721	-1.2583	0.0424971	0.0424971	0.467554	548	tags=29%, list=10%, signal=28%	SLIT2/HNRNPU/SASH1/PDCD4/AGL/BCL2/ZFP36L1/DDX5/SH3RF1/SOD2/CDK19/SMYD3/HOXA13/IDH1/XRN1/FES/UBA5/EZH2/TGFBR2/EGLN2/CLOCK/VPS4B/EGFR/AKAP12/ABCA3/DDX17/ADAMTS13/FZD4/DNMT3A/HMGB1/XRCC5/OSR1/AKR1C3/SOX9/INSIG1/BCL2L11/SCNN1D/NR2F2/ACER2/ERBIN/CCL2/NQO1/HMGB2/CYP27B1/CLDN1/HSD17B2/GRIA1/GNG2/FBXO32/TRIM6/GIPR/TFAP4/TFPI/SREBF1/ITGA2/TLR2/ABCA1/FIBIN/CASP1/ACE/IL1A/AKR1C1/POSTN/DIO2/IL6/SCD/SFRP1/PTG…
GO:0015245	MF	GO:0015245	fatty acid transmembrane transporter activity	3	-0.837042	-1.55452	0.0428222	0.0428222	0.469337	5	tags=67%, list=0%, signal=67%	SLC43A3/SLC27A2
GO:1902809	BP	GO:1902809	regulation of skeletal muscle fiber differentiation	3	-0.836188	-1.55293	0.0428222	0.0428222	0.469337	39	tags=67%, list=1%, signal=66%	NLN/CYP26B1
GO:0045667	BP	GO:0045667	regulation of osteoblast differentiation	48	-0.362326	-1.50978	0.0429094	0.0429094	0.469337	752	tags=31%, list=14%, signal=27%	SOX11/PPP3CA/SOX9/IGFBP5/LIMD1/FBXO5/CDK6/SEMA4D/RUNX2/HGF/BMP2/TMEM64/IL6/SFRP1/WNT7B
GO:1905906	BP	GO:1905906	regulation of amyloid fibril formation	4	0.756024	1.51787	0.0429138	0.0429138	0.469337	458	tags=50%, list=8%, signal=46%	CRYAB/APOE
GO:0015867	BP	GO:0015867	ATP transport	7	0.649662	1.58485	0.0429155	0.0429155	0.469337	689	tags=43%, list=12%, signal=38%	CALHM3/SLC25A4/ANKH
GO:0050776	BP	GO:0050776	regulation of immune response	227	-0.23959	-1.31746	0.0430088	0.0430088	0.469796	1072	tags=26%, list=19%, signal=21%	FES/ENTPD7/CBLB/CACNB3/PLCG1/PRKDC/PARP14/SOCS5/SMAD3/TIFA/EPG5/LPXN/BTN2A2/THEMIS2/EREG/HMGB1/FCRLB/XIAP/XRCC5/TLR3/SAMHD1/ELF1/OTUD4/CASP6/PLK2/YWHAZ/IRF1/HLA-DPA1/PARP9/ERBIN/DDX60/PLSCR1/HMGB2/UBQLN1/LAG3/RAC2/TRIM6/PSG9/TNFSF18/C5/F2RL1/TLR2/PLEKHA1/CASP1/OAS3/C1RL/C3/INPP5D/ADGRE2/MAP2K6/TRBC2/OASL/TLR6/IL6/TNFRSF21/IL1B/FGR/RGCC
GO:0051250	BP	GO:0051250	negative regulation of lymphocyte activation	49	-0.356011	-1.50232	0.0430951	0.0430951	0.470177	1158	tags=39%, list=21%, signal=31%	HFE/BMP4/CBLB/RIPOR2/SOCS5/BTN2A2/DLG1/HMGB1/SOX11/MDK/IRF1/LAG3/TNFSF18/SOCS6/INPP5D/TBC1D10C/SFRP1/TNFRSF21/FGR
GO:1902041	BP	GO:1902041	regulation of extrinsic apoptotic signaling pathway via death domain receptors	13	-0.546063	-1.62551	0.0432816	0.0432816	0.47165	1563	tags=69%, list=28%, signal=50%	TNFAIP3/ARHGEF2/HMOX1/STK4/SP100/HMGB2/PMAIP1/HGF/SFRP1
GO:0072531	BP	GO:0072531	pyrimidine-containing compound transmembrane transport	4	0.7547	1.51522	0.0435057	0.0435057	0.473316	1361	tags=100%, list=25%, signal=75%	SLC28A3/SLC29A3/SLC25A33/SLC25A19
GO:0061053	BP	GO:0061053	somite development	27	-0.441444	-1.59755	0.0435378	0.0435378	0.473316	1530	tags=56%, list=28%, signal=40%	MED12/POGLUT1/ATM/TMED2/LEF1/RAD51B/PRKDC/SMAD3/MEOX2/XRCC2/TBX6/DLL1/HES7/SFRP1/PCDH8
GO:0000381	BP	GO:0000381	regulation of alternative mRNA splicing, via spliceosome	17	-0.501741	-1.63399	0.0438766	0.0438766	0.476308	2369	tags=94%, list=43%, signal=54%	TRA2B/RBM25/KHDRBS1/RBM8A/SRSF6/RBFOX2/RBM15/THRAP3/RBMX/CELF2/FMR1/TIA1/WTAP/HNRNPU/DDX5/DDX17
GO:0045742	BP	GO:0045742	positive regulation of epidermal growth factor receptor signaling pathway	5	0.751095	1.62887	0.0439692	0.0439692	0.476308	250	tags=40%, list=5%, signal=38%	PDE6G/AGT
GO:1901186	BP	GO:1901186	positive regulation of ERBB signaling pathway	5	0.751095	1.62887	0.0439692	0.0439692	0.476308	250	tags=40%, list=5%, signal=38%	PDE6G/AGT
GO:0002263	BP	GO:0002263	cell activation involved in immune response	61	-0.331356	-1.45258	0.0442196	0.0442196	0.478454	1097	tags=30%, list=20%, signal=24%	LEF1/FES/ENTPD7/MTOR/SOCS5/HMGB1/EXO1/MDK/IFNE/RAC2/TNFSF18/CORO1A/F2RL1/ADGRE2/DLL1/IL6/MYB/FGR
GO:0045892	BP	GO:0045892	negative regulation of DNA-templated transcription	415	-0.207231	-1.22708	0.0445332	0.0445332	0.481278	1647	tags=38%, list=30%, signal=29%	YAP1/NR1D1/MAGEF1/MIDEAS/RBBP8/SCAI/PRDM5/MECOM/YBX3/GLIS3/NR3C1/LDB2/NFIX/PRDM8/TRO/ZNF224/IRF2BP2/SP3/PHF10/SREBF2/PARP1/POU6F1/ZFP90/ZNF3/SUZ12/KDM1B/NSD2/CBX2/RUNX1T1/MYC/ARK2N/PER1/STAT6/RFX5/ATF2/AEBP1/PRRX1/ZHX1/HMGA1/OTUD7B/TLE4/TRIM33/DICER1/ZNF589/ZNF239/STRAP/HHEX/SMURF2/TAF1/PURA/ZNF785/TRERF1/ZNF587B/ZBTB18/ZBTB14/ZNF749/HNRNPU/ZNF557/EHMT2/PDCD4/DDX5/GCFC2/TGIF2/BMP4/RFX3/ZNF268/DNM…
GO:0051047	BP	GO:0051047	positive regulation of secretion	82	-0.309208	-1.43991	0.0446342	0.0446342	0.481801	459	tags=20%, list=8%, signal=18%	IER3IP1/RAB8B/SOX4/GIPR/F2RL1/TLR2/CXCL12/IL1A/BMP2/MAP2K6/MYB/NTSR1/RAB27B/IL1B/FGR/RGCC
GO:1903522	BP	GO:1903522	regulation of blood circulation	70	-0.31721	-1.42949	0.0447066	0.0447066	0.482014	492	tags=24%, list=9%, signal=22%	DOCK4/RGS4/JUP/PER2/ABCC9/RGS2/TMEM38A/SREBF1/ACE/BDKRB2/PTGS2/ADRA2A/STC1/KCNMB2/CYP2J2/FGF13/EDNRB
GO:0032272	BP	GO:0032272	negative regulation of protein polymerization	25	0.457612	1.63445	0.0449607	0.0449607	0.483743	387	tags=24%, list=7%, signal=22%	KANK4/TMOD1/MAPRE1/CARMIL2/RDX/LMOD1
GO:0071453	BP	GO:0071453	cellular response to oxygen levels	66	-0.317808	-1.40889	0.0449727	0.0449727	0.483743	288	tags=20%, list=5%, signal=19%	DNMT3A/ATP6V1A/EEF2K/EGR1/UBQLN1/PMAIP1/BNIP3L/EPHA4/SFRP1/PTGS2/STC1/NDP/RGCC
GO:0001501	BP	GO:0001501	skeletal system development	183	0.258773	1.34268	0.0450786	0.0450786	0.484017	754	tags=22%, list=14%, signal=20%	RSPO2/COL19A1/HAPLN1/FGFR3/HAPLN3/MATN3/RFLNA/JAG2/DLX2/HOXD4/HSD17B1/SMPD3/TTC9/PTH1R/ACAN/EXTL1/ALPL/TGFBI/WNT10B/MEF2C/COMP/FBN2/WNT9A/ACP5/TGFB3/CHRD/PRELP/MSX1/HOXA7/GHR/SERPINH1/VDR/MMP2/ANKH/EDN1/KIAA1217/FOXC2/GDF6/SULF2/CCN2
GO:0051882	BP	GO:0051882	mitochondrial depolarization	12	0.553484	1.57461	0.0451039	0.0451039	0.484017	1007	tags=50%, list=18%, signal=41%	KCNQ3/FZD9/ATP5IF1/BOK/TSPO/PPP2R3C
GO:0032231	BP	GO:0032231	regulation of actin filament bundle assembly	41	-0.376897	-1.49808	0.0454067	0.0454067	0.485435	231	tags=15%, list=4%, signal=14%	NRP1/SFRP1/CORO2B/RHPN1/PLEK/RGCC
GO:0010629	BP	GO:0010629	negative regulation of gene expression	335	-0.214889	-1.23109	0.0454799	0.0454799	0.485435	1310	tags=27%, list=24%, signal=22%	TAF1/PURA/HNRNPR/TYMS/TAF15/FERMT1/AGO1/FBXW7/FGF2/HNRNPU/PDCD4/ZFP36L1/DDX5/HFE/BMP4/DHX58/ADAM10/DNMT1/LEF1/DHFR/XRN1/SMCHD1/PARP16/CD83/MRPL13/EZH2/MC1R/PARP14/PRDM1/SOCS5/SMAD3/BTN2A2/DDX17/BEND3/RCOR1/DNMT3A/HMGB1/SMG7/XIAP/TDRD9/SOX11/HOXA10-AS/PPP3CA/ZBTB20/SOX9/IGFBP5/UHRF1/LIMD1/ZNF540/IQGAP3/PLAT/SH3GL2/PARP9/LMNB1/ERBIN/PPP2CB/L3MBTL3/SFMBT2/HMGB2/LAG3/PLAU/ACACB/RGS2/TRIM6/ANGEL2/PSG9…
GO:0019843	MF	GO:0019843	rRNA binding	17	0.503678	1.60179	0.045515	0.045515	0.485435	2553	tags=94%, list=46%, signal=51%	TACO1/TST/NGRN/MRPS7/SBDS/MRPL18/NOP53/RPL37/RPS9/MRPS6/RPL23A/RPS5/ERAL1/RPS11/MRPL20/RPS3
GO:0008305	CC	GO:0008305	integrin complex	12	-0.562376	-1.64198	0.0455499	0.0455499	0.485435	397	tags=42%, list=7%, signal=39%	ITGA7/ITGA2/ITGB4/ITGA8/ITGB7
GO:0060433	BP	GO:0060433	bronchus development	5	-0.733887	-1.60954	0.0455499	0.0455499	0.485435	1145	tags=80%, list=21%, signal=64%	BMP4/TGFBR2/SOX9/WNT7B
GO:0033151	BP	GO:0033151	V(D)J recombination	8	-0.640159	-1.65042	0.0455689	0.0455689	0.485435	1703	tags=88%, list=31%, signal=61%	LIG4/ATM/LEF1/PRKDC/DCAF1/HMGB1/HMGB2
GO:0150077	BP	GO:0150077	regulation of neuroinflammatory response	10	-0.611845	-1.67806	0.0456072	0.0456072	0.485435	155	tags=70%, list=3%, signal=68%	NR1D1/LRRK2/ATM/CTSC/IL6/PTGS2/IL1B
GO:0005518	MF	GO:0005518	collagen binding	31	0.412022	1.53198	0.0458064	0.0458064	0.486989	974	tags=39%, list=18%, signal=32%	LRRC15/COL5A3/VTN/TGFBI/COMP/SERPINH1/ECM2/SPARC/PODN/THBS1/COL6A1/ITGA11
GO:0060429	BP	GO:0060429	epithelium development	367	-0.216787	-1.26179	0.0458875	0.0458875	0.487285	756	tags=20%, list=14%, signal=18%	RDH10/SOX11/PPP3CA/OSR1/MDK/AKR1C3/SOX9/IGFBP5/CASP6/SLC7A11/IQGAP3/NR2F2/SAPCD2/ALOX12/CDK6/MEOX2/FLRT3/RAP2C/PLEKHA4/NRG1/CYP27B1/CLDN1/ROBO4/APOLD1/KRT34/E2F8/LIF/SOX4/FMN1/CDKN2B/XRCC2/E2F7/SLC4A7/MYO6/F2RL1/FOXQ1/ITGA2/DLL4/APCDD1/IL1A/AKR1C1/MMRN2/KRT19/C3/EPHA4/HGF/NRP1/TBX6/TNFRSF19/XDH/BMP2/C1GALT1/PLAAT4/KIF26B/SAV1/WNK4/DLL1/SPINT1/HES7/SFRP1/RARB/STC1/PPL/VANGL2/PCDH8/IL1B/CYP26B1/ROS…
GO:0070252	BP	GO:0070252	actin-mediated cell contraction	37	0.386732	1.48985	0.0461255	0.0461255	0.489244	709	tags=35%, list=13%, signal=31%	ACTC1/KCND3/ACTA2/MYH2/CAV3/GJA5/SGCD/GPD1L/SCN1B/PDE4D/SNTA1/CAMK2D/MYH3
GO:0033017	CC	GO:0033017	sarcoplasmic reticulum membrane	13	0.533536	1.57352	0.0462963	0.0462963	0.489921	864	tags=54%, list=16%, signal=46%	JPH2/CASQ1/AKAP6/FKBP1B/CAMK2D/RYR3/DMPK
GO:0051965	BP	GO:0051965	positive regulation of synapse assembly	13	0.527148	1.55468	0.0462963	0.0462963	0.489921	536	tags=46%, list=10%, signal=42%	SYNDIG1/SLITRK6/NTRK2/EPHB1/CLSTN1/CLSTN2
GO:0044297	CC	GO:0044297	cell body	151	0.272397	1.36454	0.0467128	0.0467128	0.493224	643	tags=20%, list=12%, signal=18%	ACTC1/KCND3/TMEM132E/ACTA2/SNAP25/ACTG2/RAP1GAP/CRYAB/BRINP1/TMPRSS5/SYT5/KCNH1/MAPK8IP2/SYNDIG1/CACNG4/PTPRN/PITPNM3/SORBS2/RTN4RL1/KIF5C/TGFB3/APOE/EPHA5/SCN1B/NEURL1/GHR/OLFM1/L1CAM/FZD3/KISS1
GO:0048715	BP	GO:0048715	negative regulation of oligodendrocyte differentiation	5	0.74584	1.61747	0.0468059	0.0468059	0.493224	366	tags=60%, list=7%, signal=56%	DLX2/ID4/HES1
GO:0006699	BP	GO:0006699	bile acid biosynthetic process	8	-0.639242	-1.64805	0.0468089	0.0468089	0.493224	5	tags=25%, list=0%, signal=25%	STARD4/SLC27A2
GO:2000191	BP	GO:2000191	regulation of fatty acid transport	12	-0.559747	-1.63431	0.046824	0.046824	0.493224	276	tags=42%, list=5%, signal=40%	ACSL5/IL1A/MAP2K6/NTSR1/IL1B
GO:0030018	CC	GO:0030018	Z disc	54	0.347315	1.44567	0.0470163	0.0470163	0.493993	505	tags=24%, list=9%, signal=22%	ITGB1BP2/FBXL22/LDB3/CAV3/JPH2/CRYAB/MYOZ1/CASQ1/SORBS2/ANK1/PGM5/MYL9/FKBP1B
GO:0071830	BP	GO:0071830	triglyceride-rich lipoprotein particle clearance	3	0.823604	1.53348	0.0470373	0.0470373	0.493993	979	tags=100%, list=18%, signal=82%	LIPC/APOE/LIPA
GO:0015629	CC	GO:0015629	actin cytoskeleton	178	0.257062	1.32628	0.0470588	0.0470588	0.493993	439	tags=12%, list=8%, signal=12%	ACTC1/XIRP1/MYL3/ACTA2/SNAP25/TMOD1/MYH2/RFLNA/LDB3/CNN1/TAX1BP3/CRYAB/HSPB7/MYOZ1/EFR3B/SORBS2/SHROOM2/CARMIL2/RDX/LMOD1/PGM5/MYL9
GO:0055013	BP	GO:0055013	cardiac muscle cell development	28	0.421707	1.53438	0.0471698	0.0471698	0.494393	394	tags=18%, list=7%, signal=17%	ACTC1/CAV3/SORBS2/AKAP6/SGCD
GO:0062237	BP	GO:0062237	protein localization to postsynapse	14	0.507429	1.54014	0.047259	0.047259	0.494393	1464	tags=57%, list=26%, signal=42%	SNAP25/GPC4/CLSTN1/GPC6/DAG1/TAMALIN/STX3/ARHGAP44
GO:1903539	BP	GO:1903539	protein localization to postsynaptic membrane	14	0.507429	1.54014	0.047259	0.047259	0.494393	1464	tags=57%, list=26%, signal=42%	SNAP25/GPC4/CLSTN1/GPC6/DAG1/TAMALIN/STX3/ARHGAP44
GO:0090280	BP	GO:0090280	positive regulation of calcium ion import	5	-0.730278	-1.60163	0.047461	0.047461	0.49594	542	tags=60%, list=10%, signal=54%	CCL2/CXCL12/STC1
GO:0033275	BP	GO:0033275	actin-myosin filament sliding	6	0.659649	1.53641	0.047619	0.047619	0.496458	88	tags=33%, list=2%, signal=33%	ACTC1/MYH2
GO:0044062	BP	GO:0044062	regulation of excretion	6	0.659135	1.53521	0.047619	0.047619	0.496458	694	tags=67%, list=13%, signal=58%	NPPB/AGT/AGTR1/EDN1
GO:1901030	BP	GO:1901030	positive regulation of mitochondrial outer membrane permeabilization involved in apoptotic signaling pathway	5	0.743139	1.61161	0.0479406	0.0479406	0.498566	968	tags=80%, list=17%, signal=66%	ATP5IF1/BOK/CHCHD10/BAK1
GO:0009199	BP	GO:0009199	ribonucleoside triphosphate metabolic process	71	0.329723	1.44824	0.0479705	0.0479705	0.498566	2370	tags=68%, list=43%, signal=39%	ATP5PB/ATP5IF1/NME3/MYH3/TSPO/NDUFB2/LIPA/NUDT2/NDUFB7/NDUFS4/ATP5F1E/NDUFA8/NDUFAB1/ATP5MF/FIS1/NDUFA2/ATP1B1/NDUFS5/ANTKMT/BAD/NDUFA12/NDUFC1/ATP5MC1/NDUFS6/ATP5MJ/NDUFB11/NDUFB8/ATP5F1D/ATPSCKMT/ENTPD4/SPHK2/ITPA/ATP5PO/NDUFA1/ATP5PF/NDUFA3/NDUFB1/ATP5MK/ATP5ME/RAB23/NDUFB6/NDUFA6/ATP5MG/TGFB1/SDHB/DNAJC30/NDUFB3/ATP5MC2
GO:0102545	MF	GO:0102545	phosphatidyl phospholipase B activity	3	0.804767	1.4984	0.0479846	0.0479846	0.498566	497	tags=67%, list=9%, signal=61%	LIPC/PLA2G15
GO:0021591	BP	GO:0021591	ventricular system development	12	-0.558333	-1.63018	0.0480981	0.0480981	0.499148	1058	tags=58%, list=19%, signal=47%	ODAD2/CELSR2/KIF27/SLC7A11/CDK6/TTC21B/SEMA6D
GO:0019208	MF	GO:0019208	phosphatase regulator activity	36	0.395921	1.51354	0.0481664	0.0481664	0.499148	655	tags=25%, list=12%, signal=22%	PPP1R14A/IGFBP3/PPME1/MYOZ1/PPP1R36/B3GAT3/SH3RF2/PPP4R4/PHACTR2
GO:0035795	BP	GO:0035795	negative regulation of mitochondrial membrane permeability	8	0.629403	1.5956	0.0483559	0.0483559	0.499148	1525	tags=75%, list=28%, signal=54%	FZD9/SLC25A4/BOK/BAK1/ACAA2/GCLC
GO:0060441	BP	GO:0060441	epithelial tube branching involved in lung morphogenesis	8	0.627144	1.58988	0.0483559	0.0483559	0.499148	1	tags=12%, list=0%, signal=13%	RSPO2
GO:0004865	MF	GO:0004865	protein serine/threonine phosphatase inhibitor activity	6	0.67688	1.57654	0.0483971	0.0483971	0.499148	202	tags=33%, list=4%, signal=32%	PPP1R14A/MYOZ1
GO:0032354	BP	GO:0032354	response to follicle-stimulating hormone	6	0.676578	1.57584	0.0483971	0.0483971	0.499148	694	tags=50%, list=13%, signal=44%	CYP1B1/INHBA/EDN1
GO:0090068	BP	GO:0090068	positive regulation of cell cycle process	88	-0.301956	-1.41932	0.0484224	0.0484224	0.499148	1082	tags=33%, list=20%, signal=27%	HOXA13/RAD51B/DBF4/CEP295/EZH2/VPS4B/ADAMTS1/EGFR/SLF2/EREG/RACGAP1/SPAG5/MAD2L1/CDC25C/DTL/SMC4/CIT/FBXO5/DLGAP5/CDCA8/PLSCR1/NCAPG/NCAPG2/E2F8/E2F7/IL1A/NUSAP1/IL1B/RGCC
GO:0006281	BP	GO:0006281	DNA repair	193	-0.241249	-1.28587	0.0485342	0.0485342	0.499274	2356	tags=63%, list=43%, signal=37%	SPIDR/PARP3/YY1/MEAF6/NPM1/TAF2/EPC2/CDC5L/RECQL5/USP3/TP53/RNF111/RFC1/SSRP1/SMARCC2/FANCF/TRIP12/PALB2/ZFYVE26/MSH3/DHX9/WDR33/PRMT6/ABL1/BRD8/SFPQ/SMARCD2/MSH6/XPC/EP400/UBQLN4/POGZ/TRRAP/TP53BP1/RPA1/ARID1B/CHEK2/RAD51D/MCM9/EEPD1/UCHL5/GTF2H3/LIG4/XRCC1/POT1/PAXIP1/MAGEF1/RBBP8/WRNIP1/MRE11/MCM3/RAD18/USP22/SMC1A/PHF10/DEK/GINS4/SMARCC1/PARP1/TAF9/ATR/PDS5B/NSD2/FANCG/DCLRE1B/SMC5/FMR1/FANCL…
GO:2000179	BP	GO:2000179	positive regulation of neural precursor cell proliferation	18	0.480047	1.55487	0.0485437	0.0485437	0.499274	339	tags=28%, list=6%, signal=26%	HAPLN1/HAPLN3/FZD9/ACAN/ID4
GO:0007250	BP	GO:0007250	activation of NF-kappaB-inducing kinase activity	7	-0.674917	-1.65173	0.0486321	0.0486321	0.499622	960	tags=57%, list=17%, signal=47%	ZFP91/TLR3/TLR6/TNFSF15
GO:0015026	MF	GO:0015026	coreceptor activity	12	0.54479	1.54987	0.0490566	0.0490566	0.503241	725	tags=42%, list=13%, signal=36%	CSF2RB/CD4/RAMP1/RGMA/CSPG4
GO:0060307	BP	GO:0060307	regulation of ventricular cardiac muscle cell membrane repolarization	7	0.630054	1.53701	0.0491493	0.0491493	0.503241	637	tags=57%, list=12%, signal=51%	CAV3/GJA5/SCN1B/SNTA1
GO:0099623	BP	GO:0099623	regulation of cardiac muscle cell membrane repolarization	7	0.630054	1.53701	0.0491493	0.0491493	0.503241	637	tags=57%, list=12%, signal=51%	CAV3/GJA5/SCN1B/SNTA1
GO:0019838	MF	GO:0019838	growth factor binding	54	0.349532	1.4549	0.0492091	0.0492091	0.50329	973	tags=31%, list=18%, signal=26%	FGFR3/ACVR1C/IGFBPL1/IGFBP3/COL4A1/NTRK2/VASN/TGFB3/GHR/A2M/IGFBP7/COL5A1/CCN2/THBS1/KAZALD1/TEK/COL6A1
GO:0007176	BP	GO:0007176	regulation of epidermal growth factor-activated receptor activity	8	-0.636935	-1.64211	0.0492888	0.0492888	0.503542	1224	tags=75%, list=22%, signal=59%	FBXW7/ERRFI1/GPRC5A/CBLB/SOCS5/ADRA2A
GO:0051693	BP	GO:0051693	actin filament capping	11	0.552755	1.54948	0.0496183	0.0496183	0.506027	387	tags=36%, list=7%, signal=34%	TMOD1/CARMIL2/RDX/LMOD1
GO:0032228	BP	GO:0032228	regulation of synaptic transmission, GABAergic	5	0.739162	1.60299	0.0496426	0.0496426	0.506027	468	tags=60%, list=8%, signal=55%	NPAS4/SYN3/PLCL1
GO:1905476	BP	GO:1905476	negative regulation of protein localization to membrane	13	0.523434	1.54373	0.05	0.05	0.50725	190	tags=23%, list=3%, signal=22%	MRAP2/LRRC15/FZD9

## Sheet: 2.2
#Supplemental Table 2.2. DEG GO - N LPS vs I2 LPS
	ONTOLOGY	ID	Description	setSize	enrichmentScore	NES	pvalue	p.adjust	qvalue	rank	leading_edge	core_enrichment
GO:0002376	BP	GO:0002376	immune system process	612	-0.399112	-2.40195	1.29903e-22	1.29903e-22	1.07943e-18	1054	tags=40%, list=24%, signal=35%	CCN3/OTUD7B/XRCC5/MAP3K5/PLCG1/CTC1/CBLB/TRIM21/ADAR/LRRC17/CD248/RAC2/PSG4/SELPLG/PSMB9/UBA5/CCL2/NMI/BCL2/GREM1/ULBP1/MITF/ATM/KDM6B/LIG4/MTOR/MAP3K8/PDE5A/SH3RF1/IRAK2/PRKD2/DNASE1/FLNB/NCR3LG1/ENDOD1/IFITM2/TRIM58/ZC3H12A/RARG/ZBTB26/SERPING1/RIPOR2/RUNX2/NR1H3/EREG/PIK3R3/ZFP36L1/XIAP/G6PD/ST6GAL1/MOSPD2/SOX4/DCAF1/LDLR/NFKBIZ/CDKN2B/APOBEC3G/TRIM25/IRAK3/NR1D1/EIF2AK2/PITX2/TRIM56/BMP4/SLC2…
GO:0006955	BP	GO:0006955	immune response	388	-0.446565	-2.55294	1.59211e-20	1.59211e-20	4.42314e-17	703	tags=33%, list=16%, signal=30%	ERAP2/FES/EPG5/PSG9/CORO1A/DUSP22/PSMB10/FYB1/SEMA4D/FTH1/HFE/BTN3A3/LEF1/SCART1/TRIM6/ERBIN/PLK2/UBQLN1/OTUD4/IFIT5/SHFL/STAT1/SP100/LYST/ELF1/C1R/PRDM1/CRACR2A/MDK/LAG3/RARRES2/C1S/UBA7/JCHAIN/TRIM14/GCH1/ACKR4/UNC93B1/NQO1/FCHO1/IFITM3/APOBEC3F/MARCHF8/SECTM1/DLL1/PLEKHA1/CTSS/STAT2/CD74/RIGI/GBP4/LIF/THEMIS2/GPRC5B/SLC15A3/SMCR8/DTX3L/CD36/CXCR6/CYP27B1/SAMD9/PAK3/PARP9/H2BC11/IFIT3/PARP14/IF…
GO:0098542	BP	GO:0098542	defense response to other organism	287	-0.491863	-2.73862	1.81495e-20	1.81495e-20	4.42314e-17	628	tags=34%, list=14%, signal=31%	TRIM6/ERBIN/UBQLN1/RNF213/OTUD4/PMAIP1/IFIT5/SHFL/STAT1/SP100/LYST/C1R/PRDM1/EMILIN2/LAG3/RARRES2/C1S/UBA7/JCHAIN/TRIM14/GCH1/UNC93B1/NQO1/IFITM3/APOBEC3F/DDIT4/CTSS/STAT2/CD74/RIGI/GBP4/SLC15A3/BNIP3L/DTX3L/CD36/BATF2/CYP27B1/SAMD9/PAK3/MMRN2/PARP9/H2BC11/IFIT3/PARP14/IFI35/C1RL/SNCA/ISG20/DHX58/CXCL5/USP18/TLR6/H2BC12/CASP1/CD14/CXCL6/TLR3/IL1B/IFNE/APOL1/SAMHD1/IFIH1/DDX60/IRF7/ADAMTS5/MAP2K6/…
GO:0009607	BP	GO:0009607	response to biotic stimulus	368	-0.450828	-2.56305	2.34651e-20	2.34651e-20	4.42314e-17	592	tags=30%, list=13%, signal=28%	RNF213/OTUD4/PMAIP1/IFIT5/SHFL/STAT1/SP100/ADM/LYST/C1R/PRDM1/EMILIN2/LAG3/RARRES2/C1S/UBA7/ACE/JCHAIN/TRIM14/GCH1/PLSCR4/UNC93B1/NQO1/IFITM3/APOBEC3F/PYGL/DDIT4/CTSS/STAT2/CD74/RIGI/GBP4/SLC15A3/BNIP3L/DTX3L/CD36/ABCA1/BATF2/CYP27B1/SAMD9/PAK3/MMRN2/PARP9/H2BC11/SOD2/IFIT3/PARP14/PTGS2/IFI35/C1RL/SNCA/IFI44/ISG20/DHX58/CXCL5/USP18/TLR6/H2BC12/CASP1/CD14/CXCL6/TLR3/IL1B/IFNE/IL1A/APOL1/SAMHD1/IFI…
GO:0043207	BP	GO:0043207	response to external biotic stimulus	359	-0.45745	-2.60386	3.19381e-20	3.19381e-20	4.42314e-17	592	tags=30%, list=13%, signal=29%	RNF213/OTUD4/PMAIP1/IFIT5/SHFL/STAT1/SP100/ADM/LYST/C1R/PRDM1/EMILIN2/LAG3/RARRES2/C1S/UBA7/ACE/JCHAIN/TRIM14/GCH1/PLSCR4/UNC93B1/NQO1/IFITM3/APOBEC3F/PYGL/DDIT4/CTSS/STAT2/CD74/RIGI/GBP4/SLC15A3/BNIP3L/DTX3L/CD36/ABCA1/BATF2/CYP27B1/SAMD9/PAK3/MMRN2/PARP9/H2BC11/SOD2/IFIT3/PARP14/PTGS2/IFI35/C1RL/SNCA/IFI44/ISG20/DHX58/CXCL5/USP18/TLR6/H2BC12/CASP1/CD14/CXCL6/TLR3/IL1B/IFNE/IL1A/APOL1/SAMHD1/IFI…
GO:0051707	BP	GO:0051707	response to other organism	359	-0.45745	-2.60386	3.19381e-20	3.19381e-20	4.42314e-17	592	tags=30%, list=13%, signal=29%	RNF213/OTUD4/PMAIP1/IFIT5/SHFL/STAT1/SP100/ADM/LYST/C1R/PRDM1/EMILIN2/LAG3/RARRES2/C1S/UBA7/ACE/JCHAIN/TRIM14/GCH1/PLSCR4/UNC93B1/NQO1/IFITM3/APOBEC3F/PYGL/DDIT4/CTSS/STAT2/CD74/RIGI/GBP4/SLC15A3/BNIP3L/DTX3L/CD36/ABCA1/BATF2/CYP27B1/SAMD9/PAK3/MMRN2/PARP9/H2BC11/SOD2/IFIT3/PARP14/PTGS2/IFI35/C1RL/SNCA/IFI44/ISG20/DHX58/CXCL5/USP18/TLR6/H2BC12/CASP1/CD14/CXCL6/TLR3/IL1B/IFNE/IL1A/APOL1/SAMHD1/IFI…
GO:0045087	BP	GO:0045087	innate immune response	236	-0.515376	-2.79092	3.21504e-19	3.21504e-19	3.81647e-16	561	tags=36%, list=13%, signal=33%	TRIM6/ERBIN/UBQLN1/OTUD4/IFIT5/SHFL/STAT1/SP100/LYST/C1R/PRDM1/LAG3/RARRES2/C1S/UBA7/JCHAIN/TRIM14/GCH1/UNC93B1/NQO1/IFITM3/APOBEC3F/CTSS/STAT2/CD74/RIGI/GBP4/SLC15A3/DTX3L/CD36/CYP27B1/SAMD9/PAK3/PARP9/H2BC11/IFIT3/PARP14/IFI35/C1RL/SNCA/ISG20/DHX58/USP18/TLR6/H2BC12/CASP1/CD14/TLR3/IFNE/APOL1/SAMHD1/IFIH1/DDX60/IRF7/MAP2K6/IFITM1/ISG15/CXCL16/IFIT2/MMP12/PLSCR1/IFI6/ZDHHC11/C3/IFIT1/H2BC8/LGALS…
GO:0051607	BP	GO:0051607	defense response to virus	100	-0.65531	-3.13763	8.81621e-19	8.81621e-19	8.13978e-16	628	tags=50%, list=14%, signal=44%	TRIM6/ERBIN/UBQLN1/PMAIP1/IFIT5/SHFL/STAT1/LYST/UNC93B1/IFITM3/APOBEC3F/DDIT4/STAT2/RIGI/BNIP3L/DTX3L/PARP9/IFIT3/ISG20/DHX58/USP18/CASP1/TLR3/IL1B/IFNE/SAMHD1/IFIH1/DDX60/IRF7/IFITM1/ISG15/IFIT2/MMP12/PLSCR1/IFI6/ZDHHC11/IFIT1/IL6/OAS3/HERC5/MX1/OAS2/MX2/OASL/GBP5/BST2/IFI44L/UNC13D/RSAD2/OAS1
GO:0140546	BP	GO:0140546	defense response to symbiont	100	-0.65531	-3.13763	8.81621e-19	8.81621e-19	8.13978e-16	628	tags=50%, list=14%, signal=44%	TRIM6/ERBIN/UBQLN1/PMAIP1/IFIT5/SHFL/STAT1/LYST/UNC93B1/IFITM3/APOBEC3F/DDIT4/STAT2/RIGI/BNIP3L/DTX3L/PARP9/IFIT3/ISG20/DHX58/USP18/CASP1/TLR3/IL1B/IFNE/SAMHD1/IFIH1/DDX60/IRF7/IFITM1/ISG15/IFIT2/MMP12/PLSCR1/IFI6/ZDHHC11/IFIT1/IL6/OAS3/HERC5/MX1/OAS2/MX2/OASL/GBP5/BST2/IFI44L/UNC13D/RSAD2/OAS1
GO:0044419	BP	GO:0044419	biological process involved in interspecies interaction between organisms	408	-0.427192	-2.45743	3.07188e-18	3.07188e-18	2.55257e-15	909	tags=36%, list=20%, signal=32%	FLNB/NCR3LG1/ENDOD1/IFITM2/TRIM58/ZC3H12A/ANPEP/SERPING1/DDX60L/NR1H3/EREG/XIAP/NECTIN3/LDLR/NFKBIZ/APOBEC3G/TRIM25/IRAK3/NR1D1/EIF2AK2/TRIM56/LY6E/SLC22A5/CDK6/TFAP4/MIAT/FASN/EPG5/CCNK/CORO1A/LEF1/TRIM6/ERBIN/UBQLN1/NCAM1/RNF213/OTUD4/PMAIP1/IFIT5/SHFL/ITGA2/STAT1/SP100/ADM/LYST/C1R/PRDM1/EMILIN2/LAG3/RARRES2/C1S/UBA7/ACE/JCHAIN/TRIM14/GCH1/PLSCR4/UNC93B1/NQO1/IFITM3/APOBEC3F/DPP4/PYGL/DDIT4/CT…
GO:0009605	BP	GO:0009605	response to external stimulus	665	-0.359032	-2.18013	1.27452e-17	1.27452e-17	9.62784e-15	930	tags=33%, list=21%, signal=31%	IRAK2/SHANK1/PRKD2/MTHFR/MLKL/DNASE1/FLNB/NCR3LG1/ENDOD1/IFITM2/TRIM58/ZC3H12A/NRG1/SERPING1/DDX60L/RIPOR2/FLRT3/ULK2/RUNX2/NR1H3/EREG/XIAP/G6PD/ST6GAL1/MOSPD2/PER2/LDLR/NFKBIZ/CDKN2B/APOBEC3G/CEP250/TRIM25/IRAK3/SLC38A2/NR1D1/EIF2AK2/TRIM56/BMP4/STRA6/PLEKHG5/SLC22A5/UCN2/CDK6/MIAT/POSTN/ARHGEF5/FES/EPG5/TUBB2B/CORO1A/HPSE/LRRK2/SLC39A8/SEMA4D/PTN/HFE/LEF1/ROBO3/PROS1/TRIM6/ERBIN/PLK2/UBQLN1/TFP…
GO:0009615	BP	GO:0009615	response to virus	127	-0.595103	-2.9599	4.22005e-17	4.22005e-17	2.9222e-14	628	tags=42%, list=14%, signal=37%	TRIM6/ERBIN/UBQLN1/PMAIP1/IFIT5/SHFL/STAT1/LYST/UNC93B1/IFITM3/APOBEC3F/DDIT4/STAT2/RIGI/BNIP3L/DTX3L/PARP9/IFIT3/IFI44/ISG20/DHX58/USP18/CASP1/TLR3/IL1B/IFNE/SAMHD1/IFIH1/DDX60/IRF7/IFITM1/ISG15/IFIT2/MMP12/PLSCR1/IFI6/ZDHHC11/IFIT1/LGALS9/IL6/OAS3/HERC5/MX1/OAS2/MX2/OASL/GBP5/BST2/IFI44L/UNC13D/RSAD2/OAS1/CCL8
GO:0006952	BP	GO:0006952	defense response	418	-0.409374	-2.35659	1.51077e-16	1.51077e-16	9.65667e-14	663	tags=30%, list=15%, signal=29%	LRRK2/SLC39A8/PTN/HFE/TRIM6/ERBIN/PLK2/UBQLN1/SOCS6/RNF213/OTUD4/PMAIP1/IFIT5/SHFL/STAT1/SP100/ADM/LYST/C1R/PRDM1/EMILIN2/MDK/LAG3/RARRES2/C1S/UBA7/JCHAIN/SCN9A/TRIM14/GCH1/UNC93B1/NQO1/IFITM3/APOBEC3F/F3/TNFAIP6/DPP4/DDIT4/CTSS/STAT2/CD74/RIGI/GBP4/TPST1/THEMIS2/GPRC5B/HGF/SLC15A3/BNIP3L/WNK4/DTX3L/CD36/BATF2/CXCR6/CYP27B1/SAMD9/PAK3/MMRN2/PARP9/H2BC11/IFIT3/PARP14/BDKRB2/PTGS2/IFI35/C1RL/RPS6KA…
GO:0002682	BP	GO:0002682	regulation of immune system process	385	-0.390555	-2.23194	1.66491e-13	1.66491e-13	9.88178e-11	1054	tags=39%, list=24%, signal=33%	CCN3/XRCC5/PLCG1/CBLB/TRIM21/ADAR/LRRC17/RAC2/PSG4/CCL2/NMI/BCL2/GREM1/ULBP1/MITF/ATM/MTOR/MAP3K8/PDE5A/SH3RF1/IRAK2/PRKD2/DNASE1/NCR3LG1/ZC3H12A/RARG/ZBTB26/SERPING1/RIPOR2/NR1H3/EREG/ZFP36L1/XIAP/MOSPD2/SOX4/LDLR/NFKBIZ/TRIM25/IRAK3/NR1D1/EIF2AK2/TRIM56/BMP4/HMOX1/CDK6/ROR2/FES/EPG5/PSG9/KAT6B/CORO1A/DUSP22/LRRK2/FYB1/ITPKB/PTN/HFE/BTN3A3/LEF1/TRIM6/ERBIN/PLK2/UBQLN1/SOCS6/OTUD4/CLDN18/ITGA2/ST…
GO:0030527	MF	GO:0030527	structural constituent of chromatin	16	-0.895857	-2.73319	2.99314e-12	2.99314e-12	1.65809e-09	482	tags=100%, list=11%, signal=90%	H3-7/H3C6/H2AC6/H1-0/H2BC5/H2BC9/H2BC11/H4C8/H2BC12/H4C16/H1-2/H2BC8/H2BC21/H4C14/H2BC4
GO:0009617	BP	GO:0009617	response to bacterium	149	-0.497246	-2.53494	2.43427e-11	2.43427e-11	1.26422e-08	523	tags=34%, list=12%, signal=31%	ADM/LYST/EMILIN2/RARRES2/ACE/JCHAIN/GCH1/PLSCR4/NQO1/PYGL/GBP4/CD36/ABCA1/CYP27B1/MMRN2/H2BC11/SOD2/PTGS2/SNCA/IFI44/DHX58/CXCL5/USP18/TLR6/H2BC12/CASP1/CD14/CXCL6/TLR3/IL1B/IFNE/IL1A/ADAMTS5/HERC6/ISG15/TMEM229B/C3/DIO2/H2BC8/LGALS9/IL6/OAS3/CFP/H2BC21/CMPK2/OAS2/GBP5/IDO1/H2BC4/OAS1
GO:0044391	CC	GO:0044391	ribosomal subunit	114	0.525893	2.58566	2.88182e-11	2.88182e-11	1.40861e-08	1888	tags=90%, list=42%, signal=54%	MRPL41/MRPL54/RPS29/RPS15A/RPL37A/MRPS28/RPL13/RPL34/RPS27/RPL7A/RPS24/MRPL33/RPL38/RPL27A/RPLP2/RPS27A/RPL32/RPL7/RPS3A/MRPL27/RPS15/RPL39L/MRPL24/RPL39/RPS21/RPL27/RPL15/CHCHD1/RPLP1/RPS25/RPL26/RPL31/MRPS2/RPL35A/RPSA2/MRPS6/RPL9/MRPS33/RPL37/RPL4/RPS23/MRPL48/RPL22/RPS8/MRPS22/RPL6/RPL11/RPL5/RPS12/RPL26L1/RPS13/RPS14/MRPS24/RPL29/MRPL57/RPS20/RPS18/MRPL34/RPS4Y1/RPL36/NHP2/RPL21/MRPS26/RPS16…
GO:0002684	BP	GO:0002684	positive regulation of immune system process	252	-0.410578	-2.25589	4.34294e-10	4.34294e-10	2.00486e-07	994	tags=39%, list=22%, signal=32%	CCL2/NMI/BCL2/ULBP1/MTOR/MAP3K8/IRAK2/PRKD2/NCR3LG1/ZC3H12A/SERPING1/RIPOR2/NR1H3/EREG/ZFP36L1/XIAP/MOSPD2/SOX4/NFKBIZ/TRIM25/IRAK3/NR1D1/EIF2AK2/TRIM56/ROR2/FES/EPG5/CORO1A/DUSP22/LRRK2/FYB1/ITPKB/PTN/HFE/BTN3A3/LEF1/TRIM6/ERBIN/UBQLN1/OTUD4/ITGA2/ELF1/C1R/MDK/LAG3/RARRES2/C1S/UNC93B1/FCHO1/DPP4/PLEKHA1/CTSS/DOCK8/KITLG/CD74/RIGI/TMEM64/LIF/THEMIS2/GPRC5B/SLC15A3/CD36/PAK3/PARP9/IFI35/C1RL/DHX58…
GO:0019221	BP	GO:0019221	cytokine-mediated signaling pathway	108	-0.518182	-2.49634	2.01395e-09	2.01395e-09	8.80784e-07	628	tags=39%, list=14%, signal=34%	TRIM6/SH2B3/OTUD4/CLDN18/PPP2CB/STAT1/SP100/EGR1/ACKR4/IFITM3/F3/GREM2/TNFRSF19/STAT2/CD74/CXCR6/PARP9/H2BC11/PARP14/RPS6KA5/CXCL5/USP18/CASP1/CXCL6/IL1B/IFNE/IL1A/SAMHD1/IFIH1/IRF7/IFITM1/ISG15/MMP12/IL6/OAS3/MX1/TNFSF18/OAS2/OASL/CCL7/OAS1/CCL8
GO:0034097	BP	GO:0034097	response to cytokine	248	-0.400223	-2.19658	2.82864e-09	2.82864e-09	1.11942e-06	1080	tags=42%, list=24%, signal=34%	FZD4/GBP2/GCLM/XRCC5/MAP3K5/NPR2/MAT2A/MAPK13/TRIM21/ADAR/SELPLG/CCL2/BCL2/PNPT1/IRAK2/MTHFR/FLNB/IFITM2/ZC3H12A/RARG/RIPOR2/NR1H3/EREG/ADIPOR2/ZFP36L1/XIAP/NFKBIZ/CDKN2B/TRIM25/IRAK3/NR1D1/EIF2AK2/TRIM56/SLC22A5/POSTN/FASN/EPS8/CORO1A/LRRK2/LEF1/TRIM6/ERBIN/SH2B3/OTUD4/CLDN18/PPP2CB/SHFL/STAT1/SP100/EGR1/GCH1/ACKR4/IFITM3/F3/GREM2/TNFRSF19/DOCK8/STAT2/CD74/RIGI/GBP4/ABCA1/CXCR6/CYP27B1/HAS2/PARP…
GO:0032103	BP	GO:0032103	positive regulation of response to external stimulus	167	-0.448469	-2.31783	2.84028e-09	2.84028e-09	1.11942e-06	860	tags=40%, list=19%, signal=33%	RIPOR2/NR1H3/EREG/XIAP/MOSPD2/LDLR/NFKBIZ/TRIM25/IRAK3/NR1D1/EIF2AK2/TRIM56/EPG5/LRRK2/PTN/TRIM6/ERBIN/UBQLN1/OTUD4/ITGA2/EMILIN2/MDK/LAG3/RARRES2/UNC93B1/F3/FGF2/CTSS/CD74/RIGI/GPRC5B/SLC15A3/NRP1/CD36/PAK3/MMRN2/PARP9/PTGS2/IFI35/SNCA/DHX58/TLR6/CASP1/CD14/TLR3/IL1B/IFIH1/DDX60/IRF7/MAP2K6/C3AR1/MMP12/PLSCR1/C3/LGALS9/PDGFD/IL6/OAS3/MSTN/TNFSF18/OASL/GBP5/IDO1/CCL7/RSAD2/OAS1
GO:0003735	MF	GO:0003735	structural constituent of ribosome	104	0.513171	2.50187	2.96376e-09	2.96376e-09	1.11942e-06	1888	tags=91%, list=42%, signal=54%	MRPL41/RSL24D1/MRPL54/RPS29/RPS15A/RPL37A/RPL13/RPL34/RPS27/RPL7A/RPS24/MRPL33/RPL38/RPL27A/RPLP2/RPS27A/RPL32/RPL7/RPS3A/MRPL27/RPS15/RPL39L/MRPL24/RPL39/RPS21/RPL27/RPL15/RPLP1/RPS25/RPL26/RPL31/MRPS2/RPL35A/RPSA2/MRPS6/RPL9/MRPS33/RPL37/RPL4/RPS23/RPL22/RPS8/MRPS22/RPL6/RPL11/RPL5/RPS12/RPL26L1/RPS13/RPS14/MRPS24/RPL29/MRPL57/RPS20/RPS18/MRPL34/RPS4Y1/RPL36/RPL21/RPS16/RPL13A/RPL18/RPL23A/RPL3…
GO:0034340	BP	GO:0034340	response to type I interferon	32	-0.72474	-2.57497	4.54006e-09	4.54006e-09	1.64024e-06	628	tags=59%, list=14%, signal=51%	TRIM6/SHFL/STAT1/SP100/IFITM3/STAT2/USP18/IFNE/SAMHD1/IFIH1/IRF7/IFITM1/ISG15/MMP12/IFIT1/OAS3/MX1/OAS2/OAS1
GO:0042742	BP	GO:0042742	defense response to bacterium	59	-0.610625	-2.60517	4.77652e-09	4.77652e-09	1.65377e-06	522	tags=44%, list=12%, signal=39%	LYST/EMILIN2/RARRES2/JCHAIN/GBP4/CD36/MMRN2/H2BC11/TLR6/H2BC12/CASP1/CXCL6/TLR3/IL1B/IFNE/ADAMTS5/ISG15/H2BC8/IL6/OAS3/CFP/H2BC21/OAS2/GBP5/H2BC4/OAS1
GO:0050776	BP	GO:0050776	regulation of immune response	223	-0.401605	-2.15637	5.30327e-09	5.30327e-09	1.7627e-06	1049	tags=39%, list=23%, signal=31%	XRCC5/PLCG1/CBLB/TRIM21/ADAR/RAC2/NMI/BCL2/ULBP1/IRAK2/PRKD2/NCR3LG1/ZC3H12A/SERPING1/NR1H3/EREG/XIAP/NFKBIZ/TRIM25/IRAK3/NR1D1/EIF2AK2/TRIM56/FES/EPG5/PSG9/DUSP22/FYB1/HFE/BTN3A3/TRIM6/ERBIN/PLK2/UBQLN1/OTUD4/ELF1/C1R/LAG3/C1S/UNC93B1/FCHO1/PLEKHA1/CTSS/STAT2/CD74/RIGI/THEMIS2/SLC15A3/SMCR8/CD36/PAK3/PARP9/PARP14/IFI35/C1RL/DHX58/USP18/TLR6/CASP1/CD14/TLR3/IL1B/SAMHD1/IFIH1/DDX60/IRF7/MAP2K6/ISG…
GO:0003677	MF	GO:0003677	DNA binding	525	-0.31651	-1.87471	5.98273e-09	5.98273e-09	1.91205e-06	1642	tags=57%, list=37%, signal=41%	BAZ1A/NCOR1/KLF7/HOXA13/MAU2/AGO2/MECP2/ZNF234/ZNF276/GATAD1/NFIX/MRE11/TGIF2/ZMYM3/IFI16/ZNF549/CC2D1A/HP1BP3/HMGB1/ZNF740/ZFP36/SMARCA2/SP1/RFX5/ZNF84/ZNF182/PLAGL2/ZNF224/SMC5/BMAL2/ZNF426/BRF2/BHLHE40/TCFL5/ZFP28/HDAC6/ZFP30/ZNF142/ZNF195/BAZ2A/AEBP1/STAT6/ZNF232/ZNF101/POLK/ZNF274/TAF15/ZNF516/ZFP41/ZNF134/ZNF687/PURA/ZNF585B/THRA/ZNF8/TMF1/MKX/ZNF879/IRF1/TAF1/ZFAT/ZSCAN20/ZNF514/ZNF225/ZBE…
GO:0016032	BP	GO:0016032	viral process	128	-0.480965	-2.396	8.98604e-09	8.98604e-09	2.76553e-06	1031	tags=44%, list=23%, signal=35%	TRIM21/ADAR/STOM/SELPLG/CCL2/BCL2/LIG4/IFITM2/TRIM58/ZC3H12A/ANPEP/NECTIN3/ST6GAL1/LDLR/APOBEC3G/TRIM25/EIF2AK2/FAM111A/LY6E/TFAP4/CCNK/MDFIC/LEF1/TRIM6/NCAM1/IFIT5/SHFL/ITGA2/STAT1/TRIM14/IFITM3/APOBEC3F/DPP4/CD74/PARP10/NRP1/CXCR6/PARP9/ISG20/GALNT1/IFIH1/IRF7/IFITM1/ISG15/PLSCR1/IFIT1/LGALS9/OAS3/MX1/OAS2/OASL/BST2/RSAD2/CHMP4C/OAS1/CCL8
GO:0050778	BP	GO:0050778	positive regulation of immune response	172	-0.433696	-2.25398	1.39257e-08	1.39257e-08	3.99854e-06	1092	tags=44%, list=24%, signal=34%	BTN2A2/C5/GBP2/XRCC5/PLCG1/CBLB/NMI/BCL2/ULBP1/IRAK2/PRKD2/NCR3LG1/ZC3H12A/SERPING1/NR1H3/EREG/XIAP/NFKBIZ/TRIM25/IRAK3/NR1D1/EIF2AK2/TRIM56/EPG5/DUSP22/FYB1/HFE/BTN3A3/TRIM6/ERBIN/UBQLN1/OTUD4/ELF1/C1R/LAG3/C1S/UNC93B1/FCHO1/PLEKHA1/CTSS/CD74/RIGI/THEMIS2/SLC15A3/CD36/PAK3/PARP9/IFI35/C1RL/DHX58/TLR6/CASP1/CD14/TLR3/IL1B/IFIH1/DDX60/IRF7/MAP2K6/C3AR1/MMP12/TNFRSF21/PLSCR1/C3/LGALS9/IL6/OAS3/CFP/…
GO:0032101	BP	GO:0032101	regulation of response to external stimulus	294	-0.36966	-2.06109	1.39549e-08	1.39549e-08	3.99854e-06	1088	tags=41%, list=24%, signal=34%	C5/TRIM22/GBP2/LPCAT3/NR1D2/CCN3/SEMA3D/XRCC5/PLCG1/MAPK13/TRIM21/ADAR/RAC2/PDCD4/CCL2/NMI/BCL2/GREM1/ATM/IRAK2/PRKD2/DNASE1/ZC3H12A/SERPING1/RIPOR2/NR1H3/EREG/XIAP/ST6GAL1/MOSPD2/LDLR/NFKBIZ/APOBEC3G/TRIM25/IRAK3/NR1D1/EIF2AK2/TRIM56/EPG5/TUBB2B/HPSE/LRRK2/SLC39A8/SEMA4D/PTN/ROBO3/PROS1/TRIM6/ERBIN/PLK2/UBQLN1/TFPI/SH2B3/OTUD4/EPHA4/ITGA2/STAT1/CAPN3/EMILIN2/MDK/LAG3/RARRES2/SEMA6D/UNC93B1/APOBE…
GO:0002831	BP	GO:0002831	regulation of response to biotic stimulus	143	-0.466937	-2.36755	1.61923e-08	1.61923e-08	4.48497e-06	877	tags=40%, list=20%, signal=33%	ZC3H12A/SERPING1/NR1H3/EREG/XIAP/NFKBIZ/APOBEC3G/TRIM25/IRAK3/NR1D1/EIF2AK2/TRIM56/EPG5/TRIM6/ERBIN/UBQLN1/OTUD4/STAT1/EMILIN2/LAG3/UNC93B1/APOBEC3F/CTSS/STAT2/RIGI/SLC15A3/DTX3L/CD36/PAK3/MMRN2/PARP9/PARP14/IFI35/DHX58/USP18/TLR6/CASP1/CD14/CXCL6/TLR3/IL1B/SAMHD1/IFIH1/DDX60/IRF7/MAP2K6/ISG15/MMP12/PLSCR1/ZDHHC11/LGALS9/OAS3/HERC5/OASL/GBP5/RSAD2/OAS1
GO:0005840	CC	GO:0005840	ribosome	131	0.456128	2.29407	1.80313e-08	1.80313e-08	4.83324e-06	1888	tags=82%, list=42%, signal=49%	NR0B1/RPS6KL1/MRPL41/RSL24D1/APOD/MRPL54/RPS29/RPS15A/RPL37A/MRPS28/RPL13/RPL34/RPS27/RPL7A/RPS24/MRPL33/RPL38/RPL27A/RPLP2/RPS27A/RPL32/RPL7/RPS3A/MRPL27/RPS15/RPL39L/MRPL24/RPL39/RPS21/RPL27/RPL15/CHCHD1/RPLP1/RPS25/RPL26/RPL31/FUBP3/MRPS2/RPL35A/RPSA2/MRPS6/RPL9/MRPS33/RPL37/RPL4/RPS23/MRPL48/RPL22/RPS8/MRPS22/RPL6/RPL11/RPL5/RPS12/RPL26L1/RPS13/RPS14/MRPS24/RPL29/MRPL57/RPS20/RPS18/MRPL34/RPS…
GO:0019079	BP	GO:0019079	viral genome replication	53	-0.615977	-2.52709	2.41773e-08	2.41773e-08	6.27814e-06	1029	tags=57%, list=23%, signal=44%	ADAR/STOM/CCL2/BCL2/IFITM2/ZC3H12A/APOBEC3G/EIF2AK2/FAM111A/CCNK/TRIM6/IFIT5/SHFL/IFITM3/APOBEC3F/CXCR6/ISG20/IFIH1/IFITM1/ISG15/PLSCR1/IFIT1/OAS3/MX1/OAS2/OASL/BST2/RSAD2/OAS1/CCL8
GO:0045071	BP	GO:0045071	negative regulation of viral genome replication	31	-0.717614	-2.56074	3.86968e-08	3.86968e-08	9.74395e-06	798	tags=68%, list=18%, signal=56%	APOBEC3G/EIF2AK2/FAM111A/TRIM6/IFIT5/SHFL/IFITM3/APOBEC3F/ISG20/IFIH1/IFITM1/ISG15/PLSCR1/IFIT1/OAS3/MX1/OAS2/OASL/BST2/RSAD2/OAS1
GO:0000786	CC	GO:0000786	nucleosome	24	-0.761647	-2.58474	4.04398e-08	4.04398e-08	9.88333e-06	482	tags=67%, list=11%, signal=60%	H3C10/H3-7/H3C6/H2AC6/H1-0/H2BC5/H2BC9/H2BC11/H4C8/H2BC12/H4C16/H1-2/H2BC8/H2BC21/H4C14/H2BC4
GO:0034341	BP	GO:0034341	response to type II interferon	45	-0.64355	-2.54968	4.86596e-08	4.86596e-08	1.15524e-05	557	tags=44%, list=12%, signal=39%	SHFL/STAT1/SP100/GCH1/IFITM3/CD74/GBP4/CYP27B1/PARP9/PARP14/SNCA/CASP1/TLR3/IFITM1/CXCL16/LGALS9/GBP5/BST2/CCL7/CCL8
GO:0048525	BP	GO:0048525	negative regulation of viral process	42	-0.650575	-2.53573	5.7635e-08	5.7635e-08	1.33032e-05	798	tags=60%, list=18%, signal=49%	APOBEC3G/TRIM25/EIF2AK2/FAM111A/LY6E/TRIM6/IFIT5/SHFL/STAT1/TRIM14/IFITM3/APOBEC3F/ISG20/IFIH1/IFITM1/ISG15/PLSCR1/IFIT1/OAS3/MX1/OAS2/OASL/BST2/RSAD2/OAS1
GO:0019058	BP	GO:0019058	viral life cycle	104	-0.491589	-2.35979	1.02905e-07	1.02905e-07	2.31104e-05	1031	tags=43%, list=23%, signal=34%	TRIM21/ADAR/STOM/SELPLG/CCL2/BCL2/IFITM2/TRIM58/ZC3H12A/ANPEP/NECTIN3/LDLR/APOBEC3G/TRIM25/EIF2AK2/FAM111A/LY6E/CCNK/TRIM6/NCAM1/IFIT5/SHFL/ITGA2/IFITM3/APOBEC3F/DPP4/CD74/NRP1/CXCR6/ISG20/IFIH1/IFITM1/ISG15/PLSCR1/IFIT1/LGALS9/OAS3/MX1/OAS2/OASL/BST2/RSAD2/CHMP4C/OAS1/CCL8
GO:0140888	BP	GO:0140888	interferon-mediated signaling pathway	33	-0.687745	-2.48908	1.25263e-07	1.25263e-07	2.67463e-05	628	tags=64%, list=14%, signal=55%	IFITM2/NR1H3/TRIM56/TRIM6/STAT1/SP100/IFITM3/STAT2/PARP9/PARP14/USP18/IFNE/SAMHD1/IFIH1/IRF7/IFITM1/ISG15/MMP12/OAS3/OAS2/OAS1
GO:0002253	BP	GO:0002253	activation of immune response	141	-0.444868	-2.26217	1.25532e-07	1.25532e-07	2.67463e-05	1092	tags=45%, list=24%, signal=35%	BTN2A2/C5/GBP2/XRCC5/PLCG1/CBLB/NMI/BCL2/IRAK2/PRKD2/NCR3LG1/ZC3H12A/SERPING1/NR1H3/XIAP/NFKBIZ/TRIM25/IRAK3/NR1D1/EIF2AK2/EPG5/DUSP22/FYB1/BTN3A3/ERBIN/UBQLN1/OTUD4/ELF1/C1R/C1S/UNC93B1/FCHO1/PLEKHA1/CTSS/RIGI/THEMIS2/SLC15A3/CD36/PAK3/IFI35/C1RL/DHX58/TLR6/CASP1/CD14/TLR3/IL1B/IFIH1/DDX60/IRF7/MAP2K6/C3AR1/TNFRSF21/PLSCR1/C3/OAS3/CFP/OASL/GBP5/C4A/RGCC/RSAD2/OAS1
GO:0050792	BP	GO:0050792	regulation of viral process	61	-0.570621	-2.45742	1.48694e-07	1.48694e-07	3.08893e-05	1031	tags=56%, list=23%, signal=44%	TRIM21/ADAR/STOM/BCL2/IFITM2/TRIM58/APOBEC3G/TRIM25/EIF2AK2/FAM111A/LY6E/MDFIC/TRIM6/IFIT5/SHFL/STAT1/TRIM14/IFITM3/APOBEC3F/CD74/ISG20/IFIH1/IFITM1/ISG15/PLSCR1/IFIT1/LGALS9/OAS3/MX1/OAS2/OASL/BST2/RSAD2/OAS1
GO:0071357	BP	GO:0071357	cellular response to type I interferon	30	-0.710854	-2.50657	1.87677e-07	1.87677e-07	3.80366e-05	628	tags=57%, list=14%, signal=49%	TRIM6/STAT1/SP100/IFITM3/STAT2/USP18/IFNE/SAMHD1/IFIH1/IRF7/IFITM1/ISG15/MMP12/IFIT1/OAS3/OAS2/OAS1
GO:0031349	BP	GO:0031349	positive regulation of defense response	127	-0.454371	-2.25994	1.96068e-07	1.96068e-07	3.87628e-05	852	tags=41%, list=19%, signal=34%	NR1H3/EREG/XIAP/LDLR/NFKBIZ/TRIM25/IRAK3/NR1D1/EIF2AK2/TRIM56/EPG5/LRRK2/TRIM6/ERBIN/UBQLN1/OTUD4/EMILIN2/MDK/LAG3/UNC93B1/CTSS/RIGI/GPRC5B/SLC15A3/CD36/PAK3/MMRN2/PARP9/PTGS2/IFI35/SNCA/DHX58/TLR6/CASP1/CD14/TLR3/IL1B/IFIH1/DDX60/IRF7/MAP2K6/MMP12/PLSCR1/C3/IL6/OAS3/TNFSF18/OASL/GBP5/IDO1/RSAD2/OAS1
GO:0045069	BP	GO:0045069	regulation of viral genome replication	37	-0.666849	-2.48637	2.0059e-07	2.0059e-07	3.87628e-05	798	tags=57%, list=18%, signal=47%	APOBEC3G/EIF2AK2/FAM111A/TRIM6/IFIT5/SHFL/IFITM3/APOBEC3F/ISG20/IFIH1/IFITM1/ISG15/PLSCR1/IFIT1/OAS3/MX1/OAS2/OASL/BST2/RSAD2/OAS1
GO:0060337	BP	GO:0060337	type I interferon-mediated signaling pathway	29	-0.70056	-2.47484	2.91516e-07	2.91516e-07	5.50532e-05	628	tags=55%, list=14%, signal=48%	TRIM6/STAT1/SP100/IFITM3/STAT2/USP18/IFNE/SAMHD1/IFIH1/IRF7/IFITM1/ISG15/MMP12/OAS3/OAS2/OAS1
GO:0098798	CC	GO:0098798	mitochondrial protein-containing complex	125	0.438014	2.18135	3.86943e-07	3.86943e-07	7.14509e-05	2268	tags=94%, list=51%, signal=48%	ATP5PB/CHCHD6/MRPL41/CHCHD10/SLC25A4/MRPS36/MRPL54/NDUFS4/NDUFB2/MRPS28/NDUFA2/NDUFS5/PDHB/COX6A1/COX7B/ATP5F1E/NDUFA12/MRPL33/FXN/IMMP1L/NDUFAB1/TIMM9/TIMM8B/ATP5MF/NDUFA5/MRPL27/TOMM5/MRPL24/CHCHD1/ATP5MJ/MRPS2/ATP5PO/MRPS6/UQCRB/MRPS33/MRPL48/MRPS22/ATP5MC1/TIMM13/ATP5ME/MRPS24/NDUFB6/MRPL57/COX2/NDUFB8/NDUFB1/MRPL34/UQCR10/ATP5PF/TOMM7/MRPS26/NDUFB3/COX8A/ATP5MK/NDUFA4/GADD45GIP1/NDUFS6/SMDT1…
GO:1903900	BP	GO:1903900	regulation of viral life cycle	52	-0.59167	-2.40112	4.55555e-07	4.55555e-07	8.22919e-05	1031	tags=62%, list=23%, signal=48%	FMR1/TRIM22/TRIM21/ADAR/BCL2/IFITM2/TRIM58/APOBEC3G/TRIM25/EIF2AK2/FAM111A/LY6E/TRIM6/IFIT5/SHFL/IFITM3/APOBEC3F/CD74/ISG20/IFIH1/IFITM1/ISG15/PLSCR1/IFIT1/LGALS9/OAS3/MX1/OAS2/OASL/BST2/RSAD2/OAS1
GO:0045088	BP	GO:0045088	regulation of innate immune response	118	-0.462025	-2.27119	4.91474e-07	4.91474e-07	8.61503e-05	866	tags=39%, list=19%, signal=32%	SERPING1/NR1H3/EREG/XIAP/NFKBIZ/TRIM25/IRAK3/NR1D1/EIF2AK2/TRIM56/EPG5/TRIM6/ERBIN/UBQLN1/OTUD4/LAG3/UNC93B1/CTSS/STAT2/RIGI/SLC15A3/CD36/PAK3/PARP9/PARP14/IFI35/DHX58/USP18/TLR6/CASP1/CD14/TLR3/SAMHD1/IFIH1/DDX60/IRF7/MAP2K6/ISG15/MMP12/PLSCR1/LGALS9/OAS3/OASL/GBP5/RSAD2/OAS1
GO:0015934	CC	GO:0015934	large ribosomal subunit	72	0.512138	2.33136	4.97651e-07	4.97651e-07	8.61503e-05	1953	tags=92%, list=44%, signal=53%	MRPL41/MRPL54/RPL37A/RPL13/RPL34/RPL7A/MRPL33/RPL38/RPL27A/RPLP2/RPL32/RPL7/MRPL27/RPL39L/MRPL24/RPL39/RPL27/RPL15/RPLP1/RPL26/RPL31/RPL35A/RPL9/RPL37/RPL4/MRPL48/RPL22/RPL6/RPL11/RPL5/RPL26L1/RPL29/MRPL57/MRPL34/RPL36/NHP2/RPL21/RPL13A/RPL18/GADD45GIP1/RPL23A/RPL30/RPL14/MRPL15/MRPL44/UBA52/MRPL18/RPL23/MRPL51/RPL18A/RPL41/RPL24/MRPL36/MRPL14/MRPL37/RPL10A/MRPL20/MRPL4/MRPL32/RPL36AL/MRPL43/MRPL…
GO:0071345	BP	GO:0071345	cellular response to cytokine stimulus	214	-0.379927	-2.02279	5.15623e-07	5.15623e-07	8.74399e-05	1080	tags=41%, list=24%, signal=32%	FZD4/GBP2/GCLM/XRCC5/MAP3K5/NPR2/MAT2A/MAPK13/ADAR/SELPLG/CCL2/PNPT1/IRAK2/FLNB/IFITM2/ZC3H12A/RARG/RIPOR2/NR1H3/EREG/ADIPOR2/ZFP36L1/XIAP/NFKBIZ/TRIM25/IRAK3/NR1D1/TRIM56/POSTN/FASN/EPS8/CORO1A/LRRK2/LEF1/TRIM6/ERBIN/SH2B3/OTUD4/CLDN18/PPP2CB/STAT1/SP100/EGR1/ACKR4/IFITM3/F3/GREM2/TNFRSF19/DOCK8/STAT2/CD74/GBP4/ABCA1/CXCR6/HAS2/PARP9/H2BC11/PARP14/RPS6KA5/CXCL5/USP18/CASP1/CXCL6/TLR3/IL1B/IFNE/I…
GO:0022626	CC	GO:0022626	cytosolic ribosome	79	0.503123	2.30333	6.24866e-07	6.24866e-07	0.000103846	1873	tags=87%, list=42%, signal=52%	APOD/RPS29/RPS15A/RPL37A/RPL13/RPL34/RPS27/RPL7A/RPS24/RPL38/RPL27A/RPLP2/RPS27A/RPL32/RPL7/RPS3A/RPS15/RPL39L/RPL39/RPS21/RPL27/RPL15/RPLP1/RPS25/RPL26/RPL31/RPL35A/RPSA2/RPL9/RPL37/RPL4/RPS23/RPL22/RPS8/RPL6/RPL11/RPL5/RPS12/RPL26L1/RPS13/RPS14/RPL29/RPS20/RPS18/RPS4Y1/RPL36/NHP2/RPL21/RPS16/RPL13A/RPL18/RPL23A/RPL30/RPS28/RPL14/RPSA/RPS6/UBA52/RPS4X/RPL23/RPL18A/RPL41/RPL24/RPS11/RPL10A/RPS3/R…
GO:0006959	BP	GO:0006959	humoral immune response	45	-0.607405	-2.40648	6.85957e-07	6.85957e-07	0.000111764	505	tags=44%, list=11%, signal=40%	C1R/RARRES2/C1S/JCHAIN/H2BC11/C1RL/CXCL5/H2BC12/CXCL6/IL1B/IFNE/TNFRSF21/C3/H2BC8/IL6/CFP/H2BC21/C4A/RGCC/H2BC4
GO:0002833	BP	GO:0002833	positive regulation of response to biotic stimulus	97	-0.479683	-2.28161	7.13699e-07	7.13699e-07	0.000114047	852	tags=42%, list=19%, signal=35%	NR1H3/EREG/XIAP/NFKBIZ/TRIM25/IRAK3/NR1D1/EIF2AK2/TRIM56/EPG5/TRIM6/ERBIN/UBQLN1/OTUD4/EMILIN2/LAG3/UNC93B1/CTSS/RIGI/SLC15A3/CD36/PAK3/MMRN2/PARP9/IFI35/DHX58/TLR6/CASP1/CD14/TLR3/IFIH1/DDX60/IRF7/MAP2K6/MMP12/PLSCR1/OAS3/OASL/GBP5/RSAD2/OAS1
GO:0002753	BP	GO:0002753	cytosolic pattern recognition receptor signaling pathway	48	-0.588784	-2.35667	7.63783e-07	7.63783e-07	0.000119748	838	tags=46%, list=19%, signal=38%	XIAP/TRIM25/EIF2AK2/EPG5/ERBIN/UBQLN1/UNC93B1/RIGI/SLC15A3/CD36/DHX58/TLR6/TLR3/IFIH1/DDX60/IRF7/MAP2K6/OAS3/OASL/GBP5/RSAD2/OAS1
GO:0060700	BP	GO:0060700	regulation of ribonuclease activity	5	-0.954424	-2.08248	9.05007e-07	9.05007e-07	0.000139262	210	tags=100%, list=5%, signal=95%	OAS3/OAS2/OASL/OAS1
GO:0000976	MF	GO:0000976	transcription cis-regulatory region binding	301	-0.332756	-1.86552	1.142e-06	1.142e-06	0.000169453	1557	tags=61%, list=35%, signal=43%	HMGB1/ZNF740/SMARCA2/SP1/RFX5/ZNF84/ZNF182/ZNF224/BMAL2/ZNF426/BRF2/BHLHE40/TCFL5/ZFP28/HDAC6/ZFP30/ZNF142/ZNF195/BAZ2A/AEBP1/STAT6/ZNF232/ZNF101/ZNF274/ZNF516/ZFP41/ZNF134/PURA/ZNF585B/THRA/ZNF8/MKX/ZNF879/IRF1/TAF1/ZFAT/ZSCAN20/ZNF514/ZNF225/ZNF236/ZNF669/ZNF773/ZNF333/ZNF616/ZNF416/NFXL1/NR3C1/CLOCK/MNT/SREBF2/KLF3/ZNF334/ZNF37A/ZNF805/ZNF892/ZNF594/ZNF17/ZNF136/ZNF471/ZSCAN12/ZNF845/ZNF544/ZB…
GO:0001067	MF	GO:0001067	transcription regulatory region nucleic acid binding	301	-0.332756	-1.86552	1.142e-06	1.142e-06	0.000169453	1557	tags=61%, list=35%, signal=43%	HMGB1/ZNF740/SMARCA2/SP1/RFX5/ZNF84/ZNF182/ZNF224/BMAL2/ZNF426/BRF2/BHLHE40/TCFL5/ZFP28/HDAC6/ZFP30/ZNF142/ZNF195/BAZ2A/AEBP1/STAT6/ZNF232/ZNF101/ZNF274/ZNF516/ZFP41/ZNF134/PURA/ZNF585B/THRA/ZNF8/MKX/ZNF879/IRF1/TAF1/ZFAT/ZSCAN20/ZNF514/ZNF225/ZNF236/ZNF669/ZNF773/ZNF333/ZNF616/ZNF416/NFXL1/NR3C1/CLOCK/MNT/SREBF2/KLF3/ZNF334/ZNF37A/ZNF805/ZNF892/ZNF594/ZNF17/ZNF136/ZNF471/ZSCAN12/ZNF845/ZNF544/ZB…
GO:0032760	BP	GO:0032760	positive regulation of tumor necrosis factor production	26	-0.705327	-2.40906	1.34252e-06	1.34252e-06	0.000192338	369	tags=46%, list=8%, signal=43%	RIGI/ZBTB20/CD36/CD14/TLR3/IL1A/IFIH1/LGALS9/IL6/OAS3/OAS2/OAS1
GO:1903557	BP	GO:1903557	positive regulation of tumor necrosis factor superfamily cytokine production	26	-0.705327	-2.40906	1.34252e-06	1.34252e-06	0.000192338	369	tags=46%, list=8%, signal=43%	RIGI/ZBTB20/CD36/CD14/TLR3/IL1A/IFIH1/LGALS9/IL6/OAS3/OAS2/OAS1
GO:0045089	BP	GO:0045089	positive regulation of innate immune response	93	-0.476779	-2.24135	2.36684e-06	2.36684e-06	0.000333343	852	tags=42%, list=19%, signal=35%	NR1H3/EREG/XIAP/NFKBIZ/TRIM25/IRAK3/NR1D1/EIF2AK2/TRIM56/EPG5/TRIM6/ERBIN/UBQLN1/OTUD4/LAG3/UNC93B1/CTSS/RIGI/SLC15A3/CD36/PAK3/PARP9/IFI35/DHX58/TLR6/CASP1/CD14/TLR3/IFIH1/DDX60/IRF7/MAP2K6/MMP12/PLSCR1/OAS3/OASL/GBP5/RSAD2/OAS1
GO:0001959	BP	GO:0001959	regulation of cytokine-mediated signaling pathway	40	-0.603468	-2.32613	3.22226e-06	3.22226e-06	0.000446255	852	tags=55%, list=19%, signal=45%	NR1H3/XIAP/IRAK3/TRIM56/TRIM6/SH2B3/OTUD4/PPP2CB/STAT2/CD74/PARP9/H2BC11/PARP14/USP18/CASP1/SAMHD1/IRF7/ISG15/MMP12/IL6/OAS3/OAS1
GO:0060759	BP	GO:0060759	regulation of response to cytokine stimulus	44	-0.59323	-2.3125	3.45691e-06	3.45691e-06	0.000470903	852	tags=55%, list=19%, signal=45%	NR1H3/XIAP/IRAK3/TRIM56/TRIM6/SH2B3/OTUD4/PPP2CB/STAT2/CD74/RIGI/PARP9/H2BC11/PARP14/USP18/CASP1/SAMHD1/IFIH1/IRF7/ISG15/MMP12/IL6/OAS3/OAS1
GO:0070887	BP	GO:0070887	cellular response to chemical stimulus	707	-0.261651	-1.59266	3.73359e-06	3.73359e-06	0.00050039	1057	tags=32%, list=24%, signal=29%	SLC9A1/GCLM/CCN3/XRCC5/SLC39A9/MAP3K5/NPR2/MAT2A/MAPK13/TRIM21/ADAR/ITPR2/RAC2/PDCD4/SELPLG/FOXO4/GDF15/UBA5/CCL2/EHMT2/BCL2/GREM1/ATP2B1/PNPT1/ATM/EGLN2/KDM6B/CACNA2D1/LIG4/MTOR/ANKZF1/IRAK2/PRKD2/COL5A2/SLC12A7/FLNB/IFITM2/MKNK2/GSR/ZC3H12A/RARG/RIPOR2/RUNX2/NR1H3/EREG/PIK3R3/DDAH1/ADIPOR2/ZFP36L1/XIAP/G6PD/MOSPD2/SOX4/LDLR/NFKBIZ/CDKN2B/AGRN/TRIM25/IRAK3/SLC38A2/NR1D1/ABTB2/EIF2AK2/TRIM56/PLEK…
GO:0010033	BP	GO:0010033	response to organic substance	706	-0.266733	-1.62289	4.61919e-06	4.61919e-06	0.000609255	1080	tags=31%, list=24%, signal=28%	FZD4/GBP2/EDEM1/DDX17/NR1D2/SLC9A1/GCLM/XRCC5/SLC39A9/MAP3K5/NPR2/MAT2A/MAPK13/TRIM21/ADAR/ITPR2/PDCD4/SELPLG/FOXO4/GDF15/UBA5/CCL2/EHMT2/BCL2/ATP2B1/PNPT1/ATM/AGL/EGLN2/KDM6B/CACNA2D1/MTOR/ANKZF1/SH3RF1/IRAK2/MTHFR/COL6A3/COL5A2/SLC12A7/FLNB/IFITM2/GPR180/ZC3H12A/RARG/RIPOR2/RUNX2/NR1H3/EREG/PIK3R3/ADIPOR2/ZFP36L1/XIAP/G6PD/ST6GAL1/UBE4A/SOX4/LDLR/NFKBIZ/CDKN2B/NR2F2/AGRN/TRIM25/IRAK3/NR1D1/EIF2…
GO:0031347	BP	GO:0031347	regulation of defense response	209	-0.369439	-1.97245	4.79096e-06	4.79096e-06	0.000619076	1083	tags=41%, list=24%, signal=33%	TRIM22/GBP2/LPCAT3/NR1D2/CCN3/XRCC5/PLCG1/MAPK13/TRIM21/ADAR/PDCD4/NMI/ATM/IRAK2/DNASE1/ZC3H12A/SERPING1/NR1H3/EREG/XIAP/LDLR/NFKBIZ/APOBEC3G/TRIM25/IRAK3/NR1D1/EIF2AK2/TRIM56/EPG5/LRRK2/SLC39A8/TRIM6/ERBIN/PLK2/UBQLN1/OTUD4/STAT1/EMILIN2/MDK/LAG3/UNC93B1/APOBEC3F/TNFAIP6/CTSS/STAT2/RIGI/GPRC5B/HGF/SLC15A3/DTX3L/CD36/PAK3/MMRN2/PARP9/PARP14/PTGS2/IFI35/SNCA/DHX58/USP18/TLR6/CASP1/CD14/CXCL6/TLR3/…
GO:0005743	CC	GO:0005743	mitochondrial inner membrane	183	0.364533	1.94022	4.84266e-06	4.84266e-06	0.000619076	1894	tags=73%, list=42%, signal=44%	EFHD1/TMEM160/UCP3/ATP5PB/UCP2/PARL/ENDOG/CHCHD6/MRPL41/DMAC1/LDHB/ETFDH/SIRT4/COQ10A/CHCHD10/SLC25A33/SLC25A4/MRPS36/MRPL54/NDUFS4/HIGD2A/TMEM70/STMP1/NDUFB2/MTLN/MRPS28/NDUFAF2/NDUFA2/NDUFS5/COX6A1/COX7B/ATP5F1E/PET100/NDUFA12/MRPL33/IMMP1L/NDUFAB1/LETM2/TIMM9/SMIM20/TIMM8B/COQ3/GCAT/ATP5MF/NDUFA5/MRPL27/MRPL24/COA3/CHCHD1/ATP5MJ/SLC25A19/UQCC2/MRPS2/ATP5PO/FDXR/TMEM126B/MRPS6/UQCRB/MRPS33/MRPL…
GO:0006334	BP	GO:0006334	nucleosome assembly	25	-0.68104	-2.31055	5.3751e-06	5.3751e-06	0.000676732	482	tags=48%, list=11%, signal=43%	H3C10/H3C6/H1-0/H2BC9/H2BC11/H4C8/H4C16/H1-2/H2BC8/H2BC21/H4C14/H2BC4
GO:0000981	MF	GO:0000981	DNA-binding transcription factor activity, RNA polymerase II-specific	274	-0.335773	-1.85921	7.21344e-06	7.21344e-06	0.000894626	1536	tags=61%, list=34%, signal=43%	SP1/RFX5/ZNF84/ZNF182/PLAGL2/ZNF224/BMAL2/ZNF426/BHLHE40/TCFL5/ZFP28/ZFP30/ZNF142/ZNF195/AEBP1/STAT6/ZNF232/ZNF101/ZNF274/ZNF516/ZFP41/ZNF134/PURA/ZNF585B/THRA/ZNF8/MKX/ZNF879/IRF1/ZFAT/ZSCAN20/ZNF514/ZNF225/ZBED3/ZNF236/ZNF669/ZNF773/ZNF333/ZNF616/ZNF416/NFXL1/NR3C1/CLOCK/MNT/SREBF2/KLF3/ZNF334/ZNF37A/ZNF805/ZNF892/ZNF594/ZNF17/ZNF136/ZNF471/ZSCAN12/ZNF845/ZNF544/ZHX1/ZBTB37/ZNF302/ZNF644/ATF1/Z…
GO:0039530	BP	GO:0039530	MDA-5 signaling pathway	7	-0.888596	-2.12695	8.24828e-06	8.24828e-06	0.00100792	222	tags=71%, list=5%, signal=68%	DHX58/IFIH1/DDX60/IRF7/OAS3
GO:0005125	MF	GO:0005125	cytokine activity	53	-0.541294	-2.22069	9.2033e-06	9.2033e-06	0.00110833	416	tags=42%, list=9%, signal=38%	SECTM1/FGF2/GREM2/KITLG/LIF/FLT3LG/CXCL5/CXCL6/IL1B/IFNE/IL1A/CXCL16/WNT7B/IL6/TNFSF10/MSTN/TNFRSF11B/TNFSF18/GDF5/INHBE/CCL7/CCL8
GO:0002252	BP	GO:0002252	immune effector process	129	-0.412489	-2.05802	9.81858e-06	9.81858e-06	0.00116553	703	tags=31%, list=16%, signal=27%	FES/CORO1A/DUSP22/HFE/BTN3A3/LEF1/SCART1/TRIM6/LYST/C1R/MDK/LAG3/C1S/ACE/UNC93B1/DLL1/CD74/RIGI/GPRC5B/CD36/IFI35/C1RL/DHX58/CXCL6/TLR3/MYB/IL1B/IFNE/DDX60/IRF7/C3/LGALS9/IL6/CFP/TNFSF18/C4A/RGCC/BST2/UNC13D/RSAD2
GO:0001819	BP	GO:0001819	positive regulation of cytokine production	119	-0.422659	-2.08101	1.11801e-05	1.11801e-05	0.00130846	782	tags=36%, list=17%, signal=31%	IRAK3/EIF2AK2/TRIM56/HMOX1/POSTN/HPSE/LRRK2/TRIM6/STAT1/EGR1/MDK/UNC93B1/F3/CD74/RIGI/ZBTB20/GPRC5B/HGF/CD36/PTGS2/DHX58/TLR6/CASP1/CD14/TLR3/MYB/IL1B/IL1A/IFIH1/IRF7/ISG15/C3AR1/MMP12/C3/LGALS9/IL6/OAS3/OAS2/GBP5/IDO1/RGCC/RSAD2/OAS1
GO:0000977	MF	GO:0000977	RNA polymerase II transcription regulatory region sequence-specific DNA binding	277	-0.325983	-1.8094	1.15117e-05	1.15117e-05	0.00132856	1536	tags=61%, list=34%, signal=43%	SP1/RFX5/ZNF84/ZNF182/ZNF224/BMAL2/ZNF426/BHLHE40/TCFL5/ZFP28/HDAC6/ZFP30/ZNF142/ZNF195/AEBP1/STAT6/ZNF232/ZNF101/ZNF274/ZNF516/ZFP41/ZNF134/PURA/ZNF585B/THRA/ZNF8/MKX/ZNF879/IRF1/TAF1/ZFAT/ZSCAN20/ZNF514/ZNF225/ZNF236/ZNF669/ZNF773/ZNF333/ZNF616/ZNF416/NFXL1/NR3C1/CLOCK/MNT/SREBF2/KLF3/ZNF334/ZNF37A/ZNF805/ZNF892/ZNF594/ZNF17/ZNF136/ZNF471/ZSCAN12/ZNF845/ZNF544/ZBTB37/ZNF302/ZNF644/ATF1/PER1/ZKS…
GO:0005102	MF	GO:0005102	signaling receptor binding	344	-0.309273	-1.76206	1.35596e-05	1.35596e-05	0.00152664	710	tags=28%, list=16%, signal=25%	THNSL2/FES/MST1/ARRDC3/LAMA1/LRRK2/FYB1/SEMA4D/PTN/HFE/BTN3A3/FRMD5/ERBIN/RELN/GUSB/SH2B3/SQSTM1/EPHA4/ITGA2/PITPNM1/STAT1/NAMPT/RAB8B/ADM/FGF7/MDK/NOTCH2NLB/STC2/LAG3/RARRES2/ACE/SHC4/SEMA6D/JCHAIN/SLC39A1/LAMA4/PLSCR4/ITGA7/UNC93B1/MARCHF8/CLSTN3/SECTM1/FGF2/DPP4/DOCK4/OSGIN2/DLL1/GREM2/KITLG/CD74/LIF/ERBB3/GPRC5B/HGF/CD36/ABCA1/ARR3/FLT3LG/BDKRB2/ITGB4/CXCL5/STC1/TLR6/SHC2/TRIM37/CXCL6/PIK3IP1…
GO:0034728	BP	GO:0034728	nucleosome organization	27	-0.663416	-2.28123	1.37418e-05	1.37418e-05	0.00152664	482	tags=44%, list=11%, signal=40%	H3C10/H3C6/H1-0/H2BC9/H2BC11/H4C8/H4C16/H1-2/H2BC8/H2BC21/H4C14/H2BC4
GO:1990837	MF	GO:1990837	sequence-specific double-stranded DNA binding	315	-0.310749	-1.74599	1.37792e-05	1.37792e-05	0.00152664	1557	tags=59%, list=35%, signal=41%	HMGB1/ZNF740/SMARCA2/SP1/RFX5/ZNF84/ZNF182/ZNF224/BMAL2/ZNF426/BRF2/BHLHE40/TCFL5/ZFP28/HDAC6/ZFP30/ZNF142/ZNF195/BAZ2A/AEBP1/STAT6/ZNF232/ZNF101/ZNF274/ZNF516/ZFP41/ZNF134/PURA/ZNF585B/THRA/ZNF8/MKX/ZNF879/IRF1/TAF1/ZFAT/ZSCAN20/ZNF514/ZNF225/ZNF236/ZNF669/ZNF773/ZNF333/ZNF616/ZNF416/NFXL1/NR3C1/CLOCK/MNT/SREBF2/KLF3/ZNF334/ZNF37A/ZNF805/ZNF892/ZNF594/ZNF17/ZNF136/ZNF471/ZSCAN12/ZNF845/ZNF544/ZB…
GO:0003700	MF	GO:0003700	DNA-binding transcription factor activity	291	-0.321186	-1.791	1.46735e-05	1.46735e-05	0.00160433	1536	tags=60%, list=34%, signal=42%	SP1/RFX5/ZNF84/ZNF182/PLAGL2/ZNF224/BMAL2/ZNF426/BHLHE40/TCFL5/ZFP28/ZFP30/ZNF142/ZNF195/AEBP1/STAT6/ZNF232/ZNF101/ZNF274/ZNF516/ZFP41/ZNF134/ZNF687/PURA/ZNF585B/THRA/ZNF8/MKX/ZNF879/IRF1/ZFAT/ZSCAN20/ZNF514/ZNF225/ZBED3/ZNF236/ZNF669/ZNF773/ZNF333/ZNF616/ZNF416/NFXL1/NR3C1/CLOCK/MNT/SREBF2/ZNF22/KLF3/ZNF334/ZNF37A/ZNF805/ZNF892/ZNF594/ZNF17/ZNF136/ZNF285/ZNF471/ZSCAN12/ZNF845/ZNF544/ZHX1/ZBTB37/…
GO:0015935	CC	GO:0015935	small ribosomal subunit	43	0.553892	2.25608	1.53749e-05	1.53749e-05	0.00165919	1835	tags=93%, list=41%, signal=55%	RPS29/RPS15A/MRPS28/RPS27/RPS24/RPS27A/RPS3A/RPS15/RPS21/CHCHD1/RPS25/MRPS2/RPSA2/MRPS6/MRPS33/RPS23/RPS8/MRPS22/RPS12/RPS13/RPS14/MRPS24/RPS20/RPS18/RPS4Y1/MRPS26/RPS16/RPS28/RPSA/MRPS21/RPS6/UBA52/RPS4X/MRPS7/MRPS27/MRPS23/RPS11/RPS3/RPS5/MRPS14
GO:0098586	BP	GO:0098586	cellular response to virus	21	-0.717189	-2.3771	1.57372e-05	1.57372e-05	0.00167651	193	tags=38%, list=4%, signal=37%	TLR3/IFNE/IFIH1/MMP12/IFI6/LGALS9/IL6/OAS1
GO:0043565	MF	GO:0043565	sequence-specific DNA binding	337	-0.305102	-1.73433	1.66644e-05	1.66644e-05	0.00175282	1641	tags=60%, list=37%, signal=41%	NCOR1/KLF7/HOXA13/AGO2/MECP2/ZNF276/GATAD1/NFIX/TGIF2/ZNF549/CC2D1A/HMGB1/ZNF740/SMARCA2/SP1/RFX5/ZNF84/ZNF182/PLAGL2/ZNF224/BMAL2/ZNF426/BRF2/BHLHE40/TCFL5/ZFP28/HDAC6/ZFP30/ZNF142/ZNF195/BAZ2A/AEBP1/STAT6/ZNF232/ZNF101/ZNF274/ZNF516/ZFP41/ZNF134/PURA/ZNF585B/THRA/ZNF8/MKX/ZNF879/IRF1/TAF1/ZFAT/ZSCAN20/ZNF514/ZNF225/ZNF236/ZNF669/ZNF773/ZNF333/ZNF616/ZNF416/NFXL1/NR3C1/CLOCK/MNT/SREBF2/KLF3/ZNF3…
GO:0001730	MF	GO:0001730	2'-5'-oligoadenylate synthetase activity	3	-0.982358	-1.81945	1.68962e-05	1.68962e-05	0.00175498	83	tags=100%, list=2%, signal=98%	OAS2/OAS1
GO:0002764	BP	GO:0002764	immune response-regulating signaling pathway	121	-0.41708	-2.05478	1.76544e-05	1.76544e-05	0.0018111	930	tags=43%, list=21%, signal=35%	BTN2A2/GBP2/PLCG1/CBLB/NMI/BCL2/IRAK2/PRKD2/ZC3H12A/NR1H3/XIAP/NFKBIZ/TRIM25/IRAK3/NR1D1/EIF2AK2/EPG5/PSG9/DUSP22/FYB1/BTN3A3/ERBIN/UBQLN1/OTUD4/ELF1/UNC93B1/FCHO1/PLEKHA1/CTSS/RIGI/THEMIS2/SLC15A3/CD36/PAK3/IFI35/DHX58/TLR6/CASP1/CD14/TLR3/IFIH1/DDX60/IRF7/MAP2K6/C3AR1/TNFRSF21/PLSCR1/OAS3/OASL/GBP5/RSAD2/OAS1
GO:0002758	BP	GO:0002758	innate immune response-activating signaling pathway	74	-0.491743	-2.18498	1.94545e-05	1.94545e-05	0.00197142	852	tags=43%, list=19%, signal=36%	NR1H3/XIAP/NFKBIZ/TRIM25/IRAK3/NR1D1/EIF2AK2/EPG5/ERBIN/UBQLN1/OTUD4/UNC93B1/CTSS/RIGI/SLC15A3/CD36/PAK3/IFI35/DHX58/TLR6/CASP1/CD14/TLR3/IFIH1/DDX60/IRF7/MAP2K6/OAS3/OASL/GBP5/RSAD2/OAS1
GO:0032728	BP	GO:0032728	positive regulation of interferon-beta production	18	-0.725812	-2.29294	2.08887e-05	2.08887e-05	0.00209126	369	tags=50%, list=8%, signal=46%	RIGI/ZBTB20/TLR3/IFIH1/IRF7/ISG15/OAS3/OAS2/OAS1
GO:0002218	BP	GO:0002218	activation of innate immune response	80	-0.465376	-2.1195	2.27207e-05	2.27207e-05	0.00224759	852	tags=40%, list=19%, signal=33%	NR1H3/XIAP/NFKBIZ/TRIM25/IRAK3/NR1D1/EIF2AK2/EPG5/ERBIN/UBQLN1/OTUD4/UNC93B1/CTSS/RIGI/SLC15A3/CD36/PAK3/IFI35/DHX58/TLR6/CASP1/CD14/TLR3/IFIH1/DDX60/IRF7/MAP2K6/OAS3/OASL/GBP5/RSAD2/OAS1
GO:0022625	CC	GO:0022625	cytosolic large ribosomal subunit	46	0.534926	2.20512	2.60948e-05	2.60948e-05	0.00253829	1953	tags=96%, list=44%, signal=55%	RPL37A/RPL13/RPL34/RPL7A/RPL38/RPL27A/RPLP2/RPL32/RPL7/RPL39L/RPL39/RPL27/RPL15/RPLP1/RPL26/RPL31/RPL35A/RPL9/RPL37/RPL4/RPL22/RPL6/RPL11/RPL5/RPL26L1/RPL29/RPL36/NHP2/RPL21/RPL13A/RPL18/RPL23A/RPL30/RPL14/UBA52/RPL23/RPL18A/RPL41/RPL24/RPL10A/RPL36AL/RPL12/RPL3/SNU13
GO:0002221	BP	GO:0002221	pattern recognition receptor signaling pathway	72	-0.489386	-2.15082	2.62703e-05	2.62703e-05	0.00253829	852	tags=43%, list=19%, signal=35%	NR1H3/XIAP/NFKBIZ/TRIM25/IRAK3/NR1D1/EIF2AK2/EPG5/ERBIN/UBQLN1/OTUD4/UNC93B1/CTSS/RIGI/SLC15A3/CD36/IFI35/DHX58/TLR6/CASP1/CD14/TLR3/IFIH1/DDX60/IRF7/MAP2K6/OAS3/OASL/GBP5/RSAD2/OAS1
GO:0002757	BP	GO:0002757	immune response-activating signaling pathway	120	-0.413985	-2.036	2.68795e-05	2.68795e-05	0.0025673	1092	tags=42%, list=24%, signal=33%	BTN2A2/GBP2/PLCG1/CBLB/NMI/BCL2/IRAK2/PRKD2/ZC3H12A/NR1H3/XIAP/NFKBIZ/TRIM25/IRAK3/NR1D1/EIF2AK2/EPG5/DUSP22/FYB1/BTN3A3/ERBIN/UBQLN1/OTUD4/ELF1/UNC93B1/FCHO1/PLEKHA1/CTSS/RIGI/THEMIS2/SLC15A3/CD36/PAK3/IFI35/DHX58/TLR6/CASP1/CD14/TLR3/IFIH1/DDX60/IRF7/MAP2K6/C3AR1/TNFRSF21/PLSCR1/OAS3/OASL/GBP5/RSAD2/OAS1
GO:0002227	BP	GO:0002227	innate immune response in mucosa	6	-0.897038	-2.08208	2.72839e-05	2.72839e-05	0.00257076	245	tags=83%, list=5%, signal=79%	H2BC11/H2BC12/H2BC8/H2BC21/H2BC4
GO:0002251	BP	GO:0002251	organ or tissue specific immune response	8	-0.866738	-2.14256	2.76645e-05	2.76645e-05	0.00257076	245	tags=75%, list=5%, signal=71%	H2BC11/H2BC12/H2BC8/IL6/H2BC21/H2BC4
GO:0032481	BP	GO:0032481	positive regulation of type I interferon production	26	-0.661519	-2.25943	2.78439e-05	2.78439e-05	0.00257076	369	tags=46%, list=8%, signal=43%	RIGI/ZBTB20/DHX58/CD14/TLR3/IFIH1/IRF7/ISG15/MMP12/OAS3/OAS2/OAS1
GO:0002181	BP	GO:0002181	cytoplasmic translation	85	0.435066	2.0397	2.82329e-05	2.82329e-05	0.00257802	2065	tags=87%, list=46%, signal=48%	EIF3CL/RPS29/RPS15A/RPL37A/RPL13/RPL34/RPS27/RPL7A/RPS24/RPL38/RPL27A/RPLP2/RPS27A/RPL32/RPL7/RPS3A/RPS15/RPL39/RPS21/RPL27/RPL15/RPLP1/RPS25/RPL26/RPL31/RPL35A/RPL9/RPL37/RPL4/RPS23/RPL22/RPS8/RPL6/RPL11/RPL5/RPS12/RPL26L1/RPS13/RPS14/RPL29/RPS20/RPS18/RPL36/RPL21/RPS16/RPL13A/RPL18/EIF3L/RPL23A/RPL30/RPS28/RPL14/RPSA/RPS6/UBA52/RPS4X/RPL23/RPL18A/RPL41/RPL24/RPS11/METTL3/RPL10A/RPS3/RWDD1/RPS5/…
GO:0060339	BP	GO:0060339	negative regulation of type I interferon-mediated signaling pathway	12	-0.791518	-2.24116	3.14687e-05	3.14687e-05	0.00283743	374	tags=58%, list=8%, signal=54%	STAT2/USP18/SAMHD1/ISG15/MMP12/OAS3/OAS1
GO:0002683	BP	GO:0002683	negative regulation of immune system process	136	-0.394564	-1.9984	3.18356e-05	3.18356e-05	0.00283743	1132	tags=44%, list=25%, signal=34%	CXCL12/YWHAZ/BTN2A2/C5/CCN3/PLCG1/CBLB/TRIM21/ADAR/LRRC17/CCL2/NMI/GREM1/ATM/PDE5A/ZC3H12A/SERPING1/RIPOR2/NR1H3/LDLR/IRAK3/NR1D1/BMP4/HMOX1/CDK6/DUSP22/HFE/ERBIN/PLK2/UBQLN1/SOCS6/OTUD4/CLDN18/ELF1/MDK/LAG3/TNFAIP6/DPP4/KITLG/STAT2/CD74/SMCR8/PARP14/DHX58/USP18/TLR6/TLR3/TBC1D10C/SAMHD1/ISG15/SFRP1/MMP12/TNFRSF21/LGALS9/OAS3/TNFRSF11B/TNFSF18/IDO1/BST2/OAS1
GO:0003690	MF	GO:0003690	double-stranded DNA binding	339	-0.309458	-1.75745	3.20981e-05	3.20981e-05	0.00283743	1641	tags=61%, list=37%, signal=42%	NCOR1/KLF7/HOXA13/MAU2/AGO2/MECP2/ZNF276/NFIX/MRE11/TGIF2/IFI16/ZNF549/CC2D1A/HMGB1/ZNF740/SMARCA2/SP1/RFX5/ZNF84/ZNF182/ZNF224/BMAL2/ZNF426/BRF2/BHLHE40/TCFL5/ZFP28/HDAC6/ZFP30/ZNF142/ZNF195/BAZ2A/AEBP1/STAT6/ZNF232/ZNF101/ZNF274/ZNF516/ZFP41/ZNF134/PURA/ZNF585B/THRA/ZNF8/MKX/ZNF879/IRF1/TAF1/ZFAT/ZSCAN20/ZNF514/ZNF225/ZNF236/ZNF669/ZNF773/ZNF333/ZNF616/ZNF416/NFXL1/NR3C1/CLOCK/MNT/SREBF2/KLF3/P…
GO:0001960	BP	GO:0001960	negative regulation of cytokine-mediated signaling pathway	25	-0.645472	-2.18988	3.6225e-05	3.6225e-05	0.00316853	852	tags=64%, list=19%, signal=52%	NR1H3/XIAP/IRAK3/SH2B3/OTUD4/PPP2CB/STAT2/H2BC11/PARP14/USP18/SAMHD1/ISG15/MMP12/IL6/OAS3/OAS1
GO:0045653	BP	GO:0045653	negative regulation of megakaryocyte differentiation	4	-0.946616	-1.94675	3.94929e-05	3.94929e-05	0.0033282	244	tags=100%, list=5%, signal=95%	MYB/H4C16/H4C14
GO:0034506	CC	GO:0034506	chromosome, centromeric core domain	4	-0.946393	-1.94629	4.0053e-05	4.0053e-05	0.0033282	245	tags=100%, list=5%, signal=95%	H4C8/H4C16/H4C14
GO:0043505	CC	GO:0043505	CENP-A containing nucleosome	4	-0.946393	-1.94629	4.0053e-05	4.0053e-05	0.0033282	245	tags=100%, list=5%, signal=95%	H4C8/H4C16/H4C14
GO:0061638	CC	GO:0061638	CENP-A containing chromatin	4	-0.946393	-1.94629	4.0053e-05	4.0053e-05	0.0033282	245	tags=100%, list=5%, signal=95%	H4C8/H4C16/H4C14
GO:0061644	BP	GO:0061644	protein localization to CENP-A containing chromatin	4	-0.946393	-1.94629	4.0053e-05	4.0053e-05	0.0033282	245	tags=100%, list=5%, signal=95%	H4C8/H4C16/H4C14
GO:0070566	MF	GO:0070566	adenylyltransferase activity	10	-0.806546	-2.15892	4.9278e-05	4.9278e-05	0.0040542	83	tags=40%, list=2%, signal=39%	OAS3/TENT5C/OAS2/OAS1
GO:0032755	BP	GO:0032755	positive regulation of interleukin-6 production	25	-0.637768	-2.16374	5.1057e-05	5.1057e-05	0.00415938	442	tags=48%, list=10%, signal=44%	UNC93B1/CD74/RIGI/ZBTB20/CD36/TLR6/TLR3/IL1B/IL1A/IFIH1/LGALS9/IL6
GO:0071346	BP	GO:0071346	cellular response to type II interferon	32	-0.596243	-2.11843	5.31501e-05	5.31501e-05	0.00428786	549	tags=34%, list=12%, signal=30%	STAT1/SP100/GBP4/PARP9/PARP14/CASP1/TLR3/LGALS9/GBP5/CCL7/CCL8
GO:0045321	BP	GO:0045321	leukocyte activation	215	-0.334298	-1.78724	5.53233e-05	5.53233e-05	0.00442026	1016	tags=35%, list=23%, signal=28%	RAC2/SELPLG/CCL2/NMI/BCL2/ULBP1/ATM/LIG4/MTOR/MAP3K8/PDE5A/SH3RF1/DNASE1/ZC3H12A/RIPOR2/RUNX2/NR1H3/PIK3R3/ZFP36L1/SOX4/DCAF1/LDLR/NFKBIZ/NR1D1/BMP4/CDK6/FES/PSG9/CORO1A/DCAF12/DUSP22/PSMB10/LRRK2/ITPKB/HFE/LEF1/SOCS6/EGR1/PRDM1/MDK/LAG3/FCHO1/DPP4/DLL1/DOCK8/KITLG/CD74/THEMIS2/WNK4/KIF13B/BATF2/SKAP2/IFI35/SNCA/TLR6/CXCL6/TLR3/TBC1D10C/MYB/IL1B/IFNE/IL1A/DHRS2/SFRP1/TNFRSF21/TMEM229B/PLSCR1/LGAL…
GO:0062208	BP	GO:0062208	positive regulation of pattern recognition receptor signaling pathway	24	-0.665529	-2.25855	5.69724e-05	5.69724e-05	0.00448655	330	tags=42%, list=7%, signal=39%	SLC15A3/CD36/IFI35/DHX58/TLR6/CD14/DDX60/OASL/GBP5/RSAD2
GO:0001817	BP	GO:0001817	regulation of cytokine production	202	-0.341491	-1.82612	5.72327e-05	5.72327e-05	0.00448655	684	tags=28%, list=15%, signal=25%	EIF2AK2/TRIM56/HMOX1/POSTN/PSG9/MC1R/HPSE/LRRK2/HFE/BTN3A3/LEF1/TRIM6/ERBIN/STAT1/EGR1/ELF1/MDK/LAG3/UNC93B1/F3/DLL1/CD74/RIGI/ZBTB20/GPRC5B/HGF/CD36/PTGS2/RPS6KA5/DHX58/TLR6/CASP1/CD14/CXCL6/TLR3/MYB/IL1B/IL1A/IFIH1/IRF7/XAF1/ISG15/C3AR1/MMP12/TNFRSF21/C3/ZBTB33/LGALS9/IL6/OAS3/OAS2/GBP5/IDO1/RGCC/BST2/RSAD2/OAS1
GO:0051241	BP	GO:0051241	negative regulation of multicellular organismal process	276	-0.318313	-1.76495	6.0306e-05	6.0306e-05	0.00468328	1060	tags=38%, list=24%, signal=31%	STK4/CCN3/OTUD7B/SEMA3D/CBLB/LRRC17/PDCD4/AGO1/EFEMP1/FOXO4/GDF15/NMI/BCL2/GREM1/ATP2B1/ATM/PDE5A/DICER1/ZC3H12A/RARG/SERPING1/RIPOR2/ULK2/NR1H3/G6PD/LDLR/CDKN2B/NR2F2/IRAK3/NR1D1/BMP4/SOCS2/CDK6/TTC21B/PSG9/ARRDC3/MC1R/DUSP22/SEMA4D/SYNGAP1/PTN/HFE/TNNT1/LEF1/PROS1/ERBIN/PLK2/ALDH1A1/TFPI/SOCS6/SH2B3/IGFBP5/CLDN18/EPHA4/STAT1/SP100/ADM/MDK/STC2/LAG3/MYLIP/SEMA6D/LAMA4/JUP/FGF2/TNFAIP6/DOCK4/DLL1…
GO:0006935	BP	GO:0006935	chemotaxis	129	-0.388575	-1.9387	7.10414e-05	7.10414e-05	0.005398	870	tags=37%, list=19%, signal=31%	NRG1/RIPOR2/FLRT3/ST6GAL1/MOSPD2/BMP4/PLEKHG5/ARHGEF5/FES/TUBB2B/CORO1A/SEMA4D/PTN/LEF1/ROBO3/GAB1/ITGA2/PLD1/LYST/FGF7/MDK/RARRES2/SEMA6D/ACKR4/F3/FGF2/TNFAIP6/DPP4/DOCK4/CD74/HGF/NRP1/CXCR6/MTUS1/CXCL5/CXCL6/IL1B/TYMP/CXCL16/C3AR1/LGALS9/PDGFD/IL6/MSTN/TNFSF18/CCL7/SLIT1/CCL8
GO:0042330	BP	GO:0042330	taxis	129	-0.388575	-1.9387	7.10414e-05	7.10414e-05	0.005398	870	tags=37%, list=19%, signal=31%	NRG1/RIPOR2/FLRT3/ST6GAL1/MOSPD2/BMP4/PLEKHG5/ARHGEF5/FES/TUBB2B/CORO1A/SEMA4D/PTN/LEF1/ROBO3/GAB1/ITGA2/PLD1/LYST/FGF7/MDK/RARRES2/SEMA6D/ACKR4/F3/FGF2/TNFAIP6/DPP4/DOCK4/CD74/HGF/NRP1/CXCR6/MTUS1/CXCL5/CXCL6/IL1B/TYMP/CXCL16/C3AR1/LGALS9/PDGFD/IL6/MSTN/TNFSF18/CCL7/SLIT1/CCL8
GO:0060760	BP	GO:0060760	positive regulation of response to cytokine stimulus	15	-0.72903	-2.18921	7.2126e-05	7.2126e-05	0.005398	758	tags=67%, list=17%, signal=56%	TRIM56/TRIM6/CD74/RIGI/PARP9/PARP14/CASP1/IFIH1/IRF7/MMP12
GO:0032069	BP	GO:0032069	regulation of nuclease activity	11	-0.788766	-2.19072	7.23647e-05	7.23647e-05	0.005398	210	tags=45%, list=5%, signal=43%	PDE3A/OAS3/OAS2/OASL/OAS1
GO:0071310	BP	GO:0071310	cellular response to organic substance	520	-0.267957	-1.58397	7.27574e-05	7.27574e-05	0.005398	1080	tags=32%, list=24%, signal=27%	FZD4/GBP2/DDX17/NR1D2/SLC9A1/GCLM/XRCC5/SLC39A9/MAP3K5/NPR2/MAT2A/MAPK13/ADAR/ITPR2/PDCD4/SELPLG/FOXO4/GDF15/UBA5/CCL2/EHMT2/BCL2/ATP2B1/PNPT1/ATM/EGLN2/CACNA2D1/MTOR/IRAK2/COL5A2/SLC12A7/FLNB/IFITM2/ZC3H12A/RARG/RIPOR2/NR1H3/EREG/PIK3R3/ADIPOR2/ZFP36L1/XIAP/SOX4/LDLR/NFKBIZ/AGRN/TRIM25/IRAK3/NR1D1/EIF2AK2/TRIM56/SOCS2/UCN2/TFAP4/POSTN/FASN/FES/EPS8/EPG5/XRN1/CORO1A/LRRK2/LEF1/CHRM3/TRIM6/ERBIN/T…
GO:0000987	MF	GO:0000987	cis-regulatory region sequence-specific DNA binding	254	-0.316061	-1.73643	7.44521e-05	7.44521e-05	0.00547485	1536	tags=60%, list=34%, signal=42%	SP1/RFX5/ZNF84/ZNF182/ZNF224/BMAL2/ZNF426/BRF2/BHLHE40/TCFL5/ZFP28/HDAC6/ZFP30/ZNF195/STAT6/ZNF232/ZNF274/ZNF516/ZNF134/ZNF585B/THRA/ZNF8/MKX/ZNF879/IRF1/ZFAT/ZSCAN20/ZNF514/ZNF225/ZNF236/ZNF773/ZNF333/ZNF616/ZNF416/NR3C1/CLOCK/MNT/SREBF2/KLF3/ZNF334/ZNF37A/ZNF805/ZNF892/ZNF594/ZNF17/ZNF136/ZNF471/ZSCAN12/ZNF845/ZNF544/ZBTB37/ZNF302/ZNF644/ATF1/PER1/ZKSCAN1/RFX3/ZNF420/FOSL2/CARF/ZNF816/POU6F1/ZN…
GO:0002443	BP	GO:0002443	leukocyte mediated immunity	78	-0.452607	-2.05193	7.57576e-05	7.57576e-05	0.00552198	970	tags=41%, list=22%, signal=33%	ULBP1/LIG4/DNASE1/NCR3LG1/SERPING1/NFKBIZ/FES/CORO1A/DUSP22/HFE/BTN3A3/SCART1/LYST/C1R/LAG3/C1S/ACE/UNC93B1/CD74/RIGI/C1RL/CXCL6/TLR3/IL1B/IRF7/C3/LGALS9/IL6/C4A/BST2/UNC13D/RSAD2
GO:0070106	BP	GO:0070106	interleukin-27-mediated signaling pathway	5	-0.911926	-1.98975	7.70335e-05	7.70335e-05	0.00556616	67	tags=100%, list=1%, signal=99%	MX1/OAS2/OASL/OAS1
GO:0032640	BP	GO:0032640	tumor necrosis factor production	40	-0.546257	-2.10561	8.37805e-05	8.37805e-05	0.00585018	369	tags=30%, list=8%, signal=28%	RIGI/ZBTB20/CD36/CD14/TLR3/IL1A/IFIH1/LGALS9/IL6/OAS3/OAS2/OAS1
GO:0032680	BP	GO:0032680	regulation of tumor necrosis factor production	40	-0.546257	-2.10561	8.37805e-05	8.37805e-05	0.00585018	369	tags=30%, list=8%, signal=28%	RIGI/ZBTB20/CD36/CD14/TLR3/IL1A/IFIH1/LGALS9/IL6/OAS3/OAS2/OAS1
GO:0071706	BP	GO:0071706	tumor necrosis factor superfamily cytokine production	40	-0.546257	-2.10561	8.37805e-05	8.37805e-05	0.00585018	369	tags=30%, list=8%, signal=28%	RIGI/ZBTB20/CD36/CD14/TLR3/IL1A/IFIH1/LGALS9/IL6/OAS3/OAS2/OAS1
GO:1903555	BP	GO:1903555	regulation of tumor necrosis factor superfamily cytokine production	40	-0.546257	-2.10561	8.37805e-05	8.37805e-05	0.00585018	369	tags=30%, list=8%, signal=28%	RIGI/ZBTB20/CD36/CD14/TLR3/IL1A/IFIH1/LGALS9/IL6/OAS3/OAS2/OAS1
GO:0032479	BP	GO:0032479	regulation of type I interferon production	39	-0.56402	-2.16325	8.62255e-05	8.62255e-05	0.0059214	369	tags=33%, list=8%, signal=31%	RIGI/ZBTB20/DHX58/CD14/TLR3/IFIH1/IRF7/XAF1/ISG15/MMP12/OAS3/OAS2/OAS1
GO:0032606	BP	GO:0032606	type I interferon production	39	-0.56402	-2.16325	8.62255e-05	8.62255e-05	0.0059214	369	tags=33%, list=8%, signal=31%	RIGI/ZBTB20/DHX58/CD14/TLR3/IFIH1/IRF7/XAF1/ISG15/MMP12/OAS3/OAS2/OAS1
GO:0048018	MF	GO:0048018	receptor ligand activity	100	-0.411058	-1.96815	9.3269e-05	9.3269e-05	0.00635259	543	tags=35%, list=12%, signal=31%	NAMPT/ADM/FGF7/MDK/STC2/SEMA6D/SECTM1/FGF2/DPP4/OSGIN2/DLL1/GREM2/KITLG/LIF/HGF/FLT3LG/CXCL5/STC1/CXCL6/IL1B/IFNE/IL1A/TYMP/CXCL16/WNT7B/PDGFD/IL6/TNFSF10/MSTN/TNFRSF11B/TNFSF18/GDF5/INHBE/CCL7/CCL8
GO:0000978	MF	GO:0000978	RNA polymerase II cis-regulatory region sequence-specific DNA binding	249	-0.319224	-1.75336	9.57529e-05	9.57529e-05	0.00646875	1536	tags=60%, list=34%, signal=42%	SP1/RFX5/ZNF84/ZNF182/ZNF224/BMAL2/ZNF426/BHLHE40/TCFL5/ZFP28/HDAC6/ZFP30/ZNF195/STAT6/ZNF232/ZNF274/ZNF516/ZNF134/ZNF585B/THRA/ZNF8/MKX/ZNF879/IRF1/ZFAT/ZSCAN20/ZNF514/ZNF225/ZNF236/ZNF773/ZNF333/ZNF616/ZNF416/NR3C1/CLOCK/MNT/SREBF2/KLF3/ZNF334/ZNF37A/ZNF805/ZNF892/ZNF594/ZNF17/ZNF136/ZNF471/ZSCAN12/ZNF845/ZNF544/ZBTB37/ZNF302/ZNF644/ATF1/PER1/ZKSCAN1/RFX3/ZNF420/FOSL2/CARF/ZNF816/POU6F1/ZNF350/…
GO:0006366	BP	GO:0006366	transcription by RNA polymerase II	594	-0.255313	-1.53155	0.000102568	0.000102568	0.00687324	1549	tags=49%, list=35%, signal=37%	ZNF740/ZFP36/SMARCA2/SP1/RFX5/ZNF84/ZNF182/TAF5L/MED23/PLAGL2/ZNF224/BMAL2/ZNF426/INTS1/BHLHE40/TCFL5/HEXIM1/TPR/NCOA7/NCBP3/ZFP28/NOC2L/HDAC6/MRTFB/ZFP30/ZNF142/ZNF195/GTF2H3/KDM1B/AEBP1/STAT6/ZNF232/ZNF101/ZNF274/ZNF516/ZFP41/ZNF134/DGKQ/PURA/USP22/ZNF585B/THRA/ZNF8/TMF1/MKX/ATP2B4/ZNF879/IRF1/TAF1/ZFAT/IRF2BP2/CDK12/TARBP1/SUPT16H/ZSCAN20/ZNF514/ZNF225/ZFP91/ZBED3/ZNF236/ZNF669/ARHGEF2/CDC73/T…
GO:0060338	BP	GO:0060338	regulation of type I interferon-mediated signaling pathway	19	-0.686716	-2.2047	0.000110064	0.000110064	0.00731661	374	tags=53%, list=8%, signal=48%	TRIM56/TRIM6/STAT2/USP18/SAMHD1/IRF7/ISG15/MMP12/OAS3/OAS1
GO:0061844	BP	GO:0061844	antimicrobial humoral immune response mediated by antimicrobial peptide	11	-0.780557	-2.16792	0.00011225	0.00011225	0.0074027	245	tags=64%, list=5%, signal=60%	H2BC11/CXCL5/H2BC12/CXCL6/H2BC8/H2BC21/H2BC4
GO:0090131	BP	GO:0090131	mesenchyme migration	3	0.96159	1.76375	0.000119866	0.000119866	0.00784268	175	tags=100%, list=4%, signal=96%	ACTC1/ACTA2/ACTG2
GO:0002385	BP	GO:0002385	mucosal immune response	7	-0.851846	-2.03898	0.000127452	0.000127452	0.0082739	245	tags=71%, list=5%, signal=68%	H2BC11/H2BC12/H2BC8/H2BC21/H2BC4
GO:0030546	MF	GO:0030546	signaling receptor activator activity	102	-0.406651	-1.95001	0.000131225	0.000131225	0.00845281	543	tags=34%, list=12%, signal=31%	NAMPT/ADM/FGF7/MDK/STC2/SEMA6D/SECTM1/FGF2/DPP4/OSGIN2/DLL1/GREM2/KITLG/LIF/HGF/FLT3LG/CXCL5/STC1/CXCL6/IL1B/IFNE/IL1A/TYMP/CXCL16/WNT7B/PDGFD/IL6/TNFSF10/MSTN/TNFRSF11B/TNFSF18/GDF5/INHBE/CCL7/CCL8
GO:0003725	MF	GO:0003725	double-stranded RNA binding	24	-0.650451	-2.20738	0.000137182	0.000137182	0.00876852	369	tags=58%, list=8%, signal=54%	ADAR/AGO1/DICER1/DDX60L/EIF2AK2/RIGI/DHX58/TLR3/IFIH1/DDX60/OAS3/OAS2/OASL/OAS1
GO:0033108	BP	GO:0033108	mitochondrial respiratory chain complex assembly	45	0.509394	2.08736	0.000138855	0.000138855	0.0088077	1753	tags=82%, list=39%, signal=51%	NDUFAF8/DMAC1/SLC25A33/LYRM2/NDUFS4/STMP1/NDUFB2/NDUFAF2/NDUFA2/NDUFS5/COX14/PET100/NDUFA12/COA4/SDHAF1/NDUFAB1/SMIM20/NDUFA5/COA3/UQCC2/TMEM126B/DMAC2/COA5/SDHAF2/NDUFB6/NDUFB8/NDUFB1/ECSIT/NDUFB3/COX17/NDUFC1/TIMM21/COA1/NDUFA8/NDUFB9/NDUFA6/COA8
GO:0001816	BP	GO:0001816	cytokine production	203	-0.34046	-1.81784	0.000145122	0.000145122	0.00913549	684	tags=28%, list=15%, signal=25%	EIF2AK2/TRIM56/HMOX1/POSTN/PSG9/MC1R/HPSE/LRRK2/HFE/BTN3A3/LEF1/TRIM6/ERBIN/STAT1/EGR1/ELF1/MDK/LAG3/UNC93B1/F3/DLL1/CD74/RIGI/ZBTB20/GPRC5B/HGF/CD36/PTGS2/RPS6KA5/DHX58/TLR6/CASP1/CD14/CXCL6/TLR3/MYB/IL1B/IL1A/IFIH1/IRF7/XAF1/ISG15/C3AR1/MMP12/TNFRSF21/C3/ZBTB33/LGALS9/IL6/OAS3/OAS2/GBP5/IDO1/RGCC/BST2/RSAD2/OAS1
GO:0050688	BP	GO:0050688	regulation of defense response to virus	26	-0.629549	-2.15024	0.000161805	0.000161805	0.0101091	877	tags=58%, list=20%, signal=47%	ZC3H12A/APOBEC3G/TRIM6/ERBIN/UBQLN1/STAT1/APOBEC3F/RIGI/DTX3L/PARP9/DHX58/IL1B/MMP12/ZDHHC11/HERC5
GO:0030522	BP	GO:0030522	intracellular receptor signaling pathway	107	-0.39209	-1.88471	0.000170718	0.000170718	0.0105864	890	tags=34%, list=20%, signal=28%	NR2F1/RARG/NR1H3/XIAP/DCBLD2/NR2C2/NR2F2/TRIM25/NR1D1/AHRR/EIF2AK2/EPG5/ERBIN/UBQLN1/SREBF1/UNC93B1/RIGI/SLC15A3/CD36/CYP27B1/DHX58/TLR6/RARB/TLR3/HNF4G/IFIH1/DDX60/IRF7/MAP2K6/SFRP1/OAS3/CYP26B1/OASL/GBP5/RSAD2/OAS1
GO:0140374	BP	GO:0140374	antiviral innate immune response	21	-0.677274	-2.24481	0.00018019	0.00018019	0.011091	369	tags=62%, list=8%, signal=57%	TRIM25/EIF2AK2/TRIM6/RIGI/IFIT3/DHX58/USP18/IFIH1/IFIT2/ZDHHC11/IFIT1/MX1/OAS1
GO:0048584	BP	GO:0048584	positive regulation of response to stimulus	563	-0.253701	-1.51577	0.000185607	0.000185607	0.0113404	770	tags=23%, list=17%, signal=22%	NR1D1/ATR/EIF2AK2/TRIM56/BMP4/GSKIP/PLEKHG5/HMOX1/CDON/ROR2/ARHGEF5/EPG5/AMER1/TTC21B/ARRDC3/MC1R/HPSE/LAMA1/DUSP22/LRRK2/FYB1/SEMA4D/ITPKB/EVC/PTN/HFE/LRRK1/BTN3A3/LEF1/TRIM6/ERBIN/PLK2/RELN/UBQLN1/IGFBP5/OTUD4/PMAIP1/IFIT5/ITGA2/SLC39A14/ELF1/C1R/EMILIN2/MDK/NOTCH2NLB/LAG3/DNMT3A/RARRES2/C1S/LPAR2/UNC93B1/LURAP1L/FCHO1/JUP/F3/SECTM1/FGF2/DLL1/PLEKHA1/CTSS/TNFRSF19/KITLG/DIXDC1/CD74/RET/RIGI/PLE…
GO:0006357	BP	GO:0006357	regulation of transcription by RNA polymerase II	572	-0.257817	-1.53789	0.000190808	0.000190808	0.0115731	1549	tags=49%, list=35%, signal=37%	ZNF740/ZFP36/SMARCA2/SP1/RFX5/ZNF84/ZNF182/TAF5L/MED23/PLAGL2/ZNF224/BMAL2/ZNF426/BHLHE40/TCFL5/HEXIM1/TPR/NCOA7/ZFP28/NOC2L/HDAC6/MRTFB/ZFP30/ZNF142/ZNF195/KDM1B/AEBP1/STAT6/ZNF232/ZNF101/ZNF274/ZNF516/ZFP41/ZNF134/DGKQ/PURA/USP22/ZNF585B/THRA/ZNF8/TMF1/MKX/ATP2B4/ZNF879/IRF1/TAF1/ZFAT/IRF2BP2/CDK12/TARBP1/ZSCAN20/ZNF514/ZNF225/ZFP91/ZBED3/ZNF236/ZNF669/ARHGEF2/CDC73/TRERF1/ZNF773/ZNF333/ZNF616/…
GO:0098800	CC	GO:0098800	inner mitochondrial membrane protein complex	58	0.462571	1.9859	0.000197254	0.000197254	0.0118774	1834	tags=83%, list=41%, signal=50%	ATP5PB/CHCHD6/CHCHD10/NDUFS4/NDUFB2/NDUFA2/NDUFS5/COX6A1/COX7B/ATP5F1E/NDUFA12/IMMP1L/NDUFAB1/TIMM9/ATP5MF/NDUFA5/ATP5MJ/ATP5PO/UQCRB/ATP5MC1/ATP5ME/NDUFB6/COX2/NDUFB8/NDUFB1/UQCR10/ATP5PF/NDUFB3/COX8A/ATP5MK/NDUFA4/NDUFS6/SMDT1/TIMM23/TIMM17A/UQCRH/NDUFC1/COX7A2/TIMM21/COX7C/NDUFA8/MPC1/NDUFB9/GRPEL1/ATP5MC2/NDUFA6/SDHB/MCU
GO:0032608	BP	GO:0032608	interferon-beta production	24	-0.641519	-2.17707	0.000209739	0.000209739	0.0124487	369	tags=38%, list=8%, signal=35%	RIGI/ZBTB20/TLR3/IFIH1/IRF7/ISG15/OAS3/OAS2/OAS1
GO:0032648	BP	GO:0032648	regulation of interferon-beta production	24	-0.641519	-2.17707	0.000209739	0.000209739	0.0124487	369	tags=38%, list=8%, signal=35%	RIGI/ZBTB20/TLR3/IFIH1/IRF7/ISG15/OAS3/OAS2/OAS1
GO:0019866	CC	GO:0019866	organelle inner membrane	198	0.317166	1.70456	0.000223293	0.000223293	0.0131592	1894	tags=69%, list=42%, signal=42%	EFHD1/TMEM160/UCP3/ATP5PB/UCP2/PARL/ENDOG/CHCHD6/MRPL41/DMAC1/LDHB/ETFDH/SIRT4/COQ10A/CHCHD10/SLC25A33/SLC25A4/MRPS36/MRPL54/NDUFS4/HIGD2A/TMEM70/STMP1/NDUFB2/MTLN/MRPS28/NDUFAF2/NDUFA2/NDUFS5/COX6A1/COX7B/ATP5F1E/PET100/NDUFA12/MRPL33/IMMP1L/NDUFAB1/LETM2/TIMM9/SMIM20/TIMM8B/COQ3/GCAT/ATP5MF/NDUFA5/MRPL27/MRPL24/COA3/CHCHD1/ATP5MJ/SLC25A19/TMEM43/UQCC2/MRPS2/ATP5PO/FDXR/TMEM126B/MRPS6/UQCRB/MRPS…
GO:0071639	BP	GO:0071639	positive regulation of monocyte chemotactic protein-1 production	5	-0.893398	-1.94932	0.000227002	0.000227002	0.0131889	181	tags=80%, list=4%, signal=77%	IL1B/LGALS9/OAS3/OAS1
GO:0002237	BP	GO:0002237	response to molecule of bacterial origin	83	-0.427828	-1.94922	0.000227858	0.000227858	0.0131889	523	tags=31%, list=12%, signal=28%	TRIM6/ERBIN/ADM/ACE/GCH1/PLSCR4/NQO1/CD36/ABCA1/CYP27B1/SOD2/PTGS2/SNCA/CXCL5/TLR6/CASP1/CD14/CXCL6/IL1B/IL1A/DIO2/LGALS9/IL6/CMPK2/GBP5/IDO1
GO:0002699	BP	GO:0002699	positive regulation of immune effector process	50	-0.506333	-2.03746	0.000230083	0.000230083	0.0131889	372	tags=36%, list=8%, signal=33%	FES/HFE/TRIM6/LAG3/CD74/RIGI/GPRC5B/CD36/DHX58/TLR3/IL1B/DDX60/C3/LGALS9/IL6/CFP/UNC13D/RSAD2
GO:0062207	BP	GO:0062207	regulation of pattern recognition receptor signaling pathway	44	-0.523448	-2.04048	0.000230146	0.000230146	0.0131889	852	tags=43%, list=19%, signal=35%	NR1H3/XIAP/IRAK3/NR1D1/EIF2AK2/ERBIN/UBQLN1/OTUD4/SLC15A3/CD36/IFI35/DHX58/TLR6/CD14/DDX60/IRF7/OASL/GBP5/RSAD2
GO:0035456	BP	GO:0035456	response to interferon-beta	18	-0.674783	-2.13173	0.000261702	0.000261702	0.0148946	628	tags=56%, list=14%, signal=48%	TRIM6/SHFL/STAT1/IFITM3/TLR3/XAF1/IFITM1/PLSCR1/BST2/OAS1
GO:0030545	MF	GO:0030545	signaling receptor regulator activity	111	-0.394373	-1.91075	0.000275966	0.000275966	0.0155996	543	tags=32%, list=12%, signal=29%	NAMPT/ADM/FGF7/MDK/STC2/SEMA6D/SECTM1/FGF2/DPP4/OSGIN2/DLL1/GREM2/KITLG/LIF/HGF/FLT3LG/CXCL5/STC1/CXCL6/IL1B/IFNE/IL1A/TYMP/LYPD1/CXCL16/WNT7B/PDGFD/IL6/TNFSF10/MSTN/TNFRSF11B/TNFSF18/GDF5/INHBE/CCL7/CCL8
GO:0022627	CC	GO:0022627	cytosolic small ribosomal subunit	28	0.57387	2.11071	0.000280329	0.000280329	0.0157391	1833	tags=96%, list=41%, signal=57%	RPS29/RPS15A/RPS27/RPS24/RPS27A/RPS3A/RPS15/RPS21/RPS25/RPSA2/RPS23/RPS8/RPS12/RPS13/RPS14/RPS20/RPS18/RPS4Y1/RPS16/RPS28/RPSA/RPS6/UBA52/RPS4X/RPS11/RPS3/RPS5
GO:0140110	MF	GO:0140110	transcription regulator activity	421	-0.272148	-1.56668	0.000294877	0.000294877	0.0164448	1737	tags=60%, list=39%, signal=41%	GTF2I/ZBTB2/HNRNPU/ABL1/ZFP90/ELK4/PHF10/HHEX/STAT3/SMAD3/HOMEZ/RUNX1T1/IKZF4/ARID3A/YEATS2/ZSCAN29/ZBTB18/NCOR1/KLF7/HOXA13/MECP2/ZNF234/NFIX/ARK2N/TRIM38/TGIF2/DAXX/ZNF549/RBFOX2/CC2D1A/HMGB1/ZNF740/SMARCA2/SP1/RFX5/ZNF84/ZNF182/TAF5L/MED23/PLAGL2/ZNF224/BMAL2/ZNF426/BHLHE40/TCFL5/NCOA7/ZFP28/NOC2L/MRTFB/ZFP30/ZNF142/ZNF195/AEBP1/STAT6/ZNF232/ZNF101/ZNF274/TAF15/EWSR1/ZNF516/ZFP41/ZNF134/ZNF687…
GO:0005740	CC	GO:0005740	mitochondrial envelope	283	0.285613	1.60278	0.000302115	0.000302115	0.0167361	1835	tags=63%, list=41%, signal=40%	EFHD1/SEPTIN4/NAT8L/ALPL/FZD9/TMEM160/UCP3/ATP5PB/UCP2/PARL/ENDOG/THG1L/CHCHD6/MRPL41/DMAC1/LDHB/ETFDH/SIRT4/COQ10A/CHCHD10/ARL2BP/CYP27C1/SLC25A33/SLC25A4/MRPS36/MRPL54/NDUFS4/PLD6/HIGD2A/TRIAP1/TIGAR/TMEM70/STMP1/NDUFB2/MTLN/SPATA18/MRPS28/NDUFAF2/NDUFA2/NDUFS5/COX14/COX6A1/COX7B/ATP5F1E/COA6/PET100/NDUFA12/PLAAT3/MRPL33/COA4/IMMP1L/NDUFAB1/LETM2/TIMM9/SMIM20/TIMM8B/COQ3/GCAT/RPS27A/ABHD6/CIAPI…
GO:0050830	BP	GO:0050830	defense response to Gram-positive bacterium	17	-0.691978	-2.16096	0.000322029	0.000322029	0.0176683	484	tags=59%, list=11%, signal=53%	RARRES2/GBP4/CD36/H2BC11/H2BC12/IL1B/H2BC8/IL6/H2BC21/H2BC4
GO:0038187	MF	GO:0038187	pattern recognition receptor activity	7	-0.835313	-1.99941	0.000323194	0.000323194	0.0176683	369	tags=71%, list=8%, signal=66%	RIGI/CD36/CD14/TLR3/IFIH1
GO:0080134	BP	GO:0080134	regulation of response to stress	382	-0.277187	-1.57803	0.000326272	0.000326272	0.0177199	854	tags=26%, list=19%, signal=23%	MECOM/NR1H3/EREG/DDAH1/XIAP/SOX4/LDLR/NFKBIZ/APOBEC3G/TRIM25/IRAK3/SLC38A2/NR1D1/ATR/EIF2AK2/TRIM56/BMP4/ERCC4/EPG5/HPSE/MDFIC/DUSP22/LRRK2/SLC39A8/PTN/PROS1/TRIM6/ERBIN/PLK2/UBQLN1/TFPI/SH2B3/OTUD4/EPHA4/PMAIP1/STAT1/EMILIN2/MDK/LAG3/DNMT3A/GCH1/UNC93B1/APOBEC3F/F3/FGF2/TNFAIP6/CTSS/TNFRSF19/STAT2/CD74/RIGI/ABCB1/GPRC5B/HGF/SLC15A3/DTX3L/CD36/CORO2B/PAK3/MMRN2/PARP9/SERPINB2/PARP14/BDKRB2/PTGS2/…
GO:0060761	BP	GO:0060761	negative regulation of response to cytokine stimulus	26	-0.617426	-2.10883	0.00034366	0.00034366	0.0185431	852	tags=62%, list=19%, signal=50%	NR1H3/XIAP/IRAK3/SH2B3/OTUD4/PPP2CB/STAT2/H2BC11/PARP14/USP18/SAMHD1/ISG15/MMP12/IL6/OAS3/OAS1
GO:0036158	BP	GO:0036158	outer dynein arm assembly	5	0.887552	1.92767	0.000348991	0.000348991	0.0187092	93	tags=60%, list=2%, signal=59%	ODAD1/ODAD3/LRRC61
GO:0006355	BP	GO:0006355	regulation of DNA-templated transcription	767	-0.233049	-1.42467	0.0003632	0.0003632	0.0193462	1642	tags=50%, list=37%, signal=38%	BAZ1A/NCOR1/KLF7/HOXA13/AHI1/AGO2/MECP2/ZNF234/S1PR1/ZNF276/GATAD1/NFIX/ARK2N/CDCA7L/TRIM38/TGIF2/SCAF8/DAXX/IFI16/ZNF549/RBFOX2/TNIP1/CC2D1A/USP9X/L3MBTL2/HP1BP3/HMGB1/ZNF740/ZFP36/SMARCA2/SP1/RFX5/ZNF84/ZNF182/TRADD/TAF5L/MED23/PLAGL2/ZNF224/CACTIN/BMAL2/ZNF426/INTS1/BRF2/BHLHE40/TCFL5/HEXIM1/TPR/NCOA7/ZFP28/NOC2L/HDAC6/MRTFB/ZFP30/ZNF142/ZNF195/GTF2H3/ARHGEF11/KDM1B/BAZ2A/AEBP1/STAT6/ZNF232/ZN…
GO:0007249	BP	GO:0007249	canonical NF-kappaB signal transduction	87	-0.404698	-1.86552	0.000397964	0.000397964	0.0210629	1197	tags=45%, list=27%, signal=34%	TNFAIP3/FLNA/LIME1/PER1/IRAK1BP1/TRIM22/OTUD7B/TRIM21/C18orf32/IRAK2/TRIM58/ZC3H12A/XIAP/TRIM25/NR1D1/PLEKHG5/HMOX1/SLC39A8/TRIM6/PLK2/SQSTM1/IFIT5/STAT1/CAPN3/ERC1/LURAP1L/SECTM1/TNFRSF19/CD74/GPRC5B/CD36/TLR6/CASP1/TLR3/IL1B/IL1A/LGALS9/TNFSF10/BST2
GO:2001141	BP	GO:2001141	regulation of RNA biosynthetic process	771	-0.234969	-1.43738	0.000402045	0.000402045	0.0211442	1642	tags=50%, list=37%, signal=38%	BAZ1A/NCOR1/KLF7/HOXA13/AHI1/AGO2/MECP2/ZNF234/S1PR1/ZNF276/GATAD1/NFIX/ARK2N/CDCA7L/TRIM38/TGIF2/SCAF8/DAXX/IFI16/ZNF549/RBFOX2/TNIP1/CC2D1A/USP9X/L3MBTL2/HP1BP3/HMGB1/ZNF740/ZFP36/MORC2/SMARCA2/SP1/RFX5/ZNF84/ZNF182/TRADD/TAF5L/MED23/PLAGL2/ZNF224/CACTIN/BMAL2/ZNF426/INTS1/BRF2/BHLHE40/TCFL5/HEXIM1/TPR/NCOA7/ZFP28/NOC2L/HDAC6/MRTFB/ZFP30/ZNF142/ZNF195/GTF2H3/ARHGEF11/KDM1B/BAZ2A/AEBP1/STAT6/ZNF…
GO:0032496	BP	GO:0032496	response to lipopolysaccharide	81	-0.42008	-1.91296	0.000454358	0.000454358	0.0237451	523	tags=31%, list=12%, signal=28%	TRIM6/ERBIN/ADM/ACE/GCH1/PLSCR4/NQO1/CD36/ABCA1/CYP27B1/SOD2/PTGS2/SNCA/CXCL5/CASP1/CD14/CXCL6/IL1B/IL1A/DIO2/LGALS9/IL6/CMPK2/GBP5/IDO1
GO:0019731	BP	GO:0019731	antibacterial humoral response	9	-0.777217	-2.00667	0.000466699	0.000466699	0.0242376	466	tags=67%, list=10%, signal=60%	JCHAIN/H2BC11/H2BC12/H2BC8/H2BC21/H2BC4
GO:0043122	BP	GO:0043122	regulation of canonical NF-kappaB signal transduction	79	-0.418452	-1.90994	0.000523232	0.000523232	0.0270049	1197	tags=46%, list=27%, signal=34%	TNFAIP3/FLNA/LIME1/PER1/TRIM22/OTUD7B/TRIM21/C18orf32/TRIM58/ZC3H12A/XIAP/TRIM25/NR1D1/PLEKHG5/HMOX1/SLC39A8/TRIM6/PLK2/SQSTM1/IFIT5/STAT1/CAPN3/LURAP1L/SECTM1/TNFRSF19/CD74/GPRC5B/CD36/TLR6/CASP1/TLR3/IL1B/IL1A/LGALS9/TNFSF10/BST2
GO:0017156	BP	GO:0017156	calcium-ion regulated exocytosis	10	0.748465	2.05565	0.000542617	0.000542617	0.0278325	319	tags=50%, list=7%, signal=47%	TSPAN18/KCNB1/RIMS3/RIMS1/RIMS2
GO:0097530	BP	GO:0097530	granulocyte migration	36	-0.542968	-2.01283	0.000565663	0.000565663	0.0287177	498	tags=39%, list=11%, signal=35%	MDK/RARRES2/TNFAIP6/DPP4/CD74/CXCL5/CXCL6/IL1B/IL1A/C3AR1/MSTN/TNFSF18/CCL7/CCL8
GO:0060326	BP	GO:0060326	cell chemotaxis	88	-0.413455	-1.91411	0.000566788	0.000566788	0.0287177	744	tags=35%, list=17%, signal=30%	PLEKHG5/ARHGEF5/CORO1A/PTN/LEF1/GAB1/LYST/MDK/RARRES2/ACKR4/FGF2/TNFAIP6/DPP4/DOCK4/CD74/HGF/NRP1/CXCR6/MTUS1/CXCL5/CXCL6/IL1B/CXCL16/C3AR1/LGALS9/PDGFD/IL6/MSTN/TNFSF18/CCL7/CCL8
GO:0045824	BP	GO:0045824	negative regulation of innate immune response	35	-0.536784	-1.96339	0.000572478	0.000572478	0.0288303	374	tags=29%, list=8%, signal=26%	STAT2/PARP14/DHX58/USP18/SAMHD1/ISG15/MMP12/LGALS9/OAS3/OAS1
GO:0032613	BP	GO:0032613	interleukin-10 production	16	-0.683363	-2.08489	0.000595176	0.000595176	0.0296144	398	tags=44%, list=9%, signal=40%	DLL1/HGF/ISG15/TNFRSF21/LGALS9/IL6/IDO1
GO:0032653	BP	GO:0032653	regulation of interleukin-10 production	16	-0.683363	-2.08489	0.000595176	0.000595176	0.0296144	398	tags=44%, list=9%, signal=40%	DLL1/HGF/ISG15/TNFRSF21/LGALS9/IL6/IDO1
GO:0001961	BP	GO:0001961	positive regulation of cytokine-mediated signaling pathway	12	-0.730115	-2.0673	0.000606041	0.000606041	0.0299755	758	tags=67%, list=17%, signal=56%	TRIM56/TRIM6/CD74/PARP9/PARP14/CASP1/IRF7/MMP12
GO:0071360	BP	GO:0071360	cellular response to exogenous dsRNA	6	-0.837069	-1.94288	0.000637875	0.000637875	0.0313634	369	tags=67%, list=8%, signal=61%	RIGI/TLR3/IFIH1/IFIT1
GO:0014866	BP	GO:0014866	skeletal myofibril assembly	3	0.936421	1.71758	0.000647117	0.000647117	0.0316306	48	tags=67%, list=1%, signal=66%	ACTC1/MYH11
GO:0051239	BP	GO:0051239	regulation of multicellular organismal process	747	-0.230491	-1.40534	0.000672819	0.000672819	0.0326946	1060	tags=32%, list=24%, signal=29%	STK4/SLC9A1/CCN3/OTUD7B/SEMA3D/XRCC5/PLCG1/CBLB/MAPK13/TRIM21/VCAN/LRRC17/SH3BP1/RAC2/PDCD4/AGO1/EFEMP1/FOXO4/GDF15/CCL2/NMI/BCL2/GREM1/PLXNB1/APOLD1/TMEM25/ATP2B1/MITF/ATM/LAMA3/KDM6B/CACNA2D1/LIG4/RND2/MTOR/MAP3K8/PDE5A/DICER1/MYL5/EPB41/OBSL1/SH3RF1/SHANK1/PRKD2/SHTN1/ZC3H12A/PRUNE1/RARG/ZBTB26/SERPING1/RIPOR2/FLRT3/ULK2/RUNX2/NR1H3/EREG/DDAH1/ADIPOR2/ZFP36L1/XIAP/G6PD/PER2/SOX4/LDLR/NR2C2/FAM…
GO:1900246	BP	GO:1900246	positive regulation of RIG-I signaling pathway	4	-0.898928	-1.84868	0.000681024	0.000681024	0.0329009	222	tags=75%, list=5%, signal=71%	DHX58/DDX60/OASL
GO:0008009	MF	GO:0008009	chemokine activity	9	-0.767333	-1.98115	0.000690414	0.000690414	0.0331617	221	tags=56%, list=5%, signal=53%	CXCL5/CXCL6/CXCL16/CCL7/CCL8
GO:0050691	BP	GO:0050691	regulation of defense response to virus by host	16	-0.6793	-2.07249	0.000695128	0.000695128	0.0331962	877	tags=81%, list=20%, signal=66%	TNFAIP3/TRIM22/ZC3H12A/APOBEC3G/TRIM6/STAT1/APOBEC3F/RIGI/DTX3L/PARP9/IL1B/MMP12/ZDHHC11
GO:0045637	BP	GO:0045637	regulation of myeloid cell differentiation	60	-0.450516	-1.93195	0.000750244	0.000750244	0.0356236	730	tags=47%, list=16%, signal=40%	LRRC17/MITF/MTOR/RARG/ZFP36L1/CDK6/ROR2/FES/ITPKB/LEF1/CLDN18/STAT1/FAXDC2/TNFAIP6/DLL1/KITLG/CD74/TMEM64/LIF/H4C8/TLR3/MYB/H4C16/IRF7/ISG15/SFRP1/TNFRSF11B/H4C14
GO:0031966	CC	GO:0031966	mitochondrial membrane	267	0.27792	1.54978	0.000765122	0.000765122	0.0359616	1835	tags=63%, list=41%, signal=39%	EFHD1/SEPTIN4/NAT8L/ALPL/FZD9/TMEM160/UCP3/ATP5PB/UCP2/PARL/ENDOG/THG1L/CHCHD6/MRPL41/DMAC1/LDHB/ETFDH/SIRT4/COQ10A/CHCHD10/CYP27C1/SLC25A33/SLC25A4/MRPS36/MRPL54/NDUFS4/PLD6/HIGD2A/TIGAR/TMEM70/STMP1/NDUFB2/MTLN/SPATA18/MRPS28/NDUFAF2/NDUFA2/NDUFS5/COX14/COX6A1/COX7B/ATP5F1E/PET100/NDUFA12/PLAAT3/MRPL33/IMMP1L/NDUFAB1/LETM2/TIMM9/SMIM20/TIMM8B/COQ3/GCAT/RPS27A/ABHD6/IFI27L2/ATP5MF/NDUFA5/MRPL27/…
GO:0001775	BP	GO:0001775	cell activation	251	-0.300507	-1.64853	0.000766017	0.000766017	0.0359616	1056	tags=35%, list=24%, signal=28%	GCLM/NPR2/CBLB/RAC2/SELPLG/CCL2/NMI/BCL2/ULBP1/ATM/LIG4/DGKH/MTOR/MAP3K8/PDE5A/SH3RF1/DNASE1/ZC3H12A/RIPOR2/RUNX2/NR1H3/PIK3R3/ZFP36L1/SOX4/DCAF1/LDLR/NFKBIZ/NR1D1/BMP4/FERMT3/CDK6/RAP2B/FES/PSG9/CORO1A/DCAF12/DUSP22/PSMB10/LRRK2/ITPKB/HFE/LEF1/SOCS6/SH2B3/CAPN3/EGR1/PRDM1/EMILIN2/MDK/LAG3/FCHO1/DPP4/DLL1/DOCK8/KITLG/CD74/THEMIS2/WNK4/KIF13B/BATF2/SKAP2/IFI35/SNCA/SLC7A11/TLR6/CXCL6/TLR3/TBC1D10C…
GO:0006954	BP	GO:0006954	inflammatory response	179	-0.326273	-1.70871	0.000783866	0.000783866	0.0365928	345	tags=20%, list=8%, signal=19%	TPST1/THEMIS2/GPRC5B/HGF/WNK4/CD36/CXCR6/BDKRB2/PTGS2/IFI35/RPS6KA5/SNCA/CXCL5/USP18/TLR6/CASP1/CD14/CXCL6/TLR3/IL1B/IL1A/GGT5/C3AR1/PLSCR1/C3/LGALS9/IL6/TNFSF18/CYP26B1/GBP5/C4A/IDO1/CCL7/UNC13D/CCL8
GO:0002687	BP	GO:0002687	positive regulation of leukocyte migration	41	-0.512755	-1.99433	0.000837009	0.000837009	0.0388553	679	tags=39%, list=15%, signal=33%	CORO1A/PTN/ITGA2/MDK/RARRES2/DOCK8/KITLG/CD74/IL1A/C3AR1/LGALS9/PDGFD/IL6/MSTN/TNFSF18/CCL7
GO:0002697	BP	GO:0002697	regulation of immune effector process	75	-0.420073	-1.8746	0.000875481	0.000875481	0.0403177	372	tags=23%, list=8%, signal=21%	CD74/RIGI/GPRC5B/CD36/DHX58/CXCL6/TLR3/IL1B/DDX60/C3/LGALS9/IL6/CFP/TNFSF18/BST2/UNC13D/RSAD2
GO:0032722	BP	GO:0032722	positive regulation of chemokine production	20	-0.621086	-2.03969	0.000878215	0.000878215	0.0403177	762	tags=55%, list=17%, signal=46%	EIF2AK2/HMOX1/POSTN/EGR1/CD74/TLR3/IL1B/LGALS9/IL6/OAS3/OAS1
GO:0006956	BP	GO:0006956	complement activation	18	-0.636412	-2.01051	0.000932801	0.000932801	0.0425884	505	tags=44%, list=11%, signal=40%	C1R/C1S/C1RL/IL1B/C3/CFP/C4A/RGCC
GO:0050920	BP	GO:0050920	regulation of chemotaxis	75	-0.418751	-1.8687	0.000965538	0.000965538	0.0438421	1088	tags=47%, list=24%, signal=36%	SEMA3A/CXCL12/C5/CCN3/SEMA3D/RAC2/CCL2/GREM1/PRKD2/RIPOR2/ST6GAL1/MOSPD2/TUBB2B/SEMA4D/PTN/ROBO3/ITGA2/MDK/RARRES2/SEMA6D/F3/FGF2/TNFAIP6/DPP4/CD74/NRP1/MTUS1/C3AR1/LGALS9/PDGFD/IL6/MSTN/TNFSF18/CCL7/SLIT1
GO:0071621	BP	GO:0071621	granulocyte chemotaxis	30	-0.56459	-1.99083	0.000990896	0.000990896	0.044749	498	tags=43%, list=11%, signal=39%	MDK/RARRES2/TNFAIP6/DPP4/CD74/CXCL5/CXCL6/IL1B/C3AR1/MSTN/TNFSF18/CCL7/CCL8
GO:0002703	BP	GO:0002703	regulation of leukocyte mediated immunity	46	-0.473244	-1.88179	0.000999664	0.000999664	0.044901	197	tags=30%, list=4%, signal=29%	FES/DUSP22/HFE/LAG3/RIGI/CXCL6/TLR3/IL1B/C3/LGALS9/IL6/BST2/UNC13D/RSAD2
GO:0045109	BP	GO:0045109	intermediate filament organization	10	0.727502	1.99807	0.00101966	0.00101966	0.0455529	901	tags=90%, list=20%, signal=72%	KRT9/KRT4/BFSP1/KRT15/KRT10/DNAJB6/KRT7/KRT81/KRT80
GO:0002449	BP	GO:0002449	lymphocyte mediated immunity	60	-0.442054	-1.89566	0.00109431	0.00109431	0.0486263	679	tags=42%, list=15%, signal=36%	ULBP1/LIG4/NCR3LG1/SERPING1/NFKBIZ/CORO1A/DUSP22/HFE/BTN3A3/SCART1/LYST/C1R/LAG3/C1S/UNC93B1/CD74/C1RL/IL1B/IRF7/C3/LGALS9/IL6/C4A/UNC13D/RSAD2
GO:0065004	BP	GO:0065004	protein-DNA complex assembly	47	-0.456825	-1.81736	0.00112134	0.00112134	0.0495624	353	tags=26%, list=8%, signal=24%	H3C10/H3C6/H1-0/H2BC9/H2BC11/H4C8/H4C16/H1-2/H2BC8/H2BC21/H4C14/H2BC4
GO:0043330	BP	GO:0043330	response to exogenous dsRNA	10	-0.737085	-1.97299	0.00114365	0.00114365	0.0502809	369	tags=60%, list=8%, signal=55%	IRAK3/RIGI/TLR3/IFNE/IFIH1/IFIT1
GO:0050921	BP	GO:0050921	positive regulation of chemotaxis	46	-0.47032	-1.87016	0.00116177	0.00116177	0.0508088	554	tags=33%, list=12%, signal=29%	PTN/ITGA2/MDK/RARRES2/F3/FGF2/CD74/NRP1/C3AR1/LGALS9/PDGFD/IL6/MSTN/TNFSF18/CCL7
GO:0039529	BP	GO:0039529	RIG-I signaling pathway	11	-0.7306	-2.02917	0.00119947	0.00119947	0.0518572	369	tags=45%, list=8%, signal=42%	RIGI/DHX58/DDX60/OAS3/OASL
GO:0071612	BP	GO:0071612	IP-10 production	3	-0.93367	-1.72927	0.00120584	0.00120584	0.0518572	83	tags=67%, list=2%, signal=65%	OAS3/OAS1
GO:0071658	BP	GO:0071658	regulation of IP-10 production	3	-0.93367	-1.72927	0.00120584	0.00120584	0.0518572	83	tags=67%, list=2%, signal=65%	OAS3/OAS1
GO:0045638	BP	GO:0045638	negative regulation of myeloid cell differentiation	27	-0.572804	-1.96965	0.0012107	0.0012107	0.0518572	840	tags=48%, list=19%, signal=39%	ZFP36L1/CDK6/ITPKB/CLDN18/TNFAIP6/DLL1/H4C8/TLR3/MYB/H4C16/SFRP1/TNFRSF11B/H4C14
GO:0045595	BP	GO:0045595	regulation of cell differentiation	400	-0.254221	-1.45814	0.00125534	0.00125534	0.0525852	1063	tags=34%, list=24%, signal=29%	FZD4/DDX17/NR1D2/STK4/CCN3/SEMA3D/XRCC5/MAP3K5/NPR2/VCAN/LRRC17/PDCD4/EFEMP1/FOXO4/CHD3/BCL2/GREM1/PLXNB1/APOLD1/MOSMO/MITF/LIG4/RND2/MTOR/PDE5A/DICER1/OBSL1/SH3RF1/COL5A2/LIMD1/SHTN1/TRIM58/ZC3H12A/LAMB1/PRUNE1/NRG1/RARG/WDFY2/RIPOR2/ULK2/RUNX2/NR1H3/EREG/ZFP36L1/G6PD/PER2/SOX4/LDLR/FAM20C/NFKBIZ/CDKN2B/ZNF268/NR1D1/EIF2AK2/BMP4/SOCS2/CDK6/CDON/ROR2/FES/PSG9/KAT6B/LAMA1/LRRK2/SEMA4D/ITPKB/SYNGAP…
GO:0002230	BP	GO:0002230	positive regulation of defense response to virus by host	12	-0.711543	-2.01472	0.00127386	0.00127386	0.0525852	1083	tags=83%, list=24%, signal=63%	TRIM22/ZC3H12A/APOBEC3G/TRIM6/STAT1/APOBEC3F/RIGI/DTX3L/PARP9/ZDHHC11
GO:0045596	BP	GO:0045596	negative regulation of cell differentiation	169	-0.322418	-1.66295	0.00127485	0.00127485	0.0525852	1054	tags=37%, list=24%, signal=30%	CCN3/SEMA3D/NPR2/LRRC17/PDCD4/EFEMP1/FOXO4/GREM1/DICER1/COL5A2/LIMD1/ZC3H12A/RARG/ULK2/NR1H3/EREG/ZFP36L1/G6PD/SOX4/LDLR/CDKN2B/NR1D1/BMP4/CDK6/SEMA4D/ITPKB/SYNGAP1/PTN/TRIM6/IGFBP5/CLDN18/EPHA4/STAT1/MDK/BHLHE41/LAG3/SEMA6D/TNFAIP6/DLL1/DIXDC1/CD74/TMEM64/NRP1/ABCA1/H4C8/SOD2/RARB/TLR3/MYB/IL1B/LHX2/IL1A/H4C16/SFRP1/IL6/MAP2/MSTN/TNFRSF11B/TENT5C/TNFSF18/GDF5/H4C14/SLIT1
GO:0006909	BP	GO:0006909	phagocytosis	55	-0.443543	-1.84613	0.0012803	0.0012803	0.0525852	305	tags=25%, list=7%, signal=24%	SPG11/ITGA2/LYST/CD36/ABCA1/CD14/IL1B/ABCA7/PLSCR1/C3/MSR1/CFP/C4A/UNC13D
GO:0044403	BP	GO:0044403	biological process involved in symbiotic interaction	82	-0.393176	-1.79147	0.00128754	0.00128754	0.0525852	1250	tags=45%, list=28%, signal=33%	IGF2R/VPS4B/CHMP5/TPCN1/EGFR/FMR1/TRIM22/TRIM21/STOM/SELPLG/IFITM2/TRIM58/ZC3H12A/ANPEP/NECTIN3/LDLR/TRIM25/LY6E/TFAP4/FASN/CCNK/LEF1/TRIM6/NCAM1/ITGA2/IFITM3/DPP4/CD74/NRP1/CXCL6/APOL1/IFITM1/PLSCR1/IFIT1/LGALS9/CHMP4C/CCL8
GO:0048245	BP	GO:0048245	eosinophil chemotaxis	4	-0.884278	-1.81855	0.00131366	0.00131366	0.0525852	31	tags=75%, list=1%, signal=75%	CCL2/CCL7/CCL8
GO:0072677	BP	GO:0072677	eosinophil migration	4	-0.884278	-1.81855	0.00131366	0.00131366	0.0525852	31	tags=75%, list=1%, signal=75%	CCL2/CCL7/CCL8
GO:0032493	BP	GO:0032493	response to bacterial lipoprotein	3	-0.932782	-1.72763	0.0013163	0.0013163	0.0525852	305	tags=100%, list=7%, signal=93%	TLR6/CD14
GO:0070339	BP	GO:0070339	response to bacterial lipopeptide	3	-0.932782	-1.72763	0.0013163	0.0013163	0.0525852	305	tags=100%, list=7%, signal=93%	TLR6/CD14
GO:0071220	BP	GO:0071220	cellular response to bacterial lipoprotein	3	-0.932782	-1.72763	0.0013163	0.0013163	0.0525852	305	tags=100%, list=7%, signal=93%	TLR6/CD14
GO:0071221	BP	GO:0071221	cellular response to bacterial lipopeptide	3	-0.932782	-1.72763	0.0013163	0.0013163	0.0525852	305	tags=100%, list=7%, signal=93%	TLR6/CD14
GO:0071724	BP	GO:0071724	response to diacyl bacterial lipopeptide	3	-0.932782	-1.72763	0.0013163	0.0013163	0.0525852	305	tags=100%, list=7%, signal=93%	TLR6/CD14
GO:0071726	BP	GO:0071726	cellular response to diacyl bacterial lipopeptide	3	-0.932782	-1.72763	0.0013163	0.0013163	0.0525852	305	tags=100%, list=7%, signal=93%	TLR6/CD14
GO:0097677	MF	GO:0097677	STAT family protein binding	3	-0.932336	-1.7268	0.0013163	0.0013163	0.0525852	307	tags=100%, list=7%, signal=93%	H2BC9/PARP9
GO:0002832	BP	GO:0002832	negative regulation of response to biotic stimulus	44	-0.483069	-1.88308	0.00135311	0.00135311	0.0537546	1269	tags=50%, list=28%, signal=36%	PRKDC/MAPKBP1/TNFAIP3/YWHAZ/TRIM21/ADAR/NMI/SERPING1/NR1H3/IRAK3/ERBIN/UBQLN1/STAT2/PARP14/DHX58/USP18/SAMHD1/ISG15/MMP12/LGALS9/OAS3/OAS1
GO:0032774	BP	GO:0032774	RNA biosynthetic process	800	-0.222685	-1.36311	0.00135851	0.00135851	0.0537546	1642	tags=49%, list=37%, signal=38%	BAZ1A/NCOR1/KLF7/HOXA13/AHI1/AGO2/MECP2/ZNF234/S1PR1/ZNF276/GATAD1/NFIX/ARK2N/CDCA7L/TRIM38/TGIF2/SCAF8/DAXX/IFI16/ZNF549/RBFOX2/TNIP1/CC2D1A/USP9X/L3MBTL2/HP1BP3/HMGB1/ZNF740/ZFP36/MORC2/SMARCA2/SP1/RFX5/ZNF84/ZNF182/TRADD/TAF5L/MED23/PLAGL2/ZNF224/CACTIN/BMAL2/ZNF426/INTS1/BRF2/BHLHE40/TCFL5/HEXIM1/TPR/NCOA7/NCBP3/ZFP28/NOC2L/HDAC6/MRTFB/ZFP30/ZNF142/ZNF195/GTF2H3/ARHGEF11/KDM1B/BAZ2A/AEBP1/STA…
GO:0010721	BP	GO:0010721	negative regulation of cell development	70	-0.412861	-1.81691	0.00139045	0.00139045	0.054758	877	tags=44%, list=20%, signal=36%	SEMA3D/NPR2/LRRC17/DICER1/ZC3H12A/ULK2/LDLR/CDKN2B/NR1D1/BMP4/CDK6/SEMA4D/SYNGAP1/PTN/CLDN18/MDK/LAG3/SEMA6D/TNFAIP6/CD74/NRP1/TLR3/IL1B/LHX2/IL1A/SFRP1/IL6/MAP2/TNFRSF11B/TNFSF18/SLIT1
GO:0035745	BP	GO:0035745	T-helper 2 cell cytokine production	3	-0.930388	-1.72319	0.00144516	0.00144516	0.0561146	85	tags=67%, list=2%, signal=65%	IL6/RSAD2
GO:2000551	BP	GO:2000551	regulation of T-helper 2 cell cytokine production	3	-0.930388	-1.72319	0.00144516	0.00144516	0.0561146	85	tags=67%, list=2%, signal=65%	IL6/RSAD2
GO:2000553	BP	GO:2000553	positive regulation of T-helper 2 cell cytokine production	3	-0.930388	-1.72319	0.00144516	0.00144516	0.0561146	85	tags=67%, list=2%, signal=65%	IL6/RSAD2
GO:0002250	BP	GO:0002250	adaptive immune response	96	-0.391471	-1.85854	0.0015159	0.0015159	0.0585876	970	tags=38%, list=22%, signal=30%	ULBP1/LIG4/MTOR/PRKD2/NCR3LG1/ZC3H12A/SERPING1/NFKBIZ/ERAP2/PSG9/DUSP22/HFE/BTN3A3/LEF1/SCART1/C1R/PRDM1/CRACR2A/LAG3/C1S/JCHAIN/UNC93B1/MARCHF8/CTSS/CD74/C1RL/IL1B/IFNE/IRF7/TNFRSF21/C3/IL6/TNFSF18/C4A/UNC13D/RSAD2
GO:2000508	BP	GO:2000508	regulation of dendritic cell chemotaxis	4	-0.879001	-1.8077	0.00160762	0.00160762	0.0618447	97	tags=50%, list=2%, signal=49%	LGALS9/TNFSF18
GO:0030595	BP	GO:0030595	leukocyte chemotaxis	64	-0.428115	-1.85649	0.00163776	0.00163776	0.0627141	522	tags=28%, list=12%, signal=25%	LYST/MDK/RARRES2/TNFAIP6/DPP4/CD74/MTUS1/CXCL5/CXCL6/IL1B/CXCL16/C3AR1/LGALS9/IL6/MSTN/TNFSF18/CCL7/CCL8
GO:0002521	BP	GO:0002521	leukocyte differentiation	148	-0.329659	-1.68168	0.00168051	0.00168051	0.0627635	984	tags=35%, list=22%, signal=28%	BCL2/MITF/ATM/LIG4/MTOR/SH3RF1/ZC3H12A/RUNX2/PIK3R3/ZFP36L1/SOX4/DCAF1/FAM20C/NFKBIZ/BMP4/CDK6/L3MBTL3/ROR2/FASN/FES/PSG9/ITPKB/LRRK1/LEF1/CLDN18/EGR1/PRDM1/MDK/LAG3/LBR/PIR/TNFAIP6/DLL1/KITLG/CD74/TMEM64/LIF/BATF2/TLR3/MYB/IL1B/IFNE/IL1A/DHRS2/IRF7/SFRP1/LGALS9/IL6/TNFRSF11B/TNFSF18/CYP26B1/RSAD2
GO:0040012	BP	GO:0040012	regulation of locomotion	294	-0.276616	-1.54231	0.00168306	0.00168306	0.0627635	1099	tags=36%, list=25%, signal=29%	GFUS/CAPN7/ADAMTS1/C5/FZD4/STK4/CCN3/SEMA3D/PLCG1/TCAF1/SH3BP1/RAC2/FOXO4/CCL2/BCL2/GREM1/PLXNB1/MITF/ATM/LAMA3/MTOR/PRKD2/SHTN1/ZC3H12A/LAMB1/RIPOR2/PIK3R3/ST6GAL1/MOSPD2/NR2F2/ZNF268/BMP4/RAP2C/FERMT3/HMOX1/CDK6/RAP2B/ROR2/POSTN/FES/TUBB2B/ARRDC3/CORO1A/LAMA1/DUSP22/LRRK2/SEMA4D/PTN/LEF1/ROBO3/FRMD5/PLK2/RELN/IGFBP5/GAB1/EPHA4/ITGA2/SP100/SYNE2/FGF7/EMILIN2/MDK/ROBO4/RARRES2/ACE/SEMA6D/LAMA4/JU…
GO:0033275	BP	GO:0033275	actin-myosin filament sliding	4	0.883516	1.7602	0.00168597	0.00168597	0.0627635	45	tags=50%, list=1%, signal=50%	TNNC1/ACTC1
GO:0032731	BP	GO:0032731	positive regulation of interleukin-1 beta production	16	-0.656431	-2.00272	0.00168932	0.00168932	0.0627635	531	tags=44%, list=12%, signal=39%	EGR1/CD36/TLR6/CASP1/LGALS9/IL6/GBP5
GO:0060099	BP	GO:0060099	regulation of phagocytosis, engulfment	4	-0.877373	-1.80435	0.00169948	0.00169948	0.0627635	554	tags=100%, list=12%, signal=88%	CD36/ABCA7/C3
GO:0060100	BP	GO:0060100	positive regulation of phagocytosis, engulfment	4	-0.877373	-1.80435	0.00169948	0.00169948	0.0627635	554	tags=100%, list=12%, signal=88%	CD36/ABCA7/C3
GO:1905153	BP	GO:1905153	regulation of membrane invagination	4	-0.877373	-1.80435	0.00169948	0.00169948	0.0627635	554	tags=100%, list=12%, signal=88%	CD36/ABCA7/C3
GO:1905155	BP	GO:1905155	positive regulation of membrane invagination	4	-0.877373	-1.80435	0.00169948	0.00169948	0.0627635	554	tags=100%, list=12%, signal=88%	CD36/ABCA7/C3
GO:0043123	BP	GO:0043123	positive regulation of canonical NF-kappaB signal transduction	62	-0.436723	-1.88178	0.00173193	0.00173193	0.0635556	884	tags=35%, list=20%, signal=29%	TRIM58/XIAP/TRIM25/PLEKHG5/HMOX1/TRIM6/PLK2/IFIT5/LURAP1L/SECTM1/TNFRSF19/CD74/GPRC5B/CD36/TLR6/CASP1/TLR3/IL1B/IL1A/LGALS9/TNFSF10/BST2
GO:2000427	BP	GO:2000427	positive regulation of apoptotic cell clearance	4	-0.875629	-1.80077	0.00173623	0.00173623	0.0635556	180	tags=100%, list=4%, signal=96%	ABCA7/C3/C4A
GO:0050777	BP	GO:0050777	negative regulation of immune response	57	-0.441518	-1.86591	0.0017569	0.0017569	0.0640305	1042	tags=40%, list=23%, signal=31%	PLCG1/TRIM21/ADAR/NMI/ZC3H12A/SERPING1/NR1H3/IRAK3/DUSP22/HFE/PLK2/STAT2/SMCR8/PARP14/DHX58/USP18/SAMHD1/ISG15/MMP12/LGALS9/OAS3/TNFSF18/OAS1
GO:0010257	BP	GO:0010257	NADH dehydrogenase complex assembly	28	0.529525	1.94761	0.0018028	0.0018028	0.0651318	1752	tags=86%, list=39%, signal=53%	NDUFAF8/DMAC1/LYRM2/NDUFS4/NDUFB2/NDUFAF2/NDUFA2/NDUFS5/NDUFA12/NDUFAB1/NDUFA5/TMEM126B/DMAC2/NDUFB6/NDUFB8/NDUFB1/ECSIT/NDUFB3/NDUFC1/TIMM21/COA1/NDUFA8/NDUFB9/NDUFA6
GO:0032981	BP	GO:0032981	mitochondrial respiratory chain complex I assembly	28	0.529525	1.94761	0.0018028	0.0018028	0.0651318	1752	tags=86%, list=39%, signal=53%	NDUFAF8/DMAC1/LYRM2/NDUFS4/NDUFB2/NDUFAF2/NDUFA2/NDUFS5/NDUFA12/NDUFAB1/NDUFA5/TMEM126B/DMAC2/NDUFB6/NDUFB8/NDUFB1/ECSIT/NDUFB3/NDUFC1/TIMM21/COA1/NDUFA8/NDUFB9/NDUFA6
GO:0002274	BP	GO:0002274	myeloid leukocyte activation	50	-0.468379	-1.88473	0.00181375	0.00181375	0.0652437	1016	tags=48%, list=23%, signal=38%	RAC2/NMI/ATM/DNASE1/ZC3H12A/NR1H3/LDLR/NR1D1/FES/LRRK2/CD74/WNK4/BATF2/IFI35/SNCA/TLR6/CXCL6/TLR3/DHRS2/TMEM229B/PLSCR1/LGALS9/IL6/UNC13D
GO:0050764	BP	GO:0050764	regulation of phagocytosis	23	-0.579718	-1.95953	0.00185739	0.00185739	0.0665256	305	tags=35%, list=7%, signal=33%	ITGA2/CD36/IL1B/ABCA7/PLSCR1/C3/CFP/C4A
GO:0007166	BP	GO:0007166	cell surface receptor signaling pathway	683	-0.225338	-1.37161	0.00194691	0.00194691	0.0690912	931	tags=27%, list=21%, signal=25%	SH3RF1/IRAK2/SHANK1/PRKD2/MLKL/LIMD1/SHTN1/TBC1D32/IFITM2/MKNK2/ZC3H12A/LAMB1/NRG1/RARG/FLRT3/RUNX2/NR1H3/EREG/PIK3R3/ADIPOR2/FRAT2/XIAP/GPC2/SOX4/MAML3/FAM20C/NFKBIZ/CDKN2B/IRAK3/CTDSPL2/GALNT3/NR1D1/TRIM56/BMP4/LY6E/GSKIP/FERMT3/PBLD/SOCS2/HMOX1/CDK6/CDON/ROR2/POSTN/AMER1/TTC21B/MST1/PSG9/CORO1A/LAMA1/MDFIC/DUSP22/LRRK2/FYB1/SEMA4D/ITPKB/EVC/PTN/HFE/LRRK1/APH1B/PAPPA/BTN3A3/LEF1/TRIM6/ERBIN/REL…
GO:0031640	BP	GO:0031640	killing of cells of another organism	11	-0.714699	-1.98501	0.00196228	0.00196228	0.0690912	245	tags=45%, list=5%, signal=43%	H2BC11/H2BC12/CXCL6/APOL1/GBP5
GO:0141060	BP	GO:0141060	disruption of anatomical structure in another organism	11	-0.714699	-1.98501	0.00196228	0.00196228	0.0690912	245	tags=45%, list=5%, signal=43%	H2BC11/H2BC12/CXCL6/APOL1/GBP5
GO:0141061	BP	GO:0141061	disruption of cell in another organism	11	-0.714699	-1.98501	0.00196228	0.00196228	0.0690912	245	tags=45%, list=5%, signal=43%	H2BC11/H2BC12/CXCL6/APOL1/GBP5
GO:0002694	BP	GO:0002694	regulation of leukocyte activation	136	-0.331612	-1.67956	0.00199623	0.00199623	0.0699898	1036	tags=37%, list=23%, signal=29%	CBLB/RAC2/CCL2/BCL2/ATM/MTOR/MAP3K8/PDE5A/SH3RF1/ZC3H12A/RIPOR2/NR1H3/ZFP36L1/SOX4/LDLR/NFKBIZ/NR1D1/BMP4/FES/PSG9/CORO1A/DUSP22/LRRK2/ITPKB/HFE/LEF1/SOCS6/PRDM1/MDK/LAG3/FCHO1/DPP4/DOCK8/KITLG/CD74/THEMIS2/SNCA/TLR6/TBC1D10C/IL1B/IL1A/SFRP1/TNFRSF21/PLSCR1/LGALS9/IL6/TNFSF18/CYP26B1/IDO1/UNC13D
GO:0006119	BP	GO:0006119	oxidative phosphorylation	55	0.42093	1.79919	0.0020119	0.0020119	0.070243	1831	tags=84%, list=41%, signal=50%	ATP5PB/CHCHD10/SLC25A33/NDUFS4/NDUFB2/NDUFA2/NDUFS5/COX6A1/COX7B/ATP5F1E/COA6/NDUFA12/FXN/RHOA/NDUFAB1/ATP5MF/NDUFA5/UQCC2/ATP5PO/UQCRB/PARK7/SDHAF2/ATP5ME/NDUFB6/COX2/NDUFB8/NDUFB1/BID/ATPSCKMT/UQCR10/ATP5PF/NDUFB3/COX8A/NDUFA4/NDUFS6/UQCRH/NDUFC1/COX7A2/COX7C/NDUFA8/CHCHD2/DLD/NDUFB9/NDUFA6/PPIF/SDHB
GO:0006351	BP	GO:0006351	DNA-templated transcription	793	-0.221485	-1.35359	0.0020457	0.0020457	0.0710969	1642	tags=49%, list=37%, signal=38%	BAZ1A/NCOR1/KLF7/HOXA13/AHI1/AGO2/MECP2/ZNF234/S1PR1/ZNF276/GATAD1/NFIX/ARK2N/CDCA7L/TRIM38/TGIF2/SCAF8/DAXX/IFI16/ZNF549/RBFOX2/TNIP1/CC2D1A/USP9X/L3MBTL2/HP1BP3/HMGB1/ZNF740/ZFP36/SMARCA2/SP1/RFX5/ZNF84/ZNF182/TRADD/TAF5L/MED23/PLAGL2/ZNF224/CACTIN/BMAL2/ZNF426/INTS1/BRF2/BHLHE40/TCFL5/HEXIM1/TPR/NCOA7/NCBP3/ZFP28/NOC2L/HDAC6/MRTFB/ZFP30/ZNF142/ZNF195/GTF2H3/ARHGEF11/KDM1B/BAZ2A/AEBP1/STAT6/ZNF…
GO:1903706	BP	GO:1903706	regulation of hemopoiesis	109	-0.357597	-1.72446	0.00205347	0.00205347	0.0710969	968	tags=38%, list=22%, signal=30%	MITF/MTOR/SH3RF1/ZC3H12A/RARG/ZFP36L1/SOX4/NFKBIZ/BMP4/CDK6/ROR2/FES/PSG9/KAT6B/ITPKB/PTN/LEF1/CLDN18/STAT1/FAXDC2/PRDM1/MDK/LAG3/TNFAIP6/DLL1/KITLG/CD74/TMEM64/LIF/H4C8/TLR3/MYB/H4C16/IRF7/ISG15/SFRP1/LGALS9/TNFRSF11B/TNFSF18/CYP26B1/H4C14
GO:0039531	BP	GO:0039531	regulation of viral-induced cytoplasmic pattern recognition receptor signaling pathway	29	-0.530778	-1.87506	0.0020698	0.0020698	0.0713649	838	tags=41%, list=19%, signal=34%	XIAP/EIF2AK2/ERBIN/UBQLN1/SLC15A3/CD36/DHX58/TLR6/DDX60/OASL/GBP5/RSAD2
GO:0019730	BP	GO:0019730	antimicrobial humoral response	17	-0.643412	-2.00929	0.00215215	0.00215215	0.0733389	484	tags=53%, list=11%, signal=47%	RARRES2/JCHAIN/H2BC11/CXCL5/H2BC12/CXCL6/H2BC8/H2BC21/H2BC4
GO:0061900	BP	GO:0061900	glial cell activation	13	-0.671343	-1.9343	0.00215353	0.00215353	0.0733389	966	tags=69%, list=22%, signal=54%	ATM/LDLR/NR1D1/LRRK2/SNCA/TLR6/TLR3/IL1B/IL6
GO:0042379	MF	GO:0042379	chemokine receptor binding	13	-0.670898	-1.93301	0.00215353	0.00215353	0.0733389	221	tags=77%, list=5%, signal=73%	CXCL12/C5/CCL2/NES/STAT1/CXCL5/CXCL6/CXCL16/CCL7/CCL8
GO:0030239	BP	GO:0030239	myofibril assembly	19	0.587155	1.94709	0.0022421	0.0022421	0.0757345	250	tags=32%, list=6%, signal=30%	ANKRD1/ACTC1/MYH11/TMOD1/CASQ1/LDB3
GO:0055002	BP	GO:0055002	striated muscle cell development	19	0.587155	1.94709	0.0022421	0.0022421	0.0757345	250	tags=32%, list=6%, signal=30%	ANKRD1/ACTC1/MYH11/TMOD1/CASQ1/LDB3
GO:0071459	BP	GO:0071459	protein localization to chromosome, centromeric region	8	-0.768258	-1.89912	0.00226328	0.00226328	0.0758334	245	tags=50%, list=5%, signal=47%	H2BC11/H4C8/H4C16/H4C14
GO:0071359	BP	GO:0071359	cellular response to dsRNA	8	-0.767472	-1.89717	0.00226328	0.00226328	0.0758334	369	tags=50%, list=8%, signal=46%	RIGI/TLR3/IFIH1/IFIT1
GO:0038023	MF	GO:0038023	signaling receptor activity	174	-0.311795	-1.62083	0.00229881	0.00229881	0.0764076	869	tags=35%, list=19%, signal=29%	ANPEP/RARG/NR1H3/ADIPOR2/DCBLD2/NR2C2/NR2F2/NR1D1/AHRR/OGFRL1/STRA6/ROR2/ANTXR2/MC1R/SEMA4D/CHRM3/ADGRL4/SQSTM1/ADGRG6/EPHA4/ITGA2/SREBF1/LAG3/ROBO4/LPAR2/ACKR4/F3/TNFRSF19/CD74/RET/RIGI/ERBB3/GPRC5B/NRP1/CD36/NID1/ABCA1/GPR160/CALCRL/CXCR6/CMKLR2/BDKRB2/TLR6/PDE3A/TAS2R4/RARB/CD14/TLR3/HNF4G/PTPRB/ABCA7/CD72/IFIH1/GIPR/PAQR6/C3AR1/TACR2/GNRHR/TNFRSF11B/ROS1/GPR132
GO:0060089	MF	GO:0060089	molecular transducer activity	174	-0.311795	-1.62083	0.00229881	0.00229881	0.0764076	869	tags=35%, list=19%, signal=29%	ANPEP/RARG/NR1H3/ADIPOR2/DCBLD2/NR2C2/NR2F2/NR1D1/AHRR/OGFRL1/STRA6/ROR2/ANTXR2/MC1R/SEMA4D/CHRM3/ADGRL4/SQSTM1/ADGRG6/EPHA4/ITGA2/SREBF1/LAG3/ROBO4/LPAR2/ACKR4/F3/TNFRSF19/CD74/RET/RIGI/ERBB3/GPRC5B/NRP1/CD36/NID1/ABCA1/GPR160/CALCRL/CXCR6/CMKLR2/BDKRB2/TLR6/PDE3A/TAS2R4/RARB/CD14/TLR3/HNF4G/PTPRB/ABCA7/CD72/IFIH1/GIPR/PAQR6/C3AR1/TACR2/GNRHR/TNFRSF11B/ROS1/GPR132
GO:0040011	BP	GO:0040011	locomotion	335	-0.265738	-1.50868	0.00239111	0.00239111	0.079159	1099	tags=35%, list=25%, signal=28%	GFUS/CAPN7/ADAMTS1/C5/FZD4/STK4/CCN3/SEMA3D/PLCG1/TCAF1/SH3BP1/RAC2/FOXO4/CCL2/BCL2/GREM1/PLXNB1/MITF/ATM/LAMA3/MTOR/PRKD2/SHTN1/ZC3H12A/LAMB1/NRG1/RIPOR2/FLRT3/PIK3R3/ST6GAL1/MOSPD2/NR2F2/ZNF268/BMP4/RAP2C/FERMT3/PLEKHG5/HMOX1/CDK6/RAP2B/ROR2/POSTN/ARHGEF5/FES/TUBB2B/ARRDC3/CORO1A/LAMA1/DUSP22/LRRK2/SEMA4D/PTN/LEF1/ROBO3/FRMD5/PLK2/RELN/IGFBP5/GAB1/EPHA4/ITGA2/SP100/SYNE2/PLD1/LYST/FGF7/EMILIN2/…
GO:1990266	BP	GO:1990266	neutrophil migration	30	-0.53379	-1.88222	0.0024755	0.0024755	0.0814464	498	tags=37%, list=11%, signal=33%	MDK/TNFAIP6/DPP4/CD74/CXCL5/CXCL6/IL1B/IL1A/C3AR1/CCL7/CCL8
GO:0050766	BP	GO:0050766	positive regulation of phagocytosis	14	-0.663447	-1.96783	0.00247981	0.00247981	0.0814464	305	tags=50%, list=7%, signal=47%	ITGA2/CD36/IL1B/ABCA7/C3/CFP/C4A
GO:0030099	BP	GO:0030099	myeloid cell differentiation	115	-0.345442	-1.69493	0.00249056	0.00249056	0.0814772	1344	tags=49%, list=30%, signal=35%	PML/CDC73/NR3C1/ABCB10/PRKDC/PPP3CA/PIK3CD/FBXW7/TGFBR2/FLNA/FOSL2/RCOR1/ADAR/LRRC17/UBA5/MITF/MTOR/TRIM58/RARG/ZFP36L1/G6PD/FAM20C/CDKN2B/BMP4/CDK6/L3MBTL3/ROR2/FASN/FES/NBEAL2/ITPKB/LRRK1/LEF1/SH2B3/CLDN18/STAT1/FAXDC2/LBR/PIR/TNFAIP6/DLL1/KITLG/CD74/TMEM64/LIF/BATF2/H4C8/TLR3/MYB/H4C16/DHRS2/IRF7/ISG15/SFRP1/TNFRSF11B/H4C14
GO:0055008	BP	GO:0055008	cardiac muscle tissue morphogenesis	13	0.651521	1.93895	0.0026556	0.0026556	0.0864371	527	tags=38%, list=12%, signal=34%	TNNC1/ANKRD1/ACTC1/EDNRA/FOXC2
GO:0032682	BP	GO:0032682	negative regulation of chemokine production	9	-0.731513	-1.88867	0.00271206	0.00271206	0.0864371	97	tags=56%, list=2%, signal=54%	ERBIN/LGALS9/IL6/OAS3/OAS1
GO:0032602	BP	GO:0032602	chemokine production	26	-0.566353	-1.93439	0.00275276	0.00275276	0.0864371	762	tags=50%, list=17%, signal=42%	EIF2AK2/HMOX1/POSTN/ERBIN/EGR1/CD74/CXCL6/TLR3/IL1B/LGALS9/IL6/OAS3/OAS1
GO:0032642	BP	GO:0032642	regulation of chemokine production	26	-0.566353	-1.93439	0.00275276	0.00275276	0.0864371	762	tags=50%, list=17%, signal=42%	EIF2AK2/HMOX1/POSTN/ERBIN/EGR1/CD74/CXCL6/TLR3/IL1B/LGALS9/IL6/OAS3/OAS1
GO:0009597	BP	GO:0009597	detection of virus	3	-0.91849	-1.70115	0.00275659	0.00275659	0.0864371	369	tags=100%, list=8%, signal=92%	TLR3/IFIH1
GO:0034343	BP	GO:0034343	type III interferon production	3	-0.91849	-1.70115	0.00275659	0.00275659	0.0864371	369	tags=100%, list=8%, signal=92%	TLR3/IFIH1
GO:0034344	BP	GO:0034344	regulation of type III interferon production	3	-0.91849	-1.70115	0.00275659	0.00275659	0.0864371	369	tags=100%, list=8%, signal=92%	TLR3/IFIH1
GO:0033139	BP	GO:0033139	regulation of peptidyl-serine phosphorylation of STAT protein	3	-0.918267	-1.70074	0.00275659	0.00275659	0.0864371	370	tags=100%, list=8%, signal=92%	LIF/IFNE
GO:0033141	BP	GO:0033141	positive regulation of peptidyl-serine phosphorylation of STAT protein	3	-0.918267	-1.70074	0.00275659	0.00275659	0.0864371	370	tags=100%, list=8%, signal=92%	LIF/IFNE
GO:0031394	BP	GO:0031394	positive regulation of prostaglandin biosynthetic process	3	-0.91782	-1.69991	0.00275659	0.00275659	0.0864371	372	tags=100%, list=8%, signal=92%	PTGS2/IL1B
GO:2001280	BP	GO:2001280	positive regulation of unsaturated fatty acid biosynthetic process	3	-0.91782	-1.69991	0.00275659	0.00275659	0.0864371	372	tags=100%, list=8%, signal=92%	PTGS2/IL1B
GO:0060284	BP	GO:0060284	regulation of cell development	225	-0.288345	-1.54754	0.00280872	0.00280872	0.0877404	1050	tags=36%, list=23%, signal=29%	SEMA3D/XRCC5/NPR2/VCAN/LRRC17/BCL2/PLXNB1/MITF/LIG4/RND2/MTOR/PDE5A/DICER1/OBSL1/SH3RF1/SHTN1/TRIM58/ZC3H12A/PRUNE1/RARG/ULK2/ZFP36L1/PER2/SOX4/LDLR/NFKBIZ/CDKN2B/NR1D1/BMP4/CDK6/CDON/ROR2/FES/PSG9/KAT6B/LRRK2/SEMA4D/ITPKB/SYNGAP1/PTN/LEF1/RELN/CLDN18/EPHA4/STAT1/FAXDC2/EEF2K/PRDM1/MDK/BHLHE41/LAG3/ACE/SEMA6D/FGF2/TNFAIP6/DLL1/KITLG/CD74/RET/TMEM64/LIF/NRP1/SPINT1/H4C8/PDE3A/TLR3/MYB/IL1B/LHX2/IL…
GO:0070234	BP	GO:0070234	positive regulation of T cell apoptotic process	3	-0.917195	-1.69875	0.00283059	0.00283059	0.0880927	97	tags=67%, list=2%, signal=65%	LGALS9/IDO1
GO:0050865	BP	GO:0050865	regulation of cell activation	148	-0.32265	-1.64592	0.00291784	0.00291784	0.090469	1036	tags=36%, list=23%, signal=29%	CBLB/RAC2/CCL2/BCL2/ATM/MTOR/MAP3K8/PDE5A/SH3RF1/ZC3H12A/RIPOR2/NR1H3/ZFP36L1/SOX4/LDLR/NFKBIZ/NR1D1/BMP4/FES/PSG9/CORO1A/DUSP22/LRRK2/ITPKB/HFE/LEF1/SOCS6/SH2B3/CAPN3/PRDM1/EMILIN2/MDK/LAG3/FCHO1/DPP4/DOCK8/KITLG/CD74/THEMIS2/SNCA/TLR6/TBC1D10C/MYB/IL1B/IL1A/SFRP1/TNFRSF21/PLSCR1/LGALS9/IL6/TNFSF18/CYP26B1/IDO1/UNC13D
GO:0005126	MF	GO:0005126	cytokine receptor binding	62	-0.424722	-1.83007	0.00296142	0.00296142	0.0914788	375	tags=23%, list=8%, signal=21%	KITLG/LIF/CXCL5/TRIM37/CXCL6/IL1B/IFNE/IL1A/CXCL16/IL6/TNFSF10/TNFSF18/CCL7/CCL8
GO:0007565	BP	GO:0007565	female pregnancy	53	-0.429015	-1.76006	0.00307724	0.00307724	0.0947046	805	tags=38%, list=18%, signal=31%	NR2F2/SLC38A2/PSG9/PTN/HFE/PAPPA/IGFBP5/ITGA2/ADM/PRDM1/STC2/ACE/LIF/CYP27B1/ITGB4/PTGS2/STC1/IL1B/LGALS9/IDO1
GO:0005615	CC	GO:0005615	extracellular space	775	-0.222403	-1.3609	0.00316832	0.00316832	0.0971479	745	tags=21%, list=17%, signal=21%	FERMT3/TXNDC16/PBLD/SLC22A5/UCN2/HMOX1/RAP2B/DPYSL2/POSTN/THNSL2/FASN/EPS8/CTSO/MST1/CORO1A/HPSE/LAMA1/AOX1/LRRK2/SEMA4D/SUSD2/PTN/FTH1/OLFML2A/HFE/PAPPA/MDGA1/PROS1/ALDH1A1/ATP6V1A/RELN/TFPI/GUSB/PTGS1/MAN1A1/IGFBP5/HUWE1/CPD/SQSTM1/SNX18/EML5/PATJ/NAMPT/RAB8B/SYNE2/ADM/TNFAIP2/C1R/FGF7/STC2/ROBO4/RARRES2/H3C10/TXNRD1/C1S/ACE/JCHAIN/LAMA4/CPXM1/MYO6/JUP/F3/SECTM1/FGF2/TNFAIP6/DPP4/PYGL/PLEKHA1/G…
GO:0002720	BP	GO:0002720	positive regulation of cytokine production involved in immune response	22	-0.562554	-1.86354	0.00329177	0.00329177	0.100562	372	tags=36%, list=8%, signal=34%	CD74/RIGI/GPRC5B/CD36/TLR3/IL1B/IL6/RSAD2
GO:0060415	BP	GO:0060415	muscle tissue morphogenesis	14	0.633495	1.93845	0.0036442	0.0036442	0.110751	527	tags=36%, list=12%, signal=32%	TNNC1/ANKRD1/ACTC1/EDNRA/FOXC2
GO:0050868	BP	GO:0050868	negative regulation of T cell activation	32	-0.498793	-1.77219	0.00365194	0.00365194	0.110751	1253	tags=56%, list=28%, signal=41%	DLG1/PAG1/BTN2A2/CBLB/PDE5A/ZC3H12A/RIPOR2/BMP4/DUSP22/HFE/SOCS6/MDK/LAG3/CD74/TNFRSF21/LGALS9/TNFSF18/IDO1
GO:0070286	BP	GO:0070286	axonemal dynein complex assembly	7	0.751244	1.84709	0.00368251	0.00368251	0.111272	93	tags=43%, list=2%, signal=42%	ODAD1/ODAD3/LRRC61
GO:0045095	CC	GO:0045095	keratin filament	7	0.751109	1.84676	0.00375265	0.00375265	0.11298	901	tags=86%, list=20%, signal=69%	KRT9/KRT4/KRT10/KRT7/KRT81/KRT80
GO:0035455	BP	GO:0035455	response to interferon-alpha	9	-0.719577	-1.85785	0.00382765	0.00382765	0.114822	1100	tags=89%, list=25%, signal=67%	RO60/ADAR/IFITM2/EIF2AK2/IFITM3/IFITM1/MX2/BST2
GO:0046982	MF	GO:0046982	protein heterodimerization activity	76	-0.384144	-1.72749	0.00384262	0.00384262	0.114857	357	tags=26%, list=8%, signal=25%	BHLHE41/H3C10/H3-7/H3C6/H2AC6/ERBB3/RALGAPA2/H2BC5/H2BC9/H2BC11/H4C8/BDKRB2/TLR6/H2BC12/ATF3/H4C16/H2BC8/H2BC21/H4C14/H2BC4
GO:0002886	BP	GO:0002886	regulation of myeloid leukocyte mediated immunity	12	-0.677759	-1.91906	0.00386882	0.00386882	0.115225	1016	tags=67%, list=23%, signal=52%	RAC2/DNASE1/FES/RIGI/CXCL6/C3/LGALS9/UNC13D
GO:0031681	MF	GO:0031681	G-protein beta-subunit binding	4	0.857631	1.70863	0.00393916	0.00393916	0.116124	266	tags=75%, list=6%, signal=71%	RGS7/RGS11/RASD2
GO:0001774	BP	GO:0001774	microglial cell activation	11	-0.691986	-1.92192	0.00394394	0.00394394	0.116124	966	tags=73%, list=22%, signal=57%	ATM/LDLR/NR1D1/LRRK2/SNCA/TLR6/TLR3/IL6
GO:0002269	BP	GO:0002269	leukocyte activation involved in inflammatory response	11	-0.691986	-1.92192	0.00394394	0.00394394	0.116124	966	tags=73%, list=22%, signal=57%	ATM/LDLR/NR1D1/LRRK2/SNCA/TLR6/TLR3/IL6
GO:0042116	BP	GO:0042116	macrophage activation	23	-0.549591	-1.8577	0.00395489	0.00395489	0.116124	986	tags=65%, list=22%, signal=51%	NMI/ATM/ZC3H12A/NR1H3/LDLR/NR1D1/LRRK2/CD74/WNK4/IFI35/SNCA/TLR6/TLR3/TMEM229B/IL6
GO:0007215	BP	GO:0007215	glutamate receptor signaling pathway	9	0.730339	1.94046	0.00400096	0.00400096	0.117063	159	tags=44%, list=4%, signal=43%	GRM4/PLP1/GRID1/KCNB1
GO:0042110	BP	GO:0042110	T cell activation	133	-0.32793	-1.65249	0.00402559	0.00402559	0.11737	1036	tags=36%, list=23%, signal=29%	CBLB/RAC2/CCL2/BCL2/LIG4/MTOR/MAP3K8/PDE5A/SH3RF1/ZC3H12A/RIPOR2/RUNX2/PIK3R3/ZFP36L1/SOX4/NFKBIZ/BMP4/CDK6/PSG9/CORO1A/DCAF12/DUSP22/PSMB10/ITPKB/HFE/LEF1/SOCS6/EGR1/PRDM1/MDK/LAG3/FCHO1/DPP4/DOCK8/KITLG/CD74/KIF13B/MYB/IL1B/IFNE/IL1A/TNFRSF21/LGALS9/IL6/TNFSF18/CYP26B1/IDO1/RSAD2
GO:0051602	BP	GO:0051602	response to electrical stimulus	10	-0.682911	-1.82798	0.00408536	0.00408536	0.118538	438	tags=50%, list=10%, signal=45%	NQO1/SOD2/CD14/TACR2/MSTN
GO:0042092	BP	GO:0042092	type 2 immune response	12	-0.675674	-1.91315	0.00409418	0.00409418	0.118538	372	tags=42%, list=8%, signal=38%	CD74/MYB/IL6/IDO1/RSAD2
GO:0072540	BP	GO:0072540	T-helper 17 cell lineage commitment	4	-0.850009	-1.74808	0.00411917	0.00411917	0.118848	85	tags=100%, list=2%, signal=98%	JAK1/IL6/TNFSF18
GO:0045807	BP	GO:0045807	positive regulation of endocytosis	37	-0.490955	-1.83054	0.00414357	0.00414357	0.119138	663	tags=35%, list=15%, signal=30%	LRRK2/HFE/ITGA2/EEF2K/DLL1/CD36/SNCA/CD14/IL1B/ABCA7/C3/CFP/C4A
GO:2000425	BP	GO:2000425	regulation of apoptotic cell clearance	5	-0.826668	-1.80372	0.00416172	0.00416172	0.119233	180	tags=80%, list=4%, signal=77%	CCL2/ABCA7/C3/C4A
GO:0099634	CC	GO:0099634	postsynaptic specialization membrane	26	0.533122	1.92122	0.00417556	0.00417556	0.119233	590	tags=46%, list=13%, signal=40%	KCND3/PTPRO/CACNG4/GRID1/KCNB1/LRRC4/SYNDIG1/SORCS2/RGS9/LIN7B/TIAM1/EFNB2
GO:0140053	BP	GO:0140053	mitochondrial gene expression	65	0.380032	1.67467	0.00422266	0.00422266	0.120165	2267	tags=89%, list=51%, signal=45%	MRPL41/CHCHD10/SLC25A33/MRPL54/MRPS28/MRPL33/MRPL27/MRPL24/COA3/CHCHD1/UQCC2/MRPS2/MRPS6/MRPS33/MRPL48/MTERF1/MRPS22/MRPS24/MRPL57/MRPL34/MRPS26/EARS2/GADD45GIP1/MRPL15/MRPL44/MRPS21/MRPL18/MRPS7/MRPL51/TRNT1/MRPL36/RMND1/MRPS27/MRPL14/MRPS23/MRPL37/MRPL20/YARS2/RPUSD3/MRPL4/MRPL32/MRPS14/WARS2/MRPL43/MRPL39/MRPL52/METTL8/C1QBP/TRIT1/MRPL22/TARS2/TUFM/MRPL30/MRPL1/TBRG4/NGRN/HARS1/MRPS10
GO:0033003	BP	GO:0033003	regulation of mast cell activation	7	-0.765862	-1.83317	0.0042583	0.0042583	0.120765	118	tags=71%, list=3%, signal=70%	RAC2/FES/PLSCR1/LGALS9/UNC13D
GO:0030593	BP	GO:0030593	neutrophil chemotaxis	24	-0.560756	-1.90299	0.00427618	0.00427618	0.12086	498	tags=42%, list=11%, signal=37%	MDK/TNFAIP6/DPP4/CD74/CXCL5/CXCL6/IL1B/C3AR1/CCL7/CCL8
GO:0032735	BP	GO:0032735	positive regulation of interleukin-12 production	11	-0.687532	-1.90956	0.00439467	0.00439467	0.123577	498	tags=55%, list=11%, signal=49%	MDK/UNC93B1/CD36/TLR3/LGALS9/IDO1
GO:0043331	BP	GO:0043331	response to dsRNA	14	-0.641912	-1.90396	0.00440204	0.00440204	0.123577	782	tags=50%, list=17%, signal=41%	IRAK3/PMAIP1/RIGI/TLR3/IFNE/IFIH1/IFIT1
GO:0062023	CC	GO:0062023	collagen-containing extracellular matrix	141	0.303246	1.53764	0.00444268	0.00444268	0.124045	672	tags=30%, list=15%, signal=26%	ACHE/HAPLN1/COL26A1/MFAP5/MATN3/IGFBPL1/SFRP2/ANXA8/AGT/ACTA2/COL5A3/GPC4/FBN2/HAPLN3/LRRC15/CPA3/TGFBI/CLEC3B/FIBCD1/ACAN/EDIL3/COMP/SDC2/COL4A1/SBSPON/ADAMTS15/PRELP/L1CAM/FBLN5/COL15A1/VWA1/GPC6/WNT2B/MFGE8/ASPN/IGFBP7/P3H2/MFAP2/SERPINE2/PODN/CTSF/SPARC
GO:0097529	BP	GO:0097529	myeloid leukocyte migration	67	-0.405337	-1.76477	0.00444858	0.00444858	0.124045	498	tags=27%, list=11%, signal=24%	MDK/RARRES2/TNFAIP6/DPP4/KITLG/CD74/MTUS1/CXCL5/CXCL6/IL1B/IL1A/C3AR1/PDGFD/IL6/MSTN/TNFSF18/CCL7/CCL8
GO:1904037	BP	GO:1904037	positive regulation of epithelial cell apoptotic process	12	-0.671097	-1.90019	0.00462003	0.00462003	0.128395	1060	tags=75%, list=24%, signal=57%	STK4/PLCG1/CD248/PDCD4/CCL2/HMOX1/SAV1/IL6/RGCC
GO:0045471	BP	GO:0045471	response to ethanol	25	-0.519358	-1.76201	0.00464831	0.00464831	0.12875	1025	tags=56%, list=23%, signal=43%	ITPR2/EHMT2/G6PD/ST6GAL1/EPS8/CLDN18/SREBF1/DNMT3A/NQO1/CLDN7/SOD2/SETD7/CD14/MSTN
GO:0006911	BP	GO:0006911	phagocytosis, engulfment	11	-0.684478	-1.90107	0.00469515	0.00469515	0.129615	554	tags=55%, list=12%, signal=48%	ITGA2/CD36/ABCA1/ABCA7/C3/MSR1
GO:0061081	BP	GO:0061081	positive regulation of myeloid leukocyte cytokine production involved in immune response	9	-0.71309	-1.8411	0.00483238	0.00483238	0.131451	372	tags=56%, list=8%, signal=51%	CD74/RIGI/GPRC5B/CD36/TLR3
GO:0034612	BP	GO:0034612	response to tumor necrosis factor	65	-0.399317	-1.73683	0.00484144	0.00484144	0.131451	877	tags=37%, list=20%, signal=30%	ZC3H12A/ZFP36L1/XIAP/NR1D1/SLC22A5/POSTN/LRRK2/ERBIN/CLDN18/PPP2CB/STAT1/GCH1/TNFRSF19/HAS2/H2BC11/PTGS2/CASP1/CD14/CXCL16/SFRP1/TNFRSF21/TNFSF18/CCL7/CCL8
GO:0070098	BP	GO:0070098	chemokine-mediated signaling pathway	13	-0.645409	-1.85957	0.00485524	0.00485524	0.131451	603	tags=54%, list=13%, signal=47%	SH2B3/ACKR4/CXCR6/CXCL5/CXCL6/CCL7/CCL8
GO:0004935	MF	GO:0004935	adrenergic receptor activity	3	0.888566	1.62981	0.0048866	0.0048866	0.131451	502	tags=100%, list=11%, signal=89%	ADRA2C/ADRA1B/ADRB2
GO:0140677	MF	GO:0140677	molecular function activator activity	242	-0.280666	-1.5297	0.00490276	0.00490276	0.131451	543	tags=21%, list=12%, signal=20%	NAMPT/RASA2/GRTP1/ADM/FGF7/MDK/STC2/SEMA6D/ARHGAP27/ASAP2/SECTM1/FGF2/DPP4/DOCK4/OSGIN2/DLL1/GREM2/CTSS/KITLG/LIF/ERBB3/GPRC5B/HGF/RALGAPA2/NRP1/SMCR8/FLT3LG/CXCL5/STC1/CASP1/CXCL6/TBC1D10C/IL1B/IFNE/IL1A/TYMP/PREX2/CXCL16/ARHGAP9/WNT7B/PDGFD/IL6/TNFSF10/MSTN/TNFRSF11B/TNFSF18/GDF5/INHBE/RGCC/CCL7/CCL8
GO:0032727	BP	GO:0032727	positive regulation of interferon-alpha production	9	-0.712106	-1.83856	0.00490969	0.00490969	0.131451	549	tags=67%, list=12%, signal=59%	STAT1/RIGI/TLR3/IFIH1/IRF7/MMP12
GO:0061318	BP	GO:0061318	renal filtration cell differentiation	7	0.742727	1.82615	0.00494505	0.00494505	0.131451	714	tags=71%, list=16%, signal=60%	PTPRO/KLF15/EDNRA/FOXC2/JAG1
GO:0072010	BP	GO:0072010	glomerular epithelium development	7	0.742727	1.82615	0.00494505	0.00494505	0.131451	714	tags=71%, list=16%, signal=60%	PTPRO/KLF15/EDNRA/FOXC2/JAG1
GO:0072112	BP	GO:0072112	podocyte differentiation	7	0.742727	1.82615	0.00494505	0.00494505	0.131451	714	tags=71%, list=16%, signal=60%	PTPRO/KLF15/EDNRA/FOXC2/JAG1
GO:0072311	BP	GO:0072311	glomerular epithelial cell differentiation	7	0.742727	1.82615	0.00494505	0.00494505	0.131451	714	tags=71%, list=16%, signal=60%	PTPRO/KLF15/EDNRA/FOXC2/JAG1
GO:0071605	BP	GO:0071605	monocyte chemotactic protein-1 production	8	-0.740625	-1.83081	0.00495147	0.00495147	0.131451	181	tags=62%, list=4%, signal=60%	ERBIN/IL1B/LGALS9/OAS3/OAS1
GO:0071637	BP	GO:0071637	regulation of monocyte chemotactic protein-1 production	8	-0.740625	-1.83081	0.00495147	0.00495147	0.131451	181	tags=62%, list=4%, signal=60%	ERBIN/IL1B/LGALS9/OAS3/OAS1
GO:0010763	BP	GO:0010763	positive regulation of fibroblast migration	4	0.849068	1.69157	0.00504357	0.00504357	0.13311	152	tags=50%, list=3%, signal=48%	AQP1/ACTA2
GO:0071887	BP	GO:0071887	leukocyte apoptotic process	31	-0.519482	-1.85373	0.00507683	0.00507683	0.13311	984	tags=52%, list=22%, signal=41%	BCL2/PRKD2/ST6GAL1/NFKBIZ/BMP4/MIAT/ITPKB/DOCK8/KITLG/CD74/SLC7A11/IRF7/TNFRSF21/LGALS9/IL6/IDO1
GO:0002371	BP	GO:0002371	dendritic cell cytokine production	5	-0.816213	-1.78091	0.00507803	0.00507803	0.13311	369	tags=60%, list=8%, signal=55%	RIGI/TLR3/BST2
GO:0002730	BP	GO:0002730	regulation of dendritic cell cytokine production	5	-0.816213	-1.78091	0.00507803	0.00507803	0.13311	369	tags=60%, list=8%, signal=55%	RIGI/TLR3/BST2
GO:0002460	BP	GO:0002460	adaptive immune response based on somatic recombination of immune receptors built from immunoglobulin superfamily domains	72	-0.392095	-1.72323	0.00512508	0.00512508	0.133921	970	tags=36%, list=22%, signal=29%	ULBP1/LIG4/MTOR/NCR3LG1/ZC3H12A/SERPING1/NFKBIZ/PSG9/DUSP22/HFE/BTN3A3/LEF1/SCART1/C1R/C1S/UNC93B1/CD74/C1RL/IL1B/IRF7/C3/IL6/TNFSF18/C4A/UNC13D/RSAD2
GO:0039535	BP	GO:0039535	regulation of RIG-I signaling pathway	7	-0.757097	-1.81219	0.00527401	0.00527401	0.137244	222	tags=43%, list=5%, signal=41%	DHX58/DDX60/OASL
GO:0032543	BP	GO:0032543	mitochondrial translation	56	0.408296	1.74531	0.00528532	0.00528532	0.137244	2267	tags=93%, list=51%, signal=46%	MRPL41/MRPL54/MRPS28/MRPL33/MRPL27/MRPL24/COA3/CHCHD1/UQCC2/MRPS2/MRPS6/MRPS33/MRPL48/MRPS22/MRPS24/MRPL57/MRPL34/MRPS26/EARS2/GADD45GIP1/MRPL15/MRPL44/MRPS21/MRPL18/MRPS7/MRPL51/MRPL36/RMND1/MRPS27/MRPL14/MRPS23/MRPL37/MRPL20/YARS2/RPUSD3/MRPL4/MRPL32/MRPS14/WARS2/MRPL43/MRPL39/MRPL52/METTL8/C1QBP/MRPL22/TARS2/TUFM/MRPL30/MRPL1/NGRN/HARS1/MRPS10
GO:0070230	BP	GO:0070230	positive regulation of lymphocyte apoptotic process	5	-0.814778	-1.77778	0.00530711	0.00530711	0.137381	97	tags=40%, list=2%, signal=39%	LGALS9/IDO1
GO:0099024	BP	GO:0099024	plasma membrane invagination	15	-0.615026	-1.84687	0.00532649	0.00532649	0.137455	578	tags=47%, list=13%, signal=41%	SNX18/ITGA2/CD36/ABCA1/ABCA7/C3/MSR1
GO:0051250	BP	GO:0051250	negative regulation of lymphocyte activation	41	-0.469413	-1.82575	0.00535752	0.00535752	0.137827	1376	tags=59%, list=31%, signal=41%	IRF1/PIBF1/DLG1/PAG1/TNFAIP3/BTN2A2/CBLB/ATM/PDE5A/ZC3H12A/RIPOR2/BMP4/DUSP22/HFE/SOCS6/MDK/LAG3/CD74/TBC1D10C/SFRP1/TNFRSF21/LGALS9/TNFSF18/IDO1
GO:0051964	BP	GO:0051964	negative regulation of synapse assembly	3	-0.901879	-1.67039	0.00554041	0.00554041	0.141655	6	tags=67%, list=0%, signal=67%	DKK1/SLIT1
GO:1905809	BP	GO:1905809	negative regulation of synapse organization	3	-0.901879	-1.67039	0.00554041	0.00554041	0.141655	6	tags=67%, list=0%, signal=67%	DKK1/SLIT1
GO:0002675	BP	GO:0002675	positive regulation of acute inflammatory response	7	-0.755894	-1.80931	0.00558654	0.00558654	0.14227	234	tags=57%, list=5%, signal=54%	PTGS2/IL1B/C3/IL6
GO:0042501	BP	GO:0042501	serine phosphorylation of STAT protein	4	-0.842763	-1.73318	0.00560352	0.00560352	0.14227	370	tags=75%, list=8%, signal=69%	RET/LIF/IFNE
GO:0032757	BP	GO:0032757	positive regulation of interleukin-8 production	21	-0.58452	-1.93738	0.00562333	0.00562333	0.14227	421	tags=38%, list=9%, signal=35%	F3/CD74/RIGI/CD14/TLR3/IL1B/LGALS9/IL6
GO:0046649	BP	GO:0046649	lymphocyte activation	182	-0.294069	-1.54212	0.00563423	0.00563423	0.14227	994	tags=31%, list=22%, signal=25%	CCL2/BCL2/ULBP1/ATM/LIG4/MTOR/MAP3K8/PDE5A/SH3RF1/ZC3H12A/RIPOR2/RUNX2/PIK3R3/ZFP36L1/SOX4/DCAF1/NFKBIZ/BMP4/CDK6/PSG9/CORO1A/DCAF12/DUSP22/PSMB10/ITPKB/HFE/LEF1/SOCS6/EGR1/PRDM1/MDK/LAG3/FCHO1/DPP4/DLL1/DOCK8/KITLG/CD74/THEMIS2/KIF13B/SKAP2/TBC1D10C/MYB/IL1B/IFNE/IL1A/SFRP1/TNFRSF21/LGALS9/IL6/TNFSF18/CYP26B1/IDO1/BST2/UNC13D/RSAD2
GO:2000147	BP	GO:2000147	positive regulation of cell motility	169	-0.300631	-1.55058	0.0056612	0.0056612	0.14227	1099	tags=38%, list=25%, signal=30%	GFUS/CAPN7/ADAMTS1/FZD4/STK4/SEMA3D/PLCG1/RAC2/FOXO4/BCL2/ATM/MTOR/PRKD2/SHTN1/ZC3H12A/LAMB1/RIPOR2/PIK3R3/MOSPD2/ZNF268/BMP4/FERMT3/HMOX1/ROR2/POSTN/CORO1A/SEMA4D/PTN/LEF1/PLK2/RELN/IGFBP5/GAB1/EPHA4/ITGA2/SYNE2/FGF7/MDK/RARRES2/SEMA6D/F3/FGF2/TNFAIP6/DOCK4/DOCK8/KITLG/CD74/RET/HGF/NRP1/HAS2/CLDN7/SOD2/PTGS2/IL1B/IL1A/CXCL16/C3AR1/TACR2/LGALS9/PDGFD/IL6/MSTN/TNFSF18/CCL7
GO:0070555	BP	GO:0070555	response to interleukin-1	38	-0.472775	-1.79032	0.00566718	0.00566718	0.14227	276	tags=50%, list=6%, signal=47%	GBP2/MAPK13/CCL2/IRAK2/MTHFR/ZC3H12A/IRAK3/NR1D1/OTUD4/EGR1/HAS2/RPS6KA5/SNCA/IL1B/SFRP1/LGALS9/IL6/CCL7/CCL8
GO:0042609	MF	GO:0042609	CD4 receptor binding	3	-0.901072	-1.66889	0.00576351	0.00576351	0.144227	447	tags=100%, list=10%, signal=90%	CD74/PLSCR1
GO:0008236	MF	GO:0008236	serine-type peptidase activity	29	-0.495224	-1.74946	0.00577985	0.00577985	0.144227	615	tags=45%, list=14%, signal=39%	RELN/CPD/C1R/C1S/ACE/F3/DPP4/TMPRSS9/CTSS/C1RL/PRSS27/MMP12/MMP13
GO:0019915	BP	GO:0019915	lipid storage	27	-0.524398	-1.8032	0.00586142	0.00586142	0.145824	877	tags=48%, list=20%, signal=39%	ZC3H12A/NR1H3/MOSPD2/RNF213/ACACB/SREBF1/STARD4/CD36/ABCA1/IL1B/C3/MSR1/IL6
GO:0050900	BP	GO:0050900	leukocyte migration	101	-0.357881	-1.71427	0.00591837	0.00591837	0.146802	731	tags=31%, list=16%, signal=26%	HMOX1/ROR2/ARHGEF5/EPS8/CORO1A/PTN/ITGA2/LYST/MDK/RARRES2/ITGA7/TNFAIP6/DPP4/DOCK8/KITLG/CD74/RET/MTUS1/CXCL5/CXCL6/IL1B/IL1A/CXCL16/C3AR1/LGALS9/PDGFD/IL6/MSTN/TNFSF18/CCL7/CCL8
GO:1900017	BP	GO:1900017	positive regulation of cytokine production involved in inflammatory response	7	-0.751594	-1.79902	0.0059772	0.0059772	0.14782	215	tags=57%, list=5%, signal=54%	TLR6/TLR3/IL6/GBP5
GO:0010647	BP	GO:0010647	positive regulation of cell communication	451	-0.238411	-1.38618	0.00599956	0.00599956	0.147932	766	tags=23%, list=17%, signal=21%	ATR/EIF2AK2/TRIM56/BMP4/GSKIP/PLEKHG5/ITPR3/HMOX1/CDON/SLC24A1/ROR2/ARHGEF5/AMER1/TTC21B/ARRDC3/MC1R/HPSE/LAMA1/DUSP22/LRRK2/SEMA4D/ITPKB/EVC/PTN/HFE/LRRK1/LEF1/CHRM3/TRIM6/PLK2/RELN/IGFBP5/SQSTM1/EPHA4/PMAIP1/IFIT5/ITGA2/RAB8B/SLC39A14/NOTCH2NLB/LPAR2/LURAP1L/JUP/F3/CLSTN3/SECTM1/FGF2/DLL1/CTSS/TNFRSF19/KITLG/DIXDC1/CD74/RET/PLEKHA4/LIF/ERBB3/GPRC5B/HGF/SLC15A3/RASGRF2/NRP1/SMCR8/CD36/NID1/CYP27…
GO:0044703	BP	GO:0044703	multi-organism reproductive process	55	-0.408241	-1.6992	0.00603991	0.00603991	0.148086	805	tags=36%, list=18%, signal=30%	NR2F2/SLC38A2/PSG9/PTN/HFE/PAPPA/IGFBP5/ITGA2/ADM/PRDM1/STC2/ACE/LIF/CYP27B1/ITGB4/PTGS2/STC1/IL1B/LGALS9/IDO1
GO:0002548	BP	GO:0002548	monocyte chemotaxis	17	-0.609819	-1.90439	0.00604145	0.00604145	0.148086	85	tags=24%, list=2%, signal=23%	IL6/TNFSF18/CCL7/CCL8
GO:0098657	BP	GO:0098657	import into cell	218	-0.281958	-1.50546	0.00611295	0.00611295	0.149358	716	tags=22%, list=16%, signal=19%	DPYSL2/SLC24A1/ZFYVE16/CORO1A/SLC6A9/LRRK2/SLC39A8/HFE/SPG11/SNX18/CLINT1/ITGA2/EEF2K/ADM/LYST/SLC39A14/ARHGAP27/SCN9A/ACKR4/MYO6/FCHO1/SH3GL2/DPP4/DLL1/SLC29A2/LRP1B/SLC15A3/CD36/ABCA1/CALCRL/ARR3/SNCA/SLC7A11/CD14/IL1B/ABCA7/SCNN1D/CXCL16/PLSCR1/C3/KCNJ2/MSR1/RAB27B/CFP/C4A/UNC13D/SLC27A2/SCN1A
GO:0023056	BP	GO:0023056	positive regulation of signaling	451	-0.23756	-1.38123	0.00612928	0.00612928	0.149358	766	tags=23%, list=17%, signal=21%	ATR/EIF2AK2/TRIM56/BMP4/GSKIP/PLEKHG5/ITPR3/HMOX1/CDON/SLC24A1/ROR2/ARHGEF5/AMER1/TTC21B/ARRDC3/MC1R/HPSE/LAMA1/DUSP22/LRRK2/SEMA4D/ITPKB/EVC/PTN/HFE/LRRK1/LEF1/CHRM3/TRIM6/PLK2/RELN/IGFBP5/SQSTM1/EPHA4/PMAIP1/IFIT5/RAB8B/SLC39A14/NOTCH2NLB/LPAR2/LURAP1L/JUP/F3/CLSTN3/SECTM1/FGF2/DLL1/CTSS/TNFRSF19/KITLG/DIXDC1/CD74/RET/PLEKHA4/LIF/ERBB3/GPRC5B/HGF/SLC15A3/RASGRF2/NRP1/SMCR8/CD36/NID1/CYP27B1/GUC…
GO:0001906	BP	GO:0001906	cell killing	33	-0.493359	-1.78557	0.00624557	0.00624557	0.151589	679	tags=36%, list=15%, signal=31%	CORO1A/HFE/LYST/LAG3/H2BC11/H2BC12/CXCL6/APOL1/C3/LGALS9/GBP5/UNC13D
GO:0055001	BP	GO:0055001	muscle cell development	48	0.414104	1.71627	0.00625999	0.00625999	0.151589	487	tags=25%, list=11%, signal=23%	ANKRD1/ACTC1/MYH11/SGCD/WNT10B/TMOD1/CASQ1/LDB3/COMP/AKAP6/SORBS2/EDNRA
GO:0048020	MF	GO:0048020	CCR chemokine receptor binding	7	-0.749264	-1.79344	0.00628973	0.00628973	0.151589	31	tags=71%, list=1%, signal=71%	CCL2/NES/STAT1/CCL7/CCL8
GO:0140894	BP	GO:0140894	endolysosomal toll-like receptor signaling pathway	14	-0.628778	-1.865	0.00629379	0.00629379	0.151589	698	tags=43%, list=16%, signal=36%	EPG5/UBQLN1/UNC93B1/TLR3/RSAD2/OAS1
GO:0048871	BP	GO:0048871	multicellular organismal-level homeostasis	193	-0.285223	-1.50436	0.00651283	0.00651283	0.156039	852	tags=32%, list=19%, signal=27%	NR1H3/ADIPOR2/ZFP36L1/XIAP/G6PD/PER2/SOX4/NFKBIZ/NR1D1/BMP4/PBLD/SLC22A5/HMOX1/CDK6/L3MBTL3/ARHGEF5/ARRDC3/CORO1A/SLC39A8/ITPKB/HFE/LRRK1/PPP1R13L/ALDH1A1/SH2B3/SQSTM1/CLDN18/ACACB/PMAIP1/STAT1/EGR1/JCHAIN/LAMA4/SH3GL2/DLL1/KITLG/CD74/TMEM64/WNK4/CD36/SLC40A1/HAS2/NANOS1/SCD/SOD2/PTGS2/SLC7A11/CXCL6/MYB/IL1B/IL1A/ADAMTS5/MAP2K6/ISG15/DIO2/LGALS9/PPARGC1A/IL6/CCDC154/TNFRSF11B/OAS1/NXNL2
GO:0033273	BP	GO:0033273	response to vitamin	29	-0.489182	-1.72812	0.00651612	0.00651612	0.156039	927	tags=55%, list=21%, signal=44%	MTHFR/RUNX2/NFKBIZ/TRIM25/POSTN/FES/ITGA2/STC2/DNMT3A/CYP27B1/SOD2/PTGS2/STC1/IL1A/SFRP1/CYP26B1
GO:0036336	BP	GO:0036336	dendritic cell migration	8	-0.732542	-1.81083	0.00656167	0.00656167	0.156678	705	tags=62%, list=16%, signal=53%	ARHGEF5/EPS8/DOCK8/LGALS9/TNFSF18
GO:0051091	BP	GO:0051091	positive regulation of DNA-binding transcription factor activity	63	-0.386712	-1.66405	0.0067113	0.0067113	0.159788	930	tags=43%, list=21%, signal=34%	TRIM22/FZD4/TRIM21/IRAK2/PRKD2/TRIM58/TRIM25/IRAK3/EIF2AK2/ARHGEF5/TRIM6/RELN/CAPN3/ERC1/TRIM14/JUP/RIGI/CD36/RPS6KA5/TLR6/TRIM37/IL1B/LGALS9/PPARGC1A/IL6/TNFSF18/RGCC
GO:0002688	BP	GO:0002688	regulation of leukocyte chemotaxis	43	-0.452634	-1.77218	0.00673035	0.00673035	0.159788	1132	tags=49%, list=25%, signal=37%	CXCL12/C5/CCN3/RAC2/CCL2/GREM1/RIPOR2/MOSPD2/PTN/MDK/RARRES2/TNFAIP6/DPP4/CD74/MTUS1/C3AR1/LGALS9/IL6/MSTN/TNFSF18/CCL7
GO:0072534	CC	GO:0072534	perineuronal net	4	0.839664	1.67283	0.00681063	0.00681063	0.160319	311	tags=75%, list=7%, signal=70%	HAPLN1/HAPLN3/ACAN
GO:0098966	CC	GO:0098966	perisynaptic extracellular matrix	4	0.839664	1.67283	0.00681063	0.00681063	0.160319	311	tags=75%, list=7%, signal=70%	HAPLN1/HAPLN3/ACAN
GO:0099535	CC	GO:0099535	synapse-associated extracellular matrix	4	0.839664	1.67283	0.00681063	0.00681063	0.160319	311	tags=75%, list=7%, signal=70%	HAPLN1/HAPLN3/ACAN
GO:0071168	BP	GO:0071168	protein localization to chromatin	9	-0.701072	-1.81007	0.00684261	0.00684261	0.16044	880	tags=67%, list=20%, signal=54%	TONSL/LEF1/H2BC11/H4C8/H4C16/H4C14
GO:0071677	BP	GO:0071677	positive regulation of mononuclear cell migration	18	-0.57337	-1.81136	0.00685437	0.00685437	0.16044	378	tags=39%, list=8%, signal=36%	MOSPD2/CORO1A/DOCK8/LGALS9/PDGFD/TNFSF18/CCL7
GO:0098803	CC	GO:0098803	respiratory chain complex	31	0.477706	1.80549	0.0069207	0.0069207	0.161538	1831	tags=90%, list=41%, signal=54%	NDUFS4/NDUFB2/NDUFA2/NDUFS5/COX6A1/COX7B/COA6/NDUFA12/NDUFAB1/NDUFA5/UQCRB/NDUFB6/COX2/NDUFB8/NDUFB1/UQCR10/NDUFB3/COX8A/NDUFA4/NDUFS6/UQCRH/NDUFC1/COX7A2/COX7C/NDUFA8/NDUFB9/NDUFA6/SDHB
GO:0032607	BP	GO:0032607	interferon-alpha production	10	-0.667569	-1.78691	0.00698704	0.00698704	0.161959	549	tags=60%, list=12%, signal=53%	STAT1/RIGI/TLR3/IFIH1/IRF7/MMP12
GO:0032647	BP	GO:0032647	regulation of interferon-alpha production	10	-0.667569	-1.78691	0.00698704	0.00698704	0.161959	549	tags=60%, list=12%, signal=53%	STAT1/RIGI/TLR3/IFIH1/IRF7/MMP12
GO:0048147	BP	GO:0048147	negative regulation of fibroblast proliferation	9	-0.699309	-1.80552	0.00699724	0.00699724	0.161959	650	tags=56%, list=15%, signal=48%	FTH1/PARP10/SOD2/SFRP1/DACH1
GO:1901889	BP	GO:1901889	negative regulation of cell junction assembly	10	-0.665873	-1.78237	0.0070634	0.0070634	0.162585	673	tags=50%, list=15%, signal=43%	ARHGAP6/DUSP22/ACE/IL1B/SLIT1
GO:0032733	BP	GO:0032733	positive regulation of interleukin-10 production	10	-0.665064	-1.78021	0.0070634	0.0070634	0.162585	331	tags=40%, list=7%, signal=37%	HGF/ISG15/LGALS9/IL6
GO:1903038	BP	GO:1903038	negative regulation of leukocyte cell-cell adhesion	34	-0.475092	-1.72706	0.0071621	0.0071621	0.163706	1253	tags=56%, list=28%, signal=41%	DLG1/PAG1/CXCL12/BTN2A2/CBLB/PDE5A/ZC3H12A/RIPOR2/BMP4/DUSP22/HFE/SOCS6/MDK/LAG3/CD74/TNFRSF21/LGALS9/TNFSF18/IDO1
GO:0060135	BP	GO:0060135	maternal process involved in female pregnancy	17	-0.603262	-1.88391	0.00718538	0.00718538	0.163706	805	tags=53%, list=18%, signal=44%	NR2F2/PTN/PRDM1/STC2/LIF/CYP27B1/PTGS2/STC1/LGALS9
GO:0035743	BP	GO:0035743	CD4-positive, alpha-beta T cell cytokine production	6	-0.760917	-1.76613	0.00719092	0.00719092	0.163706	181	tags=50%, list=4%, signal=48%	IL1B/IL6/RSAD2
GO:0070469	CC	GO:0070469	respirasome	37	0.447282	1.75736	0.00719092	0.00719092	0.163706	1831	tags=84%, list=41%, signal=50%	NDUFS4/HIGD2A/STMP1/NDUFB2/NDUFA2/NDUFS5/COX6A1/COX7B/COA6/NDUFA12/NDUFAB1/NDUFA5/UQCRB/NDUFB6/COX2/NDUFB8/NDUFB1/UQCR10/NDUFB3/COX8A/NDUFA4/NDUFS6/HIGD1A/UQCRH/NDUFC1/COX7A2/COX7C/NDUFA8/NDUFB9/NDUFA6/SDHB
GO:0048853	BP	GO:0048853	forebrain morphogenesis	3	-0.894364	-1.65647	0.00725085	0.00725085	0.16462	6	tags=67%, list=0%, signal=67%	TUBA1A/SLIT1
GO:0002695	BP	GO:0002695	negative regulation of leukocyte activation	47	-0.413613	-1.64545	0.00728381	0.00728381	0.164917	1253	tags=53%, list=28%, signal=39%	DLG1/PAG1/TNFAIP3/BTN2A2/CBLB/ATM/PDE5A/ZC3H12A/RIPOR2/NR1H3/LDLR/NR1D1/BMP4/DUSP22/HFE/SOCS6/MDK/LAG3/CD74/TBC1D10C/SFRP1/TNFRSF21/LGALS9/TNFSF18/IDO1
GO:0032637	BP	GO:0032637	interleukin-8 production	27	-0.519505	-1.78637	0.00735475	0.00735475	0.165621	421	tags=33%, list=9%, signal=30%	F3/CD74/RIGI/TLR6/CD14/TLR3/IL1B/LGALS9/IL6
GO:0032677	BP	GO:0032677	regulation of interleukin-8 production	27	-0.519505	-1.78637	0.00735475	0.00735475	0.165621	421	tags=33%, list=9%, signal=30%	F3/CD74/RIGI/TLR6/CD14/TLR3/IL1B/LGALS9/IL6
GO:0070069	CC	GO:0070069	cytochrome complex	11	0.639597	1.81629	0.00738519	0.00738519	0.165652	1622	tags=100%, list=36%, signal=64%	COX6A1/COX7B/COA6/UQCRB/COX2/UQCR10/COX8A/NDUFA4/UQCRH/COX7A2/COX7C
GO:0002444	BP	GO:0002444	myeloid leukocyte mediated immunity	21	-0.572575	-1.89778	0.00741489	0.00741489	0.165652	472	tags=33%, list=11%, signal=30%	ACE/RIGI/CXCL6/C3/LGALS9/IL6/UNC13D
GO:2000145	BP	GO:2000145	regulation of cell motility	282	-0.260375	-1.44682	0.00741595	0.00741595	0.165652	1099	tags=35%, list=25%, signal=28%	GFUS/CAPN7/ADAMTS1/C5/FZD4/STK4/CCN3/SEMA3D/PLCG1/TCAF1/SH3BP1/RAC2/FOXO4/CCL2/BCL2/GREM1/PLXNB1/MITF/ATM/LAMA3/MTOR/PRKD2/SHTN1/ZC3H12A/LAMB1/RIPOR2/PIK3R3/MOSPD2/NR2F2/ZNF268/BMP4/RAP2C/FERMT3/HMOX1/CDK6/RAP2B/ROR2/POSTN/FES/CORO1A/LAMA1/DUSP22/SEMA4D/PTN/LEF1/FRMD5/PLK2/RELN/IGFBP5/GAB1/EPHA4/ITGA2/SP100/SYNE2/FGF7/EMILIN2/MDK/ROBO4/RARRES2/ACE/SEMA6D/LAMA4/JUP/F3/FGF2/TNFAIP6/DPP4/DOCK4/DOCK8…
GO:0004386	MF	GO:0004386	helicase activity	27	-0.51764	-1.77996	0.00757875	0.00757875	0.168208	1602	tags=74%, list=36%, signal=48%	MRE11/SMARCA2/ZNFX1/ASCC3/WRNIP1/RECQL5/HLTF/DDX17/MOV10/XRCC5/CHD6/CHD3/DICER1/DDX60L/RIGI/DHX58/HELZ2/IFIH1/DDX60/TDRD12
GO:0032635	BP	GO:0032635	interleukin-6 production	37	-0.464773	-1.73292	0.00759108	0.00759108	0.168208	442	tags=35%, list=10%, signal=32%	UNC93B1/CD74/RIGI/ZBTB20/HGF/CD36/TLR6/TLR3/IL1B/IL1A/IFIH1/LGALS9/IL6
GO:0032675	BP	GO:0032675	regulation of interleukin-6 production	37	-0.464773	-1.73292	0.00759108	0.00759108	0.168208	442	tags=35%, list=10%, signal=32%	UNC93B1/CD74/RIGI/ZBTB20/HGF/CD36/TLR6/TLR3/IL1B/IL1A/IFIH1/LGALS9/IL6
GO:0048738	BP	GO:0048738	cardiac muscle tissue development	59	0.379132	1.62865	0.00766378	0.00766378	0.169367	667	tags=29%, list=15%, signal=25%	TNNC1/ANKRD1/ACTC1/MYH11/SGCD/GJA5/AKAP6/GATA6/JPH2/SORBS2/EDNRA/MEF2C/FOXC2/MSX1/EFNB2/KCNK2/HEY1
GO:0005502	MF	GO:0005502	11-cis retinal binding	3	0.873828	1.60277	0.00790152	0.00790152	0.173697	568	tags=100%, list=13%, signal=87%	ABCA4/OPN3/CYP27C1
GO:0005503	MF	GO:0005503	all-trans retinal binding	3	0.873828	1.60277	0.00790152	0.00790152	0.173697	568	tags=100%, list=13%, signal=87%	ABCA4/OPN3/CYP27C1
GO:0002830	BP	GO:0002830	positive regulation of type 2 immune response	7	-0.740752	-1.77307	0.00793051	0.00793051	0.173874	372	tags=57%, list=8%, signal=52%	CD74/IL6/IDO1/RSAD2
GO:0044706	BP	GO:0044706	multi-multicellular organism process	56	-0.404595	-1.70014	0.00802181	0.00802181	0.175223	805	tags=36%, list=18%, signal=30%	NR2F2/SLC38A2/PSG9/PTN/HFE/PAPPA/IGFBP5/ITGA2/ADM/PRDM1/STC2/ACE/LIF/CYP27B1/ITGB4/PTGS2/STC1/IL1B/LGALS9/IDO1
GO:0006688	BP	GO:0006688	glycosphingolipid biosynthetic process	8	0.69818	1.80528	0.0080342	0.0080342	0.175223	664	tags=62%, list=15%, signal=53%	B4GALT6/B3GALT2/B4GALT4/ST6GALNAC5/ST3GAL5
GO:0030280	MF	GO:0030280	structural constituent of skin epidermis	5	0.799821	1.73713	0.00813476	0.00813476	0.175304	901	tags=100%, list=20%, signal=80%	KRT4/KRT10/KRT7/KRT81/KRT80
GO:0050790	BP	GO:0050790	regulation of catalytic activity	374	-0.243114	-1.38338	0.0081436	0.0081436	0.175304	870	tags=24%, list=19%, signal=21%	NRG1/SERPING1/RIPOR2/NR1H3/NEIL1/EREG/PIK3R3/XIAP/CDKN2B/NR2F2/NES/PRKAR2B/AGRN/IRAK3/ARHGAP29/RAP2C/GSKIP/TFAP4/RAP2B/ROR2/ARHGEF5/CCNG2/RAPGEFL1/MST1/CCNK/ARRDC3/ARHGAP6/DUSP22/LRRK2/SEMA4D/APH1B/RELN/PTPRQ/SNX18/EPHA4/PMAIP1/CAPN3/EGR1/GRTP1/SLC39A14/PLAAT4/ACE/ARHGAP27/LPAR2/GCH1/F3/FGF2/CTSS/DOCK8/CD74/RET/ERBB3/GPRC5B/HGF/RASGRF2/RALGAPA2/SMCR8/DTX3L/CYP27B1/PARP9/SERPINB2/SNCA/TLR6/PDE3A/C…
GO:0002922	BP	GO:0002922	positive regulation of humoral immune response	3	-0.890383	-1.6491	0.00814618	0.00814618	0.175304	181	tags=67%, list=4%, signal=64%	IL1B/C3
GO:0045917	BP	GO:0045917	positive regulation of complement activation	3	-0.890383	-1.6491	0.00814618	0.00814618	0.175304	181	tags=67%, list=4%, signal=64%	IL1B/C3
GO:0010838	BP	GO:0010838	positive regulation of keratinocyte proliferation	3	-0.889013	-1.64656	0.00814618	0.00814618	0.175304	501	tags=100%, list=11%, signal=89%	MDK/HAS2
GO:0040017	BP	GO:0040017	positive regulation of locomotion	172	-0.295815	-1.53739	0.0081645	0.0081645	0.175304	1099	tags=38%, list=25%, signal=30%	GFUS/CAPN7/ADAMTS1/FZD4/STK4/SEMA3D/PLCG1/RAC2/FOXO4/BCL2/ATM/MTOR/PRKD2/SHTN1/ZC3H12A/LAMB1/RIPOR2/PIK3R3/MOSPD2/ZNF268/BMP4/FERMT3/HMOX1/ROR2/POSTN/CORO1A/SEMA4D/PTN/LEF1/PLK2/RELN/IGFBP5/GAB1/EPHA4/ITGA2/SYNE2/FGF7/MDK/RARRES2/SEMA6D/F3/FGF2/TNFAIP6/DOCK4/DOCK8/KITLG/CD74/RET/HGF/NRP1/HAS2/CLDN7/SOD2/PTGS2/IL1B/IL1A/CXCL16/C3AR1/TACR2/LGALS9/PDGFD/IL6/MSTN/TNFSF18/CCL7
GO:0048854	BP	GO:0048854	brain morphogenesis	7	-0.737776	-1.76594	0.00824458	0.00824458	0.176567	6	tags=57%, list=0%, signal=57%	ZNF335/FZD6/TUBA1A/SLIT1
GO:0002573	BP	GO:0002573	myeloid leukocyte differentiation	61	-0.387535	-1.66895	0.00844917	0.00844917	0.180085	1303	tags=54%, list=29%, signal=39%	NR3C1/PPP3CA/PIK3CD/FBXW7/TGFBR2/FOSL2/LRRC17/MITF/MTOR/ZFP36L1/FAM20C/BMP4/CDK6/L3MBTL3/ROR2/FASN/FES/LRRK1/LEF1/CLDN18/LBR/PIR/TNFAIP6/KITLG/CD74/TMEM64/LIF/BATF2/TLR3/DHRS2/IRF7/SFRP1/TNFRSF11B
GO:0002702	BP	GO:0002702	positive regulation of production of molecular mediator of immune response	28	-0.504701	-1.7487	0.00847917	0.00847917	0.180085	372	tags=29%, list=8%, signal=26%	CD74/RIGI/GPRC5B/CD36/TLR3/IL1B/IL6/RSAD2
GO:0017077	MF	GO:0017077	oxidative phosphorylation uncoupler activity	3	0.870701	1.59704	0.00849227	0.00849227	0.180085	582	tags=100%, list=13%, signal=87%	UCP3/UCP2/SLC25A4
GO:0006516	BP	GO:0006516	glycoprotein catabolic process	8	-0.719383	-1.7783	0.0084955	0.0084955	0.180085	1077	tags=88%, list=24%, signal=67%	EDEM1/IDS/HPSE/GUSB/MAN1A1/HGSNAT/MMP12
GO:0048644	BP	GO:0048644	muscle organ morphogenesis	15	0.57696	1.79689	0.00853561	0.00853561	0.180474	527	tags=33%, list=12%, signal=30%	TNNC1/ANKRD1/ACTC1/EDNRA/FOXC2
GO:0050731	BP	GO:0050731	positive regulation of peptidyl-tyrosine phosphorylation	48	-0.405132	-1.62158	0.0090115	0.0090115	0.189853	659	tags=40%, list=15%, signal=34%	SEMA4D/LRRK1/RELN/EPHA4/FGF7/ACE/KITLG/CD74/LIF/ERBB3/GPRC5B/HGF/NRP1/CD36/PARP9/PARP14/PTK6/IL6/TNFSF18
GO:0002544	BP	GO:0002544	chronic inflammatory response	4	-0.826603	-1.69994	0.00902487	0.00902487	0.189853	40	tags=100%, list=1%, signal=99%	NFKBIZ/IDO1/UNC13D
GO:0002761	BP	GO:0002761	regulation of myeloid leukocyte differentiation	35	-0.461397	-1.68764	0.00934192	0.00934192	0.195797	1021	tags=51%, list=23%, signal=40%	LRRC17/MITF/MTOR/ZFP36L1/CDK6/ROR2/FES/LEF1/CLDN18/TNFAIP6/KITLG/CD74/TMEM64/LIF/TLR3/IRF7/SFRP1/TNFRSF11B
GO:1903131	BP	GO:1903131	mononuclear cell differentiation	115	-0.321679	-1.57833	0.00935731	0.00935731	0.195797	984	tags=34%, list=22%, signal=27%	BCL2/ATM/LIG4/MTOR/SH3RF1/ZC3H12A/RUNX2/PIK3R3/ZFP36L1/SOX4/DCAF1/NFKBIZ/BMP4/CDK6/FASN/FES/PSG9/ITPKB/LEF1/EGR1/PRDM1/MDK/LAG3/PIR/DLL1/CD74/BATF2/MYB/IL1B/IFNE/IL1A/DHRS2/IRF7/SFRP1/LGALS9/IL6/TNFSF18/CYP26B1/RSAD2
GO:0002690	BP	GO:0002690	positive regulation of leukocyte chemotaxis	30	-0.49085	-1.73081	0.00939854	0.00939854	0.195797	498	tags=40%, list=11%, signal=36%	RIPOR2/MOSPD2/PTN/MDK/RARRES2/CD74/C3AR1/LGALS9/IL6/MSTN/TNFSF18/CCL7
GO:0097242	BP	GO:0097242	amyloid-beta clearance	9	-0.684342	-1.76688	0.00940169	0.00940169	0.195797	305	tags=89%, list=7%, signal=83%	CLTC/LRP1/MME/LDLR/CD36/ABCA7/C3/MSR1
GO:0032364	BP	GO:0032364	intracellular oxygen homeostasis	3	-0.884901	-1.63894	0.00949139	0.00949139	0.197171	243	tags=67%, list=5%, signal=63%	SOD2/WNT7B
GO:0044325	MF	GO:0044325	transmembrane transporter binding	41	0.429319	1.7132	0.00955293	0.00955293	0.197608	1111	tags=49%, list=25%, signal=37%	KCND3/KCNB1/RIMS3/RIMS1/SCN1B/RIMS2/AKAP6/ANK1/GPD1L/CAMK2D/PDE4D/KCNAB1/FHL1/RANGRF/STAC/PHPT1/SNTA1/YWHAE/PDE4B/S100A10
GO:0007584	BP	GO:0007584	response to nutrient	45	-0.438631	-1.73781	0.00955997	0.00955997	0.197608	963	tags=56%, list=21%, signal=44%	AGL/MTOR/MTHFR/RUNX2/NFKBIZ/CDKN2B/TRIM25/POSTN/FES/ITGA2/STAT1/PLD1/STC2/DNMT3A/NQO1/ABCA1/CYP27B1/SOD2/PTGS2/STC1/IL1A/GIPR/SFRP1/TNFRSF11B/CYP26B1
GO:0003012	BP	GO:0003012	muscle system process	113	0.308988	1.51979	0.0097458	0.0097458	0.200186	719	tags=31%, list=16%, signal=27%	KCND3/TNNC1/ADRA2C/MYH11/SGCA/ANKRD2/SGCD/AGT/ACTA2/TMOD1/CNN1/KLF15/CASQ1/GJA5/CRYAB/SCN1B/COMP/KCNN2/AKAP6/GATA6/ADRA1B/GDNF/GPD1L/SULF2/CAMK2D/SORBS2/EDNRA/ADRB2/ADA/TIAM1/PDE4D/PTGER3/SSPN/FOXO1/MYL9
GO:0009435	BP	GO:0009435	NAD biosynthetic process	6	-0.747875	-1.73586	0.00981003	0.00981003	0.200186	543	tags=67%, list=12%, signal=59%	NAMPT/PARP10/PARP9/IDO1
GO:0071813	MF	GO:0071813	lipoprotein particle binding	6	-0.747396	-1.73475	0.00981003	0.00981003	0.200186	887	tags=83%, list=20%, signal=67%	PLTP/LDLR/CD36/ABCA1/MSR1
GO:0071814	MF	GO:0071814	protein-lipid complex binding	6	-0.747396	-1.73475	0.00981003	0.00981003	0.200186	887	tags=83%, list=20%, signal=67%	PLTP/LDLR/CD36/ABCA1/MSR1
GO:0051093	BP	GO:0051093	negative regulation of developmental process	224	-0.272836	-1.46556	0.00986245	0.00986245	0.200186	1060	tags=33%, list=24%, signal=27%	STK4/CCN3/SEMA3D/NPR2/LRRC17/PDCD4/AGO1/EFEMP1/FOXO4/GDF15/BCL2/GREM1/DICER1/COL5A2/LIMD1/ZC3H12A/RARG/ULK2/NR1H3/EREG/ZFP36L1/G6PD/SOX4/LDLR/CDKN2B/NR1D1/BMP4/SOCS2/CDK6/SEMA4D/ITPKB/SYNGAP1/PTN/LEF1/TRIM6/PLK2/IGFBP5/HUWE1/CLDN18/EPHA4/STAT1/MDK/BHLHE41/STC2/LAG3/SEMA6D/TNFAIP6/DLL1/DIXDC1/CD74/TMEM64/SAV1/NRP1/ABCA1/H4C8/SOD2/RARB/TLR3/MYB/IL1B/LHX2/IL1A/H4C16/SFRP1/IL6/MAP2/MSTN/TNFRSF11B/TEN…
GO:0007268	BP	GO:0007268	chemical synaptic transmission	141	0.289965	1.4703	0.00987745	0.00987745	0.200186	650	tags=26%, list=15%, signal=23%	ACHE/GRM4/INSYN1/PLP1/CACNG4/KCNQ3/GRID1/KCNB1/LRRC4/NPTX2/NTRK2/RIMS3/EPHB1/RASD2/SLC1A7/MPP2/SYP/SORCS2/EGR2/RIMS1/RIMS2/PMP22/CLSTN1/LIN7B/GDNF/KISS1/ADRB2/S1PR2/MEF2C/NGF/AMPH/ASIC1/DGKI/CAMK2A/PDE7B/SERPINE2
GO:0098916	BP	GO:0098916	anterograde trans-synaptic signaling	141	0.289965	1.4703	0.00987745	0.00987745	0.200186	650	tags=26%, list=15%, signal=23%	ACHE/GRM4/INSYN1/PLP1/CACNG4/KCNQ3/GRID1/KCNB1/LRRC4/NPTX2/NTRK2/RIMS3/EPHB1/RASD2/SLC1A7/MPP2/SYP/SORCS2/EGR2/RIMS1/RIMS2/PMP22/CLSTN1/LIN7B/GDNF/KISS1/ADRB2/S1PR2/MEF2C/NGF/AMPH/ASIC1/DGKI/CAMK2A/PDE7B/SERPINE2
GO:0099537	BP	GO:0099537	trans-synaptic signaling	141	0.289965	1.4703	0.00987745	0.00987745	0.200186	650	tags=26%, list=15%, signal=23%	ACHE/GRM4/INSYN1/PLP1/CACNG4/KCNQ3/GRID1/KCNB1/LRRC4/NPTX2/NTRK2/RIMS3/EPHB1/RASD2/SLC1A7/MPP2/SYP/SORCS2/EGR2/RIMS1/RIMS2/PMP22/CLSTN1/LIN7B/GDNF/KISS1/ADRB2/S1PR2/MEF2C/NGF/AMPH/ASIC1/DGKI/CAMK2A/PDE7B/SERPINE2
GO:0005758	CC	GO:0005758	mitochondrial intermembrane space	29	0.468927	1.73119	0.00991987	0.00991987	0.200389	1657	tags=76%, list=37%, signal=48%	ALPL/CHCHD10/ARL2BP/TRIAP1/STMP1/NDUFS5/COA6/COA4/TIMM9/TIMM8B/CIAPIN1/CHCHD5/UQCC2/MIX23/PARK7/TIMM13/COX17/SOD1/TIMM23/THEM4/NDUFA8/CHCHD2
GO:0016701	MF	GO:0016701	oxidoreductase activity, acting on single donors with incorporation of molecular oxygen	6	-0.746298	-1.7322	0.00995979	0.00995979	0.200389	606	tags=83%, list=14%, signal=72%	ETHE1/PTGS1/PIR/PTGS2/IDO1
GO:0016702	MF	GO:0016702	oxidoreductase activity, acting on single donors with incorporation of molecular oxygen, incorporation of two atoms of oxygen	6	-0.746298	-1.7322	0.00995979	0.00995979	0.200389	606	tags=83%, list=14%, signal=72%	ETHE1/PTGS1/PIR/PTGS2/IDO1
GO:0005044	MF	GO:0005044	scavenger receptor activity	6	-0.744681	-1.72845	0.0101096	0.0101096	0.202847	445	tags=67%, list=10%, signal=60%	ACKR4/CD36/CXCL16/MSR1
GO:0038024	MF	GO:0038024	cargo receptor activity	15	-0.589163	-1.7692	0.0101308	0.0101308	0.202847	445	tags=47%, list=10%, signal=42%	ACKR4/LRP1B/CD36/ABCA1/ABCA7/CXCL16/MSR1
GO:0034356	BP	GO:0034356	NAD biosynthesis via nicotinamide riboside salvage pathway	3	-0.879634	-1.62919	0.0102387	0.0102387	0.204516	543	tags=100%, list=12%, signal=88%	PARP10/PARP9
GO:0030334	BP	GO:0030334	regulation of cell migration	273	-0.254423	-1.40668	0.0102694	0.0102694	0.204637	1099	tags=34%, list=25%, signal=28%	GFUS/CAPN7/ADAMTS1/C5/FZD4/STK4/CCN3/SEMA3D/PLCG1/TCAF1/SH3BP1/RAC2/FOXO4/CCL2/BCL2/GREM1/PLXNB1/MITF/ATM/LAMA3/MTOR/PRKD2/SHTN1/ZC3H12A/LAMB1/RIPOR2/PIK3R3/MOSPD2/NR2F2/ZNF268/BMP4/RAP2C/FERMT3/HMOX1/RAP2B/ROR2/POSTN/CORO1A/LAMA1/DUSP22/SEMA4D/PTN/LEF1/FRMD5/PLK2/RELN/IGFBP5/GAB1/EPHA4/ITGA2/SP100/SYNE2/FGF7/EMILIN2/MDK/ROBO4/RARRES2/ACE/SEMA6D/LAMA4/JUP/F3/FGF2/TNFAIP6/DPP4/DOCK4/DOCK8/KITLG/CD…
GO:0001893	BP	GO:0001893	maternal placenta development	15	-0.587435	-1.76402	0.0104182	0.0104182	0.205651	805	tags=53%, list=18%, signal=44%	NR2F2/PTN/PRDM1/STC2/LIF/CYP27B1/PTGS2/STC1
GO:0032102	BP	GO:0032102	negative regulation of response to external stimulus	113	-0.326895	-1.58951	0.0104384	0.0104384	0.205651	1088	tags=40%, list=24%, signal=31%	C5/LPCAT3/NR1D2/CCN3/SEMA3D/PLCG1/TRIM21/ADAR/CCL2/NMI/GREM1/SERPING1/NR1H3/ST6GAL1/LDLR/IRAK3/NR1D1/SLC39A8/SEMA4D/PROS1/ERBIN/PLK2/UBQLN1/TFPI/SH2B3/EPHA4/MDK/SEMA6D/FGF2/TNFAIP6/DPP4/STAT2/HGF/NRP1/SERPINB2/PARP14/DHX58/USP18/SAMHD1/ISG15/MMP12/LGALS9/OAS3/OAS1/SLIT1
GO:0042788	CC	GO:0042788	polysomal ribosome	23	0.497747	1.72561	0.0104746	0.0104746	0.205651	1763	tags=83%, list=39%, signal=50%	NR0B1/RPS29/RPL7A/RPL38/RPL32/RPL39/RPS21/RPL31/RPS23/RPL6/RPL11/RPL36/RPL18/RPL30/RPS28/RPL18A/RPL41/RPL24/RPL10A
GO:0002828	BP	GO:0002828	regulation of type 2 immune response	11	-0.645721	-1.79343	0.0104936	0.0104936	0.205651	372	tags=36%, list=8%, signal=33%	CD74/IL6/IDO1/RSAD2
GO:0046697	BP	GO:0046697	decidualization	11	-0.645531	-1.7929	0.0104936	0.0104936	0.205651	651	tags=55%, list=15%, signal=47%	PTN/STC2/LIF/CYP27B1/PTGS2/STC1
GO:0022836	MF	GO:0022836	gated channel activity	43	0.413142	1.68279	0.0104936	0.0104936	0.205651	461	tags=37%, list=10%, signal=34%	KCND3/CALHM3/AQP1/CACNG4/KCNQ3/GRID1/CLCA2/KCNB1/TMEM150C/SLC1A7/CLCN4/SCN1B/KCNN2/KCNG1/HCN2/SHROOM2
GO:0022839	MF	GO:0022839	monoatomic ion gated channel activity	43	0.413142	1.68279	0.0104936	0.0104936	0.205651	461	tags=37%, list=10%, signal=34%	KCND3/CALHM3/AQP1/CACNG4/KCNQ3/GRID1/CLCA2/KCNB1/TMEM150C/SLC1A7/CLCN4/SCN1B/KCNN2/KCNG1/HCN2/SHROOM2
GO:0098659	BP	GO:0098659	inorganic cation import across plasma membrane	25	-0.488874	-1.65859	0.0105578	0.0105578	0.205938	1429	tags=68%, list=32%, signal=47%	SLC30A1/ATP2B4/SLC12A6/PPP3CA/DLG1/ATP1A1/STEAP2/SLC9A1/CACNA2D1/SLC12A7/SLC24A1/SLC39A8/SLC39A14/SCN9A/SCNN1D/KCNJ2/SCN1A
GO:0099587	BP	GO:0099587	inorganic ion import across plasma membrane	25	-0.488874	-1.65859	0.0105578	0.0105578	0.205938	1429	tags=68%, list=32%, signal=47%	SLC30A1/ATP2B4/SLC12A6/PPP3CA/DLG1/ATP1A1/STEAP2/SLC9A1/CACNA2D1/SLC12A7/SLC24A1/SLC39A8/SLC39A14/SCN9A/SCNN1D/KCNJ2/SCN1A
GO:0010628	BP	GO:0010628	positive regulation of gene expression	283	-0.260676	-1.4507	0.010683	0.010683	0.207892	877	tags=27%, list=20%, signal=23%	ZC3H12A/RARG/RUNX2/EREG/PIK3R3/XIAP/SOX4/LDLR/IRAK3/SLC38A2/EIF2AK2/TRIM56/BMP4/HMOX1/CDK6/POSTN/TTC21B/PSG9/HPSE/PRR16/LRRK2/HFE/LEF1/TRIM6/ANGEL2/UHMK1/ITGA2/STAT1/EGR1/PLD1/PRDM1/FGF7/MDK/UNC93B1/F3/FGF2/DLL1/CD74/RET/RIGI/LIF/ZBTB20/ERBB3/GPRC5B/HGF/NIBAN1/CD36/PTGS2/DHX58/TLR6/CASP1/CD14/TLR3/MYB/IL1B/IL1A/ATF3/IFIH1/IRF7/ISG15/C3AR1/MMP12/PLSCR1/C3/LGALS9/PPARGC1A/IL6/OAS3/TENT5C/OAS2/CYP26…
GO:0006338	BP	GO:0006338	chromatin remodeling	134	-0.305078	-1.53819	0.0107644	0.0107644	0.208819	1865	tags=58%, list=42%, signal=35%	SUDS3/SUPT6H/SMARCC1/PAXIP1/N6AMT1/KDM3B/ATF2/TSPYL2/PIH1D1/CHTOP/BAZ1B/TRIP12/HNRNPU/TSPYL4/PHF10/YEATS2/BAZ1A/MECP2/GATAD1/DAXX/IFI16/HP1BP3/HMGB1/MORC2/SMARCA2/TPR/NOC2L/HDAC6/ZNFX1/KDM1B/BAZ2A/ZNF274/USP22/TAF1/SUPT16H/NAA40/CLOCK/ARID1B/BAZ2B/EYA3/JADE2/DNMT1/PER1/HLTF/SETD1B/CHD6/EHMT2/SMCHD1/CHD3/KDM6B/MTHFR/MECOM/PER2/DCAF1/NFKBIZ/L3MBTL3/KAT6B/HUWE1/RLIM/DNMT3A/H3C10/H3C6/H1-0/DTX3L/H2BC…
GO:0099625	BP	GO:0099625	ventricular cardiac muscle cell membrane repolarization	8	0.686685	1.77556	0.0107809	0.0107809	0.208819	310	tags=38%, list=7%, signal=35%	KCND3/GJA5/SCN1B
GO:0048709	BP	GO:0048709	oligodendrocyte differentiation	24	0.504297	1.77071	0.011003	0.011003	0.212625	560	tags=38%, list=12%, signal=33%	IL34/TSPAN2/PLP1/NTRK2/SOX8/B4GALT6/DLX2/GPR17/ID4
GO:0020037	MF	GO:0020037	heme binding	20	-0.53894	-1.76991	0.0110513	0.0110513	0.213065	770	tags=55%, list=17%, signal=46%	NR1D1/HMOX1/CYP4V2/PTGS1/STC2/CYP2S1/CYP27B1/GUCY1A2/PTGS2/CYP26B1/IDO1
GO:0071674	BP	GO:0071674	mononuclear cell migration	53	-0.401532	-1.64731	0.011091	0.011091	0.213334	130	tags=25%, list=3%, signal=24%	MDK/RARRES2/DOCK8/RET/CXCL16/C3AR1/LGALS9/PDGFD/IL6/MSTN/TNFSF18/CCL7/CCL8
GO:0010758	BP	GO:0010758	regulation of macrophage chemotaxis	10	-0.645663	-1.72828	0.0112805	0.0112805	0.216066	498	tags=60%, list=11%, signal=53%	MDK/RARRES2/MTUS1/C3AR1/MSTN/TNFSF18
GO:2000106	BP	GO:2000106	regulation of leukocyte apoptotic process	24	-0.521756	-1.77064	0.011285	0.011285	0.216066	984	tags=54%, list=22%, signal=42%	BCL2/PRKD2/ST6GAL1/BMP4/MIAT/ITPKB/DOCK8/KITLG/CD74/SLC7A11/IRF7/LGALS9/IDO1
GO:0032020	BP	GO:0032020	ISG15-protein conjugation	4	-0.820463	-1.68731	0.0114116	0.0114116	0.217986	475	tags=75%, list=11%, signal=67%	UBA7/ISG15/HERC5
GO:0007096	BP	GO:0007096	regulation of exit from mitosis	6	-0.739782	-1.71708	0.0116072	0.0116072	0.221174	102	tags=50%, list=2%, signal=49%	CDC14B/NPM2/RGCC
GO:0031392	BP	GO:0031392	regulation of prostaglandin biosynthetic process	4	-0.818409	-1.68309	0.0117099	0.0117099	0.221174	372	tags=100%, list=8%, signal=92%	CD74/PTGS2/IL1B
GO:2001279	BP	GO:2001279	regulation of unsaturated fatty acid biosynthetic process	4	-0.818409	-1.68309	0.0117099	0.0117099	0.221174	372	tags=100%, list=8%, signal=92%	CD74/PTGS2/IL1B
GO:0033033	BP	GO:0033033	negative regulation of myeloid cell apoptotic process	5	-0.781501	-1.70517	0.011741	0.011741	0.221174	984	tags=100%, list=22%, signal=78%	ST6GAL1/ITPKB/KITLG/IRF7
GO:0016709	MF	GO:0016709	oxidoreductase activity, acting on paired donors, with incorporation or reduction of molecular oxygen, NAD(P)H as one donor, and incorporation of one atom of oxygen	6	-0.737433	-1.71162	0.011757	0.011757	0.221174	301	tags=67%, list=7%, signal=62%	MICAL2/AKR1C1/CYP27B1/CYP26B1
GO:0022010	BP	GO:0022010	central nervous system myelination	4	0.816589	1.62686	0.0117648	0.0117648	0.221174	560	tags=75%, list=12%, signal=66%	PLP1/B4GALT6/ID4
GO:0032291	BP	GO:0032291	axon ensheathment in central nervous system	4	0.816589	1.62686	0.0117648	0.0117648	0.221174	560	tags=75%, list=12%, signal=66%	PLP1/B4GALT6/ID4
GO:0009593	BP	GO:0009593	detection of chemical stimulus	6	-0.73395	-1.70354	0.0119068	0.0119068	0.222945	243	tags=67%, list=5%, signal=63%	SYT1/SOD2/TLR6/TAS2R4
GO:0030021	MF	GO:0030021	extracellular matrix structural constituent conferring compression resistance	7	0.708992	1.7432	0.0119126	0.0119126	0.222945	660	tags=71%, list=15%, signal=61%	HAPLN1/ACAN/PRELP/ASPN/PODN
GO:0009967	BP	GO:0009967	positive regulation of signal transduction	401	-0.232947	-1.3345	0.0119653	0.0119653	0.223428	766	tags=22%, list=17%, signal=20%	ATR/EIF2AK2/TRIM56/BMP4/GSKIP/PLEKHG5/HMOX1/CDON/ROR2/ARHGEF5/AMER1/TTC21B/ARRDC3/MC1R/HPSE/LAMA1/DUSP22/LRRK2/SEMA4D/ITPKB/EVC/LRRK1/LEF1/TRIM6/PLK2/RELN/IGFBP5/PMAIP1/IFIT5/SLC39A14/NOTCH2NLB/LPAR2/LURAP1L/JUP/F3/SECTM1/FGF2/DLL1/CTSS/TNFRSF19/KITLG/DIXDC1/CD74/RET/PLEKHA4/LIF/ERBB3/GPRC5B/HGF/SLC15A3/NRP1/SMCR8/CD36/NID1/CYP27B1/GUCY1A2/PARP9/PARP14/IFI35/DHX58/TLR6/CASP1/CD14/TLR3/TSPAN5/IL1B…
GO:0030335	BP	GO:0030335	positive regulation of cell migration	166	-0.290542	-1.50236	0.0120454	0.0120454	0.224202	1099	tags=38%, list=25%, signal=30%	GFUS/CAPN7/ADAMTS1/FZD4/STK4/SEMA3D/PLCG1/RAC2/FOXO4/BCL2/ATM/MTOR/PRKD2/SHTN1/ZC3H12A/LAMB1/RIPOR2/PIK3R3/MOSPD2/ZNF268/BMP4/FERMT3/HMOX1/ROR2/POSTN/CORO1A/SEMA4D/PTN/LEF1/PLK2/RELN/IGFBP5/GAB1/EPHA4/ITGA2/SYNE2/FGF7/MDK/RARRES2/SEMA6D/F3/FGF2/TNFAIP6/DOCK4/DOCK8/KITLG/CD74/RET/HGF/NRP1/HAS2/SOD2/PTGS2/IL1B/IL1A/CXCL16/C3AR1/LGALS9/PDGFD/IL6/MSTN/TNFSF18/CCL7
GO:1902065	BP	GO:1902065	response to L-glutamate	4	0.815397	1.62449	0.0120607	0.0120607	0.224202	159	tags=50%, list=4%, signal=48%	BCL11A/KCNB1
GO:0002285	BP	GO:0002285	lymphocyte activation involved in immune response	47	-0.401266	-1.59633	0.0121632	0.0121632	0.225589	954	tags=32%, list=21%, signal=25%	LIG4/MTOR/ZC3H12A/NFKBIZ/CORO1A/LEF1/MDK/DLL1/CD74/MYB/IFNE/LGALS9/IL6/TNFSF18/UNC13D
GO:0010883	BP	GO:0010883	regulation of lipid storage	18	-0.555107	-1.75366	0.0121896	0.0121896	0.225589	877	tags=50%, list=20%, signal=40%	ZC3H12A/NR1H3/ACACB/SREBF1/CD36/ABCA1/C3/MSR1/IL6
GO:0004252	MF	GO:0004252	serine-type endopeptidase activity	23	-0.509081	-1.72077	0.0122574	0.0122574	0.22634	505	tags=43%, list=11%, signal=39%	C1R/C1S/F3/DPP4/TMPRSS9/CTSS/C1RL/PRSS27/MMP12/MMP13
GO:0010726	BP	GO:0010726	positive regulation of hydrogen peroxide metabolic process	3	-0.873178	-1.61723	0.0123313	0.0123313	0.227198	243	tags=100%, list=5%, signal=95%	SOD2/SNCA
GO:0030312	CC	GO:0030312	external encapsulating structure	161	0.286045	1.48531	0.0124318	0.0124318	0.227868	672	tags=29%, list=15%, signal=26%	TRIL/ACHE/HAPLN1/COL26A1/MFAP5/MATN3/IGFBPL1/SFRP2/ANXA8/AGT/ACTA2/COL5A3/GPC4/FBN2/HAPLN3/LRRC15/ALPL/CPA3/TGFBI/CLEC3B/FIBCD1/ACAN/EDIL3/COMP/SDC2/COL4A1/SBSPON/ADAMTS15/PRELP/L1CAM/FBLN5/COL15A1/VASN/VWA1/MMP15/GPC6/WNT2B/MFGE8/ASPN/IGFBP7/P3H2/FGF1/MFAP2/SERPINE2/PODN/CTSF/SPARC
GO:0031012	CC	GO:0031012	extracellular matrix	161	0.286045	1.48531	0.0124318	0.0124318	0.227868	672	tags=29%, list=15%, signal=26%	TRIL/ACHE/HAPLN1/COL26A1/MFAP5/MATN3/IGFBPL1/SFRP2/ANXA8/AGT/ACTA2/COL5A3/GPC4/FBN2/HAPLN3/LRRC15/ALPL/CPA3/TGFBI/CLEC3B/FIBCD1/ACAN/EDIL3/COMP/SDC2/COL4A1/SBSPON/ADAMTS15/PRELP/L1CAM/FBLN5/COL15A1/VASN/VWA1/MMP15/GPC6/WNT2B/MFGE8/ASPN/IGFBP7/P3H2/FGF1/MFAP2/SERPINE2/PODN/CTSF/SPARC
GO:0090554	MF	GO:0090554	phosphatidylcholine floppase activity	4	-0.813483	-1.67296	0.0124557	0.0124557	0.227868	364	tags=75%, list=8%, signal=69%	ABCB1/ABCA1/ABCA7
GO:0030155	BP	GO:0030155	regulation of cell adhesion	208	-0.26744	-1.42664	0.0124773	0.0124773	0.227868	1102	tags=37%, list=25%, signal=29%	PLEKHA2/GFUS/BTN2A2/FZD4/STK4/SLC9A1/CBLB/RAC2/FMN1/CCL2/BCL2/GREM1/PLXNB1/ATM/LAMA3/MTOR/MAP3K8/PDE5A/PRKD2/ZC3H12A/LAMB1/RIPOR2/ST6GAL1/SOX4/NFKBIZ/BMP4/FERMT3/CDK6/POSTN/FES/CORO1A/ARHGAP6/LAMA1/DUSP22/SEMA4D/ITPKB/HFE/LEF1/FRMD5/MDGA1/SOCS6/SH2B3/EPHA4/ITGA2/VIT/EMILIN2/MDK/LAG3/LAMA4/FCHO1/JUP/DPP4/DLL1/DOCK8/KITLG/CD74/RET/LIF/ERBB3/NRP1/CD36/NID1/CORO2B/HAS2/CLDN7/IL1B/IL1A/SFRP1/MMP12/TNF…
GO:1902106	BP	GO:1902106	negative regulation of leukocyte differentiation	27	-0.493228	-1.69602	0.0125311	0.0125311	0.228348	877	tags=44%, list=20%, signal=36%	ZC3H12A/BMP4/CDK6/CLDN18/MDK/LAG3/TNFAIP6/CD74/TLR3/SFRP1/TNFRSF11B/TNFSF18
GO:0046850	BP	GO:0046850	regulation of bone remodeling	11	-0.633503	-1.75949	0.0126073	0.0126073	0.229014	576	tags=55%, list=13%, signal=48%	CLDN18/MDK/TMEM64/SFRP1/IL6/TNFRSF11B
GO:0042773	BP	GO:0042773	ATP synthesis coupled electron transport	37	0.429353	1.68691	0.0126556	0.0126556	0.229014	1831	tags=89%, list=41%, signal=53%	NDUFS4/NDUFB2/NDUFA2/NDUFS5/COX6A1/COX7B/COA6/NDUFA12/NDUFAB1/NDUFA5/UQCRB/PARK7/SDHAF2/NDUFB6/COX2/NDUFB8/NDUFB1/BID/UQCR10/NDUFB3/COX8A/NDUFA4/NDUFS6/UQCRH/NDUFC1/COX7A2/COX7C/NDUFA8/CHCHD2/DLD/NDUFB9/NDUFA6/SDHB
GO:0042775	BP	GO:0042775	mitochondrial ATP synthesis coupled electron transport	37	0.429353	1.68691	0.0126556	0.0126556	0.229014	1831	tags=89%, list=41%, signal=53%	NDUFS4/NDUFB2/NDUFA2/NDUFS5/COX6A1/COX7B/COA6/NDUFA12/NDUFAB1/NDUFA5/UQCRB/PARK7/SDHAF2/NDUFB6/COX2/NDUFB8/NDUFB1/BID/UQCR10/NDUFB3/COX8A/NDUFA4/NDUFS6/UQCRH/NDUFC1/COX7A2/COX7C/NDUFA8/CHCHD2/DLD/NDUFB9/NDUFA6/SDHB
GO:0001818	BP	GO:0001818	negative regulation of cytokine production	81	-0.349388	-1.59104	0.0126779	0.0126779	0.229014	684	tags=25%, list=15%, signal=21%	PSG9/MC1R/HFE/LEF1/ERBIN/LAG3/DLL1/HGF/RPS6KA5/DHX58/TLR6/XAF1/TNFRSF21/LGALS9/IL6/OAS3/IDO1/RGCC/BST2/OAS1
GO:0005746	CC	GO:0005746	mitochondrial respirasome	33	0.445148	1.71065	0.0127068	0.0127068	0.229038	1831	tags=85%, list=41%, signal=51%	NDUFS4/STMP1/NDUFB2/NDUFA2/NDUFS5/COX6A1/COX7B/NDUFA12/NDUFAB1/NDUFA5/UQCRB/NDUFB6/COX2/NDUFB8/NDUFB1/UQCR10/NDUFB3/COX8A/NDUFA4/NDUFS6/UQCRH/NDUFC1/COX7A2/COX7C/NDUFA8/NDUFB9/NDUFA6/SDHB
GO:0090190	BP	GO:0090190	positive regulation of branching involved in ureteric bud morphogenesis	5	0.786176	1.7075	0.012742	0.012742	0.229175	499	tags=80%, list=11%, signal=71%	AGT/SOX8/GDNF/WNT2B
GO:0032693	BP	GO:0032693	negative regulation of interleukin-10 production	6	-0.728756	-1.69148	0.0128054	0.0128054	0.229819	398	tags=50%, list=9%, signal=46%	DLL1/TNFRSF21/IDO1
GO:0007626	BP	GO:0007626	locomotory behavior	43	-0.426831	-1.67116	0.0129422	0.0129422	0.230757	777	tags=40%, list=17%, signal=33%	VPS13A/EPS8/ARRDC3/LRRK2/RELN/SPG11/EPHA4/CIART/EGR1/DPP4/MYO15A/SOD2/SNCA/SELENOP/PREX2/IDO1/SCN1A
GO:0071219	BP	GO:0071219	cellular response to molecule of bacterial origin	60	-0.382207	-1.63902	0.0129424	0.0129424	0.230757	305	tags=20%, list=7%, signal=19%	CD36/ABCA1/CXCL5/TLR6/CASP1/CD14/CXCL6/IL1B/IL1A/IL6/CMPK2/GBP5
GO:0031492	MF	GO:0031492	nucleosomal DNA binding	6	-0.727602	-1.6888	0.0129552	0.0129552	0.230757	329	tags=50%, list=7%, signal=46%	H1-0/HMGN4/H1-2
GO:0051289	BP	GO:0051289	protein homotetramerization	10	-0.6382	-1.7083	0.0129688	0.0129688	0.230757	570	tags=50%, list=13%, signal=44%	ACACB/SOD2/SAMHD1/KCNJ2/GBP5
GO:0048489	BP	GO:0048489	synaptic vesicle transport	11	-0.629914	-1.74952	0.0132113	0.0132113	0.23407	663	tags=45%, list=15%, signal=39%	LRRK2/SPG11/LIN7A/SNCA/MAP2
GO:0090594	BP	GO:0090594	inflammatory response to wounding	11	-0.629389	-1.74807	0.0132113	0.0132113	0.23407	807	tags=55%, list=18%, signal=45%	NFKBIZ/HMOX1/MDK/TLR3/IL1A/IL6
GO:0050729	BP	GO:0050729	positive regulation of inflammatory response	41	-0.440432	-1.71303	0.0133696	0.0133696	0.23614	333	tags=27%, list=7%, signal=25%	GPRC5B/PTGS2/IFI35/SNCA/CASP1/TLR3/IL1B/C3/IL6/TNFSF18/IDO1
GO:0000313	CC	GO:0000313	organellar ribosome	42	0.423692	1.71239	0.0134441	0.0134441	0.23614	1888	tags=83%, list=42%, signal=49%	MRPL41/MRPL54/MRPS28/MRPL33/MRPL27/MRPL24/CHCHD1/MRPS2/MRPS6/MRPS33/MRPL48/MRPS22/MRPS24/MRPL57/MRPL34/MRPS26/GADD45GIP1/MRPL15/MRPL44/MRPS21/MRPL18/MRPS7/MRPL51/MRPL36/MRPS27/MRPL14/MRPS23/MRPL37/MRPL20/MRPL4/MRPL32/MRPS14/MRPL43/MRPL39/MRPL52
GO:0005761	CC	GO:0005761	mitochondrial ribosome	42	0.423692	1.71239	0.0134441	0.0134441	0.23614	1888	tags=83%, list=42%, signal=49%	MRPL41/MRPL54/MRPS28/MRPL33/MRPL27/MRPL24/CHCHD1/MRPS2/MRPS6/MRPS33/MRPL48/MRPS22/MRPS24/MRPL57/MRPL34/MRPS26/GADD45GIP1/MRPL15/MRPL44/MRPS21/MRPL18/MRPS7/MRPL51/MRPL36/MRPS27/MRPL14/MRPS23/MRPL37/MRPL20/MRPL4/MRPL32/MRPS14/MRPL43/MRPL39/MRPL52
GO:0046849	BP	GO:0046849	bone remodeling	23	-0.505082	-1.70725	0.013446	0.013446	0.23614	651	tags=43%, list=15%, signal=37%	PTN/LRRK1/CLDN18/MDK/TMEM64/SFRP1/IL6/CCDC154/TNFRSF11B/GDF5
GO:0033591	BP	GO:0033591	response to L-ascorbic acid	4	-0.809917	-1.66563	0.0134999	0.0134999	0.23614	856	tags=100%, list=19%, signal=81%	ITGA2/SOD2/IL1A
GO:0042487	BP	GO:0042487	regulation of odontogenesis of dentin-containing tooth	4	-0.809917	-1.66563	0.0134999	0.0134999	0.23614	856	tags=100%, list=19%, signal=81%	BMP4/APCDD1/TNFRSF11B
GO:0010565	BP	GO:0010565	regulation of cellular ketone metabolic process	35	-0.448682	-1.64114	0.013527	0.013527	0.23614	852	tags=43%, list=19%, signal=35%	NR1H3/RDH10/NR1D1/SLC7A7/ACACB/SREBF1/EGR1/ADM/STARD4/CD74/PTGS2/SNCA/SLC7A11/IL1B/PPARGC1A
GO:0035579	CC	GO:0035579	specific granule membrane	27	-0.489993	-1.68489	0.0135816	0.0135816	0.236495	827	tags=33%, list=18%, signal=27%	MOSPD2/RAP2B/HGSNAT/PLD1/CD36/PTPRB/C3AR1/ATP8B4/SLC27A2
GO:0036379	CC	GO:0036379	myofilament	7	0.7017	1.72527	0.0136043	0.0136043	0.236495	264	tags=43%, list=6%, signal=40%	TNNC1/TMOD1/MYOM1
GO:0007267	BP	GO:0007267	cell-cell signaling	383	0.22305	1.30881	0.0136942	0.0136942	0.237236	653	tags=22%, list=15%, signal=20%	ACHE/ADRA2C/AQP1/GRM4/DLX3/INSYN1/SFRP2/BMP3/PTPRO/PLP1/CACNG4/KCNQ3/GRID1/AGT/WNT10B/KCNB1/LGR5/GPC4/LRRC4/FGFR3/NPTX2/NTRK2/KLF15/NDRG2/RIMS3/GJA5/PTGES/SMPD3/CXCL14/FZD9/EPHB1/RASD2/CPE/PTPRN/SLC1A7/MPP2/SYP/SORCS2/GCK/EGR2/RIMS1/PGF/SCN1B/RIMS2/NMB/KCNN2/TNFSF9/ANKRD6/GATA6/ADRA1B/PMP22/UCP2/TLE3/CLSTN1/LIN7B/GDNF/TLE1/IL18/DACT3/SULF2/KLF4/HCN2/RSPO4/BAMBI/KISS1/EDNRA/WNT2B/ADRB2/S1PR2/MEF2C…
GO:0071347	BP	GO:0071347	cellular response to interleukin-1	32	-0.464902	-1.65178	0.013704	0.013704	0.237236	1079	tags=50%, list=24%, signal=38%	GBP2/MAPK13/CCL2/IRAK2/ZC3H12A/IRAK3/NR1D1/OTUD4/EGR1/HAS2/RPS6KA5/IL1B/SFRP1/IL6/CCL7/CCL8
GO:0046906	MF	GO:0046906	tetrapyrrole binding	22	-0.510677	-1.69169	0.0137432	0.0137432	0.237419	770	tags=50%, list=17%, signal=42%	NR1D1/HMOX1/CYP4V2/PTGS1/STC2/CYP2S1/CYP27B1/GUCY1A2/PTGS2/CYP26B1/IDO1
GO:0045576	BP	GO:0045576	mast cell activation	10	-0.634723	-1.69899	0.0138896	0.0138896	0.239451	118	tags=40%, list=3%, signal=39%	FES/PLSCR1/LGALS9/UNC13D
GO:0022617	BP	GO:0022617	extracellular matrix disassembly	18	-0.55148	-1.7422	0.0139207	0.0139207	0.23949	411	tags=33%, list=9%, signal=30%	DPP4/CTSS/ADAMTS5/MMP12/IL6/MMP13
GO:0051701	BP	GO:0051701	biological process involved in interaction with host	58	-0.374702	-1.59343	0.0139923	0.0139923	0.240224	1236	tags=45%, list=28%, signal=33%	VPS4B/CHMP5/TPCN1/EGFR/TRIM22/TRIM21/SELPLG/IFITM2/TRIM58/ANPEP/NECTIN3/LDLR/TRIM25/LY6E/TRIM6/NCAM1/ITGA2/IFITM3/DPP4/CD74/NRP1/IFITM1/PLSCR1/IFIT1/LGALS9/CHMP4C
GO:0032965	BP	GO:0032965	regulation of collagen biosynthetic process	9	-0.668379	-1.72566	0.0140636	0.0140636	0.2404	757	tags=56%, list=17%, signal=46%	BMP4/ITGA2/MYB/IL6/RGCC
GO:0003724	MF	GO:0003724	RNA helicase activity	13	-0.609639	-1.75651	0.0141459	0.0141459	0.2404	369	tags=62%, list=8%, signal=57%	DDX17/MOV10/DDX60L/RIGI/DHX58/IFIH1/DDX60/TDRD12
GO:0008186	MF	GO:0008186	ATP-dependent activity, acting on RNA	13	-0.609639	-1.75651	0.0141459	0.0141459	0.2404	369	tags=62%, list=8%, signal=57%	DDX17/MOV10/DDX60L/RIGI/DHX58/IFIH1/DDX60/TDRD12
GO:1990868	BP	GO:1990868	response to chemokine	19	-0.546822	-1.75557	0.0141472	0.0141472	0.2404	445	tags=58%, list=10%, signal=52%	CCL2/ZC3H12A/RIPOR2/SH2B3/ACKR4/DOCK8/CXCR6/CXCL5/CXCL6/CCL7/CCL8
GO:1990869	BP	GO:1990869	cellular response to chemokine	19	-0.546822	-1.75557	0.0141472	0.0141472	0.2404	445	tags=58%, list=10%, signal=52%	CCL2/ZC3H12A/RIPOR2/SH2B3/ACKR4/DOCK8/CXCR6/CXCL5/CXCL6/CCL7/CCL8
GO:0016012	CC	GO:0016012	sarcoglycan complex	3	0.852472	1.5636	0.0142521	0.0142521	0.241689	132	tags=67%, list=3%, signal=65%	SGCA/SGCD
GO:0006936	BP	GO:0006936	muscle contraction	92	0.322834	1.54002	0.0143609	0.0143609	0.243037	537	tags=26%, list=12%, signal=23%	KCND3/TNNC1/ADRA2C/MYH11/SGCA/ANKRD2/SGCD/ACTA2/TMOD1/CNN1/CASQ1/GJA5/CRYAB/SCN1B/COMP/KCNN2/ADRA1B/GDNF/GPD1L/SULF2/CAMK2D/EDNRA/ADRB2/ADA
GO:0010575	BP	GO:0010575	positive regulation of vascular endothelial growth factor production	14	-0.591181	-1.75348	0.0144046	0.0144046	0.243282	234	tags=43%, list=5%, signal=41%	PTGS2/IL1B/IL1A/C3AR1/C3/IL6
GO:0043117	BP	GO:0043117	positive regulation of vascular permeability	3	-0.867045	-1.60587	0.0145733	0.0145733	0.245135	210	tags=67%, list=5%, signal=64%	PDE3A/TACR2
GO:0006957	BP	GO:0006957	complement activation, alternative pathway	3	-0.865235	-1.60252	0.0145733	0.0145733	0.245135	110	tags=100%, list=2%, signal=98%	C3/CFP
GO:0042383	CC	GO:0042383	sarcolemma	56	0.378827	1.61934	0.0149025	0.0149025	0.250165	452	tags=27%, list=10%, signal=24%	KCND3/AQP1/SGCA/ANXA8/CACNG4/SLC27A6/SGCD/KCNB1/CASQ1/POPDC2/RDX/SCN1B/AKAP6/ANK1/CAMK2D
GO:0032310	BP	GO:0032310	prostaglandin secretion	5	-0.771488	-1.68333	0.0149639	0.0149639	0.25069	234	tags=80%, list=5%, signal=76%	PTGS2/IL1B/IL1A/MAP2K6
GO:0070371	BP	GO:0070371	ERK1 and ERK2 cascade	82	-0.342613	-1.56109	0.0150503	0.0150503	0.251238	415	tags=20%, list=9%, signal=18%	FGF2/CD74/LIF/WNK4/NRP1/CD36/TBC1D10C/IL1B/ABCA7/IL1A/ATF3/LGALS9/PDGFD/ROS1/CCL7/CCL8
GO:0099081	CC	GO:0099081	supramolecular polymer	221	0.25247	1.36832	0.0150571	0.0150571	0.251238	636	tags=21%, list=14%, signal=19%	KRT9/KRT4/TNNC1/SAA1/ANKRD1/ACTC1/MYH11/MFAP5/ITGB1BP2/ANKRD2/BFSP1/MAPRE1/ACTA2/COL5A3/TMOD1/ACTG2/FBN2/KIF6/CASQ1/FBXL22/LDB3/MYOM1/CRYAB/REEP2/KCNN2/COL4A1/NEK7/ANK1/MYZAP/RMDN2/FBLN5/JPH2/KRT15/SHROOM2/AURKC/SORBS2/PIERCE1/DNAH14/RASSF5/TRIM55/DYNLT3/GAS7/TIAM1/SVIL/KRT10/MFAP2/SYNC
GO:0030169	MF	GO:0030169	low-density lipoprotein particle binding	4	-0.802993	-1.65139	0.0151408	0.0151408	0.251545	887	tags=100%, list=20%, signal=80%	LDLR/CD36/MSR1
GO:0042581	CC	GO:0042581	specific granule	44	-0.420685	-1.6399	0.0151712	0.0151712	0.251545	724	tags=27%, list=16%, signal=23%	RAP2B/HPSE/HGSNAT/PLD1/CRACR2A/JUP/CD36/PTPRB/C3AR1/CFP/ATP8B4/SLC27A2
GO:0016918	MF	GO:0016918	retinal binding	5	0.775369	1.68403	0.0151924	0.0151924	0.251545	568	tags=80%, list=13%, signal=70%	RBP1/ABCA4/OPN3/CYP27C1
GO:0043292	CC	GO:0043292	contractile fiber	68	0.35903	1.6049	0.0152359	0.0152359	0.251545	480	tags=26%, list=11%, signal=24%	TNNC1/ANKRD1/ACTC1/MYH11/ITGB1BP2/ANKRD2/ACTA2/TMOD1/CASQ1/FBXL22/LDB3/MYOM1/CRYAB/KCNN2/ANK1/MYZAP/JPH2/SORBS2
GO:0031970	CC	GO:0031970	organelle envelope lumen	32	0.445382	1.71342	0.0152571	0.0152571	0.251545	1657	tags=72%, list=37%, signal=46%	ALPL/PTGES/CHCHD10/ARL2BP/TRIAP1/STMP1/NDUFS5/COA6/COA4/TIMM9/TIMM8B/CIAPIN1/CHCHD5/UQCC2/MIX23/PARK7/TIMM13/COX17/SOD1/TIMM23/THEM4/NDUFA8/CHCHD2
GO:0072111	BP	GO:0072111	cell proliferation involved in kidney development	5	-0.770223	-1.68057	0.0152709	0.0152709	0.251545	757	tags=80%, list=17%, signal=67%	BMP4/STAT1/EGR1/PDGFD
GO:0060221	BP	GO:0060221	retinal rod cell differentiation	3	0.848699	1.55668	0.0152874	0.0152874	0.251545	210	tags=67%, list=5%, signal=64%	NTRK2/SOX8
GO:0042327	BP	GO:0042327	positive regulation of phosphorylation	181	-0.272895	-1.43329	0.0153335	0.0153335	0.251804	757	tags=25%, list=17%, signal=22%	BMP4/RAP2C/RAP2B/CDON/ROR2/ARHGEF5/LRRK2/SEMA4D/LRRK1/TRIM6/RELN/SQSTM1/EPHA4/FAXDC2/EGR1/FGF7/RARRES2/ACE/FGF2/KITLG/CD74/RET/LIF/ERBB3/GPRC5B/HGF/NRP1/NIBAN1/CD36/KCTD20/PARP9/PARP14/PTGS2/SNCA/TLR6/TLR3/IL1B/IFNE/MAP2K6/C3/PTK6/PDGFD/IL6/TNFSF18/ROS1/RGCC
GO:0060907	BP	GO:0060907	positive regulation of macrophage cytokine production	7	-0.711967	-1.70417	0.0154682	0.0154682	0.252413	372	tags=57%, list=8%, signal=52%	CD74/GPRC5B/CD36/TLR3
GO:0043367	BP	GO:0043367	CD4-positive, alpha-beta T cell differentiation	24	-0.507076	-1.72082	0.0154716	0.0154716	0.252413	184	tags=42%, list=4%, signal=40%	MTOR/SH3RF1/ZC3H12A/NFKBIZ/LEF1/MYB/LGALS9/IL6/TNFSF18/RSAD2
GO:0030619	MF	GO:0030619	U1 snRNA binding	3	-0.859332	-1.59159	0.0154716	0.0154716	0.252413	225	tags=100%, list=5%, signal=95%	ISG20/COIL
GO:0010927	BP	GO:0010927	cellular component assembly involved in morphogenesis	30	0.448428	1.68234	0.015492	0.015492	0.252413	357	tags=23%, list=8%, signal=22%	ANKRD1/ACTC1/MYH11/TMOD1/CASQ1/LDB3/PMP22
[truncated: 328 more rows]

## Sheet: 2.3
#Supplemental Table 2.3. DEG GO - N LPS vs IA LPS
	ONTOLOGY	ID	Description	setSize	enrichmentScore	NES	pvalue	p.adjust	qvalue	rank	leading_edge	core_enrichment
[truncated: 946 more rows]

## Sheet: 2.4
#Supplemental Table 2.4. DEG GO - N LPS vs W LPS
	ONTOLOGY	ID	Description	setSize	enrichmentScore	NES	pvalue	p.adjust	qvalue	rank	leading_edge	core_enrichment
[truncated: 1,418 more rows]

## Sheet: 2.5
#Supplemental Table 2.5. Top 46 GO terms of innate immunity
ID	Description
GO:0002376	immune system process
GO:0006955	immune response
GO:0098542	defense response to other organism
[truncated: 43 more rows]

## Sheet: 2.6
#Supplemental Table 2.6. DAS GO - N DMSO vs I2 DMSO
[truncated: 114 more rows]

[truncated: 1 more sheets: 2.7]
