# Supplementary material for: A Novel Role for Coilin in Vertebrate Innate Immunity
Source: FASEB J. 2025 Apr 25;39(8):e70580. doi: 10.1096/fj.202403276R (PMC12023821; doi:10.1096/fj.202403276R)
Supplement: Supplementary file 3 — Table S3. [file FSB2-39-e70580-s003.xlsx]

## Sheet: Contents
Table of Contents
Supplmental Table 3.1	RNA Seq All PBS vs All LPS
Supplmental Table 3.2	RNA Seq PBS WT vs LPS WT
Supplmental Table 3.3	RNA Seq PBS ΔN1 vs LPS ΔN1
Supplmental Table 3.4	RNA Seq PBS ΔN2 vs LPS ΔN2
Supplmental Table 3.5	RNA Seq PBS WT vs PBS ΔN1
Supplmental Table 3.6	RNA Seq PBS WT vs PBS ΔN2
Supplmental Table 3.7	RNA Seq LPS WT vs LPS ΔN1
Supplmental Table 3.8	RNA Seq LPS WT vs LPS ΔN2

## Sheet: 3.1
#Supplemental Table 3.1. RNA Seq All PBS vs All LPS
Gene name	baseMean	log2FoldChange	lfcSE	stat	pvalue	padj	SYMBOL
ENSDARG00000034503	410.791	2.11639	0.12104	17.485	1.86e-68	4.31e-64	per2
ENSDARG00000003203	342.372	-1.74588	0.138443	-12.6108	1.84e-36	2.13e-32	rhcga
ENSDARG00000061169	1112.8	-0.614212	0.0561203	-10.9446	7.06e-28	5.44e-24	larp1b
ENSDARG00000075048	556.365	0.746899	0.0714626	10.4516	1.44e-25	8.33e-22	lonrf1
ENSDARG00000114671	649.573	-12.8443	1.25893	-10.2025	1.93e-24	8.94e-21	ckma
ENSDARG00000052728	2241.1	0.345805	0.0347479	9.95181	2.48e-23	9.55e-20	sltm
ENSDARG00000089724	56.1263	-1.77824	0.179873	-9.88607	4.78e-23	1.58e-19	cyldb
ENSDARG00000103846	3751.78	-0.417901	0.0445577	-9.37887	6.67e-21	1.93e-17	hspa5
ENSDARG00000045768	588.965	1.13613	0.122171	9.2995	1.41e-20	3.63e-17	cry1a
ENSDARG00000009754	1965.74	0.313897	0.0340468	9.21957	2.98e-20	6.9e-17	zc3h11a
ENSDARG00000111240	273.13	-1.12107	0.122134	-9.17903	4.35e-20	9.15e-17	dhrs13a.2
ENSDARG00000078567	356.274	1.27076	0.140104	9.0701	1.19e-19	2.29e-16	lonrf1l
ENSDARG00000010572	233.522	-0.724111	0.0815392	-8.88052	6.65e-19	1.18e-15	slc25a25a
ENSDARG00000075612	321.731	0.639323	0.0723713	8.83393	1.01e-18	1.46e-15	ercc6
ENSDARG00000091131	1146.31	0.967889	0.109383	8.8486	8.86e-19	1.46e-15	cry3b
ENSDARG00000102824	1443.74	0.436594	0.0494142	8.83539	9.97e-19	1.46e-15	pcdh10b
ENSDARG00000020114	126.246	-1.24957	0.142231	-8.78547	1.56e-18	2.12e-15	slc20a1a
ENSDARG00000018266	87.1023	-1.32803	0.152106	-8.73092	2.53e-18	3.25e-15	mthfd1a
ENSDARG00000104110	234.26	-1.47794	0.171065	-8.63963	5.64e-18	6.87e-15	col4a2
ENSDARG00000016345	1135.77	0.405276	0.0470679	8.61045	7.28e-18	8.42e-15	ncoa5
ENSDARG00000076828	10.5959	6.78666	0.793201	8.55605	1.17e-17	1.29e-14	zgc:194101
ENSDARG00000056587	36.5889	-1.74232	0.204902	-8.50318	1.84e-17	1.94e-14	cyp2r1
ENSDARG00000031426	131.039	-0.815978	0.0962288	-8.47956	2.26e-17	2.27e-14	csrnp1a
ENSDARG00000057911	510.732	-0.960778	0.113602	-8.45737	2.73e-17	2.64e-14	actc2
ENSDARG00000059461	339.005	0.53203	0.0634075	8.39064	4.84e-17	4.47e-14	mepcea
ENSDARG00000073810	152.323	-1.23576	0.147834	-8.35913	6.32e-17	5.62e-14	thbs2b
ENSDARG00000102106	634.259	-0.74211	0.0892612	-8.31391	9.26e-17	7.93e-14	tgm1l1
ENSDARG00000031228	515.938	-0.47346	0.0570088	-8.30503	9.98e-17	8.24e-14	podxl
ENSDARG00000004218	492.295	0.526201	0.0635051	8.28597	1.17e-16	9.34e-14	rnd1b
ENSDARG00000053232	296.789	-1.13129	0.136835	-8.2675	1.37e-16	1.05e-13	itgb1b.1
ENSDARG00000010423	127.43	-0.980722	0.119264	-8.22312	1.98e-16	1.48e-13	npsn
ENSDARG00000030490	693.605	-0.996829	0.122635	-8.12844	4.35e-16	3.14e-13	sptb
ENSDARG00000017246	1536.07	-1.03051	0.128138	-8.04221	8.82e-16	6.18e-13	prx
ENSDARG00000061579	970.524	-0.602672	0.0751385	-8.02081	1.05e-15	7.15e-13	myo1cb
ENSDARG00000110073	42.7945	-23.7084	2.9649	-7.99636	1.28e-15	8.47e-13	epcam
ENSDARG00000062003	644.512	-0.919369	0.115961	-7.92825	2.22e-15	1.43e-12	myo5b
ENSDARG00000005578	253.289	-1.20705	0.152328	-7.92406	2.3e-15	1.44e-12	ugp2a
ENSDARG00000044968	332.339	-1.06719	0.134836	-7.91469	2.48e-15	1.47e-12	vcla
ENSDARG00000057903	817.351	-1.21698	0.153753	-7.91512	2.47e-15	1.47e-12	si:ch211-266g18.10
ENSDARG00000076870	143.755	-1.14161	0.144352	-7.90849	2.61e-15	1.51e-12	piezo1
ENSDARG00000109223	963.46	0.727608	0.0924521	7.8701	3.54e-15	2e-12	No_symbol
ENSDARG00000075016	28.0617	-1.9073	0.242838	-7.85422	4.02e-15	2.22e-12	apobb.2
ENSDARG00000061436	1775.08	-0.64106	0.0826656	-7.75485	8.84e-15	4.76e-12	col6a2
ENSDARG00000055527	984.563	-1.25636	0.162136	-7.74876	9.28e-15	4.88e-12	cmn
ENSDARG00000054451	539.791	-0.653728	0.0845217	-7.73444	1.04e-14	5.34e-12	loxl1
ENSDARG00000058039	762.923	0.528863	0.0686307	7.70593	1.3e-14	6.53e-12	bhlhe22
ENSDARG00000055009	329.517	-1.48862	0.193345	-7.6993	1.37e-14	6.73e-12	col4a1
ENSDARG00000012060	138.988	-1.09567	0.142413	-7.69364	1.43e-14	6.89e-12	thbs3b
ENSDARG00000000796	458.784	-0.869533	0.113139	-7.6855	1.52e-14	7.05e-12	nr4a1
ENSDARG00000039605	676.681	-1.17521	0.152868	-7.68777	1.5e-14	7.05e-12	mat1a
ENSDARG00000043249	117.796	1.88299	0.245442	7.67185	1.7e-14	7.69e-12	irf1b
ENSDARG00000032617	495.427	-0.501477	0.0654124	-7.66639	1.77e-14	7.87e-12	fgfrl1a
ENSDARG00000018566	403.064	-0.985911	0.128795	-7.65486	1.94e-14	8.45e-12	flnca
ENSDARG00000061459	1353.13	0.37906	0.0496756	7.63072	2.33e-14	1e-11	rapgef2a
ENSDARG00000099390	79.5596	-1.68747	0.221377	-7.62263	2.49e-14	1.05e-11	No_symbol
ENSDARG00000096359	1053.85	-0.746935	0.0981995	-7.6063	2.82e-14	1.17e-11	eppk1
ENSDARG00000075159	28.969	-2.73634	0.360452	-7.59141	3.16e-14	1.28e-11	meltf
ENSDARG00000087443	1167.98	0.319753	0.0422293	7.57183	3.68e-14	1.47e-11	ptp4a2a
ENSDARG00000010420	928.18	0.610101	0.0808436	7.54668	4.46e-14	1.72e-11	ndrg1b
ENSDARG00000019986	338.378	-1.51696	0.201009	-7.54671	4.46e-14	1.72e-11	grhprb
ENSDARG00000035715	11966.7	0.337775	0.0447761	7.54366	4.57e-14	1.73e-11	marcksl1b
ENSDARG00000029764	1445.95	-0.564415	0.074878	-7.5378	4.78e-14	1.75e-11	mef2ca
ENSDARG00000101592	196.35	-1.52606	0.202431	-7.53866	4.75e-14	1.75e-11	col22a1
ENSDARG00000010785	1801.01	-0.603258	0.0801	-7.53131	5.02e-14	1.82e-11	thbs1b
ENSDARG00000111196	173.98	-2.07801	0.276363	-7.51912	5.51e-14	1.96e-11	frem3
ENSDARG00000098803	27.9457	-1.6359	0.217815	-7.5105	5.89e-14	2.06e-11	cyp2aa4
ENSDARG00000023797	2049.67	-1.11247	0.148202	-7.50647	6.07e-14	2.1e-11	ryr1b
ENSDARG00000010437	73.9226	-1.09109	0.145532	-7.49727	6.52e-14	2.22e-11	tent5c
ENSDARG00000068572	236.776	-0.856344	0.114287	-7.49291	6.74e-14	2.26e-11	slc16a1b
ENSDARG00000001014	1229.2	-0.912651	0.122264	-7.4646	8.36e-14	2.76e-11	myh9b
ENSDARG00000068275	142.289	-1.0674	0.143042	-7.46212	8.51e-14	2.77e-11	ptx3a
ENSDARG00000042091	672.486	0.500606	0.0671972	7.4498	9.35e-14	3e-11	btbd2a
ENSDARG00000098379	37.5921	-1.47682	0.198841	-7.42715	1.11e-13	3.52e-11	si:dkey-38l22.2
ENSDARG00000062590	2947.79	-0.557926	0.075357	-7.40377	1.32e-13	4.12e-11	pleca
ENSDARG00000094300	687.575	0.544929	0.0736151	7.4024	1.34e-13	4.12e-11	nupr1a
ENSDARG00000028507	941.742	-0.605064	0.0821458	-7.36574	1.76e-13	5.36e-11	itgb4
ENSDARG00000036630	332.292	-0.940494	0.127753	-7.3618	1.81e-13	5.45e-11	plp2b
ENSDARG00000101983	104.275	-0.915041	0.124748	-7.33509	2.22e-13	6.57e-11	pkn2a
ENSDARG00000028542	1726.68	0.330172	0.0451025	7.3205	2.47e-13	7.23e-11	si:ch211-114c12.2
ENSDARG00000102975	2823.97	0.393565	0.0537975	7.31567	2.56e-13	7.41e-11	nsg2
ENSDARG00000041417	2503.86	0.394679	0.053969	7.31308	2.61e-13	7.46e-11	atp6ap1a
ENSDARG00000011613	2592.04	0.355522	0.0487284	7.29599	2.96e-13	8.36e-11	rbm39a
ENSDARG00000015495	533.235	-0.903868	0.123921	-7.2939	3.01e-13	8.39e-11	klf3
ENSDARG00000010294	50.22	-1.2028	0.16527	-7.27778	3.39e-13	9.35e-11	fmodb
ENSDARG00000042780	547.52	-1.89794	0.261237	-7.2652	3.72e-13	1.01e-10	apoba
ENSDARG00000054879	720.255	0.621629	0.0857232	7.25158	4.12e-13	1.11e-10	six3b
ENSDARG00000102047	2551.92	0.442952	0.0612833	7.22793	4.9e-13	1.3e-10	mab21l1
ENSDARG00000034616	1474.43	0.360672	0.0499786	7.21654	5.33e-13	1.4e-10	mlf2
ENSDARG00000093064	172.631	0.527305	0.0730922	7.21425	5.42e-13	1.4e-10	smim18
ENSDARG00000116662	247.068	-2.22137	0.307937	-7.21371	5.44e-13	1.4e-10	casq1a
ENSDARG00000027087	41.2924	-1.38963	0.192757	-7.20924	5.63e-13	1.43e-10	tgfb2
ENSDARG00000015902	199.341	-0.760335	0.105659	-7.19613	6.19e-13	1.53e-10	stat6
ENSDARG00000031678	2911.25	-0.954116	0.132594	-7.19579	6.21e-13	1.53e-10	col5a2a
ENSDARG00000110040	340.213	-0.8156	0.113305	-7.19828	6.1e-13	1.53e-10	No_symbol
ENSDARG00000076564	568.318	-1.06236	0.148581	-7.15003	8.68e-13	2.11e-10	hspg2
ENSDARG00000036482	666.738	0.312858	0.0438093	7.14136	9.24e-13	2.23e-10	hexim1
ENSDARG00000000018	681.337	0.447848	0.0628365	7.12719	1.02e-12	2.39e-10	nrf1
ENSDARG00000002731	566.48	-0.623816	0.0875237	-7.1274	1.02e-12	2.39e-10	sdc2
ENSDARG00000054749	1147.26	0.444682	0.0623928	7.12714	1.02e-12	2.39e-10	lmo4b
ENSDARG00000005368	368.441	-0.566713	0.0795706	-7.12214	1.06e-12	2.46e-10	mcamb
ENSDARG00000013990	1244.34	0.314333	0.0443099	7.09397	1.3e-12	2.96e-10	ube2q2
ENSDARG00000068973	136.795	-0.772449	0.108882	-7.09435	1.3e-12	2.96e-10	pdlim4
ENSDARG00000002084	936.548	-0.746889	0.105345	-7.08996	1.34e-12	3.01e-10	lamb2
ENSDARG00000004592	226.815	0.524871	0.0743106	7.0632	1.63e-12	3.58e-10	gpr22a
ENSDARG00000092634	67.1703	1.79362	0.253905	7.06413	1.62e-12	3.58e-10	ifi44a4
ENSDARG00000098280	2530.9	0.521277	0.0738621	7.05743	1.7e-12	3.7e-10	rbm5
ENSDARG00000111879	1953.37	-0.588489	0.0834188	-7.05463	1.73e-12	3.74e-10	aco2
ENSDARG00000103459	1604.47	-0.696089	0.0986972	-7.05278	1.75e-12	3.76e-10	evplb
ENSDARG00000004378	194.274	-0.566343	0.08034	-7.04933	1.8e-12	3.82e-10	yrk
ENSDARG00000036074	325.352	-0.63538	0.0901946	-7.04455	1.86e-12	3.91e-10	cebpa
ENSDARG00000056314	308.261	-1.60631	0.228749	-7.02212	2.19e-12	4.55e-10	a2ml
ENSDARG00000061242	214.95	-0.674967	0.0962162	-7.01511	2.3e-12	4.75e-10	tuft1a
ENSDARG00000075209	287.118	0.533675	0.0762176	7.00199	2.52e-12	5.17e-10	p4htmb
ENSDARG00000098237	497.141	-1.39606	0.199787	-6.98775	2.79e-12	5.67e-10	fbn2b
ENSDARG00000063701	444.1	-0.571238	0.0818702	-6.97736	3.01e-12	6.05e-10	rreb1a
ENSDARG00000075433	6517.45	-0.758631	0.108929	-6.96443	3.3e-12	6.58e-10	myom2a
ENSDARG00000011821	196.438	-0.954153	0.137149	-6.95705	3.47e-12	6.81e-10	plod2
ENSDARG00000102885	85.1988	-1.21377	0.174462	-6.95723	3.47e-12	6.81e-10	rsu1
ENSDARG00000067997	42732.9	-0.737375	0.106067	-6.95195	3.6e-12	7e-10	myhz1.3
ENSDARG00000097692	310.19	0.408654	0.0589168	6.93612	4.03e-12	7.77e-10	si:ch211-116o3.5
ENSDARG00000104836	1611.61	-0.963688	0.138967	-6.93464	4.07e-12	7.79e-10	myom1b
ENSDARG00000057296	558.934	0.433723	0.0625961	6.92891	4.24e-12	8.04e-10	cbln1
ENSDARG00000004621	7629.65	0.36282	0.052415	6.92207	4.45e-12	8.37e-10	gpm6ab
ENSDARG00000002197	269.855	-1.05101	0.151961	-6.91626	4.64e-12	8.65e-10	pygl
ENSDARG00000002071	475.868	-0.883741	0.127878	-6.91079	4.82e-12	8.92e-10	adss2
ENSDARG00000036371	4503.42	-0.608167	0.0881012	-6.90305	5.09e-12	9.34e-10	acta1a
ENSDARG00000001910	2169.67	0.532803	0.0773027	6.89242	5.49e-12	9.99e-10	rorab
ENSDARG00000091669	165.271	-0.853811	0.124028	-6.88403	5.82e-12	1.05e-09	bicdl2l
ENSDARG00000038826	1296.02	-0.443771	0.0645845	-6.87116	6.37e-12	1.14e-09	jph1b
ENSDARG00000102808	1368.28	-0.516256	0.075153	-6.86941	6.45e-12	1.15e-09	calr3b
ENSDARG00000106873	60.7921	-1.41956	0.206707	-6.86751	6.53e-12	1.15e-09	synpo
ENSDARG00000116806	832.326	-0.316483	0.0460843	-6.86747	6.53e-12	1.15e-09	ppp1r27a
ENSDARG00000076381	159.792	-1.26993	0.184979	-6.86525	6.64e-12	1.15e-09	slc25a1b
ENSDARG00000062319	174.368	-1.00519	0.146603	-6.85654	7.05e-12	1.22e-09	LOC567816
ENSDARG00000039429	693.322	-0.499171	0.0728293	-6.85398	7.18e-12	1.23e-09	adka
ENSDARG00000100718	538.037	-0.507872	0.0741375	-6.85041	7.36e-12	1.25e-09	me2
ENSDARG00000045580	839.453	-0.54613	0.0797581	-6.84732	7.52e-12	1.27e-09	lum
ENSDARG00000077722	631.175	-0.695615	0.101616	-6.84555	7.62e-12	1.28e-09	ppp2r3a
ENSDARG00000028804	158.419	-0.887087	0.129703	-6.83935	7.96e-12	1.32e-09	ankrd9
ENSDARG00000036279	1607.46	-0.781679	0.11432	-6.83763	8.05e-12	1.33e-09	lamc1
ENSDARG00000100709	98.13	-1.11058	0.162613	-6.82958	8.52e-12	1.4e-09	agxt2
ENSDARG00000071863	1328.84	-0.573923	0.0841186	-6.82278	8.93e-12	1.45e-09	itgb1a
ENSDARG00000061379	359.096	-0.836917	0.122805	-6.81499	9.43e-12	1.52e-09	cmya5
ENSDARG00000069790	695.296	0.361256	0.0530161	6.81409	9.49e-12	1.52e-09	dynll2a
ENSDARG00000070394	96.1444	-1.43391	0.210586	-6.80914	9.82e-12	1.56e-09	uroc1
ENSDARG00000103038	488.033	-0.622651	0.0914305	-6.8101	9.75e-12	1.56e-09	pik3r3a
ENSDARG00000029177	402.605	0.453347	0.0666559	6.80131	1.04e-11	1.63e-09	lnx2a
ENSDARG00000068323	922.112	0.485228	0.071355	6.8002	1.04e-11	1.63e-09	astn1
ENSDARG00000036685	820.85	0.380647	0.0559883	6.7987	1.06e-11	1.64e-09	ccnt2a
ENSDARG00000007421	199.796	-1.05615	0.155396	-6.79654	1.07e-11	1.65e-09	ftcd
ENSDARG00000036237	318.844	-0.876041	0.129036	-6.78913	1.13e-11	1.73e-09	slc27a2a
ENSDARG00000099238	387.915	0.458366	0.0675737	6.7832	1.18e-11	1.79e-09	rasd4
ENSDARG00000091127	127.573	-0.787453	0.116107	-6.78215	1.18e-11	1.79e-09	klf15
ENSDARG00000040008	244.112	0.445826	0.0657733	6.77822	1.22e-11	1.82e-09	neurod6a
ENSDARG00000092170	2204.04	-0.88707	0.130853	-6.77911	1.21e-11	1.82e-09	apoc1
ENSDARG00000056922	150.014	-0.925799	0.136706	-6.7722	1.27e-11	1.87e-09	ltbp1
ENSDARG00000074908	2171.17	-0.764249	0.112843	-6.77266	1.26e-11	1.87e-09	col6a1
ENSDARG00000030722	249.937	-0.563375	0.0832644	-6.7661	1.32e-11	1.92e-09	xirp1
ENSDARG00000078717	118.751	-0.968773	0.143173	-6.76643	1.32e-11	1.92e-09	itga8
ENSDARG00000044093	1542.24	0.620156	0.0918477	6.75201	1.46e-11	2.11e-09	rpl13a
ENSDARG00000011909	81.4789	-0.961115	0.142846	-6.72831	1.72e-11	2.44e-09	itpr2
ENSDARG00000105215	317.667	-0.588954	0.0875199	-6.72937	1.7e-11	2.44e-09	kdrl
ENSDARG00000116712	134.203	-0.714638	0.106216	-6.72817	1.72e-11	2.44e-09	wu:fb16f03
ENSDARG00000003754	922.353	0.358247	0.0532722	6.72484	1.76e-11	2.48e-09	tspan2a
ENSDARG00000035564	1121.67	0.330977	0.0493319	6.70919	1.96e-11	2.74e-09	dgcr8
ENSDARG00000042552	717.417	-0.856669	0.127964	-6.69463	2.16e-11	3.01e-09	cacna1sb
ENSDARG00000077982	359.05	0.858303	0.128466	6.68118	2.37e-11	3.28e-09	elf3
ENSDARG00000026166	238.428	-1.21671	0.182138	-6.68011	2.39e-11	3.29e-09	No_symbol
ENSDARG00000006607	363.241	0.448516	0.067173	6.67703	2.44e-11	3.34e-09	gpr27
ENSDARG00000009553	2442.56	0.43054	0.0644881	6.67627	2.45e-11	3.34e-09	gng3
ENSDARG00000068191	86.3145	-1.60626	0.240787	-6.67089	2.54e-11	3.44e-09	cdh15
ENSDARG00000055455	17687.9	0.367012	0.0550282	6.66954	2.57e-11	3.45e-09	gpm6aa
ENSDARG00000015156	353.573	-0.997292	0.149635	-6.66484	2.65e-11	3.53e-09	fbln2
ENSDARG00000058603	102.382	-1.07403	0.161157	-6.66451	2.66e-11	3.53e-09	jph1a
ENSDARG00000101813	1684.67	-0.315724	0.0474057	-6.66004	2.74e-11	3.62e-09	nap1l1
ENSDARG00000110050	80.6675	-9.83486	1.47835	-6.65257	2.88e-11	3.79e-09	ca6
ENSDARG00000079752	820.562	-0.982245	0.147714	-6.64967	2.94e-11	3.84e-09	col6a4a
ENSDARG00000053569	558.208	0.422305	0.0635884	6.64123	3.11e-11	4.04e-09	sox3
ENSDARG00000018923	593.154	-0.366364	0.0553552	-6.61842	3.63e-11	4.67e-09	fat2
ENSDARG00000059826	190.113	0.998294	0.150826	6.61882	3.62e-11	4.67e-09	crtac1a
ENSDARG00000009341	914.869	-0.760063	0.114911	-6.61435	3.73e-11	4.77e-09	nrap
ENSDARG00000022101	607.315	-1.56996	0.23744	-6.61202	3.79e-11	4.82e-09	No_symbol
ENSDARG00000110942	91.182	-10.0116	1.51508	-6.60798	3.9e-11	4.92e-09	gpm6aa
ENSDARG00000061481	170.942	-1.14881	0.173966	-6.60362	4.01e-11	5.04e-09	zgc:163022
ENSDARG00000079317	162.935	-0.850126	0.128765	-6.60215	4.05e-11	5.07e-09	dlc1
ENSDARG00000042652	408.614	-0.595372	0.0903953	-6.58632	4.51e-11	5.61e-09	rreb1b
ENSDARG00000016337	181.481	-0.591588	0.0899207	-6.57899	4.74e-11	5.86e-09	lctlb
ENSDARG00000079166	196.241	-0.655813	0.0997324	-6.57573	4.84e-11	5.96e-09	ace
ENSDARG00000109337	1542.71	0.24456	0.0372245	6.56985	5.04e-11	6.16e-09	nanos1
ENSDARG00000040985	394.591	-0.508888	0.0774849	-6.56757	5.11e-11	6.23e-09	itgbl1
ENSDARG00000042962	388.589	0.750472	0.114478	6.5556	5.54e-11	6.71e-09	dgcr2
ENSDARG00000089372	2210.3	0.516622	0.0788736	6.54999	5.75e-11	6.93e-09	clk4a
ENSDARG00000040374	527.798	-0.707518	0.10814	-6.54263	6.04e-11	7.24e-09	tmem182a
ENSDARG00000099031	55.1197	-1.4813	0.226537	-6.53887	6.2e-11	7.39e-09	scn4ba
ENSDARG00000043317	56.8574	-0.957702	0.146483	-6.53797	6.24e-11	7.4e-09	kita
ENSDARG00000056450	484.498	0.370108	0.0566511	6.53312	6.44e-11	7.6e-09	maneal
ENSDARG00000093068	120.098	-1.39962	0.214337	-6.52999	6.58e-11	7.72e-09	c3b.1
ENSDARG00000014462	327.254	0.528122	0.080897	6.52833	6.65e-11	7.77e-09	rab3c
ENSDARG00000071215	61.4629	-0.852779	0.130747	-6.52238	6.92e-11	8.04e-09	palm3
ENSDARG00000056725	9402.95	0.490131	0.0751775	6.51965	7.05e-11	8.15e-09	hmgb3a
ENSDARG00000016875	1335.24	-0.721909	0.110746	-6.51859	7.1e-11	8.17e-09	gys1
ENSDARG00000005549	599.045	0.378287	0.0580805	6.51315	7.36e-11	8.39e-09	znf710b
ENSDARG00000089060	21.1232	-1.84137	0.28272	-6.51306	7.36e-11	8.39e-09	kcnj1a.5
ENSDARG00000055490	47.5724	-1.20654	0.185395	-6.50795	7.62e-11	8.62e-09	galnt12
ENSDARG00000078696	258.957	-0.681175	0.104674	-6.50757	7.64e-11	8.62e-09	synpo2lb
ENSDARG00000007412	129.148	-0.8768	0.134835	-6.50277	7.89e-11	8.8e-09	slc2a1b
ENSDARG00000070600	1503.95	0.257563	0.0396096	6.50254	7.9e-11	8.8e-09	dyrk3
ENSDARG00000075133	1107.78	0.387526	0.0595985	6.50229	7.91e-11	8.8e-09	adgrb1a
ENSDARG00000026165	8056.46	-0.637538	0.0981584	-6.49499	8.3e-11	9.19e-09	col11a1a
ENSDARG00000069017	55.3062	-1.60589	0.247456	-6.48958	8.61e-11	9.48e-09	elnb
ENSDARG00000101209	656.584	-0.771869	0.11901	-6.48574	8.83e-11	9.68e-09	lamb1a
ENSDARG00000018820	470.493	-1.0045	0.155068	-6.47781	9.31e-11	1.01e-08	flncb
ENSDARG00000045074	544.71	0.399571	0.0616851	6.47759	9.32e-11	1.01e-08	arl4d
ENSDARG00000037932	807.055	0.447686	0.0691756	6.47174	9.69e-11	1.04e-08	lin7b
ENSDARG00000043448	2300.75	0.398233	0.0615232	6.47289	9.61e-11	1.04e-08	itm2ca
ENSDARG00000070047	752.535	0.593796	0.0917501	6.47189	9.68e-11	1.04e-08	rgs4
ENSDARG00000023174	2241.95	0.290436	0.0448977	6.46883	9.88e-11	1.05e-08	fez1
ENSDARG00000060246	550.196	-0.652577	0.100898	-6.46767	9.95e-11	1.06e-08	slc16a6b
ENSDARG00000027600	163.991	-0.781043	0.120841	-6.46341	1.02e-10	1.08e-08	pdlim5b
ENSDARG00000107511	169.74	0.908394	0.140557	6.4628	1.03e-10	1.08e-08	tgs1
ENSDARG00000078335	311.89	-0.522964	0.0809302	-6.46192	1.03e-10	1.08e-08	amot
ENSDARG00000002546	851.841	0.390791	0.0604982	6.45955	1.05e-10	1.09e-08	rundc3ab
ENSDARG00000036462	12.7072	-1.8431	0.2853	-6.4602	1.05e-10	1.09e-08	No_symbol
ENSDARG00000104108	291.227	-0.924319	0.143151	-6.45696	1.07e-10	1.1e-08	slco1d1
ENSDARG00000006598	194.607	-0.635709	0.0984733	-6.45564	1.08e-10	1.11e-08	sgk2b
ENSDARG00000101726	81.3335	-1.31784	0.20418	-6.45428	1.09e-10	1.11e-08	ces2b
ENSDARG00000076487	50.9045	-1.73699	0.269331	-6.44926	1.12e-10	1.15e-08	haao
ENSDARG00000053301	444.425	0.381951	0.0592953	6.4415	1.18e-10	1.2e-08	insm1b
ENSDARG00000095268	368.512	-1.15434	0.179354	-6.43609	1.23e-10	1.24e-08	cd34
ENSDARG00000045516	187.68	-1.48022	0.230092	-6.43317	1.25e-10	1.26e-08	itih2
ENSDARG00000043806	335.31	-0.740841	0.115321	-6.42415	1.33e-10	1.33e-08	postna
ENSDARG00000045131	569.064	0.49193	0.0766005	6.42202	1.34e-10	1.34e-08	id4
ENSDARG00000103830	40.3119	-1.28671	0.200418	-6.42014	1.36e-10	1.35e-08	ddr2l
ENSDARG00000033009	11629.5	0.290616	0.0452872	6.41719	1.39e-10	1.37e-08	h3f3c
ENSDARG00000091726	499.556	-0.367546	0.0573188	-6.4123	1.43e-10	1.41e-08	aebp1a
ENSDARG00000027738	724.74	0.33263	0.0518899	6.4103	1.45e-10	1.41e-08	si:ch211-13c6.2
ENSDARG00000034643	372.158	-0.401283	0.0625978	-6.4105	1.45e-10	1.41e-08	fhl3a
ENSDARG00000068732	468.625	-0.434361	0.0677567	-6.41059	1.45e-10	1.41e-08	spry4
ENSDARG00000100900	24.5019	2.59572	0.405221	6.40569	1.5e-10	1.45e-08	No_symbol
ENSDARG00000100729	1227.24	-0.497037	0.0776423	-6.40163	1.54e-10	1.48e-08	tln1
ENSDARG00000017369	229.714	-0.640749	0.100106	-6.40074	1.55e-10	1.48e-08	sema3d
ENSDARG00000061758	70.2472	-1.26207	0.197409	-6.39319	1.62e-10	1.55e-08	sh3pxd2ab
ENSDARG00000035899	330.446	0.424897	0.0666437	6.37565	1.82e-10	1.73e-08	lingo1b
ENSDARG00000013072	64.1807	-1.15788	0.18168	-6.37317	1.85e-10	1.76e-08	mmp15b
ENSDARG00000010553	527.334	0.314068	0.0492859	6.37236	1.86e-10	1.76e-08	mmgt1
ENSDARG00000053362	612.732	-0.782043	0.122733	-6.37188	1.87e-10	1.76e-08	cilp
ENSDARG00000069242	470.275	-0.513007	0.0805381	-6.36974	1.89e-10	1.77e-08	pdia5
ENSDARG00000079553	18.4494	2.93292	0.461223	6.35901	2.03e-10	1.89e-08	cd83
ENSDARG00000016725	426.717	0.513602	0.0808098	6.35569	2.07e-10	1.92e-08	gadd45gb.1
ENSDARG00000103937	8830.83	0.335683	0.0528144	6.3559	2.07e-10	1.92e-08	ndrg4
ENSDARG00000100255	281.16	0.670027	0.105519	6.34985	2.16e-10	1.99e-08	si:ch73-29l19.1
ENSDARG00000062688	1675.99	-0.363523	0.0572681	-6.34773	2.19e-10	2.01e-08	gpnmb
ENSDARG00000058903	102.026	-0.650852	0.102547	-6.34685	2.2e-10	2.01e-08	gpr161b
ENSDARG00000035648	191.391	0.642826	0.101395	6.3398	2.3e-10	2.1e-08	irx4a
ENSDARG00000019521	101.228	-1.59102	0.251164	-6.33459	2.38e-10	2.16e-08	mpx
ENSDARG00000061328	1002.8	-0.353766	0.0558577	-6.33335	2.4e-10	2.17e-08	cdon
ENSDARG00000016651	1438.75	-0.511747	0.0808845	-6.32689	2.5e-10	2.25e-08	znf106a
ENSDARG00000056036	2066.63	0.532147	0.0841371	6.32476	2.54e-10	2.27e-08	stxbp1b
ENSDARG00000075521	131.852	-0.725538	0.114741	-6.32328	2.56e-10	2.29e-08	cpz
ENSDARG00000011370	1276.77	0.350484	0.0554754	6.31782	2.65e-10	2.36e-08	fyna
ENSDARG00000077726	200.375	-0.564287	0.0894058	-6.31152	2.76e-10	2.45e-08	nocta
ENSDARG00000025904	1458.88	-0.237716	0.0376915	-6.3069	2.85e-10	2.51e-08	tecrb
ENSDARG00000104011	4586.29	0.347894	0.0551759	6.30519	2.88e-10	2.53e-08	rps17
ENSDARG00000021193	1979.4	0.230112	0.0365246	6.30018	2.97e-10	2.6e-08	coro1cb
ENSDARG00000090872	2938.53	0.345608	0.0548996	6.29528	3.07e-10	2.68e-08	si:dkey-276j7.1
ENSDARG00000102986	136.958	-1.09327	0.173728	-6.29298	3.11e-10	2.71e-08	csf1ra
ENSDARG00000006859	1058.04	0.374316	0.0594934	6.29173	3.14e-10	2.72e-08	nkain1
ENSDARG00000016088	216.665	-0.995023	0.15819	-6.29007	3.17e-10	2.73e-08	rtn2a
ENSDARG00000103691	1647.57	0.324481	0.0515829	6.29048	3.16e-10	2.73e-08	LOC100538179
ENSDARG00000020250	49.3998	-0.957462	0.152282	-6.28741	3.23e-10	2.77e-08	rhoj
ENSDARG00000033950	565.322	-0.294985	0.046965	-6.28096	3.36e-10	2.86e-08	lamb2l
ENSDARG00000104361	626.705	0.492465	0.0784075	6.28084	3.37e-10	2.86e-08	barhl2
ENSDARG00000090889	24.0744	2.15231	0.342839	6.27792	3.43e-10	2.91e-08	lect2.2
ENSDARG00000094992	436.154	0.543744	0.08667	6.27373	3.53e-10	2.98e-08	otx1
ENSDARG00000042742	685.962	0.395309	0.0630447	6.27029	3.6e-10	3.03e-08	stx6
ENSDARG00000068194	274.759	-1.38596	0.221086	-6.26886	3.64e-10	3.05e-08	klf9
ENSDARG00000077440	75.4292	-0.880588	0.140523	-6.26652	3.69e-10	3.08e-08	syde1
ENSDARG00000062023	103.103	-1.15401	0.18418	-6.26564	3.71e-10	3.09e-08	fndc3bb
ENSDARG00000090039	379.539	-0.843406	0.134692	-6.26171	3.81e-10	3.16e-08	reck
ENSDARG00000014137	1567.38	0.30418	0.048585	6.26078	3.83e-10	3.16e-08	picalmb
ENSDARG00000059057	758.56	0.508666	0.0812498	6.26053	3.84e-10	3.16e-08	atpv0e2
ENSDARG00000045799	47.5122	-1.81286	0.289673	-6.2583	3.89e-10	3.19e-08	acanb
ENSDARG00000100359	606.124	0.269624	0.0430853	6.25792	3.9e-10	3.19e-08	arel1
ENSDARG00000060542	800.119	-0.341081	0.0545136	-6.25681	3.93e-10	3.2e-08	lgr4
ENSDARG00000105590	1071.4	-0.774503	0.123807	-6.25575	3.96e-10	3.21e-08	si:cabz01007794.1
ENSDARG00000102766	627.527	-0.332617	0.053219	-6.24998	4.11e-10	3.32e-08	dennd4c
ENSDARG00000036791	215.383	-0.520245	0.0832477	-6.24937	4.12e-10	3.32e-08	dnmt3bb.1
ENSDARG00000101009	660.551	0.33838	0.0541723	6.24637	4.2e-10	3.37e-08	cited4b
ENSDARG00000015869	161.871	-0.667836	0.107069	-6.23744	4.45e-10	3.56e-08	slc22a16
ENSDARG00000033655	6089.2	0.349521	0.0560575	6.23505	4.52e-10	3.6e-08	stmn1b
ENSDARG00000068397	341.391	-0.48643	0.0780987	-6.2284	4.71e-10	3.75e-08	tns2b
ENSDARG00000016128	643.974	0.33029	0.0530592	6.22494	4.82e-10	3.82e-08	ap3m2
ENSDARG00000014790	1437.99	0.274042	0.0440392	6.22269	4.89e-10	3.86e-08	g3bp2a
ENSDARG00000010425	90.278	-1.01249	0.162873	-6.21642	5.09e-10	4e-08	scara5
ENSDARG00000088484	25.4568	-1.39899	0.225061	-6.21605	5.1e-10	4e-08	kcnj1a.6
ENSDARG00000024829	3529.76	-0.646636	0.104065	-6.21379	5.17e-10	4.04e-08	tnn
ENSDARG00000007863	1335.86	0.348703	0.0561409	6.21121	5.26e-10	4.08e-08	tra2a
ENSDARG00000036295	1234.53	0.360542	0.0580447	6.21146	5.25e-10	4.08e-08	golga7ba
ENSDARG00000056347	789.024	0.467836	0.0754141	6.20357	5.52e-10	4.27e-08	rab3aa
ENSDARG00000052652	169.338	-0.646361	0.104261	-6.19944	5.67e-10	4.37e-08	fermt1
ENSDARG00000098733	116.469	-1.21483	0.196256	-6.19005	6.01e-10	4.62e-08	pxdn
ENSDARG00000006314	1523.57	-0.565611	0.0914022	-6.18815	6.09e-10	4.65e-08	itgav
ENSDARG00000033539	964.282	-0.417905	0.0675341	-6.18805	6.09e-10	4.65e-08	paics
ENSDARG00000059279	3087.61	0.40467	0.065414	6.18628	6.16e-10	4.69e-08	tfap2a
ENSDARG00000060830	250.563	-0.651326	0.105425	-6.17809	6.49e-10	4.92e-08	fam83hb
ENSDARG00000054683	687.253	0.483825	0.0783907	6.17197	6.74e-10	5.09e-08	prdm8b
ENSDARG00000100693	190.71	-0.487485	0.0789869	-6.17172	6.76e-10	5.09e-08	ddr2a
ENSDARG00000104818	46.4229	-1.15249	0.186957	-6.16447	7.07e-10	5.31e-08	No_symbol
ENSDARG00000011422	921.832	-0.504249	0.0818137	-6.16339	7.12e-10	5.33e-08	ryr1a
ENSDARG00000095912	306.412	0.522231	0.0848234	6.15669	7.43e-10	5.54e-08	si:dkey-229b18.3
ENSDARG00000045946	274.841	-0.763313	0.124047	-6.15342	7.58e-10	5.64e-08	sec24d
ENSDARG00000021833	1021.84	-0.493259	0.080172	-6.1525	7.63e-10	5.65e-08	ahr2
ENSDARG00000061165	157.527	-0.924562	0.150285	-6.15206	7.65e-10	5.65e-08	slc6a4a
ENSDARG00000000837	182.254	-0.536217	0.087176	-6.15097	7.7e-10	5.67e-08	snx9a
ENSDARG00000009830	11422.8	-0.28667	0.0466198	-6.1491	7.79e-10	5.72e-08	hdlbpa
ENSDARG00000002968	66.73	-2.57307	0.418557	-6.14749	7.87e-10	5.76e-08	a1cf
ENSDARG00000041435	7544.62	0.347606	0.0566469	6.13636	8.44e-10	6.16e-08	uba52
ENSDARG00000036489	1464.53	0.236916	0.0386125	6.13572	8.48e-10	6.17e-08	maf1b
ENSDARG00000038643	176.964	-0.784921	0.128042	-6.13018	8.78e-10	6.37e-08	alas2
ENSDARG00000000563	24459.1	-0.523656	0.0854843	-6.12576	9.03e-10	6.52e-08	ttn.1
ENSDARG00000058008	550.141	0.513703	0.0838857	6.12385	9.13e-10	6.56e-08	six3a
ENSDARG00000077084	325.794	-0.600881	0.0981172	-6.12411	9.12e-10	6.56e-08	col28a1a
ENSDARG00000022810	516.61	0.333224	0.0544504	6.11977	9.37e-10	6.71e-08	fzr1b
ENSDARG00000012593	5702.05	-0.627168	0.102504	-6.11845	9.45e-10	6.75e-08	col5a1
ENSDARG00000020574	98973.4	-0.66353	0.108476	-6.11685	9.54e-10	6.79e-08	atp2a1
ENSDARG00000003570	3475.59	-0.28239	0.0462296	-6.10841	1.01e-09	7.14e-08	hsp90b1
ENSDARG00000101256	294.115	-0.857704	0.14043	-6.1077	1.01e-09	7.15e-08	No_symbol
ENSDARG00000006038	364.861	0.345662	0.0566181	6.10515	1.03e-09	7.24e-08	aebp2
ENSDARG00000102430	358.656	0.462466	0.0757667	6.10381	1.04e-09	7.28e-08	opn6a
ENSDARG00000042684	184.577	-1.47458	0.24172	-6.10038	1.06e-09	7.42e-08	serpinc1
ENSDARG00000008407	2551.48	0.331548	0.054361	6.09901	1.07e-09	7.46e-08	tspan7b
ENSDARG00000009922	797.815	0.494285	0.0810932	6.09527	1.09e-09	7.54e-08	dmbx1a
ENSDARG00000034270	3083.56	-0.332839	0.0545951	-6.09649	1.08e-09	7.54e-08	ogdha
ENSDARG00000103696	416.506	0.310658	0.0509657	6.09542	1.09e-09	7.54e-08	LOC100538136
ENSDARG00000115707	6434.29	0.288064	0.0472542	6.09606	1.09e-09	7.54e-08	rpl32
ENSDARG00000036028	1419.35	-0.935696	0.153572	-6.09288	1.11e-09	7.63e-08	arrdc3b
ENSDARG00000028213	21886.2	-0.545142	0.0895195	-6.08964	1.13e-09	7.77e-08	ttn.2
ENSDARG00000008310	1841.05	0.340723	0.0559739	6.08718	1.15e-09	7.86e-08	ip6k2a
ENSDARG00000104576	30.5692	-1.86127	0.305873	-6.08512	1.16e-09	7.94e-08	si:ch211-152c8.5
ENSDARG00000036239	2056.02	-0.578311	0.0950591	-6.0837	1.17e-09	7.99e-08	gatm
ENSDARG00000032188	134.809	-0.90414	0.148743	-6.07853	1.21e-09	8.23e-08	lrrc8aa
ENSDARG00000079756	114.858	-0.817311	0.13455	-6.0744	1.24e-09	8.42e-08	peak1
ENSDARG00000100133	1089.77	-0.440896	0.0726355	-6.06999	1.28e-09	8.63e-08	cnmd
ENSDARG00000101080	989.154	0.286748	0.0472458	6.06928	1.28e-09	8.64e-08	pwwp2b
ENSDARG00000091906	82.756	0.935868	0.154306	6.06501	1.32e-09	8.85e-08	rbp7a
ENSDARG00000090635	14.82	-2.00869	0.331505	-6.05929	1.37e-09	9.14e-08	kcnj1a.4
ENSDARG00000062974	49.6846	-1.17187	0.193887	-6.0441	1.5e-09	1e-07	itga2.2
ENSDARG00000014003	173.797	-0.527542	0.0872967	-6.04309	1.51e-09	1e-07	stard8
ENSDARG00000071697	354.635	-0.638239	0.105635	-6.04194	1.52e-09	1.01e-07	zgc:66433
ENSDARG00000010059	71.0456	-1.03511	0.171356	-6.04067	1.53e-09	1.01e-07	itpkb
ENSDARG00000009014	2356.56	-0.708364	0.117378	-6.03489	1.59e-09	1.05e-07	col11a1b
ENSDARG00000071374	698.327	0.426548	0.0706879	6.03424	1.6e-09	1.05e-07	lrrtm2
ENSDARG00000099979	33.0589	-1.4624	0.2424	-6.03302	1.61e-09	1.05e-07	tgfbr3
ENSDARG00000035871	4802.24	0.36423	0.0603859	6.03171	1.62e-09	1.06e-07	rpl30
ENSDARG00000006758	576.273	0.383318	0.0635868	6.02826	1.66e-09	1.08e-07	fam234b
ENSDARG00000079727	150.399	-1.38458	0.229726	-6.0271	1.67e-09	1.08e-07	selenop2
ENSDARG00000104103	642.286	0.279946	0.0464473	6.02717	1.67e-09	1.08e-07	rps6kc1
ENSDARG00000101043	2240.52	-0.593058	0.0984275	-6.02533	1.69e-09	1.09e-07	ppl
ENSDARG00000044010	60.165	-1.56926	0.260484	-6.02439	1.7e-09	1.09e-07	loxl2a
ENSDARG00000023151	308.607	-1.17155	0.194724	-6.01647	1.78e-09	1.15e-07	ucp1
ENSDARG00000070677	304.661	0.533874	0.0887654	6.01444	1.81e-09	1.16e-07	fezf2
ENSDARG00000069030	230.201	0.498156	0.0828422	6.01331	1.82e-09	1.16e-07	skor1a
ENSDARG00000009401	728.652	-0.651323	0.108349	-6.01133	1.84e-09	1.17e-07	vcanb
ENSDARG00000056228	177.105	-0.517118	0.086019	-6.01168	1.84e-09	1.17e-07	pld1a
ENSDARG00000035652	169.778	-1.11691	0.185847	-6.00983	1.86e-09	1.18e-07	sat1a.1
ENSDARG00000030367	447.1	0.338434	0.0563246	6.00864	1.87e-09	1.18e-07	metrn
ENSDARG00000045420	266.971	0.485888	0.0808711	6.00818	1.88e-09	1.18e-07	epdr1
ENSDARG00000006220	366.014	-1.35876	0.226216	-6.00646	1.9e-09	1.19e-07	ugt1ab
ENSDARG00000006220	366.014	-1.35876	0.226216	-6.00646	1.9e-09	1.19e-07	ugt1a1
ENSDARG00000006220	366.014	-1.35876	0.226216	-6.00646	1.9e-09	1.19e-07	ugt1a2
ENSDARG00000006220	366.014	-1.35876	0.226216	-6.00646	1.9e-09	1.19e-07	ugt1a7
ENSDARG00000006220	366.014	-1.35876	0.226216	-6.00646	1.9e-09	1.19e-07	ugt1a6
ENSDARG00000006220	366.014	-1.35876	0.226216	-6.00646	1.9e-09	1.19e-07	ugt1a5
ENSDARG00000006220	366.014	-1.35876	0.226216	-6.00646	1.9e-09	1.19e-07	ugt1a4
ENSDARG00000031782	637.663	-0.717378	0.119449	-6.0057	1.91e-09	1.19e-07	crybg1a
ENSDARG00000008697	668.934	-0.462759	0.0770614	-6.00507	1.91e-09	1.2e-07	epas1a
ENSDARG00000076735	238.21	-0.538513	0.0896991	-6.00355	1.93e-09	1.2e-07	cspg4ba
ENSDARG00000071658	4028.26	0.352131	0.0586758	6.00129	1.96e-09	1.22e-07	ywhag2
ENSDARG00000052575	230.317	0.632484	0.105481	5.9962	2.02e-09	1.25e-07	arl13a
ENSDARG00000027394	1010.19	0.375674	0.0626751	5.994	2.05e-09	1.27e-07	tmem276b
ENSDARG00000061140	484.572	-0.5802	0.0968334	-5.99174	2.08e-09	1.28e-07	colec12
ENSDARG00000022280	1315.26	0.269284	0.0449694	5.98816	2.12e-09	1.31e-07	brd2a
ENSDARG00000078227	70.8249	-1.83629	0.306691	-5.98741	2.13e-09	1.31e-07	cspg4
ENSDARG00000061201	369.106	-0.573127	0.0957448	-5.98598	2.15e-09	1.32e-07	acsf2
ENSDARG00000051783	31558.1	0.264565	0.0442028	5.98525	2.16e-09	1.32e-07	rplp0
ENSDARG00000020242	132.452	-0.987864	0.165098	-5.98349	2.18e-09	1.33e-07	fermt2
ENSDARG00000077811	2488.14	0.364409	0.0609561	5.97822	2.26e-09	1.37e-07	sox11a
ENSDARG00000026376	161.874	-0.686376	0.11484	-5.97681	2.28e-09	1.38e-07	aco1
ENSDARG00000024160	91.2592	-1.39055	0.232716	-5.97531	2.3e-09	1.39e-07	hao1
ENSDARG00000019601	560.066	-1.46027	0.244549	-5.97127	2.35e-09	1.42e-07	col12a1b
ENSDARG00000078619	1342.47	-0.60652	0.101671	-5.9655	2.44e-09	1.47e-07	pnp5a
ENSDARG00000023713	514.333	-0.378511	0.0634859	-5.96213	2.49e-09	1.49e-07	aqp1a.1
ENSDARG00000078179	329.286	-0.390768	0.0655494	-5.96142	2.5e-09	1.49e-07	fndc3ba
ENSDARG00000001818	105.121	-1.4525	0.243932	-5.95454	2.61e-09	1.55e-07	c3b.2
ENSDARG00000017500	509.223	-0.422573	0.0709618	-5.95494	2.6e-09	1.55e-07	rock2a
ENSDARG00000020235	627.463	-0.44709	0.0751796	-5.94696	2.73e-09	1.61e-07	septin9a
ENSDARG00000053973	1036.18	-1.31219	0.220634	-5.94735	2.73e-09	1.61e-07	fetub
ENSDARG00000075707	664.903	-0.927802	0.156018	-5.94676	2.73e-09	1.61e-07	nid2a
ENSDARG00000079009	338.747	-0.806146	0.135548	-5.94732	2.73e-09	1.61e-07	abca1b
ENSDARG00000035771	512.677	0.338382	0.0569063	5.9463	2.74e-09	1.61e-07	mepceb
ENSDARG00000105669	526.903	0.61432	0.103413	5.94048	2.84e-09	1.66e-07	nfx1
ENSDARG00000111313	96.2136	-1.08467	0.182749	-5.93529	2.93e-09	1.71e-07	mmp14b
ENSDARG00000069375	33.2677	-1.96274	0.330742	-5.93436	2.95e-09	1.71e-07	zgc:162608
ENSDARG00000100304	55.7176	-0.900351	0.151709	-5.93472	2.94e-09	1.71e-07	chdh
ENSDARG00000037921	1905.04	0.478471	0.0806414	5.93332	2.97e-09	1.72e-07	gng13b
ENSDARG00000101831	353.248	0.448358	0.0755862	5.93174	3e-09	1.73e-07	irx1a
ENSDARG00000089877	896.685	0.407915	0.0687892	5.92993	3.03e-09	1.75e-07	si:dkeyp-75h12.5
ENSDARG00000023181	316.462	0.475121	0.0801346	5.92904	3.05e-09	1.75e-07	pcp4l1
ENSDARG00000020007	15262.7	-0.446276	0.0752861	-5.92774	3.07e-09	1.75e-07	col1a2
ENSDARG00000056831	846.736	0.421583	0.0711192	5.92784	3.07e-09	1.75e-07	gng2
ENSDARG00000100106	24.2872	1.56677	0.264278	5.92848	3.06e-09	1.75e-07	No_symbol
ENSDARG00000006691	9196.12	0.239418	0.0404024	5.92584	3.11e-09	1.77e-07	rpl12
ENSDARG00000099972	1036.71	0.320625	0.0541218	5.92415	3.14e-09	1.78e-07	nup153
ENSDARG00000073997	685.951	0.256303	0.0432698	5.92337	3.15e-09	1.79e-07	srpk1a
ENSDARG00000076673	614.282	-0.864986	0.146177	-5.91737	3.27e-09	1.85e-07	wu:fi04e12
ENSDARG00000004904	33.7846	-1.95128	0.330125	-5.91071	3.41e-09	1.92e-07	gys2
ENSDARG00000042221	232.973	-0.734308	0.124339	-5.90569	3.51e-09	1.98e-07	mthfd1l
ENSDARG00000014248	53.586	-1.17072	0.198403	-5.90072	3.62e-09	2.03e-07	pdlim3b
ENSDARG00000104441	48.3532	-0.881782	0.149452	-5.90011	3.63e-09	2.03e-07	hspb7
ENSDARG00000010472	1074.07	-0.483295	0.0819389	-5.89824	3.67e-09	2.05e-07	atp1a2a
ENSDARG00000060885	267.121	0.441262	0.074862	5.89435	3.76e-09	2.09e-07	znf592
ENSDARG00000068849	148.357	-1.02357	0.173652	-5.89437	3.76e-09	2.09e-07	fam83ha
ENSDARG00000091756	775.503	0.384082	0.065164	5.89408	3.77e-09	2.09e-07	insm1a
ENSDARG00000009336	1136.3	0.330718	0.0561531	5.88958	3.87e-09	2.14e-07	aif1l
ENSDARG00000014867	15317.5	0.239107	0.0405995	5.88941	3.88e-09	2.14e-07	rpl8
ENSDARG00000041071	198.363	0.492827	0.0837048	5.88768	3.92e-09	2.15e-07	jagn1a
ENSDARG00000053068	98.2523	-1.77338	0.301178	-5.88816	3.91e-09	2.15e-07	cyp8b1.1
ENSDARG00000102061	735.466	0.433317	0.0735938	5.88796	3.91e-09	2.15e-07	b3galt2
ENSDARG00000025320	19.163	-1.39528	0.237076	-5.8854	3.97e-09	2.17e-07	No_symbol
ENSDARG00000114825	47.5354	-1.69653	0.288311	-5.88438	4e-09	2.18e-07	scarf2
ENSDARG00000027734	3868.37	0.362078	0.0615604	5.88167	4.06e-09	2.21e-07	srsf5b
ENSDARG00000052907	919.291	0.351227	0.0597235	5.88089	4.08e-09	2.22e-07	bcl7a
ENSDARG00000011863	356.2	-0.617337	0.105122	-5.8726	4.29e-09	2.32e-07	ptk7a
ENSDARG00000031049	496.624	0.439477	0.0748734	5.86959	4.37e-09	2.36e-07	igsf21a
ENSDARG00000008732	654.373	-0.431092	0.0734753	-5.86717	4.43e-09	2.39e-07	zgc:66479
ENSDARG00000055388	74.8252	-1.58872	0.271052	-5.86131	4.59e-09	2.47e-07	vtna
ENSDARG00000045132	3389.47	0.238651	0.0407335	5.85884	4.66e-09	2.5e-07	vdac1
ENSDARG00000098375	371.762	-0.475625	0.0812084	-5.85684	4.72e-09	2.53e-07	polr1a
ENSDARG00000012422	3816.84	-0.724683	0.123788	-5.85423	4.79e-09	2.55e-07	col11a2
ENSDARG00000014804	320.491	-0.734148	0.125398	-5.85454	4.78e-09	2.55e-07	cacna2d1a
ENSDARG00000040621	23.7247	-1.17556	0.200839	-5.85325	4.82e-09	2.56e-07	lrrc32
ENSDARG00000057128	494.173	-0.308488	0.0527007	-5.85359	4.81e-09	2.56e-07	hadhaa
ENSDARG00000044339	273.524	0.382223	0.0653455	5.84926	4.94e-09	2.61e-07	rp2
ENSDARG00000045066	336.994	-0.542652	0.0927789	-5.84887	4.95e-09	2.61e-07	entpd1
ENSDARG00000078657	166.941	0.599325	0.102475	5.84852	4.96e-09	2.61e-07	fndc10
ENSDARG00000025495	866.557	0.465662	0.0797101	5.84194	5.16e-09	2.71e-07	nhlh2
ENSDARG00000112650	222.852	-0.588693	0.100908	-5.83396	5.41e-09	2.84e-07	idh1
ENSDARG00000069415	3630.37	-0.568581	0.0975307	-5.82976	5.55e-09	2.9e-07	col17a1a
ENSDARG00000041811	8695.57	0.418212	0.0717488	5.82883	5.58e-09	2.91e-07	rps25
ENSDARG00000098398	43.7948	1.72164	0.295412	5.82792	5.61e-09	2.92e-07	parp14rs3
ENSDARG00000099635	2228.44	0.260941	0.0447794	5.82725	5.63e-09	2.93e-07	akap8l
ENSDARG00000021143	2455.06	0.324695	0.0557389	5.82528	5.7e-09	2.96e-07	rtn1b
ENSDARG00000078701	333.022	0.536506	0.0921292	5.8234	5.77e-09	2.98e-07	prdm13
ENSDARG00000043130	1052.13	-0.596373	0.102491	-5.81881	5.93e-09	3.06e-07	notch2
ENSDARG00000053559	620.384	0.478808	0.0823003	5.81781	5.96e-09	3.07e-07	tspan3b
ENSDARG00000052859	193.079	-0.56744	0.0975615	-5.81623	6.02e-09	3.09e-07	chp1
ENSDARG00000005560	5201.89	0.252112	0.0434044	5.80846	6.3e-09	3.23e-07	ywhah
ENSDARG00000018688	207.591	-0.50477	0.0869318	-5.80651	6.38e-09	3.26e-07	elk3
ENSDARG00000076292	97.23	-0.906235	0.156071	-5.80656	6.38e-09	3.26e-07	tns2a
ENSDARG00000074321	45.2098	-1.08531	0.186977	-5.80454	6.45e-09	3.29e-07	tead3a
ENSDARG00000116951	206.88	-1.46565	0.252533	-5.80378	6.48e-09	3.3e-07	cfhl4
ENSDARG00000103556	25.0518	1.78584	0.307755	5.8028	6.52e-09	3.3e-07	No_symbol
ENSDARG00000104945	2220.48	0.378133	0.065166	5.80261	6.53e-09	3.3e-07	sncb
ENSDARG00000060893	137.312	-1.21004	0.208554	-5.80205	6.55e-09	3.31e-07	col8a2
ENSDARG00000041232	4443.27	0.389613	0.0671571	5.80151	6.57e-09	3.31e-07	rps29
ENSDARG00000075017	181.452	-0.474765	0.0818414	-5.80103	6.59e-09	3.31e-07	myzap
ENSDARG00000101406	4414.54	0.371219	0.064043	5.79641	6.78e-09	3.4e-07	rplp2
ENSDARG00000021113	10001.1	0.304755	0.0525918	5.79473	6.84e-09	3.43e-07	ptmaa
ENSDARG00000039943	406.197	-0.37139	0.0641368	-5.79059	7.01e-09	3.5e-07	tent5ba
ENSDARG00000037350	13934.6	0.306325	0.0529196	5.7885	7.1e-09	3.54e-07	rpl9
ENSDARG00000044685	46.1789	-1.15891	0.200268	-5.78682	7.17e-09	3.57e-07	nr0b2a
ENSDARG00000104484	249.54	-0.855508	0.147855	-5.78611	7.2e-09	3.58e-07	itgb1b
ENSDARG00000040358	481.735	0.599458	0.103634	5.7844	7.28e-09	3.6e-07	spred3
ENSDARG00000078214	404.586	-0.403331	0.0697242	-5.78466	7.27e-09	3.6e-07	mybbp1a
ENSDARG00000021443	630.572	-0.360002	0.062247	-5.78343	7.32e-09	3.61e-07	zfp36l1b
ENSDARG00000042905	10700.3	0.240562	0.0415979	5.78304	7.34e-09	3.61e-07	rpl10a
ENSDARG00000016260	1464.66	-0.282783	0.0489131	-5.78133	7.41e-09	3.64e-07	fxr2
ENSDARG00000046157	5232.35	0.301386	0.0521371	5.78065	7.44e-09	3.65e-07	zgc:114188
ENSDARG00000104023	162.452	-0.991875	0.171654	-5.77835	7.54e-09	3.69e-07	mag
ENSDARG00000012745	111.456	-0.838148	0.145065	-5.77773	7.57e-09	3.69e-07	poc1bl
ENSDARG00000024492	4349.06	-0.556956	0.0963991	-5.7776	7.58e-09	3.69e-07	col9a2
ENSDARG00000015164	923.092	-0.431267	0.0746833	-5.77461	7.71e-09	3.74e-07	mknk2b
ENSDARG00000063518	51.079	-1.48247	0.256711	-5.77484	7.7e-09	3.74e-07	zgc:153913
ENSDARG00000068436	7372.32	0.236007	0.0408874	5.77213	7.83e-09	3.79e-07	si:ch1073-429i10.3
ENSDARG00000035682	266.789	-0.592497	0.102657	-5.7716	7.85e-09	3.79e-07	ltbp3
ENSDARG00000005651	722.183	0.336417	0.0583134	5.76911	7.97e-09	3.81e-07	hrasb
ENSDARG00000045705	34.0904	1.31869	0.228544	5.76998	7.93e-09	3.81e-07	meig1
ENSDARG00000053803	350.915	-1.53164	0.265489	-5.76911	7.97e-09	3.81e-07	klhl43
ENSDARG00000062082	213.434	-0.833992	0.144565	-5.76899	7.97e-09	3.81e-07	hipk3b
ENSDARG00000088332	328.232	-0.5586	0.0968179	-5.76959	7.95e-09	3.81e-07	alx4a
ENSDARG00000011247	423.741	0.375159	0.0650615	5.76622	8.11e-09	3.87e-07	rnpc3
ENSDARG00000027200	636.108	0.393355	0.0682436	5.76398	8.22e-09	3.91e-07	gabarapl2
ENSDARG00000051861	840.863	-0.448968	0.0779325	-5.76099	8.36e-09	3.97e-07	pkp3a
ENSDARG00000039133	349.108	-0.622288	0.108054	-5.75903	8.46e-09	4.01e-07	lamb4
ENSDARG00000052690	1903.08	-0.616919	0.107126	-5.75881	8.47e-09	4.01e-07	arrdc3a
ENSDARG00000061249	5038.93	-0.358868	0.0623225	-5.75824	8.5e-09	4.01e-07	myom1a
ENSDARG00000057936	480.425	0.381441	0.0662506	5.75755	8.53e-09	4.02e-07	lhx5
ENSDARG00000104039	311.559	-0.591952	0.102874	-5.75416	8.71e-09	4.09e-07	errfi1a
ENSDARG00000027063	417.178	-0.387949	0.0674414	-5.75239	8.8e-09	4.12e-07	arpc1b
ENSDARG00000074319	1049.93	0.54846	0.0953448	5.75238	8.8e-09	4.12e-07	sall1a
ENSDARG00000088277	43.7703	-1.0487	0.182396	-5.74958	8.95e-09	4.18e-07	susd5
ENSDARG00000079781	477.395	0.522545	0.0910286	5.74045	9.44e-09	4.4e-07	slitrk4
ENSDARG00000015176	126.942	-0.578274	0.100744	-5.74006	9.46e-09	4.4e-07	ror1
ENSDARG00000044417	127.109	-0.647323	0.11284	-5.73666	9.66e-09	4.49e-07	disp1
ENSDARG00000013351	31189	0.261775	0.0456691	5.73201	9.92e-09	4.59e-07	cirbpb
ENSDARG00000069660	318.348	-0.342981	0.0598361	-5.73201	9.92e-09	4.59e-07	chrnb1
ENSDARG00000027236	2507.98	0.501916	0.0875884	5.73039	1e-08	4.63e-07	rs1a
ENSDARG00000003446	138.488	-0.652631	0.113939	-5.72789	1.02e-08	4.69e-07	ippk
ENSDARG00000038709	27.0398	-1.67827	0.293047	-5.72696	1.02e-08	4.7e-07	myadmb
ENSDARG00000052695	1962.37	0.364384	0.0637187	5.71864	1.07e-08	4.93e-07	nr2f1a
ENSDARG00000036629	10119.4	0.235289	0.0411897	5.71232	1.11e-08	5.1e-07	rps14
ENSDARG00000003684	176.696	-0.849242	0.148697	-5.71122	1.12e-08	5.13e-07	obsl1a
ENSDARG00000087013	92.3316	-1.03484	0.181226	-5.71022	1.13e-08	5.15e-07	cubn
ENSDARG00000032435	56.3153	-1.2513	0.219159	-5.70957	1.13e-08	5.15e-07	itga9
ENSDARG00000061672	65.1336	-0.805119	0.141021	-5.70921	1.14e-08	5.15e-07	No_symbol
ENSDARG00000076701	215.247	0.466393	0.0816904	5.70928	1.13e-08	5.15e-07	b4galnt4b
ENSDARG00000006399	2586.37	0.240188	0.0420767	5.70835	1.14e-08	5.15e-07	ywhae1
ENSDARG00000052556	251.287	-0.629413	0.110258	-5.70853	1.14e-08	5.15e-07	fgfrl1b
ENSDARG00000102976	272.238	0.440269	0.0771343	5.70783	1.14e-08	5.16e-07	uncx
ENSDARG00000005139	404.723	-0.80631	0.141285	-5.70698	1.15e-08	5.18e-07	hhatlb
ENSDARG00000025903	89.6278	0.660346	0.115722	5.70632	1.15e-08	5.19e-07	lgals9l1
ENSDARG00000013687	70.6677	-1.17994	0.207007	-5.69998	1.2e-08	5.37e-07	cilp2
ENSDARG00000056160	1799.32	-0.318034	0.0558026	-5.69926	1.2e-08	5.38e-07	hspd1
ENSDARG00000030479	4032.13	0.320932	0.0563408	5.69626	1.22e-08	5.45e-07	hmgb1b
ENSDARG00000052124	256.559	0.412558	0.072424	5.69642	1.22e-08	5.45e-07	accs
ENSDARG00000060102	570.05	-0.450161	0.0790269	-5.69629	1.22e-08	5.45e-07	kank1a
ENSDARG00000040443	175.059	0.435002	0.0764262	5.69179	1.26e-08	5.57e-07	polr2i
ENSDARG00000090895	1070.14	0.343392	0.0603285	5.69203	1.26e-08	5.57e-07	kansl1a
ENSDARG00000077139	1325.52	-0.502061	0.0882132	-5.69145	1.26e-08	5.57e-07	No_symbol
ENSDARG00000056743	1463.99	-0.340351	0.0598177	-5.6898	1.27e-08	5.61e-07	cavin4b
ENSDARG00000045150	566.782	0.383574	0.067419	5.68941	1.27e-08	5.62e-07	csnk1e
ENSDARG00000053058	9328.14	0.234864	0.0413234	5.68357	1.32e-08	5.8e-07	rps11
ENSDARG00000068820	1241.8	0.339513	0.0597567	5.68158	1.33e-08	5.86e-07	h2az2a
ENSDARG00000042126	92.1509	-1.08686	0.191318	-5.68092	1.34e-08	5.87e-07	elmo3
ENSDARG00000011564	3410.41	0.288332	0.0507936	5.67655	1.37e-08	6e-07	sfpq
ENSDARG00000039882	429.947	0.370049	0.0651893	5.67653	1.37e-08	6e-07	ap3s2
ENSDARG00000090747	275.697	-0.466743	0.0822468	-5.6749	1.39e-08	6.05e-07	si:ch73-269m14.2
ENSDARG00000056885	52.2009	-1.51037	0.266501	-5.66738	1.45e-08	6.3e-07	per1a
ENSDARG00000039459	130.191	-0.947621	0.167269	-5.66524	1.47e-08	6.37e-07	qsox1
ENSDARG00000056138	4934.42	0.203231	0.0358753	5.66493	1.47e-08	6.37e-07	sf3b1
ENSDARG00000099786	3045.21	-0.321251	0.0567139	-5.66441	1.48e-08	6.38e-07	actn4
ENSDARG00000098526	448.937	0.416889	0.0736067	5.66374	1.48e-08	6.39e-07	gpr75
ENSDARG00000023058	3409.13	0.261342	0.0461604	5.6616	1.5e-08	6.46e-07	foxo3a
ENSDARG00000008305	148.344	-0.774289	0.136781	-5.66078	1.51e-08	6.47e-07	hand2
ENSDARG00000104210	170.535	-0.640339	0.113113	-5.66106	1.5e-08	6.47e-07	si:ch73-173h19.3
ENSDARG00000019335	402.684	0.382197	0.0675788	5.65557	1.55e-08	6.64e-07	hes6
ENSDARG00000030694	2133.82	0.346549	0.0612708	5.65602	1.55e-08	6.64e-07	atp6v1e1b
ENSDARG00000070475	4150.66	0.245381	0.0433886	5.65541	1.55e-08	6.64e-07	khdrbs1b
ENSDARG00000020759	455.353	-0.526701	0.0931764	-5.65273	1.58e-08	6.73e-07	elf1
ENSDARG00000004132	982.781	0.256729	0.0454259	5.65159	1.59e-08	6.76e-07	usp19
ENSDARG00000016664	627.596	0.3952	0.0699476	5.64995	1.6e-08	6.81e-07	rnf20
ENSDARG00000054127	18.0577	-1.45726	0.257956	-5.64926	1.61e-08	6.83e-07	slc26a6l
ENSDARG00000015757	1045.53	0.24399	0.0432005	5.64784	1.62e-08	6.87e-07	tmem50a
ENSDARG00000006712	511.915	0.347189	0.0615202	5.64349	1.67e-08	7.03e-07	wipf2b
ENSDARG00000109262	20.7434	-1.92282	0.340733	-5.64318	1.67e-08	7.03e-07	No_symbol
ENSDARG00000063563	405.293	-0.499649	0.0885855	-5.64031	1.7e-08	7.14e-07	creb3l2
ENSDARG00000001463	1168.7	0.369219	0.0654821	5.63848	1.72e-08	7.19e-07	tdh2
ENSDARG00000004196	737.122	-0.284811	0.0505118	-5.6385	1.72e-08	7.19e-07	tnfsf10l
ENSDARG00000087636	5672.85	0.326844	0.0579721	5.63796	1.72e-08	7.2e-07	hmgn6
ENSDARG00000099175	4341.03	0.420827	0.0746761	5.63537	1.75e-08	7.28e-07	hmgb1a
ENSDARG00000115733	149.105	-1.4988	0.265957	-5.63548	1.75e-08	7.28e-07	atp1a2a
ENSDARG00000003705	1953.15	0.221993	0.0394087	5.63311	1.77e-08	7.36e-07	prnprs3
ENSDARG00000038639	152.891	-0.691538	0.122772	-5.63269	1.77e-08	7.37e-07	elovl6l
ENSDARG00000007383	178.721	-0.458193	0.0813752	-5.63062	1.8e-08	7.44e-07	kcnk6
ENSDARG00000061383	132.894	-1.39011	0.246894	-5.63041	1.8e-08	7.44e-07	serpinf2b
ENSDARG00000041599	836.487	0.348805	0.0619549	5.62999	1.8e-08	7.44e-07	kiaa0513
ENSDARG00000091598	47.7158	-1.04668	0.185962	-5.62847	1.82e-08	7.5e-07	LOC100536673
ENSDARG00000104141	2222.5	0.788869	0.140185	5.62734	1.83e-08	7.53e-07	No_symbol
ENSDARG00000010160	6360.86	0.334711	0.0595118	5.62429	1.86e-08	7.65e-07	rps15a
ENSDARG00000036041	241.389	-1.45179	0.258322	-5.62007	1.91e-08	7.83e-07	f2
ENSDARG00000034043	589.976	0.341414	0.0607581	5.61924	1.92e-08	7.85e-07	irx5a
ENSDARG00000012504	855.221	0.563005	0.100221	5.61761	1.94e-08	7.91e-07	rlbp1a
ENSDARG00000019838	293.621	-0.606532	0.108054	-5.61322	1.99e-08	8.1e-07	ugdh
ENSDARG00000087954	291.321	-0.496066	0.0884188	-5.61042	2.02e-08	8.19e-07	rac1b
ENSDARG00000090850	499.934	-1.9585	0.349079	-5.61049	2.02e-08	8.19e-07	serpina1l
ENSDARG00000102923	359.804	0.330923	0.0589774	5.61102	2.01e-08	8.19e-07	No_symbol
ENSDARG00000054319	124.185	-1.26768	0.226163	-5.60519	2.08e-08	8.43e-07	oxct1b
ENSDARG00000095007	505.553	0.370107	0.0660525	5.60323	2.1e-08	8.51e-07	LOC108179061
ENSDARG00000078216	553.376	-0.360598	0.0644453	-5.59542	2.2e-08	8.89e-07	eps15
ENSDARG00000078864	138.097	-0.950499	0.169889	-5.59481	2.21e-08	8.9e-07	lats2
ENSDARG00000019897	548.359	0.4004	0.0715951	5.59256	2.24e-08	9e-07	gpat4
ENSDARG00000063916	2647.39	-0.436882	0.0781278	-5.59189	2.25e-08	9.02e-07	ND4L
ENSDARG00000045014	6003.17	0.279874	0.0500746	5.58913	2.28e-08	9.15e-07	tuba2
ENSDARG00000007818	1667.81	0.264023	0.0472498	5.58781	2.3e-08	9.2e-07	palm1b
ENSDARG00000063292	1453.8	-0.331544	0.0593562	-5.58567	2.33e-08	9.3e-07	ssuh2rs1
ENSDARG00000071684	614.275	0.605582	0.108556	5.57852	2.43e-08	9.67e-07	rx1
ENSDARG00000069737	1136.37	0.49852	0.0893756	5.5778	2.44e-08	9.7e-07	pou4f2
ENSDARG00000058946	175.624	-0.489209	0.0877134	-5.57736	2.44e-08	9.71e-07	LOC556989
ENSDARG00000001859	79.4672	0.612249	0.109812	5.57543	2.47e-08	9.79e-07	dbx1b
ENSDARG00000036575	273	0.414759	0.0743918	5.57533	2.47e-08	9.79e-07	si:ch73-71d17.2
ENSDARG00000004386	920.384	0.285787	0.0512782	5.57326	2.5e-08	9.89e-07	elapor2b
ENSDARG00000017107	191.155	0.449389	0.0806448	5.57245	2.51e-08	9.92e-07	nr2e1
ENSDARG00000104540	161.168	-1.05564	0.189525	-5.56991	2.55e-08	1e-06	cyp2aa8
ENSDARG00000020504	4534.99	0.301276	0.0540933	5.56956	2.55e-08	1e-06	h3f3a
ENSDARG00000018621	62.1256	-1.49912	0.269307	-5.56657	2.6e-08	1.02e-06	slc6a19a.1
ENSDARG00000069469	416.456	0.355664	0.063894	5.56646	2.6e-08	1.02e-06	khdrbs2
ENSDARG00000002168	626.768	0.272692	0.0489966	5.56554	2.61e-08	1.02e-06	tra2b
ENSDARG00000055493	65.2685	-0.954283	0.171464	-5.5655	2.61e-08	1.02e-06	hic1
ENSDARG00000078911	530.149	0.314677	0.0565374	5.56583	2.61e-08	1.02e-06	zgc:163098
ENSDARG00000071492	242.386	0.454225	0.0816235	5.56488	2.62e-08	1.02e-06	fbxo45
ENSDARG00000017532	196.532	0.607963	0.109267	5.56399	2.64e-08	1.02e-06	kif25
ENSDARG00000045359	779.656	0.274322	0.0493006	5.56428	2.63e-08	1.02e-06	elocb
ENSDARG00000056112	1003.34	0.52656	0.0946545	5.56297	2.65e-08	1.03e-06	pikfyve
ENSDARG00000061011	85.0211	-0.800319	0.143915	-5.56107	2.68e-08	1.04e-06	hlfb
ENSDARG00000024964	230.919	-0.457381	0.0823661	-5.55303	2.81e-08	1.08e-06	patj
ENSDARG00000014969	549.349	0.32904	0.0592727	5.55129	2.84e-08	1.09e-06	ankhb
ENSDARG00000101040	32.0988	1.67229	0.301433	5.54779	2.89e-08	1.11e-06	ccl20a.3
ENSDARG00000029439	341.642	-0.518449	0.0934606	-5.54724	2.9e-08	1.12e-06	atp2a2a
ENSDARG00000027930	216.17	-0.435229	0.0784704	-5.54642	2.92e-08	1.12e-06	naprt
ENSDARG00000101766	18252.8	0.313377	0.0564988	5.54661	2.91e-08	1.12e-06	ptmab
ENSDARG00000004577	203.196	0.393692	0.0710317	5.54248	2.98e-08	1.14e-06	tmem178ba
ENSDARG00000040009	935.822	-0.570701	0.102964	-5.54272	2.98e-08	1.14e-06	palld
ENSDARG00000054804	7584.3	0.333093	0.0600997	5.54233	2.98e-08	1.14e-06	anp32e
ENSDARG00000058993	552.516	-0.451558	0.0815059	-5.54018	3.02e-08	1.15e-06	rock1
ENSDARG00000030872	27.0403	-1.41072	0.254684	-5.53909	3.04e-08	1.15e-06	cetp
ENSDARG00000063407	136.347	-0.994598	0.179633	-5.53683	3.08e-08	1.17e-06	adamtsl4
ENSDARG00000019815	805.943	-0.580909	0.104953	-5.53493	3.11e-08	1.18e-06	fn1a
ENSDARG00000076994	90.2845	-1.20054	0.216923	-5.53442	3.12e-08	1.18e-06	adgra2
ENSDARG00000100446	856.968	-0.476743	0.0861653	-5.53289	3.15e-08	1.19e-06	si:ch211-286o17.1
ENSDARG00000068434	2822.33	0.31821	0.0575277	5.53142	3.18e-08	1.2e-06	h3f3b.1
ENSDARG00000036069	423.308	0.317981	0.0574906	5.531	3.18e-08	1.2e-06	ddx39b
ENSDARG00000042210	65.1924	-1.01643	0.183897	-5.52716	3.25e-08	1.22e-06	sema3ab
ENSDARG00000045003	327.074	-0.627755	0.11357	-5.52748	3.25e-08	1.22e-06	plvapb
ENSDARG00000078615	125.56	-0.550386	0.0995775	-5.52721	3.25e-08	1.22e-06	LOC101885715
ENSDARG00000079802	58.0285	0.845272	0.152936	5.52697	3.26e-08	1.22e-06	aanat2
ENSDARG00000053831	167.507	-1.21841	0.220567	-5.52401	3.31e-08	1.24e-06	vtnb
ENSDARG00000061145	403.901	0.355895	0.0644377	5.52309	3.33e-08	1.24e-06	gfod2
ENSDARG00000105744	593.753	0.497491	0.0900839	5.52254	3.34e-08	1.24e-06	ptprr
ENSDARG00000070050	110.313	-1.25627	0.227656	-5.5183	3.42e-08	1.27e-06	sfrp2
ENSDARG00000090190	232.84	-0.743091	0.134698	-5.51671	3.45e-08	1.28e-06	bcam
ENSDARG00000079500	446.848	0.310447	0.0563014	5.51402	3.51e-08	1.3e-06	kif3cb
ENSDARG00000062865	695.276	0.356689	0.0647067	5.5124	3.54e-08	1.31e-06	mrasb
ENSDARG00000098431	445.443	-0.579315	0.105104	-5.51184	3.55e-08	1.31e-06	comp
ENSDARG00000029230	54.7848	-2.08813	0.37887	-5.51148	3.56e-08	1.31e-06	pnp4b
ENSDARG00000006615	166.437	-0.769002	0.139554	-5.51042	3.58e-08	1.31e-06	hnf1ba
ENSDARG00000077608	502.317	0.41803	0.0758617	5.51042	3.58e-08	1.31e-06	gpr137bb
ENSDARG00000109929	75.9263	-1.03802	0.188366	-5.51065	3.58e-08	1.31e-06	LOC110437890
ENSDARG00000103919	16833.1	0.349006	0.0634034	5.50453	3.7e-08	1.35e-06	si:ch73-1a9.3
ENSDARG00000014244	1837.2	0.360421	0.0654828	5.50406	3.71e-08	1.36e-06	rbmx
ENSDARG00000046079	86.9319	-0.977542	0.17767	-5.50202	3.75e-08	1.37e-06	cacng6b
ENSDARG00000102364	666.828	-1.52312	0.276844	-5.50174	3.76e-08	1.37e-06	si:dkey-202l22.6
ENSDARG00000052567	2493.05	0.314479	0.0572034	5.49755	3.85e-08	1.4e-06	tmem35
ENSDARG00000096073	25.5361	-1.41705	0.257798	-5.49674	3.87e-08	1.4e-06	col19a1
ENSDARG00000036558	2633.98	-0.363714	0.0662141	-5.493	3.95e-08	1.43e-06	col18a1a
ENSDARG00000018491	1034.97	-0.369552	0.0672849	-5.49235	3.97e-08	1.43e-06	pdia4
ENSDARG00000021154	194.168	-0.673648	0.122655	-5.49222	3.97e-08	1.43e-06	zgc:92040
ENSDARG00000077694	1419.52	-0.364356	0.0664622	-5.48216	4.2e-08	1.51e-06	dtnba
ENSDARG00000117094	1277.65	0.219263	0.0399966	5.48204	4.2e-08	1.51e-06	birc2
ENSDARG00000019360	936.496	-0.507387	0.0926189	-5.47823	4.3e-08	1.55e-06	sec23b
ENSDARG00000098374	301.137	-0.880332	0.160735	-5.47691	4.33e-08	1.55e-06	No_symbol
ENSDARG00000069912	244.964	-1.00578	0.183757	-5.47344	4.41e-08	1.58e-06	hmga2
ENSDARG00000071095	579.197	-0.455118	0.0831472	-5.47364	4.41e-08	1.58e-06	abi3bpb
ENSDARG00000043279	42.5356	-1.60341	0.292987	-5.47263	4.43e-08	1.59e-06	aqp12
ENSDARG00000075222	762.984	0.434424	0.0794107	5.47059	4.49e-08	1.6e-06	amer2
ENSDARG00000043509	8249.73	0.279707	0.0511418	5.46924	4.52e-08	1.61e-06	rpl11
ENSDARG00000090873	47.7412	1.35256	0.247391	5.46729	4.57e-08	1.63e-06	ccl34a.4
ENSDARG00000009823	1176.68	0.36413	0.0666186	5.4659	4.61e-08	1.64e-06	pou3f1
ENSDARG00000055400	560.856	0.385612	0.0705969	5.46217	4.7e-08	1.67e-06	si:dkey-56f14.7
ENSDARG00000011825	235.485	0.516673	0.0946126	5.46094	4.74e-08	1.68e-06	cetn3
ENSDARG00000103298	61.6945	-0.994416	0.182143	-5.45953	4.77e-08	1.69e-06	ephx5
ENSDARG00000074229	2827.25	0.343667	0.0629611	5.4584	4.8e-08	1.7e-06	prr12a
ENSDARG00000055276	127.116	-0.671278	0.122991	-5.45795	4.82e-08	1.7e-06	rel
ENSDARG00000039034	5103.83	0.221159	0.0405364	5.45581	4.88e-08	1.72e-06	marcksl1a
ENSDARG00000099186	1091.64	-0.269132	0.0493413	-5.4545	4.91e-08	1.73e-06	slc1a5
ENSDARG00000102414	1895.54	-0.903496	0.165678	-5.45333	4.94e-08	1.74e-06	myhz1.1l
ENSDARG00000112674	52.6043	-0.794233	0.145712	-5.45069	5.02e-08	1.76e-06	No_symbol
ENSDARG00000037588	457.832	0.629083	0.115424	5.45021	5.03e-08	1.76e-06	bhlhe23
ENSDARG00000070743	95.3043	-0.655123	0.120225	-5.44916	5.06e-08	1.77e-06	tmem45a
ENSDARG00000020944	484.029	-0.871949	0.160035	-5.4485	5.08e-08	1.77e-06	ezra
ENSDARG00000040874	697.907	-0.39652	0.0727851	-5.44782	5.1e-08	1.78e-06	add3a
ENSDARG00000045811	106.044	0.671223	0.123224	5.44717	5.12e-08	1.78e-06	lrtm2b
ENSDARG00000004588	5546.46	0.342959	0.0629847	5.44512	5.18e-08	1.8e-06	sox4a
ENSDARG00000070442	1363.72	0.273165	0.050165	5.44533	5.17e-08	1.8e-06	si:ch211-113g11.6
ENSDARG00000059472	125.931	-0.873616	0.160459	-5.44447	5.2e-08	1.8e-06	arhgap31
ENSDARG00000062326	6045.08	0.255899	0.0470077	5.44376	5.22e-08	1.8e-06	hmgn7
ENSDARG00000037738	150.767	0.595408	0.109393	5.44282	5.24e-08	1.81e-06	fbxl3l
ENSDARG00000099793	938.788	0.318661	0.0585796	5.43979	5.33e-08	1.84e-06	cspg5b
ENSDARG00000105441	488.497	0.389621	0.0716254	5.43971	5.34e-08	1.84e-06	No_symbol
ENSDARG00000051962	152.596	-0.708597	0.130363	-5.43557	5.46e-08	1.88e-06	mmp15a
ENSDARG00000056950	1886.89	-0.608191	0.111937	-5.43334	5.53e-08	1.9e-06	epyc
ENSDARG00000028275	310.041	-0.48226	0.0887865	-5.43168	5.58e-08	1.91e-06	sult1st1
ENSDARG00000069292	18.165	-1.59465	0.293798	-5.42772	5.71e-08	1.95e-06	acot16
ENSDARG00000071409	933.069	0.338923	0.0624462	5.42744	5.72e-08	1.95e-06	arl3b
ENSDARG00000032373	787.592	0.365697	0.0673928	5.42635	5.75e-08	1.96e-06	rnf145b
ENSDARG00000061143	461.259	0.34012	0.0626827	5.42606	5.76e-08	1.96e-06	tapt1b
ENSDARG00000076270	45.2362	-1.00979	0.186123	-5.42537	5.78e-08	1.97e-06	adamts13
ENSDARG00000103199	888.272	0.817713	0.150756	5.42409	5.83e-08	1.98e-06	si:dkey-247k7.2
ENSDARG00000075759	365.239	-0.660226	0.121738	-5.42333	5.85e-08	1.98e-06	samd4a
ENSDARG00000035629	51.519	-0.752556	0.138812	-5.42141	5.91e-08	2e-06	parvab
ENSDARG00000074815	229.332	-1.05967	0.195533	-5.41939	5.98e-08	2.02e-06	mxra5a
ENSDARG00000043077	500.444	0.361807	0.0667733	5.41843	6.01e-08	2.03e-06	nisch
ENSDARG00000063050	146.401	-0.562643	0.103911	-5.41465	6.14e-08	2.07e-06	rc3h2
ENSDARG00000075333	286.501	0.404179	0.074656	5.41388	6.17e-08	2.08e-06	tbc1d25
ENSDARG00000053365	6891.03	0.381952	0.0705616	5.41303	6.2e-08	2.08e-06	rpl31
ENSDARG00000104089	77.8206	-0.770746	0.142429	-5.41143	6.25e-08	2.1e-06	p3h4
ENSDARG00000091792	204.546	-0.642132	0.118681	-5.41058	6.28e-08	2.11e-06	akap12a
ENSDARG00000019692	254.192	-0.475684	0.0879334	-5.4096	6.32e-08	2.11e-06	colq
ENSDARG00000074919	64.7712	-1.86803	0.345308	-5.40976	6.31e-08	2.11e-06	No_symbol
ENSDARG00000051824	624.773	0.336993	0.0623104	5.4083	6.36e-08	2.12e-06	tmeff2a
ENSDARG00000035809	18217.9	-0.449188	0.0830664	-5.40758	6.39e-08	2.13e-06	col1a1b
ENSDARG00000076448	51.7045	-1.77011	0.327347	-5.40743	6.39e-08	2.13e-06	serpinf2a
ENSDARG00000077847	909.389	0.32012	0.0592271	5.40495	6.48e-08	2.15e-06	olfm2a
ENSDARG00000022767	4947.18	-1.46677	0.271458	-5.40331	6.54e-08	2.17e-06	apobb.1
ENSDARG00000020364	274.322	-1.26519	0.234183	-5.40257	6.57e-08	2.18e-06	fbp1b
ENSDARG00000012824	214.095	-0.88351	0.163545	-5.40225	6.58e-08	2.18e-06	itga3b
ENSDARG00000011640	2929.64	0.511099	0.0946174	5.40174	6.6e-08	2.18e-06	syt5b
ENSDARG00000011298	116.649	-0.628405	0.116373	-5.39994	6.67e-08	2.2e-06	atf7a
ENSDARG00000086626	576.561	0.318968	0.0590907	5.39794	6.74e-08	2.22e-06	im:7147486
ENSDARG00000104458	1445.9	0.423389	0.0784816	5.39475	6.86e-08	2.26e-06	rnasekb
ENSDARG00000075733	243.46	-0.749772	0.139049	-5.39216	6.96e-08	2.29e-06	zyx
ENSDARG00000103052	63.6003	-0.872705	0.161892	-5.39065	7.02e-08	2.3e-06	pcyox1
ENSDARG00000039576	3421.8	-0.311554	0.0578047	-5.38977	7.05e-08	2.31e-06	fstl1b
ENSDARG00000093043	44.4396	-1.97818	0.367059	-5.38926	7.07e-08	2.31e-06	ugt2b1
ENSDARG00000093043	44.4396	-1.97818	0.367059	-5.38926	7.07e-08	2.31e-06	ugt2b3
ENSDARG00000068516	467.564	-0.689345	0.127959	-5.38723	7.16e-08	2.34e-06	hapln1b
ENSDARG00000070584	138.144	-1.22102	0.226687	-5.38635	7.19e-08	2.35e-06	clic5b
ENSDARG00000012840	462.961	0.267042	0.049589	5.38511	7.24e-08	2.36e-06	alg9
ENSDARG00000016460	571.166	0.403457	0.0749425	5.38355	7.3e-08	2.38e-06	fut9a
ENSDARG00000002184	554.326	0.311888	0.0579629	5.38083	7.41e-08	2.41e-06	igbp1
ENSDARG00000005095	191.836	0.480417	0.0893126	5.37905	7.49e-08	2.43e-06	glcea
ENSDARG00000013293	116.744	-0.855457	0.159038	-5.37894	7.49e-08	2.43e-06	crispld1b
ENSDARG00000012667	1362.32	0.450255	0.0837627	5.37536	7.64e-08	2.47e-06	tfap2b
ENSDARG00000095826	162.073	0.506074	0.094178	5.37359	7.72e-08	2.49e-06	No_symbol
ENSDARG00000056004	319.998	0.53767	0.100127	5.3699	7.88e-08	2.54e-06	sprn
ENSDARG00000015050	8421.32	0.234089	0.0435984	5.3692	7.91e-08	2.54e-06	calm2b
ENSDARG00000086753	184.804	0.422328	0.0786552	5.36937	7.9e-08	2.54e-06	bbln
ENSDARG00000045568	441.204	0.456059	0.0849623	5.36778	7.97e-08	2.56e-06	bcat1
ENSDARG00000098296	58.9286	-0.757682	0.141173	-5.36704	8e-08	2.57e-06	gnsb
ENSDARG00000021584	436.911	0.551976	0.102852	5.3667	8.02e-08	2.57e-06	cntn5
ENSDARG00000017882	76.1242	-1.45966	0.272154	-5.36338	8.17e-08	2.61e-06	rdh1
ENSDARG00000071331	4387.09	-0.445393	0.0830637	-5.36206	8.23e-08	2.63e-06	ryr3
ENSDARG00000003655	2679.87	0.285744	0.0533229	5.35875	8.38e-08	2.67e-06	tmem59l
ENSDARG00000112080	74.6023	-1.39362	0.260176	-5.35647	8.49e-08	2.7e-06	rbp2b
ENSDARG00000004754	1166.63	-0.235737	0.0440205	-5.35517	8.55e-08	2.72e-06	hspa4a
ENSDARG00000011573	45.2907	-1.36206	0.254368	-5.35467	8.57e-08	2.72e-06	abcb11a
ENSDARG00000102464	88.1145	-1.18065	0.220495	-5.35456	8.58e-08	2.72e-06	wnt5b
ENSDARG00000057556	11068	0.259803	0.0485278	5.35368	8.62e-08	2.73e-06	rpl17
ENSDARG00000034897	7992.73	0.333616	0.0623221	5.3531	8.65e-08	2.74e-06	rps10
ENSDARG00000068716	584.794	0.457701	0.0855103	5.35258	8.67e-08	2.74e-06	cuedc1a
ENSDARG00000069185	537.337	-0.417255	0.0779659	-5.35176	8.71e-08	2.75e-06	celsr1a
ENSDARG00000113771	505.101	0.49606	0.0927111	5.3506	8.77e-08	2.76e-06	grik2
ENSDARG00000062045	467.532	0.357618	0.0668406	5.35031	8.78e-08	2.76e-06	il1rapl1a
ENSDARG00000044375	759.483	0.464887	0.0868986	5.34977	8.81e-08	2.77e-06	pou4f4
ENSDARG00000078703	108.023	-0.561259	0.104923	-5.34923	8.83e-08	2.77e-06	unm_hu7910
ENSDARG00000024278	639.76	-0.734111	0.137248	-5.34879	8.85e-08	2.78e-06	adh8b
ENSDARG00000060980	200.263	-0.790085	0.147721	-5.34851	8.87e-08	2.78e-06	atp8b1
ENSDARG00000017821	50.724	-1.36511	0.2555	-5.3429	9.15e-08	2.86e-06	gata5
ENSDARG00000101387	541.675	0.446981	0.0836772	5.34172	9.21e-08	2.87e-06	camk2n1
ENSDARG00000013721	404.816	-1.48784	0.278566	-5.34108	9.24e-08	2.88e-06	g6pc1a.2
ENSDARG00000010130	62.5389	-0.840633	0.1574	-5.34076	9.26e-08	2.88e-06	smpdl3b
ENSDARG00000060010	154.292	-0.825713	0.154615	-5.34045	9.27e-08	2.88e-06	iqgap2
ENSDARG00000052336	97.2309	-1.02004	0.191065	-5.33873	9.36e-08	2.91e-06	ociad2
ENSDARG00000059399	199.608	0.50466	0.094546	5.33772	9.41e-08	2.92e-06	si:ch211-160o17.6
ENSDARG00000012944	57076.7	-0.57438	0.107635	-5.33639	9.48e-08	2.94e-06	myhz2
ENSDARG00000060766	28.4683	-1.19483	0.223938	-5.33554	9.53e-08	2.95e-06	pxnb
ENSDARG00000087303	645.684	-0.757377	0.141961	-5.3351	9.55e-08	2.95e-06	cebpd
ENSDARG00000020956	732.547	-0.829036	0.155426	-5.33395	9.61e-08	2.96e-06	pck2
ENSDARG00000012366	402.485	-0.515167	0.0966061	-5.33265	9.68e-08	2.98e-06	fbp2
ENSDARG00000076585	495.486	0.371699	0.0697198	5.33133	9.75e-08	3e-06	si:ch211-113e8.11
ENSDARG00000003973	44.6703	-0.864754	0.162249	-5.32978	9.83e-08	3.02e-06	chordc1a
ENSDARG00000013009	405.073	0.401494	0.0753623	5.32752	9.96e-08	3.05e-06	ubiad1
ENSDARG00000098809	2092.9	0.31497	0.0591198	5.32766	9.95e-08	3.05e-06	snap91a
ENSDARG00000076294	12.1356	-1.983	0.372243	-5.32716	9.98e-08	3.05e-06	klb
ENSDARG00000002411	33.1473	-1.06282	0.19952	-5.3269	9.99e-08	3.05e-06	pde4cb
ENSDARG00000059360	2161.3	0.313009	0.0587644	5.3265	1e-07	3.06e-06	srsf3b
ENSDARG00000009524	732.56	0.364018	0.0683873	5.32288	1.02e-07	3.11e-06	rnf150b
ENSDARG00000115003	447.993	-0.850271	0.159733	-5.32307	1.02e-07	3.11e-06	si:ch211-125o16.4
ENSDARG00000032765	1018.91	-0.407081	0.076493	-5.32181	1.03e-07	3.12e-06	net1
ENSDARG00000091465	31.1825	-0.953961	0.179264	-5.32156	1.03e-07	3.12e-06	si:dkey-66a8.7
ENSDARG00000035891	258.02	-1.0741	0.201853	-5.32117	1.03e-07	3.13e-06	acana
ENSDARG00000011824	421.071	-0.45258	0.0850655	-5.32037	1.04e-07	3.14e-06	pbxip1b
ENSDARG00000093945	694.222	0.335364	0.0630384	5.31999	1.04e-07	3.14e-06	vma21
ENSDARG00000018334	7658.99	0.340092	0.0639334	5.31947	1.04e-07	3.14e-06	rpl35
ENSDARG00000016687	1923.05	-0.33705	0.0633679	-5.31894	1.04e-07	3.15e-06	acadvl
ENSDARG00000020785	741.112	-0.522816	0.0983572	-5.31549	1.06e-07	3.2e-06	lama4
ENSDARG00000042642	1181.04	0.230252	0.0433191	5.31525	1.07e-07	3.2e-06	wtap
ENSDARG00000061830	246.423	-0.441386	0.0830702	-5.31341	1.08e-07	3.23e-06	prss12
ENSDARG00000062897	1088.42	0.242719	0.0457064	5.31039	1.09e-07	3.28e-06	tnksb
ENSDARG00000037071	2665.12	0.339356	0.0639367	5.30768	1.11e-07	3.32e-06	rps26
ENSDARG00000045893	783.127	0.315989	0.0595375	5.3074	1.11e-07	3.32e-06	kctd15a
ENSDARG00000067995	81474.8	-0.45981	0.0866326	-5.30759	1.11e-07	3.32e-06	myhz1.2
ENSDARG00000039066	2246.22	-0.431867	0.081379	-5.30686	1.12e-07	3.33e-06	klhl31
ENSDARG00000041787	51.4897	-1.48518	0.279907	-5.30596	1.12e-07	3.34e-06	gja13.1
ENSDARG00000056690	1078.96	0.357434	0.0673773	5.30496	1.13e-07	3.36e-06	mtmr1a
ENSDARG00000068064	938.12	0.249969	0.047124	5.30449	1.13e-07	3.36e-06	sirt1
ENSDARG00000075188	62.5281	-0.940475	0.177299	-5.30446	1.13e-07	3.36e-06	adamts10
ENSDARG00000045596	53.0593	-1.1324	0.213616	-5.30109	1.15e-07	3.41e-06	LOC100003291
ENSDARG00000006840	248.499	-0.76051	0.143529	-5.29865	1.17e-07	3.46e-06	gnmt
ENSDARG00000037968	1854.8	0.274751	0.0518584	5.29809	1.17e-07	3.46e-06	fus
ENSDARG00000043673	364.675	0.382158	0.0721328	5.29798	1.17e-07	3.46e-06	si:dkey-174m14.3
ENSDARG00000006353	209.57	-0.520308	0.09823	-5.29684	1.18e-07	3.48e-06	itga5
ENSDARG00000011076	222.976	-0.572094	0.108015	-5.29642	1.18e-07	3.48e-06	zgc:91968
ENSDARG00000114082	824.021	0.263901	0.0498303	5.29599	1.18e-07	3.48e-06	pcf11
ENSDARG00000055475	5913.62	0.249502	0.0471228	5.29472	1.19e-07	3.5e-06	rps27.2
ENSDARG00000057676	897.827	0.221755	0.0418952	5.29309	1.2e-07	3.53e-06	golga7
ENSDARG00000019231	6430.66	0.235362	0.0444779	5.29166	1.21e-07	3.55e-06	sptan1
ENSDARG00000034852	141.073	-0.600219	0.113428	-5.29162	1.21e-07	3.55e-06	nt5c2l1
ENSDARG00000005791	7098.95	0.253397	0.0478987	5.29027	1.22e-07	3.57e-06	rpl28
ENSDARG00000074216	176.422	-0.566304	0.107059	-5.28962	1.23e-07	3.58e-06	wu:fc38h03
ENSDARG00000110954	32.4683	-1.13994	0.215523	-5.2892	1.23e-07	3.58e-06	limd1a
ENSDARG00000011201	6168.5	0.260804	0.0493465	5.28515	1.26e-07	3.66e-06	rplp2l
ENSDARG00000059775	2252.81	0.398398	0.0754035	5.28354	1.27e-07	3.69e-06	slc32a1
ENSDARG00000036161	4365.98	0.266229	0.0504052	5.28178	1.28e-07	3.72e-06	hnrnpa0l
ENSDARG00000070843	83.5035	-0.912377	0.172751	-5.28144	1.28e-07	3.72e-06	arid3a
ENSDARG00000015292	642.044	0.307773	0.0582831	5.28067	1.29e-07	3.73e-06	ube2g1a
ENSDARG00000036875	8222.46	0.324378	0.061442	5.27942	1.3e-07	3.75e-06	rps12
ENSDARG00000109660	109.574	-1.53965	0.291664	-5.27885	1.3e-07	3.76e-06	cfh
ENSDARG00000074156	303.826	-0.59494	0.112727	-5.27771	1.31e-07	3.78e-06	sgca
ENSDARG00000009021	612.637	-0.334908	0.0634694	-5.27669	1.32e-07	3.79e-06	chrna1
ENSDARG00000053194	497.216	0.366766	0.0695287	5.27502	1.33e-07	3.82e-06	pdzd11
ENSDARG00000020708	3486	0.422645	0.0801693	5.2719	1.35e-07	3.88e-06	mdkb
ENSDARG00000012140	874.434	0.310106	0.0588342	5.27085	1.36e-07	3.9e-06	ccnl1b
ENSDARG00000098954	244.355	-0.501941	0.0952504	-5.2697	1.37e-07	3.92e-06	stard13b
ENSDARG00000098730	245.06	0.371903	0.0706211	5.26617	1.39e-07	3.99e-06	en1b
ENSDARG00000016177	482.26	0.286232	0.0543569	5.26578	1.4e-07	4e-06	eif4enif1
ENSDARG00000069537	104.013	-0.68196	0.129532	-5.26478	1.4e-07	4.01e-06	si:dkey-238c7.16
ENSDARG00000022309	939.972	-0.777466	0.147721	-5.26307	1.42e-07	4.04e-06	dspa
ENSDARG00000036058	2534.39	0.455486	0.086544	5.26306	1.42e-07	4.04e-06	gnao1b
ENSDARG00000068369	283.154	-0.563677	0.107117	-5.26224	1.42e-07	4.05e-06	angptl2b
ENSDARG00000076308	154.043	-0.541874	0.10297	-5.26246	1.42e-07	4.05e-06	pdp1
ENSDARG00000004830	2248.08	-0.321594	0.0611205	-5.26165	1.43e-07	4.06e-06	flot2a
ENSDARG00000059507	18.5684	-1.30513	0.248068	-5.26117	1.43e-07	4.06e-06	si:dkey-163m14.2
ENSDARG00000075752	652.363	-0.264539	0.0502819	-5.2611	1.43e-07	4.06e-06	myo18aa
ENSDARG00000024844	2068.82	0.209559	0.0398581	5.25761	1.46e-07	4.13e-06	max
ENSDARG00000056479	337.055	0.425791	0.0809972	5.25686	1.47e-07	4.14e-06	rab1bb
ENSDARG00000034588	352.305	-0.545518	0.103796	-5.25565	1.47e-07	4.16e-06	scn4ab
ENSDARG00000079636	685.415	0.259703	0.0494145	5.2556	1.48e-07	4.16e-06	fam177a1
ENSDARG00000039215	375.463	0.289093	0.0550429	5.25214	1.5e-07	4.24e-06	arrb2a
ENSDARG00000035544	130.256	-1.20042	0.22857	-5.25184	1.51e-07	4.24e-06	etnppl
ENSDARG00000040822	707.195	0.355024	0.067607	5.25129	1.51e-07	4.25e-06	fundc1
ENSDARG00000033447	780.911	0.352966	0.0672414	5.24924	1.53e-07	4.28e-06	nxph1
ENSDARG00000102100	78.4788	-1.0416	0.198427	-5.2493	1.53e-07	4.28e-06	mrc1a
ENSDARG00000039677	478.81	-0.546483	0.104125	-5.24834	1.53e-07	4.3e-06	dsc2l
ENSDARG00000092354	650.161	0.408541	0.0778695	5.24649	1.55e-07	4.34e-06	si:ch211-284e13.6
ENSDARG00000001785	387.967	0.50796	0.0968405	5.24533	1.56e-07	4.36e-06	irx2a
ENSDARG00000101915	674.187	0.291276	0.0556104	5.2378	1.63e-07	4.53e-06	pin1
ENSDARG00000015780	310.626	0.401847	0.0767242	5.23755	1.63e-07	4.53e-06	ankrd46b
ENSDARG00000098420	27.1605	-1.32377	0.252764	-5.23718	1.63e-07	4.54e-06	snta1
ENSDARG00000054290	3680.23	0.215709	0.0412083	5.23461	1.65e-07	4.6e-06	acin1a
ENSDARG00000061357	41.546	-1.0034	0.191782	-5.23198	1.68e-07	4.66e-06	chst6
ENSDARG00000034291	5572.64	0.345329	0.0660229	5.23044	1.69e-07	4.68e-06	rpl37
ENSDARG00000053691	846.314	0.221066	0.0422645	5.23055	1.69e-07	4.68e-06	maea
ENSDARG00000022315	2507.34	0.377542	0.0721906	5.2298	1.7e-07	4.7e-06	atp6v1g1
ENSDARG00000089429	995.607	-0.679148	0.129879	-5.22907	1.7e-07	4.71e-06	si:dkey-205h13.2
ENSDARG00000020656	65.5278	-0.900704	0.172277	-5.22822	1.71e-07	4.72e-06	prkg1a
ENSDARG00000099819	131.599	-0.927542	0.177544	-5.2243	1.75e-07	4.82e-06	sb:cb1058
ENSDARG00000016718	58.4903	-1.29956	0.248819	-5.2229	1.76e-07	4.84e-06	mmp11b
ENSDARG00000069048	567.983	-0.522259	0.099994	-5.22291	1.76e-07	4.84e-06	serpinf1
ENSDARG00000010137	2707.08	0.272788	0.0522535	5.22046	1.78e-07	4.9e-06	ldb1a
ENSDARG00000099757	152.597	0.569857	0.109159	5.22043	1.79e-07	4.9e-06	wdr47b
ENSDARG00000009106	4152	0.283078	0.0542316	5.21979	1.79e-07	4.91e-06	serinc1
ENSDARG00000019253	1382.71	-0.716221	0.137245	-5.21856	1.8e-07	4.94e-06	rhag
ENSDARG00000045129	140.407	-0.772599	0.148069	-5.21783	1.81e-07	4.95e-06	fkbp10b
ENSDARG00000002970	1275.68	0.264642	0.0507266	5.21703	1.82e-07	4.97e-06	ss18
ENSDARG00000041797	71.7417	-1.47439	0.282628	-5.21672	1.82e-07	4.97e-06	gja12.1
ENSDARG00000111106	477.23	0.537454	0.103045	5.21571	1.83e-07	4.99e-06	arl3l1
ENSDARG00000061941	71.1095	-0.690844	0.132499	-5.21394	1.85e-07	5.03e-06	trpv4
ENSDARG00000045143	411.553	-0.408071	0.0782871	-5.21249	1.86e-07	5.06e-06	hbbe2
ENSDARG00000038859	631.618	0.410599	0.0787836	5.21173	1.87e-07	5.07e-06	rgs20
ENSDARG00000076729	513.878	-0.371935	0.0713645	-5.21177	1.87e-07	5.07e-06	myo9aa
ENSDARG00000114342	297.108	-0.670521	0.128653	-5.21187	1.87e-07	5.07e-06	aldh1l1
ENSDARG00000055412	103.339	-0.916379	0.17584	-5.21145	1.87e-07	5.07e-06	mylk4b
ENSDARG00000086248	11.63	-1.92904	0.370328	-5.20899	1.9e-07	5.13e-06	kcnj1a.3
ENSDARG00000025703	322.445	-0.694112	0.133312	-5.20667	1.92e-07	5.18e-06	dmgdh
ENSDARG00000044569	80.2511	-1.02544	0.196955	-5.20647	1.92e-07	5.18e-06	cldn19
ENSDARG00000108535	343.262	-0.420456	0.0807499	-5.20689	1.92e-07	5.18e-06	LOC795051
ENSDARG00000069978	59.8871	-0.713594	0.137087	-5.20542	1.94e-07	5.21e-06	cd28l
ENSDARG00000069608	47.4338	-1.32537	0.254638	-5.20491	1.94e-07	5.21e-06	palm2akap2
ENSDARG00000057159	119.898	0.559774	0.107563	5.20414	1.95e-07	5.23e-06	ankrd29
ENSDARG00000036577	5489.04	0.465736	0.0895063	5.20339	1.96e-07	5.24e-06	atp6v0cb
ENSDARG00000053666	244.599	-0.454672	0.0873779	-5.20352	1.96e-07	5.24e-06	myb
ENSDARG00000057234	1843.78	0.251178	0.0482902	5.20143	1.98e-07	5.29e-06	chtopa
ENSDARG00000020795	2250.23	0.290379	0.0558749	5.19695	2.03e-07	5.4e-06	rac3b
ENSDARG00000038141	3372.74	0.243643	0.046881	5.19705	2.02e-07	5.4e-06	atf4b
ENSDARG00000095896	1257.48	0.339056	0.0652393	5.19711	2.02e-07	5.4e-06	pou3f3b
ENSDARG00000091253	394.624	-0.475746	0.0915486	-5.19665	2.03e-07	5.4e-06	smyd1b
ENSDARG00000059960	1412.94	0.469374	0.0903921	5.19264	2.07e-07	5.51e-06	plch2a
ENSDARG00000051816	532.716	-0.348825	0.067189	-5.1917	2.08e-07	5.53e-06	aass
ENSDARG00000057323	283.734	-0.353815	0.0682885	-5.18118	2.2e-07	5.85e-06	e2f8
ENSDARG00000099115	2340.6	-0.589339	0.113773	-5.17995	2.22e-07	5.88e-06	smyhc2
ENSDARG00000028071	596.667	-0.375268	0.0724928	-5.17663	2.26e-07	5.98e-06	bmp1a
ENSDARG00000021380	195.387	0.398132	0.0769528	5.17371	2.29e-07	6.07e-06	ppm1db
ENSDARG00000025518	243.733	0.322801	0.0624055	5.17263	2.31e-07	6.1e-06	f8a
ENSDARG00000024431	32.0881	-1.04324	0.201725	-5.17158	2.32e-07	6.12e-06	ets1
ENSDARG00000042934	781.679	-0.469422	0.0908335	-5.16794	2.37e-07	6.24e-06	ccn2a
ENSDARG00000106760	30.1741	-1.22675	0.237433	-5.16673	2.38e-07	6.27e-06	golim4a
ENSDARG00000034168	608.728	0.417719	0.0808774	5.16484	2.41e-07	6.32e-06	serpini1
ENSDARG00000040251	226.458	-0.462754	0.089596	-5.1649	2.41e-07	6.32e-06	ctsk
ENSDARG00000057974	209.944	0.407235	0.0788785	5.16281	2.43e-07	6.38e-06	parp12b
ENSDARG00000057035	126.122	-1.42209	0.275569	-5.16056	2.46e-07	6.45e-06	stoml3b
ENSDARG00000062795	374.257	-0.352187	0.0682502	-5.16024	2.47e-07	6.45e-06	abcb7
ENSDARG00000079575	225.17	-0.467649	0.0906296	-5.16	2.47e-07	6.45e-06	aff3
ENSDARG00000055524	748.592	0.297778	0.0577244	5.15862	2.49e-07	6.5e-06	rnf7
ENSDARG00000014490	205.097	0.357366	0.0693127	5.15586	2.52e-07	6.58e-06	tac1
ENSDARG00000062425	238.811	0.421798	0.0818108	5.15578	2.53e-07	6.58e-06	zgc:153521
ENSDARG00000024324	1671.96	0.253549	0.0491842	5.15509	2.54e-07	6.6e-06	arhgap1
ENSDARG00000059870	238.959	0.341896	0.066346	5.15322	2.56e-07	6.65e-06	clk2b
ENSDARG00000103476	968.678	0.403733	0.0783431	5.15339	2.56e-07	6.65e-06	trpm1b
ENSDARG00000036422	321.05	-0.509648	0.0989111	-5.15259	2.57e-07	6.66e-06	ntn5
ENSDARG00000074745	1853.05	-0.579859	0.112546	-5.1522	2.57e-07	6.67e-06	zmp:0000000760
ENSDARG00000012763	331.412	0.321896	0.062496	5.15067	2.6e-07	6.71e-06	arl13b
ENSDARG00000016181	796.598	0.436951	0.0848338	5.15067	2.6e-07	6.71e-06	trim33
ENSDARG00000029783	664.913	0.308825	0.0599607	5.15046	2.6e-07	6.71e-06	dedd
ENSDARG00000055445	224.747	0.372193	0.0722712	5.14994	2.61e-07	6.72e-06	slc22a15
ENSDARG00000006900	443.164	-0.342887	0.0666011	-5.14837	2.63e-07	6.77e-06	impdh2
ENSDARG00000013522	345.444	-1.86823	0.362918	-5.1478	2.64e-07	6.78e-06	pck1
ENSDARG00000057826	80.7806	-1.04783	0.203615	-5.14615	2.66e-07	6.83e-06	si:ch73-61d6.3
ENSDARG00000089766	355.84	0.364571	0.0708514	5.14558	2.67e-07	6.85e-06	nrg3b
ENSDARG00000055903	1643.01	0.293133	0.0569712	5.14527	2.67e-07	6.85e-06	luc7l
ENSDARG00000076262	883.459	0.371898	0.0723005	5.14379	2.69e-07	6.9e-06	pou3f2b
ENSDARG00000101095	314.643	0.306194	0.0595299	5.14354	2.7e-07	6.9e-06	cpne4a
ENSDARG00000019930	443.847	0.362669	0.0705281	5.14219	2.72e-07	6.94e-06	tal1
ENSDARG00000042041	194.135	0.434939	0.0845942	5.14148	2.73e-07	6.96e-06	tal2
ENSDARG00000099525	16.6048	-2.91352	0.566782	-5.14046	2.74e-07	6.99e-06	si:ch1073-13h15.3
ENSDARG00000062304	349.011	0.329041	0.0640153	5.14003	2.75e-07	7e-06	pdpk1a
ENSDARG00000078114	422.284	-0.422444	0.0821973	-5.13939	2.76e-07	7.01e-06	si:ch73-237c6.1
ENSDARG00000012281	138.922	-0.921944	0.17952	-5.13562	2.81e-07	7.14e-06	zgc:65851
ENSDARG00000016830	4295.18	0.188743	0.0367513	5.13569	2.81e-07	7.14e-06	rimkla
ENSDARG00000027088	3859.66	0.595297	0.115939	5.13455	2.83e-07	7.16e-06	ptgdsb.1
ENSDARG00000060115	1395.66	0.395527	0.0770345	5.13441	2.83e-07	7.16e-06	lrrn1
ENSDARG00000060316	141.871	-0.624748	0.121672	-5.13469	2.83e-07	7.16e-06	cish
ENSDARG00000099930	41.9783	-1.23692	0.240893	-5.13473	2.83e-07	7.16e-06	col27a1b
ENSDARG00000007941	257.248	0.344932	0.067204	5.13261	2.86e-07	7.2e-06	hmx4
ENSDARG00000019417	450.349	0.495079	0.0964538	5.13281	2.85e-07	7.2e-06	gadd45ga
ENSDARG00000036548	217.421	-0.652217	0.127064	-5.13298	2.85e-07	7.2e-06	s1pr2
ENSDARG00000030583	975.068	0.3402	0.0663022	5.13106	2.88e-07	7.23e-06	foxk2a
ENSDARG00000040306	111.471	-2.15052	0.419115	-5.1311	2.88e-07	7.23e-06	otomp
ENSDARG00000068701	790.663	0.357978	0.0697676	5.13101	2.88e-07	7.23e-06	gpr85
ENSDARG00000105001	335.69	-0.567071	0.11052	-5.13092	2.88e-07	7.23e-06	zgc:91999
ENSDARG00000014098	76.3011	-0.995396	0.194068	-5.12912	2.91e-07	7.3e-06	pkd2
ENSDARG00000024546	65.7997	-0.967347	0.188644	-5.1279	2.93e-07	7.33e-06	pla2g4aa
ENSDARG00000029457	310.495	-0.59631	0.116288	-5.12787	2.93e-07	7.33e-06	cacna1sa
ENSDARG00000062402	165.714	-0.638351	0.124498	-5.12741	2.94e-07	7.34e-06	frem1b
ENSDARG00000069425	616.153	0.383516	0.0748221	5.12571	2.96e-07	7.4e-06	hsbp1a
ENSDARG00000088593	403.605	0.521783	0.101805	5.12533	2.97e-07	7.4e-06	chst1
ENSDARG00000070849	6213.2	0.265107	0.0517647	5.12138	3.03e-07	7.55e-06	rps15
ENSDARG00000003854	655.19	-0.550746	0.107568	-5.11997	3.06e-07	7.6e-06	acsl1b
ENSDARG00000103379	1795.11	0.425465	0.0831127	5.11913	3.07e-07	7.63e-06	pax6a
ENSDARG00000020798	983.043	0.38087	0.074417	5.11805	3.09e-07	7.66e-06	necap1
ENSDARG00000016239	966.528	0.287211	0.0561384	5.11612	3.12e-07	7.72e-06	psmd13
ENSDARG00000020866	427.62	-1.61135	0.314955	-5.11614	3.12e-07	7.72e-06	apoa4b.2
ENSDARG00000097491	105.393	-0.573692	0.112145	-5.11561	3.13e-07	7.74e-06	ugt1b1
ENSDARG00000075007	392.196	0.35166	0.0687586	5.11441	3.15e-07	7.78e-06	chst2a
ENSDARG00000003151	2622.75	0.25087	0.0490666	5.11284	3.17e-07	7.83e-06	skp1
ENSDARG00000004023	1581.14	0.415279	0.0812263	5.11262	3.18e-07	7.83e-06	isl1a
ENSDARG00000005185	637.659	-0.403059	0.0788362	-5.11262	3.18e-07	7.83e-06	cpn1
ENSDARG00000031126	41.3376	-0.968308	0.189426	-5.11179	3.19e-07	7.85e-06	notum1a
ENSDARG00000093774	57.9857	-1.28941	0.252276	-5.1111	3.2e-07	7.87e-06	rbp2b
ENSDARG00000021924	176.289	-1.02298	0.200207	-5.10964	3.23e-07	7.93e-06	hsp70.3
ENSDARG00000020607	1157.48	0.226479	0.0443372	5.10811	3.25e-07	7.98e-06	emc3
ENSDARG00000058601	220.305	0.385751	0.0755469	5.10612	3.29e-07	8.06e-06	gdap1
ENSDARG00000092882	155.65	0.477824	0.0936592	5.10173	3.37e-07	8.24e-06	No_symbol
ENSDARG00000055124	1241.73	0.415404	0.0814383	5.10084	3.38e-07	8.26e-06	ccnl1a
ENSDARG00000055874	7373.17	0.273141	0.0535481	5.10084	3.38e-07	8.26e-06	cpe
ENSDARG00000019125	63.3812	-0.962845	0.18886	-5.0982	3.43e-07	8.37e-06	klhl40b
ENSDARG00000039969	673.727	0.216651	0.0425098	5.09649	3.46e-07	8.43e-06	akirin1
ENSDARG00000103347	29.5365	-1.13198	0.222243	-5.09345	3.52e-07	8.56e-06	cyp2aa3
ENSDARG00000067805	399.753	-0.52403	0.102889	-5.09317	3.52e-07	8.57e-06	No_symbol
ENSDARG00000058103	137.292	0.763716	0.149998	5.09152	3.55e-07	8.63e-06	glra4b
ENSDARG00000067796	249.792	-0.424649	0.0834499	-5.08868	3.61e-07	8.75e-06	clpxb
ENSDARG00000109866	532.91	0.463604	0.0911603	5.08559	3.66e-07	8.89e-06	uspl1
ENSDARG00000087324	7773.91	0.28096	0.0552493	5.08531	3.67e-07	8.89e-06	crygm2d1
ENSDARG00000103785	178.035	-1.42414	0.280143	-5.08362	3.7e-07	8.96e-06	sult2st2
ENSDARG00000034210	79.683	-1.02703	0.20209	-5.08205	3.73e-07	9.03e-06	si:dkey-240h12.4
ENSDARG00000067537	56.5508	-1.02377	0.201514	-5.08041	3.77e-07	9.09e-06	pcsk5a
ENSDARG00000099003	56.7909	-0.997984	0.196493	-5.07898	3.79e-07	9.15e-06	cyp2aa1
ENSDARG00000008735	2093.55	0.47662	0.0938514	5.07845	3.81e-07	9.16e-06	atp6ap2
ENSDARG00000090286	634.017	-1.60521	0.316072	-5.07862	3.8e-07	9.16e-06	serpina1
ENSDARG00000003931	529.256	-0.327752	0.0645808	-5.07508	3.87e-07	9.3e-06	cndp2
ENSDARG00000005541	249.963	-0.408844	0.0805592	-5.07508	3.87e-07	9.3e-06	wif1
ENSDARG00000091306	1179.44	0.287095	0.0565833	5.07384	3.9e-07	9.35e-06	kcnn1a
ENSDARG00000008720	1492.72	0.33255	0.0655493	5.07327	3.91e-07	9.37e-06	lmo3
ENSDARG00000076299	237.03	-0.431345	0.085074	-5.07023	3.97e-07	9.51e-06	No_symbol
ENSDARG00000034808	505.018	0.421305	0.0831158	5.06889	4e-07	9.57e-06	kcnip1b
ENSDARG00000013025	232.733	0.437876	0.0864559	5.06473	4.09e-07	9.77e-06	ints6
ENSDARG00000042717	436.926	0.326831	0.0645522	5.06305	4.13e-07	9.85e-06	adipor1b
ENSDARG00000060348	153.242	-0.674397	0.133253	-5.06104	4.17e-07	9.94e-06	map3k3
ENSDARG00000036571	139.45	-0.849751	0.167941	-5.05981	4.2e-07	1e-05	sema3e
ENSDARG00000103056	35.6504	-1.35279	0.267367	-5.05966	4.2e-07	1e-05	itga4
ENSDARG00000078026	549.875	-0.383839	0.0758684	-5.05927	4.21e-07	1e-05	zcchc24
ENSDARG00000053457	9032.08	0.276104	0.05459	5.05779	4.24e-07	1.01e-05	rpl23
ENSDARG00000078425	330.883	-0.565804	0.111929	-5.05502	4.3e-07	1.02e-05	oat
ENSDARG00000008803	6128.65	0.346156	0.0684933	5.05387	4.33e-07	1.03e-05	marcksb
ENSDARG00000053358	6068.05	0.356558	0.0705522	5.05382	4.33e-07	1.03e-05	basp1
ENSDARG00000093768	981.673	0.488711	0.0967365	5.05198	4.37e-07	1.03e-05	prr18
ENSDARG00000011445	171.812	-0.493416	0.0976981	-5.05042	4.41e-07	1.04e-05	mideasa
ENSDARG00000042056	740.478	0.340668	0.0674559	5.05024	4.41e-07	1.04e-05	mau2
ENSDARG00000100977	133.316	-0.704322	0.139477	-5.04972	4.42e-07	1.04e-05	golim4a
ENSDARG00000071678	481.428	0.269934	0.0534588	5.04939	4.43e-07	1.04e-05	atcaya
ENSDARG00000075024	585.555	-0.289627	0.0573619	-5.04911	4.44e-07	1.04e-05	si:ch73-375g18.1
ENSDARG00000109554	335.569	-0.411521	0.0815276	-5.04763	4.47e-07	1.05e-05	hbbe2
ENSDARG00000016771	1903.47	-1.34118	0.265739	-5.04698	4.49e-07	1.05e-05	tfa
ENSDARG00000096257	29076.7	-0.377947	0.0748881	-5.04681	4.49e-07	1.05e-05	LOC100007086
ENSDARG00000114844	6.79018	-6.26157	1.24064	-5.04706	4.49e-07	1.05e-05	phlda2
ENSDARG00000098075	1477.87	0.172491	0.0341947	5.04438	4.55e-07	1.07e-05	sh3bgrl3
ENSDARG00000003219	239.369	-0.839512	0.166438	-5.04398	4.56e-07	1.07e-05	bin2a
ENSDARG00000002609	521.981	0.349737	0.0693537	5.0428	4.59e-07	1.07e-05	rnf145a
ENSDARG00000110698	3029.37	-0.55954	0.11099	-5.04136	4.62e-07	1.08e-05	No_symbol
ENSDARG00000027992	118.714	-0.815254	0.161738	-5.04058	4.64e-07	1.08e-05	hao2
ENSDARG00000103271	981.617	-0.729625	0.144841	-5.03741	4.72e-07	1.1e-05	pla2g15
ENSDARG00000090988	75.5524	-0.717269	0.142427	-5.03606	4.75e-07	1.11e-05	LOC110440055
ENSDARG00000055283	2514.05	0.309382	0.0614509	5.03463	4.79e-07	1.11e-05	id2a
ENSDARG00000008403	51.1776	-1.22798	0.244	-5.03272	4.84e-07	1.12e-05	phospho1
ENSDARG00000092499	83.8058	-1.12131	0.222851	-5.03167	4.86e-07	1.13e-05	si:ch211-183d21.1
ENSDARG00000033234	3752.63	0.294159	0.0584925	5.029	4.93e-07	1.14e-05	stmn2a
ENSDARG00000075676	57.8448	-0.956029	0.190147	-5.02785	4.96e-07	1.15e-05	No_symbol
ENSDARG00000056745	2236.51	0.227319	0.0452232	5.0266	4.99e-07	1.15e-05	necab2
ENSDARG00000105424	148.244	-0.442998	0.088183	-5.02362	5.07e-07	1.17e-05	si:rp71-46j2.7
ENSDARG00000036428	23.8446	-1.35167	0.269108	-5.02277	5.09e-07	1.17e-05	emp3a
ENSDARG00000096908	32.5101	-1.49352	0.29734	-5.02294	5.09e-07	1.17e-05	si:ch73-185c24.2
ENSDARG00000001431	7995.97	-0.45411	0.0904178	-5.02235	5.1e-07	1.18e-05	actn3b
ENSDARG00000075931	109.563	-1.56391	0.311409	-5.02205	5.11e-07	1.18e-05	acsl5
ENSDARG00000105411	146.363	-1.48156	0.295064	-5.02113	5.14e-07	1.18e-05	si:ch211-113d11.5
ENSDARG00000023578	363.825	-0.492438	0.0980819	-5.02069	5.15e-07	1.18e-05	lpp
ENSDARG00000013670	1148.99	-0.272373	0.0542641	-5.0194	5.18e-07	1.19e-05	hyou1
ENSDARG00000005980	1220.41	0.344335	0.0686091	5.0188	5.2e-07	1.19e-05	sfswap
ENSDARG00000008982	1765.84	-0.399341	0.0795689	-5.01881	5.2e-07	1.19e-05	casq2
ENSDARG00000093572	353.411	-0.942928	0.187873	-5.01897	5.19e-07	1.19e-05	lamc3
ENSDARG00000016153	1945.42	-0.324563	0.0646907	-5.01716	5.24e-07	1.2e-05	dag1
ENSDARG00000040362	433.758	-0.570621	0.113737	-5.01704	5.25e-07	1.2e-05	ehd2b
ENSDARG00000105045	296.953	-0.430919	0.0859115	-5.01584	5.28e-07	1.2e-05	bmpr1ab
ENSDARG00000036864	120.027	-0.906536	0.180768	-5.01492	5.31e-07	1.21e-05	slc34a2b
ENSDARG00000060457	2328	-0.319837	0.0637906	-5.01386	5.33e-07	1.21e-05	pmp22b
ENSDARG00000012071	143.917	-0.57724	0.115137	-5.01349	5.35e-07	1.22e-05	angptl1a
ENSDARG00000012881	178.607	-0.707885	0.141269	-5.01091	5.42e-07	1.23e-05	slc4a1a
ENSDARG00000090145	129.033	0.669462	0.133596	5.0111	5.41e-07	1.23e-05	tmem240b
ENSDARG00000098857	129.035	-0.698203	0.139337	-5.0109	5.42e-07	1.23e-05	lifra
ENSDARG00000023111	374.986	-1.03179	0.205982	-5.00914	5.47e-07	1.24e-05	plg
ENSDARG00000019228	35.7008	-1.95761	0.390847	-5.00864	5.48e-07	1.24e-05	mogat2
ENSDARG00000035625	465.008	0.339333	0.0677849	5.00602	5.56e-07	1.26e-05	snrnp27
ENSDARG00000024537	255.929	-0.573871	0.114722	-5.00229	5.67e-07	1.28e-05	emilin1a
ENSDARG00000030656	1058.28	0.272413	0.0544582	5.00224	5.67e-07	1.28e-05	septin3
ENSDARG00000061664	194.404	0.533351	0.106633	5.00176	5.68e-07	1.28e-05	zgc:162707
ENSDARG00000058102	195.971	-0.825991	0.165265	-4.99797	5.79e-07	1.3e-05	sardh
ENSDARG00000059534	634.609	0.295753	0.0591726	4.99815	5.79e-07	1.3e-05	jph3a
ENSDARG00000069093	23679.9	-0.493327	0.0986978	-4.99836	5.78e-07	1.3e-05	col2a1a
ENSDARG00000098695	203.411	-0.879469	0.175958	-4.99818	5.79e-07	1.3e-05	vclb
ENSDARG00000110710	11.6316	-1.4815	0.29643	-4.9978	5.8e-07	1.3e-05	No_symbol
ENSDARG00000074866	1004.61	0.307768	0.0616099	4.99543	5.87e-07	1.32e-05	ptpn5
ENSDARG00000101076	840.915	0.250759	0.0502004	4.99515	5.88e-07	1.32e-05	irx3a
ENSDARG00000020493	745.86	0.304791	0.0610222	4.99475	5.89e-07	1.32e-05	lgi1a
ENSDARG00000075491	885.175	0.273584	0.0547863	4.99366	5.92e-07	1.32e-05	si:ch211-26b3.4
ENSDARG00000007494	65.1927	-0.85003	0.170232	-4.99336	5.93e-07	1.32e-05	st3gal8
ENSDARG00000112045	128.019	-0.649268	0.130045	-4.99263	5.96e-07	1.33e-05	axl
ENSDARG00000057497	413.276	0.355183	0.0711509	4.99197	5.98e-07	1.33e-05	stk35l
ENSDARG00000018441	82.7046	-0.598813	0.120008	-4.98976	6.05e-07	1.35e-05	heg1
ENSDARG00000021004	71.4271	-1.27403	0.25535	-4.98933	6.06e-07	1.35e-05	c5
ENSDARG00000077004	381.204	-0.579299	0.116112	-4.98914	6.06e-07	1.35e-05	aldh1l1
ENSDARG00000016573	587.067	0.274909	0.0551755	4.98245	6.28e-07	1.39e-05	mroh1
ENSDARG00000030154	749.559	0.341775	0.0685965	4.98239	6.28e-07	1.39e-05	pak5
ENSDARG00000098574	3424.4	0.269642	0.0541217	4.98214	6.29e-07	1.39e-05	srsf11
ENSDARG00000069956	346.79	-0.518207	0.104044	-4.98066	6.34e-07	1.4e-05	pdlim2
ENSDARG00000030614	6845.39	0.327067	0.065679	4.97979	6.37e-07	1.41e-05	syt1a
ENSDARG00000104654	88.7003	-1.61786	0.325032	-4.97753	6.44e-07	1.42e-05	leap2
ENSDARG00000105000	128.535	-0.590742	0.118679	-4.97765	6.44e-07	1.42e-05	c2cd2
ENSDARG00000116634	3040.62	0.364997	0.073333	4.97726	6.45e-07	1.42e-05	crygm2d7
ENSDARG00000076005	190.804	-0.567729	0.11407	-4.97702	6.46e-07	1.42e-05	LOC100334952
ENSDARG00000091090	373.116	-0.814401	0.163652	-4.97643	6.48e-07	1.43e-05	xirp2b
ENSDARG00000054154	354.463	-0.334348	0.0672083	-4.9748	6.53e-07	1.44e-05	bms1
ENSDARG00000099321	581.608	0.475093	0.09552	4.97375	6.57e-07	1.44e-05	btbd17a
ENSDARG00000023963	773.48	-0.464958	0.0934873	-4.97349	6.58e-07	1.44e-05	tpm4a
ENSDARG00000044914	362.421	-0.674866	0.135708	-4.97292	6.6e-07	1.45e-05	suclg2
ENSDARG00000061989	387.641	0.287267	0.057772	4.97244	6.61e-07	1.45e-05	mpnd
ENSDARG00000116986	24.5907	-1.93735	0.389653	-4.97199	6.63e-07	1.45e-05	ugt2b5
ENSDARG00000054753	604.87	-1.01111	0.203468	-4.96939	6.72e-07	1.47e-05	col10a1a
ENSDARG00000011235	1141.23	0.470693	0.0947619	4.96711	6.8e-07	1.48e-05	otx2b
ENSDARG00000074293	584.703	0.321428	0.0647126	4.96701	6.8e-07	1.48e-05	adnpb
ENSDARG00000018303	299.43	-0.386141	0.0777542	-4.96617	6.83e-07	1.49e-05	etv4
ENSDARG00000096533	322.061	-1.08608	0.218724	-4.96553	6.85e-07	1.49e-05	rltgr
ENSDARG00000071566	1142.12	0.214231	0.0431451	4.96535	6.86e-07	1.49e-05	ppp1cab
ENSDARG00000054030	459.742	0.31082	0.0626418	4.96187	6.98e-07	1.52e-05	hoxb5b
ENSDARG00000056196	74.5458	-1.18192	0.238195	-4.962	6.98e-07	1.52e-05	slc2a2
ENSDARG00000071235	514.813	0.349928	0.0705327	4.96122	7.01e-07	1.52e-05	si:ch211-117c9.5
ENSDARG00000019492	52.4601	-1.62436	0.32752	-4.95957	7.06e-07	1.53e-05	shbg
ENSDARG00000007369	597.646	-0.354962	0.0715955	-4.95789	7.13e-07	1.54e-05	tcf7l1b
ENSDARG00000058270	515.602	-0.53673	0.108254	-4.95807	7.12e-07	1.54e-05	colgalt1b
ENSDARG00000067729	109.448	-1.07222	0.216244	-4.95838	7.11e-07	1.54e-05	arid3c
ENSDARG00000077300	409.712	0.315002	0.0635325	4.95813	7.12e-07	1.54e-05	usp42
ENSDARG00000018149	1747.01	-0.355683	0.0717855	-4.95481	7.24e-07	1.56e-05	slc38a4
ENSDARG00000009194	785.588	-0.396805	0.0800879	-4.95462	7.25e-07	1.56e-05	col16a1
ENSDARG00000086183	28.5114	-0.994642	0.200763	-4.9543	7.26e-07	1.56e-05	vkorc1
ENSDARG00000045147	943.685	0.21324	0.0430555	4.95267	7.32e-07	1.58e-05	tmem184ba
ENSDARG00000099203	5818.38	0.377012	0.0761307	4.95216	7.34e-07	1.58e-05	atp1b2a
ENSDARG00000040118	1669.17	-0.588359	0.118841	-4.95081	7.39e-07	1.59e-05	zgc:113232
ENSDARG00000015662	463.444	-1.28997	0.260667	-4.94874	7.47e-07	1.6e-05	pla2g12b
ENSDARG00000015472	1154.15	-0.222996	0.045074	-4.94733	7.52e-07	1.61e-05	gpc4
ENSDARG00000028614	338.95	0.298899	0.0604296	4.94624	7.57e-07	1.62e-05	mospd1
ENSDARG00000098221	751.195	0.350074	0.0708264	4.9427	7.7e-07	1.65e-05	st8sia1
ENSDARG00000071021	208.238	-1.03313	0.209066	-4.94167	7.75e-07	1.66e-05	papss2a
ENSDARG00000104641	294.266	0.363446	0.0735557	4.9411	7.77e-07	1.66e-05	si:ch211-261d7.6
ENSDARG00000037178	177.035	0.504763	0.102228	4.93762	7.91e-07	1.69e-05	zic2b
ENSDARG00000044298	355.931	0.285192	0.05776	4.93754	7.91e-07	1.69e-05	phax
ENSDARG00000059933	1698.06	-0.324247	0.0657176	-4.93394	8.06e-07	1.72e-05	plpp3
ENSDARG00000005320	29.5445	-1.15795	0.234727	-4.93316	8.09e-07	1.72e-05	nipsnap1
ENSDARG00000037018	365.131	-0.316639	0.0641854	-4.9332	8.09e-07	1.72e-05	gab1
ENSDARG00000057408	72.0336	-1.13449	0.229969	-4.93322	8.09e-07	1.72e-05	LOC101886389
ENSDARG00000039516	50.7736	-1.2553	0.254501	-4.93241	8.12e-07	1.72e-05	c8a
ENSDARG00000103435	1166.27	-0.387608	0.0785845	-4.93237	8.12e-07	1.72e-05	sorbs1
ENSDARG00000013415	323.418	-0.611849	0.124079	-4.93111	8.18e-07	1.73e-05	lmna
ENSDARG00000075949	127.484	0.482535	0.097854	4.93117	8.17e-07	1.73e-05	prkd1
ENSDARG00000074246	1972.14	0.163899	0.0332428	4.93037	8.21e-07	1.74e-05	rab14
ENSDARG00000110738	130.229	-1.02671	0.208249	-4.93021	8.21e-07	1.74e-05	gstt1a
ENSDARG00000035538	309.542	0.40373	0.0818932	4.92996	8.22e-07	1.74e-05	atp6v0a2a
ENSDARG00000099039	2723.63	0.196796	0.0399204	4.92971	8.24e-07	1.74e-05	pcbp2
ENSDARG00000045926	163.614	0.559137	0.113445	4.92873	8.28e-07	1.74e-05	crabp1a
ENSDARG00000102793	236.339	-0.545493	0.110768	-4.92464	8.45e-07	1.78e-05	slc16a6a
ENSDARG00000002582	308.675	-0.466072	0.0947087	-4.92112	8.61e-07	1.81e-05	tbx15
ENSDARG00000020857	163.127	0.604573	0.12286	4.92083	8.62e-07	1.81e-05	ccdc149b
ENSDARG00000053298	196.138	0.416936	0.0847532	4.91941	8.68e-07	1.82e-05	nkx2.2a
ENSDARG00000070918	37.2807	-1.73838	0.353367	-4.91946	8.68e-07	1.82e-05	si:ch211-284e20.8
ENSDARG00000014031	207.932	-1.28595	0.261465	-4.91823	8.73e-07	1.83e-05	abcc2
ENSDARG00000094708	15.7355	-1.91991	0.390365	-4.91825	8.73e-07	1.83e-05	sftpba
ENSDARG00000060594	1276.43	-0.263984	0.053695	-4.91636	8.82e-07	1.84e-05	hadhab
ENSDARG00000052368	68.6188	-0.591636	0.120368	-4.91525	8.87e-07	1.85e-05	cltb
ENSDARG00000088810	270.77	0.429978	0.08748	4.91516	8.87e-07	1.85e-05	prox3
ENSDARG00000088366	109.023	-1.27855	0.2602	-4.91371	8.94e-07	1.86e-05	zgc:77938
ENSDARG00000104292	59.9136	-0.864374	0.175905	-4.91386	8.93e-07	1.86e-05	ccn2b
ENSDARG00000103831	1088.18	0.258301	0.0525991	4.91074	9.07e-07	1.89e-05	ankrd13c
ENSDARG00000038794	108.683	-0.860735	0.175323	-4.90941	9.13e-07	1.9e-05	zgc:113531
ENSDARG00000078250	158.531	-0.512007	0.104295	-4.9092	9.15e-07	1.9e-05	zgc:194398
ENSDARG00000088823	6807.28	0.293077	0.0597111	4.90825	9.19e-07	1.91e-05	crygm2d3
ENSDARG00000089519	41.1505	-0.901133	0.183745	-4.90425	9.38e-07	1.95e-05	fbln7
ENSDARG00000012066	1473.93	-0.532349	0.108593	-4.90226	9.47e-07	1.96e-05	dcn
ENSDARG00000062964	11.8365	-1.6032	0.327056	-4.9019	9.49e-07	1.96e-05	si:dkey-246g23.2
ENSDARG00000104414	286.454	-0.494191	0.100815	-4.90193	9.49e-07	1.96e-05	shmt2
ENSDARG00000004843	541.312	-0.363201	0.0741057	-4.90112	9.53e-07	1.97e-05	foxp1a
ENSDARG00000016866	113.54	-0.667083	0.136109	-4.90108	9.53e-07	1.97e-05	eeig1b
ENSDARG00000113224	9.16006	-3.74625	0.76466	-4.89923	9.62e-07	1.99e-05	aqp8a.2
ENSDARG00000033742	83.7914	-0.531882	0.108583	-4.89838	9.66e-07	1.99e-05	nt5c1bb
ENSDARG00000011459	396.489	-0.45413	0.0927279	-4.89745	9.71e-07	2e-05	gsna
ENSDARG00000032098	37.9892	-1.17006	0.238923	-4.89723	9.72e-07	2e-05	c8g
ENSDARG00000104953	1378.32	-0.32986	0.0673675	-4.89643	9.76e-07	2.01e-05	stt3a
ENSDARG00000028066	1369.99	0.335266	0.0684752	4.89617	9.77e-07	2.01e-05	diras1a
ENSDARG00000100596	833.524	-0.626406	0.127945	-4.89588	9.79e-07	2.01e-05	si:ch73-43g23.1
ENSDARG00000074684	18.6177	-1.40064	0.286231	-4.89338	9.91e-07	2.03e-05	ugl
ENSDARG00000014796	529.375	-0.371599	0.0759638	-4.89179	9.99e-07	2.05e-05	wnt11
ENSDARG00000099424	32.4803	-1.20826	0.247252	-4.88676	1.03e-06	2.1e-05	lcat
ENSDARG00000104329	58.2888	-1.11881	0.228986	-4.88594	1.03e-06	2.11e-05	si:ch73-281k2.5
ENSDARG00000002523	1147.72	-0.327736	0.0670897	-4.88504	1.03e-06	2.11e-05	hsdl2
ENSDARG00000086481	41.4575	-0.77689	0.159063	-4.88417	1.04e-06	2.12e-05	mogat3a
ENSDARG00000087751	15.3633	-1.15736	0.23699	-4.88361	1.04e-06	2.12e-05	No_symbol
ENSDARG00000076332	328.213	-0.754188	0.154473	-4.88234	1.05e-06	2.14e-05	si:ch211-159i8.4
ENSDARG00000090063	480.154	-0.579053	0.118633	-4.88105	1.06e-06	2.15e-05	fa2h
ENSDARG00000037773	616.605	0.293979	0.0602475	4.87952	1.06e-06	2.16e-05	rybpa
ENSDARG00000045747	120.639	-0.789989	0.162016	-4.87599	1.08e-06	2.2e-05	cped1
ENSDARG00000015947	3326.97	-0.411731	0.0844499	-4.87545	1.09e-06	2.2e-05	matn4
ENSDARG00000060948	470.15	0.351156	0.0720273	4.87531	1.09e-06	2.2e-05	dync1i1
ENSDARG00000014582	379.63	0.35598	0.0730498	4.87311	1.1e-06	2.23e-05	exoc3
ENSDARG00000093157	193.407	0.478164	0.0981439	4.87207	1.1e-06	2.24e-05	LOC572225
ENSDARG00000076014	36.8951	-0.83991	0.172448	-4.87051	1.11e-06	2.25e-05	erc1b
ENSDARG00000102147	208.158	0.555676	0.114114	4.86946	1.12e-06	2.26e-05	fem1c
ENSDARG00000091683	848.939	0.399833	0.0821257	4.86855	1.12e-06	2.27e-05	cnrip1a
ENSDARG00000018602	1385.37	0.170815	0.0350885	4.86812	1.13e-06	2.27e-05	rab5aa
ENSDARG00000030376	772.913	0.350024	0.0719171	4.86706	1.13e-06	2.28e-05	grin2bb
ENSDARG00000075296	20.2399	-1.19776	0.246256	-4.8639	1.15e-06	2.32e-05	fam83c
ENSDARG00000104343	1027.74	0.295691	0.0608008	4.86328	1.15e-06	2.32e-05	ppic
ENSDARG00000007024	97.38	-1.70901	0.351432	-4.86299	1.16e-06	2.33e-05	uox
ENSDARG00000054355	2525.47	0.212773	0.0437789	4.86018	1.17e-06	2.36e-05	dcaf7
ENSDARG00000100374	1219.51	-0.246443	0.0507127	-4.8596	1.18e-06	2.36e-05	txnrd3
ENSDARG00000060494	1877.92	-0.232382	0.0478213	-4.85939	1.18e-06	2.36e-05	eprs1
ENSDARG00000002013	103.639	-0.589572	0.121359	-4.85809	1.19e-06	2.37e-05	grb10a
ENSDARG00000037943	62.5806	-0.914067	0.188149	-4.85821	1.18e-06	2.37e-05	cpt1a2b
ENSDARG00000056530	348.174	-0.497238	0.102362	-4.85765	1.19e-06	2.38e-05	cpamd8
ENSDARG00000089043	62.8562	-0.770507	0.158628	-4.85732	1.19e-06	2.38e-05	ptpn6
ENSDARG00000036809	340.749	-0.527278	0.108592	-4.85557	1.2e-06	2.4e-05	anpepa
ENSDARG00000086819	22.4116	-1.33648	0.275244	-4.85561	1.2e-06	2.4e-05	scn1laa
ENSDARG00000076748	77.566	-0.815362	0.16793	-4.85537	1.2e-06	2.4e-05	ntn2
ENSDARG00000031809	61.2379	-0.717227	0.147737	-4.85474	1.21e-06	2.4e-05	rbm24b
ENSDARG00000052783	335.183	-0.333518	0.0687236	-4.85303	1.22e-06	2.42e-05	cdc42ep3
ENSDARG00000045524	216.655	-0.557549	0.11494	-4.85077	1.23e-06	2.45e-05	lamb1b
ENSDARG00000094052	178.627	0.430025	0.0886809	4.84913	1.24e-06	2.46e-05	taok3b
ENSDARG00000091209	183.391	-1.07165	0.221038	-4.84823	1.25e-06	2.47e-05	ucp3
ENSDARG00000060236	77.907	-0.803527	0.165822	-4.84572	1.26e-06	2.5e-05	dok7b
ENSDARG00000055740	216.235	0.445006	0.0918518	4.84482	1.27e-06	2.51e-05	marchf9
ENSDARG00000063612	416.281	-0.46325	0.0956224	-4.84457	1.27e-06	2.51e-05	antxr1c
ENSDARG00000025567	369.002	-0.342916	0.0707934	-4.84389	1.27e-06	2.52e-05	nf2b
ENSDARG00000005749	230.675	-0.643341	0.132832	-4.84328	1.28e-06	2.52e-05	cand2
ENSDARG00000114143	24.8955	-1.68135	0.347205	-4.84253	1.28e-06	2.53e-05	klf3
ENSDARG00000041703	422.436	-0.634005	0.130939	-4.84199	1.29e-06	2.54e-05	rrbp1b
ENSDARG00000071403	3901.98	0.239695	0.04953	4.83939	1.3e-06	2.57e-05	oaz1a
ENSDARG00000113560	43.4979	-1.30478	0.269652	-4.83876	1.31e-06	2.57e-05	rida
ENSDARG00000070416	95.6527	-0.502596	0.103873	-4.83856	1.31e-06	2.57e-05	zgc:162816
ENSDARG00000003576	202.701	0.422776	0.0873951	4.83752	1.31e-06	2.59e-05	klhl32
ENSDARG00000076227	132.911	-0.620085	0.128197	-4.83695	1.32e-06	2.59e-05	ror2
ENSDARG00000008218	422.422	0.429164	0.0888172	4.83199	1.35e-06	2.65e-05	znf410
ENSDARG00000070078	64.2348	-1.57221	0.325482	-4.83041	1.36e-06	2.67e-05	abcb11b
ENSDARG00000061560	24.1228	-1.12304	0.232517	-4.82992	1.37e-06	2.68e-05	stim1b
ENSDARG00000018259	11888.3	0.307029	0.0635776	4.8292	1.37e-06	2.68e-05	atp1a3a
ENSDARG00000003382	388.845	0.268068	0.0555118	4.82903	1.37e-06	2.69e-05	cwc25
ENSDARG00000061864	955.28	0.46542	0.0964276	4.82663	1.39e-06	2.72e-05	hdlbpb
ENSDARG00000033855	468.802	0.241558	0.0500628	4.8251	1.4e-06	2.73e-05	cnot9
ENSDARG00000076830	468.252	-0.772514	0.160174	-4.82298	1.41e-06	2.76e-05	No_symbol
ENSDARG00000009480	1899.87	0.353391	0.0732792	4.82253	1.42e-06	2.76e-05	pdcl
ENSDARG00000008414	42.6082	-0.819502	0.169945	-4.82215	1.42e-06	2.77e-05	No_symbol
ENSDARG00000093382	181.176	0.454313	0.0942272	4.82146	1.43e-06	2.77e-05	uqcc3
ENSDARG00000002255	1091.44	0.38579	0.0800273	4.82072	1.43e-06	2.78e-05	epb41l3a
ENSDARG00000051939	246.086	-1.48945	0.309077	-4.81903	1.44e-06	2.8e-05	pcxb
ENSDARG00000075964	834.92	-0.340966	0.0707885	-4.81669	1.46e-06	2.83e-05	plekhg4
ENSDARG00000077732	1525.87	0.370698	0.0769701	4.81613	1.46e-06	2.84e-05	alyref
ENSDARG00000025671	525.776	0.416099	0.086406	4.81563	1.47e-06	2.85e-05	grm6b
ENSDARG00000003974	451.379	0.260833	0.0541728	4.81483	1.47e-06	2.85e-05	spoplb
ENSDARG00000015554	1041.92	0.295747	0.0614383	4.81372	1.48e-06	2.87e-05	zic2a
ENSDARG00000104674	2045.45	0.233973	0.0486086	4.81341	1.48e-06	2.87e-05	cct2
ENSDARG00000063631	353.715	-0.483563	0.100475	-4.81275	1.49e-06	2.87e-05	vit
ENSDARG00000100075	136.771	-1.04127	0.216351	-4.81286	1.49e-06	2.87e-05	abcg2a
ENSDARG00000070467	230.225	0.684374	0.142229	4.81179	1.5e-06	2.89e-05	lactbl1b
ENSDARG00000061764	5088.56	-0.60004	0.12476	-4.80956	1.51e-06	2.92e-05	ahnak
ENSDARG00000035602	12.7555	-3.22032	0.669726	-4.80842	1.52e-06	2.93e-05	dao.1
ENSDARG00000007976	689.149	0.494401	0.10284	4.80748	1.53e-06	2.94e-05	si:ch211-220f16.2
ENSDARG00000033307	323.504	-0.394856	0.0821377	-4.80724	1.53e-06	2.94e-05	igf2b
ENSDARG00000059804	711.42	0.409868	0.085334	4.80311	1.56e-06	3e-05	retreg3
ENSDARG00000103308	104.573	-0.78108	0.162622	-4.80303	1.56e-06	3e-05	mst1
ENSDARG00000099960	200.846	-0.620682	0.129239	-4.80258	1.57e-06	3e-05	elovl1a
ENSDARG00000078604	984.431	0.199951	0.041641	4.80178	1.57e-06	3.01e-05	tbc1d10b
ENSDARG00000016154	742.604	-0.430239	0.0896152	-4.80096	1.58e-06	3.02e-05	zfp36l1a
ENSDARG00000032799	448.008	0.374596	0.0780308	4.80061	1.58e-06	3.03e-05	kcnd2
ENSDARG00000011407	5973.59	-0.456154	0.0950363	-4.79979	1.59e-06	3.04e-05	col2a1b
ENSDARG00000031911	256.429	-0.748506	0.155959	-4.79937	1.59e-06	3.04e-05	si:ch211-191a24.3
ENSDARG00000020292	150.064	0.467058	0.097354	4.79753	1.61e-06	3.07e-05	tafa3b
ENSDARG00000062954	1453.55	0.332031	0.0692301	4.79605	1.62e-06	3.09e-05	clk2a
ENSDARG00000098817	814.353	0.288681	0.0601967	4.79563	1.62e-06	3.09e-05	kctd5b
ENSDARG00000104613	2563.76	0.263657	0.0549798	4.79552	1.62e-06	3.09e-05	No_symbol
ENSDARG00000086569	27.29	-1.69061	0.352664	-4.79384	1.64e-06	3.11e-05	zgc:172051
ENSDARG00000030933	160.319	-0.438524	0.0914807	-4.79362	1.64e-06	3.11e-05	ksr1b
ENSDARG00000005908	685.778	0.385016	0.0803253	4.79321	1.64e-06	3.12e-05	clk4b
ENSDARG00000059362	220.118	-1.11514	0.232685	-4.79249	1.65e-06	3.13e-05	cavin1b
ENSDARG00000018069	188.076	0.427584	0.0892277	4.79206	1.65e-06	3.13e-05	rdh12
ENSDARG00000030975	90.1968	-0.909073	0.18984	-4.78862	1.68e-06	3.18e-05	ccdc80l1
ENSDARG00000052061	3585.63	-0.393374	0.0821719	-4.78721	1.69e-06	3.2e-05	col4a6
ENSDARG00000069671	210.318	0.444874	0.0929315	4.78712	1.69e-06	3.2e-05	maip1
ENSDARG00000078362	579.702	-0.306013	0.0639387	-4.78604	1.7e-06	3.21e-05	tnca
ENSDARG00000036344	2920.95	0.491745	0.10275	4.78582	1.7e-06	3.22e-05	calb2b
ENSDARG00000071011	1030.71	0.307754	0.0643091	4.78554	1.71e-06	3.22e-05	cdk5r2a
ENSDARG00000044625	912.027	0.302688	0.0632817	4.78318	1.73e-06	3.25e-05	pcf11
ENSDARG00000097322	147.335	0.48432	0.101273	4.78233	1.73e-06	3.26e-05	si:dkey-81l17.6
ENSDARG00000078675	1531.34	0.252439	0.0527954	4.78146	1.74e-06	3.28e-05	dock7
ENSDARG00000058105	3134.97	0.349954	0.0732001	4.78078	1.75e-06	3.28e-05	rpl36a
ENSDARG00000071549	104.476	-0.783166	0.163818	-4.7807	1.75e-06	3.28e-05	ecm2
ENSDARG00000103950	1576.14	0.392896	0.0821873	4.78049	1.75e-06	3.28e-05	pcdh1gc6
ENSDARG00000030743	112.751	-0.838418	0.175402	-4.77998	1.75e-06	3.29e-05	sptlc3
ENSDARG00000078888	680.619	-0.589938	0.123487	-4.77734	1.78e-06	3.33e-05	iqgap1
ENSDARG00000101521	724.327	0.273392	0.0572363	4.77655	1.78e-06	3.34e-05	si:ch1073-205c8.3
ENSDARG00000058693	3502.81	-0.412083	0.086277	-4.77628	1.79e-06	3.34e-05	cast
ENSDARG00000028816	271.19	-0.391974	0.0820783	-4.77561	1.79e-06	3.35e-05	tmed3
ENSDARG00000061338	420.596	0.406807	0.0851851	4.77556	1.79e-06	3.35e-05	ddx6
ENSDARG00000042982	63.6954	-1.89458	0.396738	-4.77539	1.79e-06	3.35e-05	cyp2p8
ENSDARG00000014179	1599.02	-0.515801	0.108032	-4.77453	1.8e-06	3.36e-05	pfkma
ENSDARG00000094792	388.761	-0.637409	0.1335	-4.77461	1.8e-06	3.36e-05	twf2
ENSDARG00000021163	1100.54	0.352352	0.0738354	4.77213	1.82e-06	3.4e-05	thrb
ENSDARG00000007678	4254.39	0.223909	0.0469286	4.77127	1.83e-06	3.41e-05	ttyh3b
ENSDARG00000011049	76.7847	-0.865299	0.181387	-4.77046	1.84e-06	3.42e-05	slc17a9b
ENSDARG00000041081	1345.53	0.246574	0.0516961	4.76968	1.85e-06	3.43e-05	kmt5b
ENSDARG00000018529	221.103	-0.365929	0.0767253	-4.76933	1.85e-06	3.43e-05	lipf
ENSDARG00000016439	25.414	-1.57959	0.331249	-4.7686	1.86e-06	3.44e-05	slc7a1a
ENSDARG00000102317	9506.01	0.271766	0.0570267	4.7656	1.88e-06	3.49e-05	rpl26
ENSDARG00000025073	9677.26	0.315396	0.0661855	4.76533	1.89e-06	3.49e-05	rpl18a
ENSDARG00000035282	464.48	0.294076	0.0617196	4.76471	1.89e-06	3.5e-05	emc6
ENSDARG00000005162	6175.27	-0.325769	0.0684028	-4.76251	1.91e-06	3.54e-05	tpm3
ENSDARG00000055938	289.424	-0.407746	0.0856608	-4.76	1.94e-06	3.57e-05	tspan14
ENSDARG00000094181	124.921	-0.507454	0.106605	-4.76013	1.93e-06	3.57e-05	shroom1
ENSDARG00000058419	1481.74	-0.221784	0.0465976	-4.75956	1.94e-06	3.58e-05	gcn1
ENSDARG00000092099	166.118	-0.766677	0.161093	-4.75922	1.94e-06	3.58e-05	si:ch211-133n4.6
ENSDARG00000107086	12.048	-1.99194	0.418652	-4.75798	1.96e-06	3.6e-05	No_symbol
ENSDARG00000030087	1162.58	0.253276	0.0532471	4.75662	1.97e-06	3.62e-05	nfkbib
ENSDARG00000061543	1160.29	0.287769	0.060512	4.75556	1.98e-06	3.64e-05	ccdc85b
ENSDARG00000071493	177.138	0.430897	0.0906118	4.75541	1.98e-06	3.64e-05	olfm3a
ENSDARG00000090963	447.128	0.363552	0.0764846	4.75327	2e-06	3.67e-05	atp6ap1lb
ENSDARG00000059323	1714.31	-0.126243	0.0265662	-4.75202	2.01e-06	3.69e-05	rpn1
ENSDARG00000071586	3095.49	-0.564145	0.118747	-4.75081	2.03e-06	3.71e-05	tgfbi
ENSDARG00000017037	486.276	0.296265	0.0623747	4.74977	2.04e-06	3.72e-05	ikbkg
ENSDARG00000051800	2416.12	0.25963	0.0546608	4.74985	2.04e-06	3.72e-05	fnbp4
ENSDARG00000058475	48.4201	-0.749323	0.157755	-4.74992	2.04e-06	3.72e-05	ern2
ENSDARG00000034534	3310.11	0.244774	0.0515461	4.74864	2.05e-06	3.74e-05	atp6v1aa
ENSDARG00000017007	549.619	0.338802	0.0713537	4.74821	2.05e-06	3.75e-05	nr4a2a
ENSDARG00000071872	467.552	0.31743	0.0668549	4.74805	2.05e-06	3.75e-05	zdhhc15b
ENSDARG00000052960	43.3501	-1.19298	0.251385	-4.74562	2.08e-06	3.79e-05	nppa
ENSDARG00000058733	16.0586	-1.42921	0.301194	-4.74514	2.08e-06	3.8e-05	ihha
ENSDARG00000037928	837.194	0.226615	0.0477663	4.74424	2.09e-06	3.81e-05	ddx42
ENSDARG00000086184	186.101	0.324142	0.0683248	4.74414	2.09e-06	3.81e-05	fbxo48
ENSDARG00000059700	26.2272	-1.28856	0.271652	-4.74342	2.1e-06	3.82e-05	agmat
ENSDARG00000077396	208.197	-0.395208	0.0833338	-4.74247	2.11e-06	3.83e-05	tlcd2
ENSDARG00000037845	3694.82	-0.461619	0.0974008	-4.73937	2.14e-06	3.89e-05	col9a3
ENSDARG00000060238	1619.26	-0.472219	0.0996385	-4.73933	2.14e-06	3.89e-05	uacab
ENSDARG00000028546	2758.34	-0.240323	0.0507289	-4.73739	2.16e-06	3.92e-05	ndufs1
ENSDARG00000061909	1135.6	0.352225	0.074356	4.73701	2.17e-06	3.93e-05	si:ch73-233f7.1
ENSDARG00000103317	167.596	-0.677783	0.143116	-4.73591	2.18e-06	3.94e-05	capn5a
ENSDARG00000069855	2313.55	0.248954	0.05258	4.73477	2.19e-06	3.96e-05	pnisr
ENSDARG00000041569	593.885	-1.21602	0.256882	-4.73376	2.2e-06	3.98e-05	ces2a
ENSDARG00000045127	643.257	0.324212	0.0684919	4.73358	2.21e-06	3.98e-05	fam53c
ENSDARG00000056511	2841.53	0.531359	0.112257	4.73341	2.21e-06	3.98e-05	arr3a
ENSDARG00000111860	179.084	0.470967	0.0995068	4.73302	2.21e-06	3.99e-05	exorh
ENSDARG00000104404	165.775	-0.76571	0.161786	-4.73284	2.21e-06	3.99e-05	b4galt1l
ENSDARG00000003213	1029.2	-0.196524	0.0415595	-4.72874	2.26e-06	4.06e-05	naa15a
ENSDARG00000056979	866.348	0.348705	0.0737417	4.72874	2.26e-06	4.06e-05	lhx9
ENSDARG00000052118	146.906	-0.495819	0.104949	-4.72436	2.31e-06	4.15e-05	adamtsl5
ENSDARG00000063068	1478.23	0.57662	0.122074	4.72353	2.32e-06	4.16e-05	syne1b
ENSDARG00000045543	575.394	0.287595	0.060897	4.72265	2.33e-06	4.17e-05	atp6v1f
ENSDARG00000060481	661.439	0.333278	0.0705716	4.72255	2.33e-06	4.17e-05	atl1
ENSDARG00000007366	25.0394	-1.28753	0.27267	-4.72194	2.34e-06	4.18e-05	amdhd1
ENSDARG00000101366	20.9776	-1.22885	0.260345	-4.72008	2.36e-06	4.22e-05	cmklr2
ENSDARG00000054645	212.519	-0.703171	0.149033	-4.71822	2.38e-06	4.25e-05	si:ch211-51c14.1
ENSDARG00000070833	110.167	0.745681	0.158057	4.7178	2.38e-06	4.26e-05	lin52
ENSDARG00000018397	1774.11	0.311138	0.0659619	4.71693	2.39e-06	4.27e-05	hpca
ENSDARG00000098820	434.719	0.301755	0.0639737	4.71686	2.4e-06	4.27e-05	ftr67
ENSDARG00000030716	1819.05	0.246117	0.0521812	4.71658	2.4e-06	4.27e-05	ing4
ENSDARG00000016809	747.027	0.240751	0.0510545	4.71556	2.41e-06	4.29e-05	prkacab
ENSDARG00000045015	13.7983	-1.46109	0.309876	-4.71509	2.42e-06	4.3e-05	cyp27b1
ENSDARG00000029818	4318.59	0.214916	0.0455898	4.71412	2.43e-06	4.31e-05	srsf5a
ENSDARG00000103887	22.3214	-1.24222	0.263512	-4.71409	2.43e-06	4.31e-05	LOC101883470
ENSDARG00000062084	65.0339	-0.724576	0.153725	-4.71345	2.44e-06	4.32e-05	clcn1a
ENSDARG00000103935	82.9414	-0.617254	0.130977	-4.71268	2.44e-06	4.34e-05	rab27a
ENSDARG00000098764	102.276	-0.693092	0.147076	-4.71248	2.45e-06	4.34e-05	musk
ENSDARG00000100869	76.7457	-0.813994	0.172762	-4.71164	2.46e-06	4.35e-05	adcy9
ENSDARG00000068691	266.652	0.408811	0.0867698	4.71144	2.46e-06	4.35e-05	kctd4
ENSDARG00000006316	10379.6	0.227348	0.048274	4.70953	2.48e-06	4.39e-05	rpl23a
ENSDARG00000012788	106.593	-0.700566	0.148799	-4.70813	2.5e-06	4.42e-05	foxa3
ENSDARG00000116445	75.9983	-0.76524	0.162611	-4.70596	2.53e-06	4.46e-05	No_symbol
ENSDARG00000038297	20.7274	-1.30673	0.277755	-4.7046	2.54e-06	4.48e-05	aspdh
ENSDARG00000077096	72.1181	-0.921095	0.195782	-4.7047	2.54e-06	4.48e-05	fndc7a
ENSDARG00000052893	147.999	0.547929	0.116503	4.70314	2.56e-06	4.51e-05	rx3
ENSDARG00000070494	852.764	-0.406147	0.0863737	-4.70221	2.57e-06	4.53e-05	pdgfra
ENSDARG00000070497	19.2688	-1.73352	0.368673	-4.70204	2.58e-06	4.53e-05	bicc1b
ENSDARG00000095434	86.9359	-1.17046	0.248971	-4.70118	2.59e-06	4.55e-05	No_symbol
ENSDARG00000019353	10009.5	-0.239586	0.0509726	-4.70029	2.6e-06	4.56e-05	sparc
ENSDARG00000067918	257.253	0.357246	0.076003	4.70042	2.6e-06	4.56e-05	elp5
ENSDARG00000070539	288.254	0.372457	0.079241	4.70031	2.6e-06	4.56e-05	arf3a
ENSDARG00000003573	316.66	0.315189	0.0670711	4.69933	2.61e-06	4.57e-05	dctn5
ENSDARG00000006791	500.118	0.344575	0.0733266	4.69919	2.61e-06	4.57e-05	bmal1a
ENSDARG00000034504	773.41	0.392946	0.0836311	4.69856	2.62e-06	4.58e-05	lmo1
ENSDARG00000074843	323.573	-0.329319	0.0700923	-4.69837	2.62e-06	4.59e-05	phldb2b
ENSDARG00000029668	221.675	-0.511456	0.108925	-4.69547	2.66e-06	4.65e-05	crim1
ENSDARG00000059227	458.283	-1.69971	0.362229	-4.69236	2.7e-06	4.71e-05	fabp1b.1
ENSDARG00000097648	1029.08	0.402605	0.0858092	4.69186	2.71e-06	4.72e-05	si:dkey-35i13.1
ENSDARG00000092035	1284.43	-0.345876	0.0737228	-4.69158	2.71e-06	4.73e-05	si:ch211-156j16.1
ENSDARG00000021352	988.879	0.279333	0.0595608	4.68988	2.73e-06	4.76e-05	gria1a
ENSDARG00000004402	700.969	0.302835	0.0645847	4.68895	2.75e-06	4.78e-05	elovl6
ENSDARG00000040884	1900.88	0.208533	0.0444857	4.68764	2.76e-06	4.81e-05	mxi1
ENSDARG00000099266	450.789	-0.383377	0.0817974	-4.68691	2.77e-06	4.82e-05	vasna
ENSDARG00000070055	206.535	-0.591923	0.126313	-4.68618	2.78e-06	4.83e-05	arfip1
ENSDARG00000095807	68.7792	-1.07249	0.22894	-4.6846	2.81e-06	4.87e-05	LOC110437731
ENSDARG00000060862	1066.35	0.278705	0.0595166	4.68281	2.83e-06	4.91e-05	atxn1b
ENSDARG00000095901	147.161	-0.662175	0.141419	-4.68237	2.84e-06	4.91e-05	col18a1b
ENSDARG00000009273	517.987	0.346039	0.0739134	4.68168	2.85e-06	4.92e-05	ppm1da
ENSDARG00000096932	61.5494	-1.0146	0.216712	-4.6818	2.84e-06	4.92e-05	nell3
ENSDARG00000097613	3015.74	-0.525461	0.11226	-4.68076	2.86e-06	4.94e-05	igfn1.3
ENSDARG00000099022	4826.75	0.271601	0.0580286	4.68047	2.86e-06	4.94e-05	faua
ENSDARG00000102178	130.536	-0.653027	0.139518	-4.68059	2.86e-06	4.94e-05	emilin2b
ENSDARG00000100708	279.454	0.360641	0.0770809	4.67874	2.89e-06	4.98e-05	jakmip3
ENSDARG00000019223	3874.9	0.23912	0.0511136	4.67821	2.89e-06	4.99e-05	arglu1a
ENSDARG00000078299	34.6925	-1.03465	0.221178	-4.67794	2.9e-06	4.99e-05	colgalt2a
ENSDARG00000042840	813.85	0.393005	0.0840301	4.67695	2.91e-06	5.01e-05	eml1
ENSDARG00000103747	1573.55	-0.285925	0.0611374	-4.67676	2.91e-06	5.01e-05	cav1
ENSDARG00000095743	2473.54	0.350353	0.0749253	4.67603	2.92e-06	5.03e-05	sox11b
ENSDARG00000075194	144.409	0.451048	0.0964897	4.67457	2.95e-06	5.06e-05	si:dkey-56e3.3
ENSDARG00000021241	230.367	0.563449	0.120546	4.67414	2.95e-06	5.07e-05	zgc:165604
ENSDARG00000088023	65.837	0.574317	0.122947	4.67126	2.99e-06	5.13e-05	si:dkey-26c10.5
ENSDARG00000111535	37.7256	-1.59051	0.340507	-4.67101	3e-06	5.14e-05	sbf1
ENSDARG00000038917	155.941	-0.395658	0.0847097	-4.67075	3e-06	5.14e-05	rad50
ENSDARG00000079071	54.5912	-0.668172	0.143083	-4.66981	3.01e-06	5.16e-05	jam2b
ENSDARG00000095843	61.0539	-0.750812	0.160903	-4.66626	3.07e-06	5.24e-05	No_symbol
ENSDARG00000055036	35.8213	-1.66443	0.35673	-4.66579	3.07e-06	5.25e-05	itih3a.1
ENSDARG00000076302	914.331	0.382514	0.0819898	4.66539	3.08e-06	5.25e-05	dtx4a
ENSDARG00000089920	276.455	-0.694626	0.148883	-4.66559	3.08e-06	5.25e-05	mlip
ENSDARG00000099368	113.529	-0.585229	0.125442	-4.66532	3.08e-06	5.25e-05	slc25a42
ENSDARG00000100119	927.031	0.36286	0.0777881	4.66472	3.09e-06	5.26e-05	caskb
ENSDARG00000015314	2911.72	0.315894	0.0677252	4.66435	3.1e-06	5.27e-05	zc4h2
ENSDARG00000052063	5072.06	-0.447384	0.0959332	-4.66349	3.11e-06	5.28e-05	col4a5
ENSDARG00000091548	362.175	-0.290749	0.062346	-4.66347	3.11e-06	5.28e-05	stard9
ENSDARG00000112416	131.578	-0.660084	0.141546	-4.66338	3.11e-06	5.28e-05	cald1a
ENSDARG00000021556	1151.99	0.22611	0.048489	4.66313	3.11e-06	5.29e-05	ubl3b
ENSDARG00000103013	1142.37	0.409907	0.0879068	4.66298	3.12e-06	5.29e-05	pcdh1g22
ENSDARG00000008433	361.26	-0.530318	0.113751	-4.66209	3.13e-06	5.3e-05	unc45b
ENSDARG00000005842	401.351	0.372905	0.0799954	4.66157	3.14e-06	5.31e-05	cd9a
ENSDARG00000070686	480.815	0.262824	0.0563798	4.66167	3.14e-06	5.31e-05	cdipt
ENSDARG00000089886	1172.65	0.276499	0.0593289	4.66044	3.16e-06	5.34e-05	si:dkey-19e4.5
ENSDARG00000078468	284.018	-0.688661	0.147778	-4.66011	3.16e-06	5.34e-05	fap
ENSDARG00000043453	10546.7	0.230695	0.0495114	4.65944	3.17e-06	5.35e-05	rps5
ENSDARG00000098602	11.5288	1.65185	0.354593	4.65844	3.19e-06	5.38e-05	No_symbol
ENSDARG00000034300	79.0809	-0.654878	0.140645	-4.65626	3.22e-06	5.43e-05	sema3c
ENSDARG00000096701	159.712	0.593258	0.127415	4.65612	3.22e-06	5.43e-05	si:dkey-21e13.3
ENSDARG00000103672	9333.29	0.243728	0.0523681	4.65414	3.25e-06	5.48e-05	cirbpa
ENSDARG00000005897	116.42	-0.563461	0.12108	-4.65361	3.26e-06	5.49e-05	dera
ENSDARG00000057394	293.734	0.343341	0.0737877	4.65309	3.27e-06	5.5e-05	rab33a
ENSDARG00000102456	62.2258	-1.15053	0.247305	-4.65227	3.28e-06	5.52e-05	cfhl4
ENSDARG00000028715	397.387	0.31628	0.067999	4.65124	3.3e-06	5.54e-05	mindy3
ENSDARG00000054818	3863.11	0.289162	0.0621858	4.64998	3.32e-06	5.57e-05	rpl32
ENSDARG00000035808	505.82	0.322096	0.0692868	4.64874	3.34e-06	5.6e-05	clcn4
ENSDARG00000012627	841.799	0.267481	0.0575415	4.64849	3.34e-06	5.6e-05	cdc34b
ENSDARG00000052330	149.225	-0.662745	0.142596	-4.64772	3.36e-06	5.61e-05	slc4a2b
ENSDARG00000077151	513.805	0.412251	0.0886989	4.64775	3.36e-06	5.61e-05	cbln2b
ENSDARG00000045199	313.412	-0.362223	0.077954	-4.64663	3.37e-06	5.64e-05	capn1
ENSDARG00000098583	385.811	0.413673	0.0890424	4.6458	3.39e-06	5.66e-05	wbp1
ENSDARG00000011989	2833.33	0.424124	0.0913253	4.6441	3.42e-06	5.7e-05	crx
ENSDARG00000019420	1384.4	0.237122	0.0510591	4.64406	3.42e-06	5.7e-05	etnk1
ENSDARG00000004297	1447.16	0.243866	0.052517	4.64356	3.42e-06	5.71e-05	irf2bpl
ENSDARG00000058381	500.18	-0.300663	0.0647671	-4.64221	3.45e-06	5.74e-05	zgc:171775
ENSDARG00000003486	2142.7	0.216618	0.0466664	4.64184	3.45e-06	5.74e-05	ppp1caa
ENSDARG00000032976	62.7847	-1.21302	0.261334	-4.64165	3.46e-06	5.74e-05	cmlc1
ENSDARG00000052351	520.599	0.243911	0.0525492	4.64158	3.46e-06	5.74e-05	si:dkey-156n14.3
ENSDARG00000090072	163.776	-0.42831	0.0922725	-4.64179	3.45e-06	5.74e-05	krtcap3
ENSDARG00000012248	1977.74	0.171544	0.0369756	4.63938	3.49e-06	5.8e-05	rgma
ENSDARG00000000002	103.722	-0.688447	0.148409	-4.63885	3.5e-06	5.81e-05	ccdc80
ENSDARG00000060184	588.096	-0.341843	0.0736968	-4.63851	3.51e-06	5.81e-05	pkn1a
ENSDARG00000037760	206.092	0.337933	0.0728605	4.63808	3.52e-06	5.82e-05	uncx4.1
ENSDARG00000112644	193.695	-0.450818	0.0972046	-4.63782	3.52e-06	5.83e-05	st6galnac
ENSDARG00000018968	1302.08	0.192284	0.041465	4.63726	3.53e-06	5.84e-05	acvr1ba
ENSDARG00000060656	392.423	0.357564	0.0771332	4.63566	3.56e-06	5.88e-05	si:ch211-10a23.2
ENSDARG00000093406	2709.77	0.122049	0.0263307	4.63522	3.57e-06	5.89e-05	zgc:111986
ENSDARG00000078318	21.9534	-0.890671	0.192222	-4.63355	3.59e-06	5.93e-05	tmod1
ENSDARG00000007438	1176.36	0.214947	0.0464082	4.63166	3.63e-06	5.98e-05	ube2ib
ENSDARG00000076364	1754.37	0.223001	0.0481531	4.63107	3.64e-06	5.99e-05	si:dkey-178k16.1
ENSDARG00000100851	785.208	0.358905	0.077508	4.63055	3.65e-06	6e-05	gphnb
ENSDARG00000114495	102.515	0.549685	0.118716	4.63024	3.65e-06	6.01e-05	No_symbol
ENSDARG00000017321	69.1832	-0.836189	0.180633	-4.62923	3.67e-06	6.03e-05	kdr
ENSDARG00000040048	387.182	0.24581	0.0531128	4.62807	3.69e-06	6.06e-05	galntl6
ENSDARG00000062390	126.452	-0.724554	0.156561	-4.62794	3.69e-06	6.06e-05	cdc42ep5
ENSDARG00000018921	385.542	0.29291	0.0632944	4.62774	3.7e-06	6.06e-05	lratd1
ENSDARG00000036080	9729.49	-0.248552	0.0537113	-4.62756	3.7e-06	6.06e-05	cd81a
ENSDARG00000056206	2307.32	0.243098	0.0525336	4.62747	3.7e-06	6.06e-05	camk2g2
ENSDARG00000058543	977.575	-0.42953	0.092825	-4.62731	3.7e-06	6.06e-05	lama5
ENSDARG00000003469	1483.02	0.446425	0.0964851	4.62688	3.71e-06	6.07e-05	neurod4
ENSDARG00000062129	330.669	-0.590128	0.127574	-4.62575	3.73e-06	6.1e-05	mxra8b
ENSDARG00000002790	3330.29	0.147493	0.0318866	4.62556	3.74e-06	6.1e-05	ap2m1a
ENSDARG00000099339	607.944	-0.24962	0.0539719	-4.62501	3.75e-06	6.11e-05	pacsin3
ENSDARG00000111587	17.0698	-1.66144	0.359234	-4.62496	3.75e-06	6.11e-05	No_symbol
ENSDARG00000038432	1107.13	0.255692	0.0552981	4.62389	3.77e-06	6.14e-05	actr10
ENSDARG00000098992	172.321	0.360141	0.0778867	4.62391	3.77e-06	6.14e-05	zgc:114119
ENSDARG00000079994	405.837	-0.66209	0.143195	-4.6237	3.77e-06	6.14e-05	akap13
ENSDARG00000079705	66.5113	-0.586017	0.126798	-4.62166	3.81e-06	6.19e-05	si:ch211-152p11.4
ENSDARG00000061647	2761.1	0.333843	0.0722405	4.62128	3.81e-06	6.2e-05	nrxn1a
ENSDARG00000052082	2238.36	0.248017	0.0536834	4.61998	3.84e-06	6.22e-05	gabarapb
ENSDARG00000058820	186.244	-0.605713	0.131099	-4.62029	3.83e-06	6.22e-05	bin1b
ENSDARG00000094466	114.307	-0.773074	0.167333	-4.61997	3.84e-06	6.22e-05	tuba8l5
ENSDARG00000101106	141.306	0.410788	0.0889109	4.62022	3.83e-06	6.22e-05	si:ch73-109d9.3
ENSDARG00000089787	959.676	0.326451	0.0706892	4.61812	3.87e-06	6.27e-05	crebzf
ENSDARG00000009470	17.4434	-1.36733	0.296089	-4.61796	3.88e-06	6.27e-05	hnf1a
ENSDARG00000056732	222.718	0.37599	0.081432	4.61723	3.89e-06	6.29e-05	her4.1
ENSDARG00000058646	983.253	0.438145	0.0949084	4.6165	3.9e-06	6.31e-05	ptprna
ENSDARG00000098540	85.8927	-0.536444	0.116225	-4.61555	3.92e-06	6.33e-05	zc3h7ba
ENSDARG00000104413	897.4	0.315901	0.0684468	4.61528	3.93e-06	6.34e-05	rogdi
ENSDARG00000103251	474.937	-0.42655	0.0924579	-4.61345	3.96e-06	6.39e-05	sh3pxd2b
ENSDARG00000104450	115.286	-1.36359	0.295584	-4.6132	3.97e-06	6.39e-05	atp8b5b
ENSDARG00000078383	363.396	0.27713	0.0600808	4.61262	3.98e-06	6.41e-05	mcrip1
ENSDARG00000099437	11.9974	-1.58306	0.343235	-4.61219	3.98e-06	6.41e-05	No_symbol
ENSDARG00000019299	742.582	0.3269	0.070905	4.6104	4.02e-06	6.47e-05	znf687b
ENSDARG00000076988	575.227	0.212834	0.0461688	4.6099	4.03e-06	6.47e-05	znf839
ENSDARG00000079564	1508.15	-0.37237	0.0807746	-4.60999	4.03e-06	6.47e-05	myh7
ENSDARG00000111482	52.1528	-0.964305	0.209184	-4.60985	4.03e-06	6.47e-05	hhip
ENSDARG00000039430	624.661	0.282545	0.0613001	4.6092	4.04e-06	6.48e-05	msl2b
ENSDARG00000102376	314.152	0.413045	0.0896222	4.60873	4.05e-06	6.49e-05	cacng2b
ENSDARG00000025850	5572.1	0.227299	0.0493239	4.6083	4.06e-06	6.5e-05	rps21
ENSDARG00000020284	292.29	0.320047	0.0694588	4.60773	4.07e-06	6.51e-05	si:ch211-278j3.3
ENSDARG00000079305	4163.99	-0.457664	0.099327	-4.60765	4.07e-06	6.51e-05	hbae3
ENSDARG00000111515	314.351	0.391769	0.0850205	4.60793	4.07e-06	6.51e-05	LOC101884052
ENSDARG00000062707	25.6664	-1.16649	0.253174	-4.60745	4.08e-06	6.51e-05	plat
ENSDARG00000077442	357.017	0.310375	0.0673657	4.60732	4.08e-06	6.51e-05	tubgcp5
ENSDARG00000055093	152.374	-0.585021	0.127011	-4.60605	4.1e-06	6.55e-05	cdh27
ENSDARG00000068246	508.239	-0.388739	0.0844003	-4.6059	4.11e-06	6.55e-05	plcb3
ENSDARG00000070972	276.407	0.825108	0.179146	4.60578	4.11e-06	6.55e-05	si:ch211-81a5.8
ENSDARG00000075556	643.599	-0.208169	0.0451998	-4.60553	4.11e-06	6.55e-05	luzp1
ENSDARG00000103071	1053.93	0.303841	0.0659738	4.60548	4.12e-06	6.55e-05	si:ch211-244c8.4
ENSDARG00000058451	18723.5	0.209388	0.045471	4.60486	4.13e-06	6.56e-05	rpl6
ENSDARG00000004796	1125.4	0.187184	0.0406594	4.6037	4.15e-06	6.59e-05	mgrn1b
ENSDARG00000087528	253.269	0.3719	0.0807881	4.6034	4.16e-06	6.6e-05	snip1
ENSDARG00000030053	2299.31	0.222289	0.0483014	4.60212	4.18e-06	6.64e-05	eef1db
ENSDARG00000040298	1764.62	-1.14924	0.249802	-4.60062	4.21e-06	6.68e-05	apoa4b.1
ENSDARG00000001950	9666.78	0.270677	0.0588493	4.5995	4.24e-06	6.71e-05	ak1
ENSDARG00000029493	12.5051	-2.53423	0.550992	-4.5994	4.24e-06	6.71e-05	f9b
ENSDARG00000056037	21.2178	-1.4693	0.319541	-4.59815	4.26e-06	6.74e-05	No_symbol
ENSDARG00000076547	152.943	-0.522467	0.113626	-4.59812	4.26e-06	6.74e-05	wu:fb13g09
ENSDARG00000103342	88.3349	-1.41564	0.307865	-4.59826	4.26e-06	6.74e-05	wu:fa56d06
ENSDARG00000045123	225.668	-0.366152	0.0796352	-4.59787	4.27e-06	6.74e-05	oplah
ENSDARG00000104178	421.66	0.310128	0.0674635	4.59697	4.29e-06	6.76e-05	trir
ENSDARG00000040255	183.164	-0.58534	0.127341	-4.59664	4.29e-06	6.77e-05	ephx2
ENSDARG00000061231	71.0459	-1.03354	0.224964	-4.59425	4.34e-06	6.84e-05	tinagl1
ENSDARG00000102887	198.422	0.493533	0.10743	4.59401	4.35e-06	6.85e-05	abhd4
ENSDARG00000100536	459.419	0.266972	0.0581181	4.59362	4.36e-06	6.86e-05	nkrf
ENSDARG00000097110	692.328	0.294454	0.0641247	4.59189	4.39e-06	6.91e-05	fxyd7
ENSDARG00000041483	169.07	-0.67097	0.14614	-4.5913	4.41e-06	6.92e-05	paqr6
ENSDARG00000040287	6621.16	0.223798	0.0487506	4.59068	4.42e-06	6.94e-05	ywhabl
ENSDARG00000004840	498.781	0.35448	0.0772242	4.59027	4.43e-06	6.95e-05	rassf1
ENSDARG00000058729	719.359	0.25607	0.0558019	4.58891	4.46e-06	6.99e-05	akirin2
ENSDARG00000102981	175.64	-0.657449	0.143272	-4.58881	4.46e-06	6.99e-05	cyp2k16
ENSDARG00000007485	445.975	0.223583	0.0487405	4.5872	4.49e-06	7.04e-05	epc2
ENSDARG00000035907	2453.07	0.32229	0.0702693	4.58649	4.51e-06	7.05e-05	fam49al
ENSDARG00000059630	146.164	-0.538786	0.117515	-4.58485	4.54e-06	7.11e-05	mlec
ENSDARG00000062174	1610.8	0.266704	0.0581898	4.58335	4.58e-06	7.15e-05	cacnb4b
ENSDARG00000094824	22.2121	-1.41998	0.309865	-4.58257	4.59e-06	7.17e-05	LOC110439428
ENSDARG00000060435	71.7121	-0.79565	0.173658	-4.5817	4.61e-06	7.2e-05	bnipl
ENSDARG00000005789	349.094	-0.463675	0.10123	-4.5804	4.64e-06	7.24e-05	enpp1
ENSDARG00000037837	659.822	0.256884	0.0560889	4.57995	4.65e-06	7.25e-05	ogfr
ENSDARG00000098466	1198.96	0.225288	0.0491939	4.57959	4.66e-06	7.26e-05	ube2a
ENSDARG00000104478	405.856	-0.334916	0.0731347	-4.57944	4.66e-06	7.26e-05	cap2
ENSDARG00000071113	1592.31	-0.411114	0.089777	-4.57928	4.67e-06	7.26e-05	xirp2a
ENSDARG00000060841	524.105	-0.306196	0.0668757	-4.57858	4.68e-06	7.28e-05	pik3c2a
ENSDARG00000101629	78.1531	-1.73813	0.379767	-4.57683	4.72e-06	7.33e-05	si
ENSDARG00000007697	8693.19	0.390378	0.0853265	4.57511	4.76e-06	7.39e-05	fabp7a
ENSDARG00000034522	802.567	0.32818	0.0717322	4.57507	4.76e-06	7.39e-05	rab6ba
ENSDARG00000018426	1409.74	-0.305479	0.066802	-4.57289	4.81e-06	7.46e-05	aldh7a1
ENSDARG00000087981	735.887	-0.451924	0.0988288	-4.57279	4.81e-06	7.46e-05	slc6a11b
ENSDARG00000012914	1685.66	0.25407	0.0555736	4.57177	4.84e-06	7.48e-05	arhgef4
ENSDARG00000043973	1215.07	0.283972	0.0621144	4.57175	4.84e-06	7.48e-05	znf292b
ENSDARG00000058117	2836.8	0.453097	0.0991137	4.57149	4.84e-06	7.49e-05	snap25b
ENSDARG00000086842	1022.98	0.314067	0.0687034	4.57135	4.85e-06	7.49e-05	dap1b
ENSDARG00000010721	1515.75	0.198031	0.0433311	4.57018	4.87e-06	7.52e-05	septin6
ENSDARG00000021345	119.397	0.62913	0.137696	4.56898	4.9e-06	7.56e-05	prph2lb
ENSDARG00000020609	4787.51	0.280997	0.0615353	4.56644	4.96e-06	7.65e-05	snap25a
ENSDARG00000020924	154.706	-0.582228	0.127563	-4.56425	5.01e-06	7.73e-05	myo1ca
ENSDARG00000019566	4216.95	0.429974	0.0942271	4.56317	5.04e-06	7.75e-05	neurod1
ENSDARG00000070408	36.1372	-0.927525	0.203262	-4.56319	5.04e-06	7.75e-05	ccnd2b
ENSDARG00000037789	103708	0.313688	0.0687591	4.56214	5.06e-06	7.79e-05	pvalb1
ENSDARG00000032802	1843.48	-0.219196	0.0480492	-4.56191	5.07e-06	7.79e-05	ktn1
ENSDARG00000009899	97.1516	-0.632452	0.138662	-4.5611	5.09e-06	7.82e-05	znf385a
ENSDARG00000001162	1097.75	0.282233	0.0618915	4.56013	5.11e-06	7.84e-05	matr3l1.1
ENSDARG00000024090	210.34	0.343328	0.0752931	4.55989	5.12e-06	7.84e-05	dnajc4
ENSDARG00000055223	167.748	-0.52821	0.115841	-4.55979	5.12e-06	7.84e-05	ablim2
ENSDARG00000102950	287.743	0.36022	0.0789975	4.55989	5.12e-06	7.84e-05	si:ch211-241b2.1
ENSDARG00000100307	27.5501	-0.938714	0.205887	-4.55936	5.13e-06	7.86e-05	adamts5
ENSDARG00000088178	460.962	0.276313	0.0606135	4.5586	5.15e-06	7.88e-05	tp53inp2
ENSDARG00000086571	56.9669	-1.04247	0.228737	-4.55748	5.18e-06	7.92e-05	kcna7
ENSDARG00000011113	58.6575	0.606695	0.133144	4.55668	5.2e-06	7.93e-05	chrna10a
ENSDARG00000096756	49.3188	0.797403	0.174991	4.55681	5.19e-06	7.93e-05	si:ch211-196c10.13
ENSDARG00000103962	351.508	-0.453919	0.0996124	-4.55686	5.19e-06	7.93e-05	add1
ENSDARG00000027609	39.555	-0.857379	0.188175	-4.55628	5.21e-06	7.94e-05	hpn
ENSDARG00000005343	253.955	0.429161	0.0942061	4.55555	5.22e-06	7.95e-05	ccdc85al
ENSDARG00000011125	1565.12	0.23929	0.0525251	4.55573	5.22e-06	7.95e-05	snrpb
ENSDARG00000074191	21.1282	-1.69956	0.373081	-4.55546	5.23e-06	7.95e-05	zgc:172253
ENSDARG00000018846	28.7429	-2.31718	0.508748	-4.55467	5.25e-06	7.97e-05	dgat2
ENSDARG00000100588	5257.77	0.33406	0.0733426	4.55479	5.24e-06	7.97e-05	rpl36
ENSDARG00000011672	269.687	-0.614676	0.134982	-4.55377	5.27e-06	8e-05	sema3b
ENSDARG00000098631	382.02	-0.703779	0.154549	-4.55375	5.27e-06	8e-05	No_symbol
ENSDARG00000053405	79.0107	-0.761219	0.167183	-4.55322	5.28e-06	8.01e-05	sord
ENSDARG00000034883	442.13	0.410451	0.0901511	4.55292	5.29e-06	8.02e-05	acbd5a
ENSDARG00000012932	284.416	0.334055	0.0733798	4.55241	5.3e-06	8.03e-05	mat2b
ENSDARG00000032737	1164.21	0.431412	0.0947677	4.55231	5.31e-06	8.03e-05	gria3a
ENSDARG00000059680	3555.74	0.245232	0.0538776	4.55166	5.32e-06	8.05e-05	fscn1a
ENSDARG00000052856	10586.1	0.207718	0.0456426	4.55097	5.34e-06	8.07e-05	khdrbs1a
ENSDARG00000089310	47.9354	-1.94364	0.427073	-4.55108	5.34e-06	8.07e-05	gc
ENSDARG00000011434	35.0995	-0.857056	0.188386	-4.54947	5.38e-06	8.12e-05	ptger2a
ENSDARG00000098936	3987.8	0.285112	0.0626816	4.54857	5.4e-06	8.15e-05	kif5aa
ENSDARG00000111235	1176.45	0.383274	0.0842771	4.54778	5.42e-06	8.18e-05	nrsn1
ENSDARG00000040445	76.2311	0.812972	0.17879	4.54708	5.44e-06	8.2e-05	parp14rs1
ENSDARG00000103106	172.731	0.384614	0.0845966	4.54644	5.46e-06	8.22e-05	No_symbol
ENSDARG00000088330	2652.3	-0.483026	0.106247	-4.54624	5.46e-06	8.22e-05	hbae1.2
ENSDARG00000005078	634.4	0.20244	0.0445423	4.54489	5.5e-06	8.27e-05	eif4e3
ENSDARG00000079128	371.878	0.310387	0.068303	4.54426	5.51e-06	8.29e-05	becn1
ENSDARG00000038068	10505.3	0.229883	0.0505971	4.5434	5.54e-06	8.31e-05	ddx5
ENSDARG00000043465	1249.82	0.320194	0.0704976	4.54191	5.57e-06	8.36e-05	atp6v1b2
ENSDARG00000101982	72.6055	-0.575448	0.126698	-4.54189	5.58e-06	8.36e-05	spryd3
ENSDARG00000037713	366.343	0.330402	0.0727504	4.54158	5.58e-06	8.37e-05	pcnp
ENSDARG00000116353	151.965	-0.707138	0.15573	-4.54078	5.6e-06	8.4e-05	lrp4
ENSDARG00000015866	6246.61	-1.26023	0.277558	-4.54043	5.61e-06	8.4e-05	apoa2
ENSDARG00000039871	84.6013	-0.959618	0.211357	-4.54027	5.62e-06	8.4e-05	rpz4
ENSDARG00000104559	179.14	-0.491353	0.108219	-4.54035	5.62e-06	8.4e-05	tmem63ba
ENSDARG00000010583	304.829	-0.364157	0.0802139	-4.53983	5.63e-06	8.41e-05	pard3ab
ENSDARG00000063252	1173.31	0.224565	0.0494666	4.53973	5.63e-06	8.41e-05	prcc
ENSDARG00000034420	214.712	0.510937	0.112551	4.5396	5.64e-06	8.41e-05	irx6a
ENSDARG00000041110	273.582	-0.331674	0.0730747	-4.53884	5.66e-06	8.44e-05	dnajc3a
ENSDARG00000096616	1729.32	0.405192	0.0892751	4.53869	5.66e-06	8.44e-05	si:ch211-255p10.3
ENSDARG00000077291	25379.6	0.217997	0.0480446	4.53738	5.7e-06	8.48e-05	rps2
ENSDARG00000019498	123.149	0.534398	0.117783	4.53712	5.7e-06	8.49e-05	cry5
ENSDARG00000006200	2941.36	-0.224805	0.0495547	-4.53651	5.72e-06	8.51e-05	eif4g1a
ENSDARG00000063684	249.35	0.370559	0.0816916	4.53608	5.73e-06	8.52e-05	ppm1h
ENSDARG00000077388	447.963	-0.479291	0.105666	-4.53591	5.74e-06	8.52e-05	obsl1b
ENSDARG00000100875	51.9287	-0.678057	0.149503	-4.53541	5.75e-06	8.54e-05	gan
ENSDARG00000039123	439.092	0.387138	0.0853676	4.53496	5.76e-06	8.55e-05	trim9
ENSDARG00000045685	771.232	0.346344	0.0763808	4.53444	5.78e-06	8.56e-05	cntn1b
ENSDARG00000030602	8305.62	0.229627	0.0506465	4.53391	5.79e-06	8.57e-05	rps19
ENSDARG00000101458	2602.26	0.341107	0.0752327	4.53403	5.79e-06	8.57e-05	r3hdm1
ENSDARG00000063718	360.381	0.244034	0.053829	4.5335	5.8e-06	8.59e-05	vps72a
ENSDARG00000012405	27001.4	-0.471811	0.104115	-4.53165	5.85e-06	8.65e-05	col1a1a
ENSDARG00000069135	563.765	0.245108	0.0540865	4.53178	5.85e-06	8.65e-05	ppp1r15a
ENSDARG00000013443	2524.25	0.302272	0.0667122	4.53099	5.87e-06	8.67e-05	atp6v1ba
ENSDARG00000023298	7094.62	0.235455	0.0519758	4.5301	5.9e-06	8.7e-05	rps27.1
ENSDARG00000009315	964.859	0.20364	0.0449545	4.52992	5.9e-06	8.71e-05	clgn
ENSDARG00000032866	1130.44	0.233447	0.0515379	4.52962	5.91e-06	8.71e-05	erh
ENSDARG00000062450	443.343	0.27506	0.0607275	4.52942	5.91e-06	8.71e-05	rnf115a
ENSDARG00000041323	285.03	0.358107	0.079065	4.52927	5.92e-06	8.72e-05	csdc2a
ENSDARG00000044183	425.573	0.296858	0.0655594	4.52807	5.95e-06	8.76e-05	prkab1a
ENSDARG00000077383	871.779	-0.293951	0.064922	-4.52776	5.96e-06	8.77e-05	anxa11a
ENSDARG00000060526	55.1274	-1.87029	0.413089	-4.52758	5.97e-06	8.77e-05	bmp3
ENSDARG00000045299	22.5735	-1.42776	0.315382	-4.52707	5.98e-06	8.78e-05	vmo1b
ENSDARG00000089369	64.6662	-0.591956	0.130777	-4.52644	6e-06	8.8e-05	fdxr
ENSDARG00000002463	92.6643	-0.723605	0.159924	-4.52468	6.05e-06	8.87e-05	arhgef37
ENSDARG00000041595	113.63	-1.35383	0.299299	-4.52334	6.09e-06	8.92e-05	ces3
ENSDARG00000030547	776.234	0.310621	0.0686996	4.52144	6.14e-06	8.99e-05	rnd1a
ENSDARG00000037589	448.47	0.242677	0.0536715	4.52152	6.14e-06	8.99e-05	gid8b
ENSDARG00000039483	384.905	0.439219	0.0971471	4.52117	6.15e-06	9e-05	si:dkey-51a16.9
ENSDARG00000015184	886.136	0.303653	0.0671672	4.52085	6.16e-06	9e-05	mpp3a
ENSDARG00000079111	574.118	-0.642257	0.142068	-4.52076	6.16e-06	9e-05	acte1
ENSDARG00000101865	1465.9	0.326198	0.0721596	4.5205	6.17e-06	9.01e-05	pcdh1g30
ENSDARG00000092807	13031.7	0.310202	0.0686302	4.51991	6.19e-06	9.03e-05	No_symbol
ENSDARG00000112287	39.5513	-1.33615	0.295642	-4.5195	6.2e-06	9.04e-05	No_symbol
ENSDARG00000038868	166.555	0.447627	0.0990778	4.51793	6.24e-06	9.1e-05	en2b
ENSDARG00000041619	19868.4	0.180566	0.0399825	4.51612	6.3e-06	9.17e-05	rack1
ENSDARG00000095152	316.764	0.394009	0.0873261	4.51193	6.42e-06	9.35e-05	No_symbol
ENSDARG00000021864	16165.3	0.269925	0.0598299	4.51153	6.44e-06	9.36e-05	rplp1
ENSDARG00000042920	15.8973	-2.7823	0.616697	-4.51162	6.43e-06	9.36e-05	sult3st3
ENSDARG00000039626	414.398	0.511538	0.113389	4.51135	6.44e-06	9.36e-05	nrgna
ENSDARG00000059690	295.691	0.276427	0.0612796	4.51091	6.45e-06	9.37e-05	slc29a4a
ENSDARG00000103969	393.799	-0.780169	0.172994	-4.5098	6.49e-06	9.42e-05	smyhc2
ENSDARG00000012968	526.823	-0.327907	0.0727174	-4.50934	6.5e-06	9.43e-05	rhoub
ENSDARG00000056156	911.812	0.265855	0.058956	4.50937	6.5e-06	9.43e-05	npdc1b
ENSDARG00000063333	629.04	-0.277252	0.0615005	-4.50813	6.54e-06	9.47e-05	nup210
ENSDARG00000054271	834.219	0.192135	0.0426497	4.50497	6.64e-06	9.61e-05	cdkn1bb
ENSDARG00000105231	875.313	0.270217	0.0599955	4.50395	6.67e-06	9.65e-05	kmt5aa
ENSDARG00000004358	1834.33	0.468783	0.104096	4.50336	6.69e-06	9.67e-05	gnb3a
ENSDARG00000099389	575.315	-0.353811	0.0785872	-4.50215	6.73e-06	9.72e-05	cdo1
ENSDARG00000062970	206.913	-0.521331	0.115803	-4.50189	6.74e-06	9.73e-05	niban2a
ENSDARG00000056740	2052.17	0.218393	0.0485147	4.50158	6.75e-06	9.73e-05	tmeff1b
ENSDARG00000052713	700.713	0.304519	0.0676759	4.49967	6.81e-06	9.82e-05	lrrtm1
ENSDARG00000014655	100.006	-0.502979	0.11181	-4.49852	6.84e-06	9.84e-05	itpr1a
ENSDARG00000014793	742.544	-0.387659	0.0861742	-4.49855	6.84e-06	9.84e-05	ehd1b
ENSDARG00000021595	1087.74	0.388258	0.0863044	4.4987	6.84e-06	9.84e-05	lhfpl3
ENSDARG00000052741	56.2851	-0.967294	0.215025	-4.49852	6.84e-06	9.84e-05	card11
ENSDARG00000009342	1359.76	-0.266395	0.0592256	-4.49797	6.86e-06	9.86e-05	txndc5
ENSDARG00000105127	477.808	0.292855	0.0651192	4.49722	6.88e-06	9.89e-05	si:ch211-155e24.3
ENSDARG00000036481	276.254	-0.862949	0.191907	-4.49669	6.9e-06	9.91e-05	tcn2
ENSDARG00000087330	335.017	0.371537	0.0826309	4.49634	6.91e-06	9.92e-05	LOC100535691
ENSDARG00000111184	19.2958	-1.62708	0.361928	-4.49559	6.94e-06	9.95e-05	gsc
ENSDARG00000013161	927.829	0.207761	0.0462261	4.49445	6.97e-06	0.0001	zgc:55558
ENSDARG00000017676	1365.85	-0.454916	0.101276	-4.49186	7.06e-06	0.000101097	mmp2
ENSDARG00000101816	1806.89	-0.582356	0.129649	-4.49179	7.06e-06	0.000101097	col5a3b
ENSDARG00000077275	40.421	-0.815976	0.181678	-4.49134	7.08e-06	0.00010125	crispld1a
ENSDARG00000001913	406.264	-0.397552	0.0885488	-4.48964	7.13e-06	0.000101992	palmda
ENSDARG00000004587	396.008	0.401331	0.0893929	4.48952	7.14e-06	0.000101992	kat5a
ENSDARG00000056964	832.492	-0.258492	0.0575975	-4.4879	7.19e-06	0.000102681	ilk
ENSDARG00000075899	688.879	0.242381	0.0540087	4.48782	7.2e-06	0.000102681	LOC100535070
ENSDARG00000075899	688.879	0.242381	0.0540087	4.48782	7.2e-06	0.000102681	adgrl2b.1
ENSDARG00000045945	1695.98	0.287974	0.0641712	4.48759	7.2e-06	0.00010273	syn2a
ENSDARG00000022727	134.141	-0.782302	0.174369	-4.48647	7.24e-06	0.000103207	epha2b
ENSDARG00000059337	795.969	0.206993	0.0461518	4.48505	7.29e-06	0.000103833	tgif1
ENSDARG00000013335	790.06	-0.372457	0.0830524	-4.4846	7.31e-06	0.00010399	anxa6
ENSDARG00000055240	80.7058	-0.937062	0.209002	-4.4835	7.34e-06	0.00010442	xdh
ENSDARG00000104820	1287.1	0.221858	0.0494837	4.48345	7.34e-06	0.00010442	psd3l
ENSDARG00000024030	180.55	-0.912384	0.203545	-4.48247	7.38e-06	0.000104653	angptl2a
ENSDARG00000042825	294.495	0.280423	0.0625601	4.48246	7.38e-06	0.000104653	rnf169
ENSDARG00000058365	350.286	-0.521223	0.116279	-4.48251	7.38e-06	0.000104653	hspb8
ENSDARG00000103316	652.997	0.343271	0.0765742	4.48285	7.37e-06	0.000104653	si:ch211-212k18.5
ENSDARG00000077293	1503.33	-0.326439	0.0728575	-4.48052	7.45e-06	0.000105544	synpo2la
ENSDARG00000071192	8.69498	-1.69909	0.379299	-4.47954	7.48e-06	0.000105961	gja1a
ENSDARG00000078386	1052.4	-0.368015	0.0821616	-4.47916	7.49e-06	0.000106087	dync1i2a
ENSDARG00000059983	112.935	0.524229	0.11708	4.47754	7.55e-06	0.000106828	zufsp
ENSDARG00000100897	560.942	-0.222553	0.0497108	-4.47695	7.57e-06	0.000107059	pdgfrb
ENSDARG00000076075	213.783	-0.49831	0.111325	-4.47618	7.6e-06	0.000107382	myh7ba
ENSDARG00000089271	1562.96	0.253229	0.0565834	4.47533	7.63e-06	0.000107743	No_symbol
ENSDARG00000062363	353.94	-0.341489	0.0763287	-4.47393	7.68e-06	0.000108385	phex
ENSDARG00000062056	2138.8	0.29152	0.065175	4.47289	7.72e-06	0.000108803	elmod1
ENSDARG00000077018	276.77	0.371044	0.0829572	4.47271	7.72e-06	0.000108803	socs7
ENSDARG00000102483	474.454	-0.324414	0.0725313	-4.47275	7.72e-06	0.000108803	numa1
ENSDARG00000105295	194.076	0.398053	0.0890028	4.47236	7.74e-06	0.000108917	LOC108190731
ENSDARG00000078522	594.116	-0.602833	0.134801	-4.47203	7.75e-06	0.000109019	si:ch211-80h18.1
ENSDARG00000016871	3208	0.236944	0.0529969	4.47089	7.79e-06	0.000109439	smarce1
ENSDARG00000094422	176.341	-0.505565	0.113081	-4.47082	7.79e-06	0.000109439	si:dkey-12l12.1
ENSDARG00000116649	709.601	0.277719	0.062115	4.47104	7.78e-06	0.000109439	ube2e1
ENSDARG00000077012	305.466	0.351006	0.0785152	4.47055	7.8e-06	0.000109512	eif4ea
ENSDARG00000026513	151.104	0.471439	0.105459	4.47036	7.81e-06	0.00010954	hoxb6b
ENSDARG00000055570	84.0579	0.554172	0.124123	4.46469	8.02e-06	0.000112414	gpr61
ENSDARG00000019902	4278.04	0.600463	0.134496	4.46456	8.02e-06	0.000112415	rcvrn2
ENSDARG00000044895	1459.58	-0.369655	0.0828047	-4.46418	8.04e-06	0.000112546	fmoda
ENSDARG00000010385	299.892	0.489862	0.109748	4.4635	8.06e-06	0.000112835	septin4a
ENSDARG00000053459	634.007	0.258232	0.0578672	4.46249	8.1e-06	0.000113298	rybpb
ENSDARG00000021945	874.29	0.176249	0.0395007	4.46192	8.12e-06	0.000113535	ddx23
ENSDARG00000024954	447.521	0.318361	0.0713637	4.4611	8.15e-06	0.000113901	tmed4
ENSDARG00000016022	430.462	0.355588	0.0797164	4.46066	8.17e-06	0.000113959	zic5
ENSDARG00000042796	923.59	0.257924	0.057821	4.46073	8.17e-06	0.000113959	yy1a
ENSDARG00000115295	3982.71	0.303174	0.0679671	4.4606	8.17e-06	0.000113959	crygm2d4
ENSDARG00000037012	1441.38	-0.377638	0.0846683	-4.4602	8.19e-06	0.000114101	slc3a2b
ENSDARG00000014954	74.0585	-0.650968	0.145995	-4.45883	8.24e-06	0.000114766	snx33
ENSDARG00000101216	558.485	0.287383	0.0644586	4.45841	8.26e-06	0.000114924	meaf6
ENSDARG00000057465	261.083	-0.647103	0.145159	-4.45791	8.28e-06	0.000115122	gfpt1
ENSDARG00000069297	665.12	0.355718	0.0798055	4.45732	8.3e-06	0.000115369	upf3a
ENSDARG00000110545	117.456	0.600848	0.134824	4.45655	8.33e-06	0.000115717	No_symbol
ENSDARG00000070155	775.015	-0.426285	0.0956617	-4.45617	8.34e-06	0.000115852	tuba8l3
ENSDARG00000067719	64.9324	-1.14783	0.257658	-4.45487	8.39e-06	0.000116483	wwtr1
ENSDARG00000018025	863.241	0.335392	0.0753003	4.45406	8.43e-06	0.000116852	tbx2a
ENSDARG00000022684	4852.15	0.233671	0.0524644	4.45389	8.43e-06	0.000116879	fkbp1aa
ENSDARG00000058990	51.265	-0.682276	0.153194	-4.45369	8.44e-06	0.000116917	slc35a2
ENSDARG00000019342	249.562	-0.513236	0.115275	-4.45227	8.5e-06	0.000117483	chrnd
ENSDARG00000044074	432.473	-0.580913	0.130472	-4.45239	8.49e-06	0.000117483	loxl2b
ENSDARG00000056615	139.921	0.396	0.0889415	4.45236	8.49e-06	0.000117483	cybb
ENSDARG00000104204	291.784	0.564522	0.126801	4.45204	8.51e-06	0.000117535	slc1a8a
ENSDARG00000078508	111.238	-0.714051	0.160398	-4.45174	8.52e-06	0.000117634	kcp
ENSDARG00000042322	451.767	0.305707	0.0686747	4.45152	8.53e-06	0.000117682	si:dkey-177p2.6
ENSDARG00000074328	1031.3	0.349448	0.0785211	4.45037	8.57e-06	0.00011824	apba1b
ENSDARG00000060753	127.483	-0.483152	0.108569	-4.45017	8.58e-06	0.000118283	pear1
ENSDARG00000061742	568.65	0.385396	0.0866209	4.44922	8.62e-06	0.000118733	clasrp
ENSDARG00000054448	18.6272	-1.46985	0.330388	-4.44886	8.63e-06	0.000118866	No_symbol
ENSDARG00000008637	313.821	-0.945659	0.212702	-4.44594	8.75e-06	0.000120421	mttp
ENSDARG00000054578	2562.67	0.193277	0.0434784	4.44537	8.77e-06	0.000120669	arl6ip1
ENSDARG00000037574	867.311	0.380952	0.0857184	4.44422	8.82e-06	0.000121241	rps6kal
ENSDARG00000042940	106.16	0.528379	0.118904	4.44375	8.84e-06	0.000121434	nab1a
ENSDARG00000019541	714.656	-0.493176	0.110988	-4.44351	8.85e-06	0.000121496	gpt
ENSDARG00000055100	341.468	-0.480075	0.108047	-4.44318	8.86e-06	0.00012161	cxcl12b
ENSDARG00000116045	369.819	-0.825981	0.185953	-4.44187	8.92e-06	0.000122284	copb1
ENSDARG00000006497	6722.28	0.258632	0.0582406	4.44075	8.96e-06	0.00012281	rtn1a
ENSDARG00000020072	1073.39	-0.525166	0.118262	-4.44069	8.97e-06	0.00012281	thbs4b
ENSDARG00000057863	103.428	0.605141	0.136333	4.43871	9.05e-06	0.000123873	dnmt3bb.3
ENSDARG00000071449	64.7045	-0.730189	0.164518	-4.43837	9.06e-06	0.000123997	fam234a
ENSDARG00000044769	258.456	0.405084	0.0912756	4.43803	9.08e-06	0.000124117	kctd13
ENSDARG00000029215	560.729	0.21507	0.0484735	4.43686	9.13e-06	0.00012472	ube2z
ENSDARG00000098918	6.89065	-1.7623	0.397224	-4.43655	9.14e-06	0.000124824	mcoln2
ENSDARG00000098573	245.014	-0.79546	0.17938	-4.43451	9.23e-06	0.000125941	sgcd
ENSDARG00000008723	412.943	-0.429422	0.0968548	-4.43366	9.26e-06	0.000126313	prkcba
ENSDARG00000054438	709.38	-0.386346	0.08714	-4.43362	9.27e-06	0.000126313	fzd2
ENSDARG00000010519	686.557	0.313829	0.0707873	4.43342	9.28e-06	0.000126355	per3
ENSDARG00000086706	168.661	0.411477	0.0928436	4.43194	9.34e-06	0.000127152	bmerb1
ENSDARG00000101322	65.7521	-0.97268	0.219484	-4.43167	9.35e-06	0.000127232	tfr1a
ENSDARG00000012848	1108.77	0.241225	0.0544368	4.43128	9.37e-06	0.000127388	arih2
ENSDARG00000110991	316.306	0.472313	0.106598	4.43081	9.39e-06	0.000127592	znf276
ENSDARG00000056525	621.376	-0.215057	0.0485424	-4.43029	9.41e-06	0.000127824	bcar1
ENSDARG00000043847	63.4391	0.712087	0.160742	4.42999	9.42e-06	0.000127896	tmem244
ENSDARG00000076297	259.546	-0.280477	0.0633143	-4.42992	9.43e-06	0.000127896	nfatc3a
ENSDARG00000025218	165.297	-0.42705	0.096427	-4.42873	9.48e-06	0.000128525	myo5ab
ENSDARG00000086100	52.0723	-0.646356	0.146024	-4.42638	9.58e-06	0.000129856	cd302
ENSDARG00000097224	1823.01	-0.353359	0.0798454	-4.42554	9.62e-06	0.000130289	prr33
ENSDARG00000099455	2612.97	0.200331	0.0452737	4.42488	9.65e-06	0.000130613	ogt.2
ENSDARG00000003429	2079.07	0.299675	0.0677319	4.42443	9.67e-06	0.000130805	hnrnpdl
ENSDARG00000032056	366.69	0.289248	0.065399	4.42282	9.74e-06	0.000131633	arl6
ENSDARG00000095802	428.445	0.532106	0.120308	4.42285	9.74e-06	0.000131633	pcare2
ENSDARG00000015567	1068.21	0.282024	0.0637856	4.42144	9.8e-06	0.000132401	zic1
ENSDARG00000103893	509.578	0.359502	0.0813131	4.4212	9.82e-06	0.000132466	srsf2b
ENSDARG00000076509	251.02	0.278805	0.0630665	4.42081	9.83e-06	0.000132628	polr2d
ENSDARG00000020876	1127.56	-0.440748	0.0997357	-4.41916	9.91e-06	0.00013357	pdk2a
ENSDARG00000021573	11.2231	-1.73285	0.392167	-4.41865	9.93e-06	0.000133807	slc16a7
ENSDARG00000116140	22.2507	-1.81547	0.410892	-4.41836	9.95e-06	0.000133907	abcc2
ENSDARG00000045248	5816.09	0.279298	0.0632169	4.4181	9.96e-06	0.000133992	h3f3d
ENSDARG00000113946	70.099	-1.19975	0.271571	-4.41781	9.97e-06	0.000134093	pvalb9
ENSDARG00000044827	422.897	0.22841	0.0517066	4.41743	9.99e-06	0.000134191	wnt7aa
ENSDARG00000062379	533.878	0.23199	0.0525173	4.4174	9.99e-06	0.000134191	slc35a4
ENSDARG00000013741	318.071	0.457093	0.103482	4.41714	1e-05	0.000134275	lancl1
ENSDARG00000041304	350.355	-0.425728	0.0963977	-4.41637	1e-05	0.000134674	trak1a
ENSDARG00000010381	1150.87	0.169723	0.0384424	4.41499	1.01e-05	0.000135459	rnf2
ENSDARG00000037980	2378.39	0.181901	0.0412072	4.4143	1.01e-05	0.000135812	elob
ENSDARG00000009285	9458.78	0.238973	0.0541383	4.41412	1.01e-05	0.000135848	rpl15
ENSDARG00000061421	255.147	0.476613	0.107981	4.41385	1.02e-05	0.000135861	brsk2a
ENSDARG00000099720	648.095	0.343198	0.0777531	4.41395	1.01e-05	0.000135861	evlb
ENSDARG00000103415	403.534	0.278884	0.0632059	4.4123	1.02e-05	0.000136758	ppp4r3b
ENSDARG00000097869	20.3113	-1.013	0.229601	-4.41199	1.02e-05	0.000136872	No_symbol
ENSDARG00000114910	404.066	0.707078	0.160326	4.41026	1.03e-05	0.00013789	No_symbol
ENSDARG00000079378	297.325	-0.606581	0.137586	-4.40874	1.04e-05	0.000138785	phldb1b
ENSDARG00000069402	1257.98	0.364407	0.0826607	4.40847	1.04e-05	0.000138878	lrrc4.1
ENSDARG00000016160	886.211	-0.398097	0.0903054	-4.40834	1.04e-05	0.000138882	gmpr
ENSDARG00000029894	75.7742	-0.923649	0.209546	-4.40787	1.04e-05	0.000138929	slc2a15a
ENSDARG00000100821	219.388	0.401776	0.0911481	4.40795	1.04e-05	0.000138929	scrt1a
ENSDARG00000101984	931.199	0.49587	0.112497	4.40785	1.04e-05	0.000138929	pde6gb
ENSDARG00000104372	4740.99	0.201392	0.0456902	4.40776	1.04e-05	0.000138929	gnb1b
ENSDARG00000018997	1787.71	0.279509	0.0634305	4.40653	1.05e-05	0.000139642	cplx2a
ENSDARG00000057728	17.4195	-1.17759	0.267245	-4.40641	1.05e-05	0.000139643	slc17a8
ENSDARG00000002299	23.8815	-0.987909	0.224239	-4.40562	1.05e-05	0.00014007	arsh
ENSDARG00000100166	1918.03	0.297117	0.0674457	4.40528	1.06e-05	0.000140207	si:dkeyp-9d4.3
ENSDARG00000058082	62.5843	-0.650417	0.147654	-4.40502	1.06e-05	0.000140296	birc7
ENSDARG00000046010	1023.66	0.215936	0.0490333	4.40387	1.06e-05	0.000140799	LOC100536129
ENSDARG00000071010	156.998	-0.42725	0.0970159	-4.40392	1.06e-05	0.000140799	tuft1b
ENSDARG00000100862	30.8682	-1.12218	0.254815	-4.40389	1.06e-05	0.000140799	gprc5c
ENSDARG00000071497	988.264	0.278394	0.0632255	4.4032	1.07e-05	0.000141157	zic3
ENSDARG00000028119	3402.13	0.213887	0.0485901	4.40186	1.07e-05	0.000141623	sumo3a
ENSDARG00000044362	872.272	0.406728	0.092398	4.40191	1.07e-05	0.000141623	unc119b
ENSDARG00000070567	2130.09	0.232291	0.0527686	4.40207	1.07e-05	0.000141623	cadpsb
ENSDARG00000073874	2141	0.306843	0.069704	4.40208	1.07e-05	0.000141623	crygm2d6
ENSDARG00000102550	286.491	0.335044	0.076111	4.40205	1.07e-05	0.000141623	No_symbol
ENSDARG00000062711	127.766	-0.613138	0.13933	-4.40063	1.08e-05	0.000142267	gal3st1a
ENSDARG00000099959	10099.7	-0.574377	0.130521	-4.40066	1.08e-05	0.000142267	smyhc1
ENSDARG00000020197	11888.5	0.213418	0.0485164	4.39889	1.09e-05	0.000143331	rpl5a
ENSDARG00000116847	154.597	-1.02828	0.233774	-4.3986	1.09e-05	0.00014344	p4hb
ENSDARG00000028396	1518.69	-0.869312	0.197655	-4.39814	1.09e-05	0.000143664	fkbp5
ENSDARG00000071272	1643.06	0.344089	0.0782401	4.39786	1.09e-05	0.000143769	ncoa6
ENSDARG00000029751	41.5743	-0.931657	0.211855	-4.39762	1.09e-05	0.000143845	wbp1lb
ENSDARG00000099200	752.607	-1.25504	0.2854	-4.39748	1.1e-05	0.000143858	zgc:123103
ENSDARG00000086391	26.467	-1.42319	0.323691	-4.39675	1.1e-05	0.000144256	cald1b
ENSDARG00000012896	871.786	0.252091	0.0573417	4.3963	1.1e-05	0.000144475	anos1a
ENSDARG00000009477	181.805	0.497494	0.113172	4.3959	1.1e-05	0.000144659	prkar2ab
ENSDARG00000044972	344.444	-0.34632	0.0787938	-4.39527	1.11e-05	0.000145001	bcap31
ENSDARG00000042535	4853.04	-0.588089	0.133821	-4.39459	1.11e-05	0.00014529	actc1a
ENSDARG00000061862	1112.76	-0.286653	0.0652287	-4.39459	1.11e-05	0.00014529	myo18ab
ENSDARG00000014348	112.539	-0.55269	0.125789	-4.3938	1.11e-05	0.000145568	stk17b
ENSDARG00000037517	789.072	-0.397293	0.09042	-4.39386	1.11e-05	0.000145568	slc35c2
ENSDARG00000037517	789.072	-0.397293	0.09042	-4.39386	1.11e-05	0.000145568	LOC101884357
ENSDARG00000103433	8735.52	0.280619	0.0638653	4.39392	1.11e-05	0.000145568	rpl14
ENSDARG00000002663	271.899	0.360543	0.0820603	4.39364	1.11e-05	0.000145597	optn
ENSDARG00000062269	238.101	0.522999	0.119111	4.39087	1.13e-05	0.000147379	fan1
ENSDARG00000006074	728.05	0.263499	0.0600168	4.39042	1.13e-05	0.000147601	uck2a
ENSDARG00000017168	253.422	0.395817	0.0901618	4.39007	1.13e-05	0.000147755	nr2f1b
ENSDARG00000087349	97.6606	0.6005	0.136799	4.38966	1.14e-05	0.000147951	reep6
ENSDARG00000101733	949.424	0.341932	0.0778991	4.38942	1.14e-05	0.000148032	fam168b
ENSDARG00000061735	3485.71	0.270253	0.0615754	4.38898	1.14e-05	0.000148248	hnrnpm
ENSDARG00000068088	111.808	-1.97655	0.450363	-4.3888	1.14e-05	0.000148285	tcnba
ENSDARG00000007709	15.4087	-1.41859	0.323272	-4.38822	1.14e-05	0.000148601	adamts8a
ENSDARG00000077075	591.511	-0.202626	0.0461875	-4.38702	1.15e-05	0.000149253	fastk
ENSDARG00000105784	318.272	0.298776	0.068104	4.38705	1.15e-05	0.000149253	LOC100333012
ENSDARG00000061191	233.28	0.445988	0.101686	4.38594	1.15e-05	0.000149908	plekho1a
ENSDARG00000035187	172.454	-0.761268	0.173599	-4.3852	1.16e-05	0.000150335	abl1
ENSDARG00000063649	98.1219	-0.909058	0.207315	-4.38492	1.16e-05	0.000150366	tead3b
ENSDARG00000070721	53.1606	-0.869658	0.198327	-4.38496	1.16e-05	0.000150366	vdrb
ENSDARG00000054292	211.561	0.425675	0.0970856	4.38453	1.16e-05	0.000150546	si:ch211-14a17.11
ENSDARG00000099510	749.081	-0.174366	0.0397695	-4.38441	1.16e-05	0.000150546	cnn3a
ENSDARG00000055647	265.517	-0.413953	0.0944254	-4.38392	1.17e-05	0.0001508	ftr82
ENSDARG00000057249	1634.19	0.193291	0.0441077	4.38224	1.17e-05	0.000151882	zmynd11
ENSDARG00000061974	162.08	-0.455414	0.103926	-4.3821	1.18e-05	0.000151894	grhl2b
ENSDARG00000103211	139.104	-0.571244	0.130372	-4.38166	1.18e-05	0.000152122	si:dkey-19b23.8
ENSDARG00000008287	108.097	-0.739717	0.16883	-4.38144	1.18e-05	0.00015219	fam114a1
ENSDARG00000069018	64.9699	-1.85406	0.423183	-4.38123	1.18e-05	0.000152249	cyp7a1
ENSDARG00000070346	135.616	-0.522914	0.119369	-4.38064	1.18e-05	0.00015258	hoxc8a
ENSDARG00000070597	172.637	-0.809853	0.184972	-4.37825	1.2e-05	0.000154086	prelp
ENSDARG00000086957	92.85	-0.659681	0.150668	-4.37837	1.2e-05	0.000154086	si:dkeyp-118a3.2
ENSDARG00000031483	3943.72	-0.500747	0.114388	-4.37762	1.2e-05	0.000154446	col9a1b
ENSDARG00000016263	862.25	0.243717	0.0556786	4.3772	1.2e-05	0.00015455	zdhhc5a
ENSDARG00000063197	317.465	-0.532622	0.121679	-4.37728	1.2e-05	0.00015455	golga2
ENSDARG00000090722	133.652	-1.13932	0.260291	-4.37711	1.2e-05	0.00015455	leg1.1
ENSDARG00000055510	428.988	0.410582	0.0938421	4.37524	1.21e-05	0.000155756	ypel3
ENSDARG00000061810	838.695	0.301678	0.0689522	4.37517	1.21e-05	0.000155756	mbd3b
ENSDARG00000044062	2025.67	0.270307	0.0617955	4.37421	1.22e-05	0.000156358	ctbp2a
ENSDARG00000101762	124.493	-0.584862	0.133719	-4.37382	1.22e-05	0.000156553	fah
ENSDARG00000044094	131.365	-0.734791	0.168009	-4.37351	1.22e-05	0.000156687	gfpt2
ENSDARG00000099572	12696.1	0.25988	0.0594303	4.37286	1.23e-05	0.000157067	hmgn2
ENSDARG00000002377	162.917	-0.410339	0.0938842	-4.37069	1.24e-05	0.00015853	mief2
ENSDARG00000104130	492.231	0.280118	0.0640914	4.3706	1.24e-05	0.00015853	rbm26
ENSDARG00000005122	1730.04	-0.182256	0.0417171	-4.36885	1.25e-05	0.000159537	atp2a2b
ENSDARG00000020794	519.486	0.329731	0.0754717	4.36894	1.25e-05	0.000159537	neurod6b
ENSDARG00000112073	47.3004	-0.999355	0.228745	-4.36887	1.25e-05	0.000159537	No_symbol
ENSDARG00000019917	588.571	-0.307339	0.0703526	-4.36855	1.25e-05	0.000159673	epb41l3b
ENSDARG00000079811	77.5831	-0.732592	0.167742	-4.36737	1.26e-05	0.000160444	micall1a
ENSDARG00000013292	237.009	0.372766	0.0853719	4.36638	1.26e-05	0.000161039	tmem179aa
ENSDARG00000055172	498.491	-0.499698	0.114444	-4.36632	1.26e-05	0.000161039	si:ch211-256m1.8
ENSDARG00000054442	945.11	0.288362	0.0660676	4.36465	1.27e-05	0.000162189	cbx1b
ENSDARG00000040046	496.885	-0.387916	0.0889037	-4.36333	1.28e-05	0.000163081	snai2
ENSDARG00000004586	16.486	-1.2116	0.277715	-4.36276	1.28e-05	0.000163415	ntrk1
ENSDARG00000014018	1104.22	0.365175	0.0837317	4.36125	1.29e-05	0.000164286	lhx1a
ENSDARG00000016855	270.764	0.31526	0.0722868	4.36124	1.29e-05	0.000164286	sf3b5
ENSDARG00000103952	26.7843	-0.912542	0.209232	-4.36138	1.29e-05	0.000164286	LOC100150280
ENSDARG00000111939	3704.85	0.148395	0.0340275	4.36103	1.29e-05	0.000164348	atf4a
ENSDARG00000002217	2332.91	0.171769	0.0394031	4.35927	1.3e-05	0.000165584	scocb
ENSDARG00000100407	385.455	0.346693	0.0795348	4.35901	1.31e-05	0.00016569	si:ch211-166e11.5
ENSDARG00000019526	302.39	0.338661	0.0777052	4.35828	1.31e-05	0.000166152	agfg1b
ENSDARG00000105265	45.6908	-1.64374	0.377201	-4.35771	1.31e-05	0.000166495	zgc:171534
ENSDARG00000034326	789.416	0.263909	0.0605856	4.35596	1.32e-05	0.000167737	ing3
ENSDARG00000059311	2278.63	0.392247	0.0900507	4.35585	1.33e-05	0.000167737	dpysl5b
ENSDARG00000053447	610.871	0.192219	0.044136	4.35515	1.33e-05	0.000168178	ppp4r2b
ENSDARG00000005115	520.596	-0.423636	0.0972868	-4.3545	1.33e-05	0.000168586	calub
ENSDARG00000056318	553.983	0.353985	0.0812996	4.35409	1.34e-05	0.000168814	kansl2
ENSDARG00000040898	6.33726	-2.27494	0.522542	-4.3536	1.34e-05	0.000169099	No_symbol
ENSDARG00000042690	1229.28	0.240878	0.0553358	4.35302	1.34e-05	0.000169452	s1pr1
ENSDARG00000021149	402.628	-0.509636	0.117103	-4.35205	1.35e-05	0.000170107	cbr1l
ENSDARG00000021149	402.628	-0.509636	0.117103	-4.35205	1.35e-05	0.000170107	LOC792137
ENSDARG00000011400	24.6319	-1.29479	0.297534	-4.35175	1.35e-05	0.000170254	tnnc1a
ENSDARG00000090228	906.947	-0.790623	0.181695	-4.35138	1.35e-05	0.000170444	gsta.1
ENSDARG00000057789	176.405	-0.831819	0.191172	-4.35115	1.35e-05	0.000170492	lyz
ENSDARG00000102180	99.5915	-0.743724	0.170929	-4.35108	1.35e-05	0.000170492	No_symbol
ENSDARG00000023724	182.502	-0.712044	0.163669	-4.35053	1.36e-05	0.000170792	cdc42se1
ENSDARG00000073963	77.1281	0.491906	0.11307	4.35046	1.36e-05	0.000170792	si:ch211-258f14.2
ENSDARG00000063313	58.6435	-0.626159	0.143952	-4.34977	1.36e-05	0.000171238	plbd1a
ENSDARG00000036897	38.3495	-0.844543	0.194177	-4.34935	1.37e-05	0.000171473	sgms2b
ENSDARG00000039266	410.347	0.348937	0.080246	4.34835	1.37e-05	0.000172164	rbm25a
ENSDARG00000099371	665.411	-0.326387	0.0750704	-4.34774	1.38e-05	0.000172547	cygb1
ENSDARG00000021987	2286.68	-0.492811	0.113364	-4.34714	1.38e-05	0.000172925	plecb
ENSDARG00000020488	61.1228	-0.883945	0.203419	-4.34543	1.39e-05	0.00017418	arhgap17a
ENSDARG00000103034	18.9091	-1.46382	0.336894	-4.34506	1.39e-05	0.000174383	LOC100536500
ENSDARG00000070437	5098.32	0.332941	0.0766347	4.34452	1.4e-05	0.000174719	rpl22
ENSDARG00000024717	251.093	-0.399178	0.0918931	-4.34395	1.4e-05	0.000175081	selenbp1
ENSDARG00000029761	1010.97	0.368343	0.0848287	4.34219	1.41e-05	0.000176388	pals2b
ENSDARG00000044588	860.754	-0.448474	0.103292	-4.3418	1.41e-05	0.000176597	emp2
ENSDARG00000076624	157.016	-0.549153	0.126483	-4.34169	1.41e-05	0.000176597	ptprb
ENSDARG00000022631	173.669	-1.10659	0.254975	-4.34	1.42e-05	0.00017787	cyp2p9
ENSDARG00000033804	216.562	-0.407924	0.0940029	-4.33948	1.43e-05	0.000178194	snx27a
ENSDARG00000091656	241.316	0.358865	0.0827008	4.33931	1.43e-05	0.000178234	lsm8
ENSDARG00000008880	416.73	-0.345441	0.0796273	-4.33822	1.44e-05	0.000178735	usp28
ENSDARG00000017128	162.377	-0.513378	0.118333	-4.33842	1.44e-05	0.000178735	myofl
ENSDARG00000036171	111.61	-0.892549	0.205737	-4.33829	1.44e-05	0.000178735	rnasel3
ENSDARG00000070617	67.6452	0.581915	0.134132	4.33838	1.44e-05	0.000178735	vhl
ENSDARG00000058044	1795.04	0.151062	0.0348299	4.33714	1.44e-05	0.000179518	rab1ba
ENSDARG00000056322	2237.33	-0.326534	0.0752926	-4.33686	1.45e-05	0.000179614	ldb3a
ENSDARG00000069245	1533.89	-0.457629	0.105522	-4.33679	1.45e-05	0.000179614	matn3a
ENSDARG00000009607	597.545	0.210701	0.0485896	4.33634	1.45e-05	0.000179882	ccnc
ENSDARG00000012829	31.616	-1.31104	0.302461	-4.33458	1.46e-05	0.000181236	asah2
ENSDARG00000069981	3692.64	0.280469	0.0647119	4.33412	1.46e-05	0.000181513	cspg5a
ENSDARG00000100232	41.6539	-0.972324	0.224365	-4.33367	1.47e-05	0.000181791	glis2b
ENSDARG00000027046	402.193	0.287046	0.0662419	4.3333	1.47e-05	0.000181994	scyl3
ENSDARG00000037655	1365.08	-0.36865	0.0850853	-4.33271	1.47e-05	0.000182388	pls3
ENSDARG00000019728	804.139	-0.182825	0.0421996	-4.3324	1.47e-05	0.00018255	bmpr1aa
ENSDARG00000076833	943.823	-0.447726	0.103353	-4.332	1.48e-05	0.000182781	atp1b1b
ENSDARG00000045383	206.149	0.34279	0.0791324	4.33185	1.48e-05	0.000182808	gpr22b
ENSDARG00000004082	103.398	-0.673371	0.155462	-4.33142	1.48e-05	0.000182873	gja2
ENSDARG00000024920	321.991	0.262827	0.0606783	4.33148	1.48e-05	0.000182873	tlcd5a
ENSDARG00000027495	1723.17	0.494202	0.114094	4.33155	1.48e-05	0.000182873	elovl4b
ENSDARG00000053448	77.3865	-0.732824	0.16922	-4.33061	1.49e-05	0.00018345	si:ch211-251f6.6
ENSDARG00000007769	61.8185	1.06963	0.247101	4.32873	1.5e-05	0.000184925	sult5a1
ENSDARG00000025089	116.737	-0.660587	0.152664	-4.32706	1.51e-05	0.000186227	loxl4
ENSDARG00000035557	890.719	0.296668	0.0686145	4.3237	1.53e-05	0.000188992	gabarapa
ENSDARG00000041078	756.071	0.330724	0.0765095	4.32265	1.54e-05	0.000189747	chka
ENSDARG00000063187	217.138	-0.394435	0.0912498	-4.32258	1.54e-05	0.000189747	agpat5
ENSDARG00000019367	347.776	-0.425483	0.0984711	-4.32089	1.55e-05	0.000191105	tgfb3
ENSDARG00000079420	85.4271	-1.28296	0.296954	-4.3204	1.56e-05	0.000191434	dpp4
ENSDARG00000010070	254.701	-0.461168	0.106769	-4.31929	1.57e-05	0.000192291	adam9
ENSDARG00000113758	19.8041	-1.47352	0.341204	-4.31859	1.57e-05	0.000192804	p3h2
ENSDARG00000061021	96.1381	-0.514861	0.119234	-4.31807	1.57e-05	0.000193156	fhip1aa
ENSDARG00000014201	956.202	0.381854	0.088448	4.31727	1.58e-05	0.00019375	otpa
ENSDARG00000027154	889.485	0.242933	0.0562778	4.31668	1.58e-05	0.00019417	tpd52l2a
ENSDARG00000057504	170.12	-0.456523	0.105778	-4.31587	1.59e-05	0.000194781	si:dkey-202g17.3
ENSDARG00000025106	1594.75	0.278461	0.0645283	4.31533	1.59e-05	0.000195156	ppp3cb
ENSDARG00000036778	712.109	-0.202037	0.0468343	-4.31386	1.6e-05	0.000196349	hbs1l
ENSDARG00000060518	232.851	-0.381763	0.088504	-4.31351	1.61e-05	0.00019656	pcsk5b
ENSDARG00000017960	299.729	-0.420076	0.0973934	-4.31318	1.61e-05	0.000196744	sfxn2
ENSDARG00000076566	204.078	-0.413926	0.0959742	-4.31289	1.61e-05	0.000196907	kank3
ENSDARG00000058108	162.134	-0.442954	0.102721	-4.3122	1.62e-05	0.000197383	eps8l2
ENSDARG00000058108	162.134	-0.442954	0.102721	-4.3122	1.62e-05	0.000197383	LOC103909808
ENSDARG00000098753	1893.17	0.231508	0.0536877	4.31212	1.62e-05	0.000197383	elmo1
ENSDARG00000079229	247.479	0.40797	0.0946328	4.31109	1.62e-05	0.000198202	znf414
ENSDARG00000103399	135.24	-0.880506	0.204273	-4.31044	1.63e-05	0.000198673	zgc:63569
ENSDARG00000079578	877.798	0.329776	0.0765421	4.30843	1.64e-05	0.000200384	rbpms2b
ENSDARG00000035005	60.8886	-0.941655	0.218571	-4.30823	1.65e-05	0.000200458	bag2
ENSDARG00000001880	325.433	0.355267	0.0824785	4.30738	1.65e-05	0.000201122	stx3b
ENSDARG00000013561	1159.61	-0.251461	0.0583869	-4.3068	1.66e-05	0.000201545	pgm1
ENSDARG00000023967	1359.68	0.267778	0.0621799	4.3065	1.66e-05	0.000201716	atp6v1c1a
ENSDARG00000024325	237.857	-0.379045	0.0880338	-4.30568	1.66e-05	0.000202362	cert1a
ENSDARG00000043006	61.4207	-0.534649	0.124207	-4.30451	1.67e-05	0.000203326	gnav1
ENSDARG00000006288	32.8153	-0.743513	0.172766	-4.30359	1.68e-05	0.000203952	prdm5
ENSDARG00000094010	189.782	0.384582	0.0893615	4.30367	1.68e-05	0.000203952	swt1
ENSDARG00000052182	2276.56	0.224717	0.0522267	4.30273	1.69e-05	0.000204645	rbfox2
ENSDARG00000009534	1100.2	-0.185605	0.0431425	-4.30215	1.69e-05	0.00020507	wls
ENSDARG00000007461	95.2838	-0.650642	0.151255	-4.30161	1.7e-05	0.000205463	srgap1a
ENSDARG00000070903	76.7869	-0.735685	0.17103	-4.30149	1.7e-05	0.000205467	met
ENSDARG00000032725	9356.1	0.22373	0.0520316	4.29988	1.71e-05	0.000206788	rps27a
ENSDARG00000077605	58.5121	-0.68706	0.159787	-4.29984	1.71e-05	0.000206788	frrs1b
ENSDARG00000042032	457.801	0.322906	0.0751092	4.29915	1.71e-05	0.000207216	pou3f3a
ENSDARG00000052954	47.6715	-0.608107	0.141446	-4.2992	1.71e-05	0.000207216	rab25b
ENSDARG00000112260	11.9563	-7.08057	1.64729	-4.29832	1.72e-05	0.000207879	sncga
ENSDARG00000061120	696.182	-1.0023	0.233209	-4.29786	1.72e-05	0.000208205	slc43a2b
ENSDARG00000098096	27.8809	-1.46941	0.341903	-4.29773	1.73e-05	0.000208215	No_symbol
ENSDARG00000101089	186.352	-0.356778	0.0830365	-4.29664	1.73e-05	0.000209138	gart
ENSDARG00000107353	251.756	0.503112	0.117104	4.29628	1.74e-05	0.000209371	LOC100006777
ENSDARG00000025397	713.354	0.327092	0.0761386	4.296	1.74e-05	0.000209521	srsf3a
ENSDARG00000031768	1616.29	0.288225	0.0671036	4.29522	1.75e-05	0.000210155	roraa
ENSDARG00000057913	2161.64	0.269675	0.0627963	4.29444	1.75e-05	0.000210785	syt11a
ENSDARG00000078313	463.06	-0.374053	0.0871076	-4.29415	1.75e-05	0.000210951	LOC100332329
ENSDARG00000116641	78.6732	-0.672852	0.156706	-4.29371	1.76e-05	0.00021126	rps6ka3a
ENSDARG00000044328	753.076	0.203555	0.0474107	4.29344	1.76e-05	0.000211295	ankrd46a
ENSDARG00000060641	55.5371	-0.761825	0.177436	-4.29352	1.76e-05	0.000211295	prkaa2
ENSDARG00000028699	923.47	0.201414	0.0469303	4.29177	1.77e-05	0.000212779	crkl
ENSDARG00000010411	1309.79	0.266719	0.0621526	4.29136	1.78e-05	0.000213065	epn1a
ENSDARG00000070057	82.4593	-0.902316	0.210272	-4.29119	1.78e-05	0.000213097	si:dkey-69o16.5
ENSDARG00000098798	45.5403	-0.701504	0.163479	-4.29109	1.78e-05	0.000213097	No_symbol
ENSDARG00000103791	6105.91	0.17538	0.0408728	4.29088	1.78e-05	0.000213189	nme2b.1
ENSDARG00000007320	16479.5	0.180901	0.0421742	4.28938	1.79e-05	0.000214527	rpl7
ENSDARG00000013607	230.297	-0.644663	0.15035	-4.28776	1.8e-05	0.000215984	sema3gb
ENSDARG00000089564	222.127	-0.571932	0.133419	-4.28675	1.81e-05	0.000216856	mdfi
ENSDARG00000068406	46.9146	-1.08211	0.252449	-4.28646	1.82e-05	0.000216996	six5
ENSDARG00000103511	377.632	0.371633	0.0867011	4.28638	1.82e-05	0.000216996	zfand2a
ENSDARG00000017036	511.8	-0.421579	0.0983604	-4.28607	1.82e-05	0.000217026	svilc
ENSDARG00000017703	222.097	0.361255	0.0842852	4.2861	1.82e-05	0.000217026	paqr3a
ENSDARG00000027978	499.437	0.311657	0.0727153	4.28599	1.82e-05	0.000217026	yy1b
ENSDARG00000060196	234.008	-0.317771	0.0741437	-4.28589	1.82e-05	0.000217026	lhpp
ENSDARG00000108788	46.1309	-0.824207	0.192314	-4.28574	1.82e-05	0.000217059	arsb
ENSDARG00000077410	401.655	-0.337201	0.0786859	-4.28541	1.82e-05	0.000217271	myo9b
ENSDARG00000011890	514.198	0.241524	0.056366	4.28492	1.83e-05	0.000217635	cry4
ENSDARG00000079891	1462.09	0.230363	0.0537712	4.28413	1.83e-05	0.000218293	dnajc6
ENSDARG00000099657	35.9165	-0.881748	0.205824	-4.28399	1.84e-05	0.000218327	No_symbol
ENSDARG00000073911	857.498	0.301557	0.0704028	4.28331	1.84e-05	0.000218876	tmem255a
ENSDARG00000013414	1257.43	0.394191	0.0920548	4.28213	1.85e-05	0.000219903	lin7a
ENSDARG00000040695	145.391	-0.613679	0.143314	-4.28204	1.85e-05	0.000219903	fkbp14
ENSDARG00000001890	1680.35	-0.137616	0.0321472	-4.28083	1.86e-05	0.000220883	stt3b
ENSDARG00000110126	5148.67	0.272705	0.0637031	4.28088	1.86e-05	0.000220883	crygm2d19
ENSDARG00000080018	23.8182	-1.1811	0.275992	-4.27946	1.87e-05	0.000222131	kif16bb
ENSDARG00000103994	4890.13	0.190953	0.0446256	4.279	1.88e-05	0.000222475	ppiab
ENSDARG00000061590	745.821	-0.218279	0.0510271	-4.27771	1.89e-05	0.000223492	cachd1
ENSDARG00000102900	15.3578	-1.05567	0.246788	-4.27764	1.89e-05	0.000223492	tacr1b
ENSDARG00000104906	160.02	-0.502964	0.117578	-4.27769	1.89e-05	0.000223492	mtr
ENSDARG00000026484	285.738	0.289539	0.0676911	4.27735	1.89e-05	0.000223666	rab15
ENSDARG00000110003	172.769	0.31157	0.0728455	4.27714	1.89e-05	0.000223768	No_symbol
ENSDARG00000076644	61.8081	0.840772	0.196585	4.27688	1.9e-05	0.000223911	kcnv2a
ENSDARG00000073764	42.3096	-1.28198	0.299793	-4.27623	1.9e-05	0.000224454	cyp27a2
ENSDARG00000057680	61.7195	-0.652559	0.152691	-4.27373	1.92e-05	0.000226869	foxj2
ENSDARG00000073710	1687.3	0.181455	0.0424607	4.27348	1.92e-05	0.000227012	usp7
ENSDARG00000105570	403.938	-0.368954	0.0863583	-4.27237	1.93e-05	0.000228027	crestin
ENSDARG00000099558	12.3892	-2.38591	0.558515	-4.27189	1.94e-05	0.000228404	npc1l1
ENSDARG00000055175	15.8631	-1.88144	0.440471	-4.27143	1.94e-05	0.000228761	c1qtnf6a
ENSDARG00000115271	7350.81	0.374492	0.0876986	4.27022	1.95e-05	0.000229889	zgc:171772
ENSDARG00000051798	2106.85	0.339049	0.0794244	4.26882	1.97e-05	0.000231209	brd1b
ENSDARG00000035880	530.486	0.237033	0.0555327	4.26835	1.97e-05	0.000231588	atp6v1c1b
ENSDARG00000092044	94.2015	-0.698501	0.163659	-4.26802	1.97e-05	0.000231809	si:dkey-22f5.9
ENSDARG00000078142	481.208	0.234458	0.0549407	4.26747	1.98e-05	0.000232261	spag9b
ENSDARG00000039347	9154.83	0.245763	0.0576033	4.26647	1.99e-05	0.00023319	rps24
ENSDARG00000102443	263.472	0.454823	0.106608	4.26632	1.99e-05	0.000233221	No_symbol
ENSDARG00000026294	91.8997	-0.932003	0.218464	-4.26616	1.99e-05	0.00023324	erbb2
ENSDARG00000062132	81.8126	-1.37115	0.321407	-4.26608	1.99e-05	0.00023324	cyp4v2a
ENSDARG00000017710	173.65	0.422488	0.0990479	4.26549	1.99e-05	0.000233741	ppp1r14ab
ENSDARG00000101423	588.459	-0.611805	0.143438	-4.26528	2e-05	0.000233837	cyp2y3
ENSDARG00000053130	672.26	0.433261	0.101587	4.26495	2e-05	0.000234071	pcp4a
ENSDARG00000009740	885.062	0.17114	0.0401301	4.26464	2e-05	0.000234214	ppp1r7
ENSDARG00000042010	245.091	-0.93888	0.220166	-4.26442	2e-05	0.000234214	pklr
ENSDARG00000087413	526.881	0.346312	0.0812078	4.26451	2e-05	0.000234214	bean1
ENSDARG00000102995	579.336	-0.32088	0.0752468	-4.26436	2e-05	0.000234214	rbm24a
ENSDARG00000016304	220.045	0.317534	0.0744668	4.2641	2.01e-05	0.000234363	tfdp1b
ENSDARG00000045378	11.4577	-1.25501	0.294347	-4.26372	2.01e-05	0.000234525	pi15a
ENSDARG00000059746	296.203	-0.657925	0.154304	-4.26382	2.01e-05	0.000234525	plod1a
ENSDARG00000040538	138.148	0.363805	0.0853345	4.26328	2.01e-05	0.000234868	spsb4b
ENSDARG00000089791	766.426	0.301456	0.0707168	4.26287	2.02e-05	0.000235191	slc25a32a
ENSDARG00000014670	50.5386	-0.903466	0.211949	-4.26265	2.02e-05	0.000235299	colgalt2b
ENSDARG00000021895	31.1892	-1.04925	0.246163	-4.26241	2.02e-05	0.00023543	disc1
[truncated: 6,628 more rows]

## Sheet: 3.2
#Supplemental Table 3.2. RNA Seq PBS WT vs LPS WT
gene_name	baseMean	log2FoldChange	lfcSE	stat	pvalue	padj
ENSDARG00000034503	410.791	2.29438	0.142074	16.1492	1.15097e-58	2.45491e-54
ENSDARG00000078567	356.274	1.74297	0.112222	15.5314	2.12791e-54	2.26931e-50
ENSDARG00000045768	588.965	1.38157	0.117517	11.7564	6.54726e-32	4.65488e-28
ENSDARG00000091131	1146.31	1.14292	0.09789	11.6755	1.70024e-31	9.06609e-28
ENSDARG00000003203	342.372	-1.7949	0.155737	-11.5251	9.85529e-31	4.20407e-27
ENSDARG00000027088	3859.66	1.12385	0.105925	10.6099	2.68072e-26	9.52952e-23
ENSDARG00000019360	936.496	-0.886955	0.0874768	-10.1393	3.69687e-24	1.12644e-20
ENSDARG00000036028	1419.35	-1.38754	0.138392	-10.0261	1.17032e-23	3.12022e-20
ENSDARG00000020239	996.554	1.05802	0.110413	9.58237	9.48427e-22	2.24767e-18
ENSDARG00000070047	752.535	0.970032	0.10561	9.18506	4.11312e-20	8.77288e-17
ENSDARG00000096843	497.241	2.55866	0.283025	9.04043	1.56061e-19	3.02601e-16
ENSDARG00000015495	533.235	-0.954482	0.106346	-8.97522	2.82788e-19	5.02633e-16
ENSDARG00000053480	1514.56	1.42932	0.159818	8.94343	3.77278e-19	6.18997e-16
ENSDARG00000000796	458.784	-1.07882	0.124244	-8.68309	3.85152e-18	5.86778e-15
ENSDARG00000044199	1617.9	1.31548	0.15189	8.66069	4.68906e-18	6.66753e-15
ENSDARG00000058646	983.253	0.65396	0.0767127	8.5248	1.53075e-17	2.04059e-14
ENSDARG00000102364	666.828	-2.11015	0.248372	-8.49591	1.96395e-17	2.46407e-14
ENSDARG00000103199	888.272	1.4221	0.167645	8.48279	2.19865e-17	2.60528e-14
ENSDARG00000071626	616.191	1.41327	0.166764	8.47462	2.35844e-17	2.64753e-14
ENSDARG00000043249	117.796	2.73823	0.323393	8.46718	2.51405e-17	2.68111e-14
ENSDARG00000059826	190.113	1.52277	0.181136	8.40678	4.21413e-17	4.28015e-14
ENSDARG00000102435	268.892	1.68947	0.201202	8.39686	4.58579e-17	4.44592e-14
ENSDARG00000031588	514.671	1.6973	0.205885	8.24394	1.66637e-16	1.5453e-13
ENSDARG00000017780	1740.22	0.853302	0.105356	8.09924	5.53025e-16	4.91478e-13
ENSDARG00000116135	22.5582	-40.9057	5.13694	-7.96305	1.67853e-15	1.43206e-12
ENSDARG00000059163	1003.78	1.3121	0.16509	7.94776	1.89907e-15	1.55789e-12
ENSDARG00000089724	56.1263	-2.1276	0.27563	-7.71904	1.17211e-14	9.25922e-12
ENSDARG00000007769	61.8185	2.20455	0.28707	7.67948	1.59736e-14	1.21679e-11
ENSDARG00000012981	768.849	0.706671	0.0922199	7.66289	1.81798e-14	1.33709e-11
ENSDARG00000098398	43.7948	2.53078	0.33411	7.57468	3.60011e-14	2.55956e-11
ENSDARG00000010680	1122.98	1.07784	0.142468	7.56553	3.86299e-14	2.65786e-11
ENSDARG00000003820	1568.9	-0.615518	0.0815698	-7.5459	4.49158e-14	2.99378e-11
ENSDARG00000077982	359.05	1.26039	0.167344	7.53175	5.0066e-14	3.23593e-11
ENSDARG00000038018	2142.92	1.05535	0.140314	7.52132	5.4226e-14	3.40173e-11
ENSDARG00000059815	165.212	1.38616	0.18487	7.49806	6.47685e-14	3.94699e-11
ENSDARG00000017274	7035.49	0.97646	0.131477	7.42684	1.1122e-13	6.58945e-11
ENSDARG00000042529	8736.61	1.03716	0.140354	7.3896	1.47266e-13	8.48929e-11
ENSDARG00000026229	91.6953	2.39696	0.325151	7.37183	1.68305e-13	9.44675e-11
ENSDARG00000028804	158.419	-1.13632	0.155599	-7.30285	2.81743e-13	1.54085e-10
ENSDARG00000075048	556.365	0.692271	0.0954178	7.25516	4.01198e-13	2.13929e-10
ENSDARG00000055752	117.845	-1.87805	0.260057	-7.22166	5.13566e-13	2.67167e-10
ENSDARG00000111429	555.712	1.18518	0.164777	7.19261	6.35638e-13	3.22798e-10
ENSDARG00000103973	540.454	1.35122	0.188652	7.16252	7.92074e-13	3.92887e-10
ENSDARG00000095409	151.631	1.95751	0.274244	7.13785	9.48018e-13	4.59552e-10
ENSDARG00000094300	687.575	0.77064	0.108096	7.12921	1.00943e-12	4.78448e-10
ENSDARG00000114387	82.3413	1.9961	0.281201	7.09847	1.26148e-12	5.84917e-10
ENSDARG00000044526	151.434	1.85022	0.264579	6.99308	2.68917e-12	1.22037e-09
ENSDARG00000097157	243.002	1.72059	0.247469	6.95274	3.58252e-12	1.59191e-09
ENSDARG00000092634	67.1703	2.57347	0.371307	6.93083	4.18373e-12	1.80282e-09
ENSDARG00000101592	196.35	-1.50343	0.216964	-6.9294	4.22622e-12	1.80282e-09
ENSDARG00000002696	8032.57	1.01507	0.146725	6.91821	4.57387e-12	1.91287e-09
ENSDARG00000111102	773.959	0.71177	0.102927	6.91531	4.66846e-12	1.91487e-09
ENSDARG00000097648	1029.08	0.631631	0.0915641	6.89823	5.26541e-12	2.11898e-09
ENSDARG00000112822	162.686	24.7725	3.59467	6.89145	5.52272e-12	2.18137e-09
ENSDARG00000074390	1291.18	0.82596	0.119909	6.88821	5.64983e-12	2.191e-09
ENSDARG00000104685	1079.51	1.07985	0.156893	6.88271	5.87227e-12	2.2366e-09
ENSDARG00000098280	2530.9	0.505698	0.0736315	6.86796	6.51248e-12	2.43692e-09
ENSDARG00000093936	459.534	1.12915	0.164957	6.84513	7.64066e-12	2.80979e-09
ENSDARG00000027734	3868.37	0.361426	0.0528764	6.8353	8.18319e-12	2.95829e-09
ENSDARG00000021265	1130.12	-1.0115	0.14806	-6.83167	8.39316e-12	2.98363e-09
ENSDARG00000052690	1903.08	-0.820488	0.120266	-6.82225	8.96262e-12	3.13383e-09
ENSDARG00000061328	1002.8	-0.476883	0.0703608	-6.77768	1.22121e-11	4.20115e-09
ENSDARG00000102558	250.966	1.63087	0.243491	6.69786	2.11494e-11	7.16026e-09
ENSDARG00000044684	2144.51	0.990898	0.14809	6.6912	2.21343e-11	7.37661e-09
ENSDARG00000101924	214.76	1.4564	0.218025	6.67996	2.39011e-11	7.84286e-09
ENSDARG00000014840	2081.79	1.10237	0.165387	6.66542	2.63912e-11	8.52877e-09
ENSDARG00000052779	325.958	1.55274	0.233189	6.65872	2.76224e-11	8.7934e-09
ENSDARG00000055595	49.2374	2.56178	0.385809	6.64003	3.1362e-11	9.83707e-09
ENSDARG00000026165	8056.46	-0.59306	0.089444	-6.63051	3.34519e-11	1.03405e-08
ENSDARG00000111196	173.98	-1.95319	0.294898	-6.62328	3.51313e-11	1.07045e-08
ENSDARG00000100397	3764.27	0.938118	0.141901	6.61109	3.81496e-11	1.14605e-08
ENSDARG00000116711	18.6649	-33.8755	5.13572	-6.59606	4.22218e-11	1.25076e-08
ENSDARG00000070972	276.407	1.07783	0.163928	6.57501	4.86503e-11	1.40594e-08
ENSDARG00000094860	117.58	-1.31351	0.199785	-6.57462	4.87785e-11	1.40594e-08
ENSDARG00000116311	27.3946	-33.7181	5.13817	-6.56227	5.29937e-11	1.50707e-08
ENSDARG00000006588	3083.84	1.28629	0.196131	6.55834	5.44106e-11	1.52379e-08
ENSDARG00000016153	1945.42	-0.470336	0.0717336	-6.5567	5.50105e-11	1.52379e-08
ENSDARG00000087303	645.684	-0.844697	0.129242	-6.5358	6.32705e-11	1.73012e-08
ENSDARG00000098237	497.141	-1.40595	0.21598	-6.50962	7.53414e-11	2.03412e-08
ENSDARG00000038068	10505.3	0.283452	0.0435795	6.50425	7.80809e-11	2.08173e-08
ENSDARG00000111240	273.13	-1.21363	0.187082	-6.48719	8.74533e-11	2.30283e-08
ENSDARG00000086654	29.0682	2.9256	0.452974	6.45864	1.05649e-10	2.74804e-08
ENSDARG00000012422	3816.84	-0.699826	0.108491	-6.45055	1.11447e-10	2.86328e-08
ENSDARG00000043130	1052.13	-0.578483	0.0897044	-6.44877	1.12764e-10	2.86328e-08
ENSDARG00000060112	263.08	0.935171	0.145073	6.44621	1.14685e-10	2.87779e-08
ENSDARG00000075058	237.919	1.06354	0.165677	6.41934	1.36867e-10	3.39446e-08
ENSDARG00000011407	5973.59	-0.542465	0.0847566	-6.40027	1.55104e-10	3.80253e-08
ENSDARG00000061791	136.478	1.31316	0.205267	6.39732	1.5813e-10	3.83268e-08
ENSDARG00000017901	961.719	-0.503572	0.0787688	-6.39304	1.62623e-10	3.89729e-08
ENSDARG00000099776	4490.21	0.658401	0.103183	6.38088	1.76076e-10	4.17282e-08
ENSDARG00000052061	3585.63	-0.424246	0.0670038	-6.33167	2.4252e-10	5.68429e-08
ENSDARG00000027424	577.448	0.845679	0.13441	6.29177	3.13863e-10	7.27651e-08
ENSDARG00000100900	24.5019	3.71503	0.591248	6.28337	3.31308e-10	7.59835e-08
ENSDARG00000053232	296.789	-0.894998	0.143198	-6.25007	4.10259e-10	9.30894e-08
ENSDARG00000060610	667.988	-0.572053	0.0916428	-6.2422	4.3146e-10	9.68695e-08
ENSDARG00000109626	499.546	1.38222	0.221684	6.23507	4.51579e-10	1.0033e-07
ENSDARG00000059746	296.203	-0.787982	0.127022	-6.20351	5.52168e-10	1.21414e-07
ENSDARG00000035602	12.7555	-4.11171	0.663487	-6.19713	5.75036e-10	1.25152e-07
ENSDARG00000057903	817.351	-1.20658	0.194958	-6.18893	6.0574e-10	1.30503e-07
ENSDARG00000067729	109.448	-1.41527	0.228802	-6.18558	6.18738e-10	1.31971e-07
ENSDARG00000039626	414.398	0.775759	0.126283	6.14303	8.09604e-10	1.70971e-07
ENSDARG00000105060	261.751	1.1471	0.186862	6.13875	8.3173e-10	1.73921e-07
ENSDARG00000017246	1536.07	-0.936741	0.153351	-6.1085	1.00573e-09	2.08225e-07
ENSDARG00000056938	891.966	-0.675303	0.110579	-6.10699	1.0153e-09	2.08225e-07
ENSDARG00000052063	5072.06	-0.520138	0.0852212	-6.10338	1.03848e-09	2.10951e-07
ENSDARG00000013295	1175.56	0.529536	0.0870128	6.08573	1.15959e-09	2.33329e-07
ENSDARG00000060457	2328	-0.353275	0.0581112	-6.07928	1.2072e-09	2.40639e-07
ENSDARG00000011862	222.535	1.23728	0.204109	6.06185	1.34568e-09	2.63644e-07
ENSDARG00000103634	529.111	1.20468	0.198738	6.06165	1.34733e-09	2.63644e-07
ENSDARG00000054641	254.595	1.26455	0.208852	6.05475	1.40636e-09	2.72693e-07
ENSDARG00000019179	284.352	0.899725	0.148694	6.05085	1.44079e-09	2.76853e-07
ENSDARG00000060977	627.564	0.626638	0.10375	6.03986	1.54244e-09	2.93738e-07
ENSDARG00000103543	6393.91	1.12163	0.186309	6.02026	1.74138e-09	3.28689e-07
ENSDARG00000020007	15262.7	-0.384322	0.0638772	-6.01657	1.78153e-09	3.33319e-07
ENSDARG00000103846	3751.78	-0.446054	0.0741858	-6.01267	1.82492e-09	3.38468e-07
ENSDARG00000037941	525.294	1.0375	0.172653	6.0092	1.86444e-09	3.42816e-07
ENSDARG00000019601	560.066	-1.15285	0.191996	-6.00455	1.91863e-09	3.49764e-07
ENSDARG00000071082	135.439	-1.25064	0.208804	-5.98951	2.10476e-09	3.80444e-07
ENSDARG00000063292	1453.8	-0.424129	0.0710914	-5.96598	2.43176e-09	4.35857e-07
ENSDARG00000079305	4163.99	-0.667803	0.112481	-5.93706	2.90183e-09	5.15776e-07
ENSDARG00000036630	332.292	-0.836627	0.140968	-5.93486	2.94091e-09	5.18402e-07
ENSDARG00000110040	340.213	-0.882731	0.14885	-5.93035	3.02284e-09	5.28477e-07
ENSDARG00000029764	1445.95	-0.661219	0.111681	-5.9206	3.20767e-09	5.56231e-07
ENSDARG00000069615	2971.66	0.745198	0.125958	5.91623	3.294e-09	5.66595e-07
ENSDARG00000055504	612.194	0.67449	0.114059	5.91354	3.3483e-09	5.71326e-07
ENSDARG00000059128	1614.42	0.487263	0.0824162	5.91222	3.3753e-09	5.71364e-07
ENSDARG00000038643	176.964	-0.992691	0.168122	-5.90458	3.53555e-09	5.93777e-07
ENSDARG00000061169	1112.8	-0.533275	0.0903398	-5.90299	3.56965e-09	5.94821e-07
ENSDARG00000009754	1965.74	0.271363	0.0460435	5.89361	3.77842e-09	6.24728e-07
ENSDARG00000033140	783.046	0.600918	0.102145	5.88299	4.02921e-09	6.6107e-07
ENSDARG00000104642	92.5267	1.26083	0.214799	5.8698	4.36334e-09	7.10425e-07
ENSDARG00000052419	1714.05	-0.346799	0.0593596	-5.84234	5.1472e-09	8.24804e-07
ENSDARG00000052556	251.287	-0.738535	0.126401	-5.8428	5.13311e-09	8.24804e-07
ENSDARG00000102824	1443.74	0.381112	0.0652452	5.84122	5.18185e-09	8.24804e-07
ENSDARG00000014916	50.4854	2.20903	0.379941	5.81414	6.09479e-09	9.62932e-07
ENSDARG00000007276	165.37	2.92104	0.503737	5.79874	6.68135e-09	1.04784e-06
ENSDARG00000110073	42.7945	-29.7627	5.13511	-5.79592	6.79475e-09	1.05785e-06
ENSDARG00000008788	223.723	0.835249	0.144299	5.78832	7.10931e-09	1.0988e-06
ENSDARG00000041433	440.444	0.948878	0.164126	5.7814	7.4083e-09	1.13677e-06
ENSDARG00000019902	4278.04	0.690736	0.119572	5.77673	7.61672e-09	1.16041e-06
ENSDARG00000097008	12224	1.01378	0.175826	5.76579	8.12773e-09	1.22948e-06
ENSDARG00000075759	365.239	-0.756036	0.131194	-5.76274	8.27614e-09	1.24311e-06
ENSDARG00000097539	157.765	1.56444	0.271773	5.75641	8.59226e-09	1.28157e-06
ENSDARG00000030490	693.605	-0.913232	0.158802	-5.75077	8.88361e-09	1.31302e-06
ENSDARG00000052578	101.226	1.98373	0.344999	5.74996	8.92627e-09	1.31302e-06
ENSDARG00000088330	2652.3	-0.682855	0.118995	-5.73853	9.54991e-09	1.39514e-06
ENSDARG00000095732	169.28	1.84305	0.321701	5.72908	1.00975e-08	1.46511e-06
ENSDARG00000055172	498.491	-0.858457	0.14992	-5.7261	1.02765e-08	1.481e-06
ENSDARG00000008735	2093.55	0.640379	0.112058	5.71468	1.09908e-08	1.5733e-06
ENSDARG00000007795	1537.88	0.499396	0.0875311	5.70536	1.16099e-08	1.65086e-06
ENSDARG00000010953	511.814	0.494301	0.0867405	5.69862	1.20784e-08	1.70609e-06
ENSDARG00000030440	3685.46	0.37688	0.0661822	5.69458	1.23673e-08	1.72406e-06
ENSDARG00000063701	444.1	-0.580423	0.101907	-5.6956	1.22938e-08	1.72406e-06
ENSDARG00000103962	351.508	-0.741484	0.130559	-5.67932	1.35234e-08	1.87299e-06
ENSDARG00000070467	230.225	0.832946	0.146846	5.67226	1.40924e-08	1.93921e-06
ENSDARG00000045677	28889.1	1.12169	0.197901	5.66793	1.44537e-08	1.97617e-06
ENSDARG00000033144	80.4572	1.31668	0.232474	5.66378	1.48077e-08	2.01168e-06
ENSDARG00000030106	1235.35	0.537902	0.0949915	5.66263	1.49071e-08	2.01236e-06
ENSDARG00000035809	18217.9	-0.372967	0.0659355	-5.65655	1.54444e-08	2.07178e-06
ENSDARG00000069912	244.964	-1.27081	0.225017	-5.6476	1.62704e-08	2.16895e-06
ENSDARG00000043820	287.957	0.855587	0.151634	5.64245	1.67645e-08	2.22093e-06
ENSDARG00000101816	1806.89	-0.683559	0.1212	-5.63992	1.70126e-08	2.23989e-06
ENSDARG00000099257	1321.49	0.455219	0.0808321	5.63166	1.78479e-08	2.33545e-06
ENSDARG00000035870	1545.77	0.528022	0.093813	5.62846	1.81827e-08	2.36475e-06
ENSDARG00000069093	23679.9	-0.486299	0.0864347	-5.6262	1.84224e-08	2.38141e-06
ENSDARG00000009014	2356.56	-0.638002	0.113441	-5.62409	1.86486e-08	2.39612e-06
ENSDARG00000101485	265.011	1.03497	0.184115	5.62131	1.89512e-08	2.42042e-06
ENSDARG00000002084	936.548	-0.725548	0.129124	-5.619	1.92064e-08	2.43841e-06
ENSDARG00000076564	568.318	-1.06355	0.189373	-5.61616	1.95251e-08	2.4642e-06
ENSDARG00000025855	1099.18	0.502651	0.0895511	5.61301	1.98842e-08	2.49476e-06
ENSDARG00000088238	1131.56	-0.420158	0.0751329	-5.5922	2.24207e-08	2.79656e-06
ENSDARG00000058094	306.651	-0.700009	0.125259	-5.58851	2.29021e-08	2.82357e-06
ENSDARG00000058803	465.944	0.774387	0.138559	5.58885	2.28579e-08	2.82357e-06
ENSDARG00000086740	739.786	0.490964	0.088258	5.56282	2.65448e-08	3.25387e-06
ENSDARG00000007412	129.148	-0.988274	0.178115	-5.54851	2.88121e-08	3.49282e-06
ENSDARG00000098051	171.026	1.1841	0.213411	5.54845	2.88216e-08	3.49282e-06
ENSDARG00000036820	1410.5	0.349777	0.0631918	5.53516	3.10938e-08	3.74689e-06
ENSDARG00000003017	634.346	0.488157	0.0882091	5.53409	3.12849e-08	3.74874e-06
ENSDARG00000005776	749.884	0.760327	0.137614	5.52506	3.29375e-08	3.92471e-06
ENSDARG00000031683	112.935	-1.20787	0.219499	-5.50284	3.7373e-08	4.41547e-06
ENSDARG00000041417	2503.86	0.343364	0.0624216	5.50073	3.78217e-08	4.41547e-06
ENSDARG00000059461	339.005	0.552545	0.100455	5.50044	3.78842e-08	4.41547e-06
ENSDARG00000071374	698.327	0.455394	0.0827655	5.50222	3.75039e-08	4.41547e-06
ENSDARG00000043141	309.609	0.833937	0.151833	5.49247	3.96347e-08	4.59439e-06
ENSDARG00000090889	24.0744	2.98082	0.543553	5.48395	4.15932e-08	4.76957e-06
ENSDARG00000100255	281.16	0.710367	0.129519	5.48467	4.14237e-08	4.76957e-06
ENSDARG00000035798	1117.82	1.28363	0.234134	5.48246	4.19463e-08	4.78435e-06
ENSDARG00000012499	333.396	-0.621722	0.113459	-5.4797	4.26049e-08	4.83362e-06
ENSDARG00000074335	1174.67	-0.411634	0.0752442	-5.47065	4.48387e-08	5.06013e-06
ENSDARG00000010625	83.0792	1.04136	0.190934	5.45404	4.92394e-08	5.52751e-06
ENSDARG00000063535	3137.34	-0.442054	0.08138	-5.43197	5.57358e-08	6.22402e-06
ENSDARG00000088589	59.8743	-1.7482	0.321977	-5.42956	5.64928e-08	6.2757e-06
ENSDARG00000004754	1166.63	-0.349956	0.0645227	-5.42377	5.83538e-08	6.44885e-06
ENSDARG00000004372	331.846	0.654037	0.121222	5.39538	6.83782e-08	7.51773e-06
ENSDARG00000010773	1250.17	0.437167	0.0811905	5.38446	7.26638e-08	7.94793e-06
ENSDARG00000102626	489.905	-0.549145	0.102061	-5.38055	7.42597e-08	8.04402e-06
ENSDARG00000104836	1611.61	-0.778024	0.144602	-5.38046	7.42966e-08	8.04402e-06
ENSDARG00000058873	283.286	1.08316	0.201427	5.37741	7.5565e-08	8.10856e-06
ENSDARG00000075513	267.417	0.844672	0.157084	5.3772	7.5653e-08	8.10856e-06
ENSDARG00000061379	359.096	-0.877461	0.163326	-5.37247	7.76665e-08	8.26094e-06
ENSDARG00000087873	204.413	0.951601	0.177139	5.37204	7.78494e-08	8.26094e-06
ENSDARG00000053475	489.937	0.579635	0.108063	5.36388	8.14552e-08	8.60079e-06
ENSDARG00000012824	214.095	-0.873839	0.162954	-5.36248	8.20882e-08	8.62492e-06
ENSDARG00000069297	665.12	0.456131	0.0851942	5.35401	8.6024e-08	8.95027e-06
ENSDARG00000100139	321.38	1.18166	0.220683	5.35455	8.57694e-08	8.95027e-06
ENSDARG00000091757	341.647	0.738808	0.138173	5.34696	8.94458e-08	9.26111e-06
ENSDARG00000103038	488.033	-0.680107	0.127217	-5.34602	8.99101e-08	9.26421e-06
ENSDARG00000077860	1816.08	-0.375506	0.0702991	-5.34155	9.21575e-08	9.40492e-06
ENSDARG00000091669	165.271	-1.00125	0.187443	-5.34161	9.21245e-08	9.40492e-06
ENSDARG00000020114	126.246	-1.17794	0.220886	-5.3328	9.67097e-08	9.82248e-06
ENSDARG00000040177	226.216	0.902787	0.16934	5.33122	9.75558e-08	9.86146e-06
ENSDARG00000037030	414.857	-0.745555	0.140072	-5.32266	1.02259e-07	1.02398e-05
ENSDARG00000060526	55.1274	-2.87291	0.539742	-5.32275	1.02212e-07	1.02398e-05
ENSDARG00000098215	163.649	-1.06096	0.199424	-5.3201	1.03709e-07	1.02884e-05
ENSDARG00000102572	805.792	0.530509	0.0997078	5.32064	1.03401e-07	1.02884e-05
ENSDARG00000068849	148.357	-0.969636	0.182452	-5.31446	1.06973e-07	1.05631e-05
ENSDARG00000042988	998.016	0.629426	0.118697	5.3028	1.1404e-07	1.1209e-05
ENSDARG00000087443	1167.98	0.350877	0.0661838	5.30156	1.14819e-07	1.12339e-05
ENSDARG00000035891	258.02	-0.958979	0.181052	-5.29671	1.17909e-07	1.14834e-05
ENSDARG00000038559	5445.31	-0.545843	0.103103	-5.29415	1.19571e-07	1.15924e-05
ENSDARG00000086735	714.45	0.881657	0.166562	5.29326	1.20155e-07	1.15963e-05
ENSDARG00000001014	1229.2	-0.759477	0.143661	-5.28661	1.24603e-07	1.19714e-05
ENSDARG00000061481	170.942	-0.999869	0.189178	-5.28534	1.25474e-07	1.20011e-05
ENSDARG00000011863	356.2	-0.670026	0.126934	-5.27856	1.30204e-07	1.23979e-05
ENSDARG00000012519	2054.02	-0.372869	0.0706709	-5.27613	1.31939e-07	1.25072e-05
ENSDARG00000035890	671.425	0.50296	0.0953481	5.27499	1.32766e-07	1.25299e-05
ENSDARG00000087426	400.254	0.735282	0.139429	5.27353	1.33823e-07	1.2574e-05
ENSDARG00000089769	2585.65	-0.522251	0.0991149	-5.26914	1.37063e-07	1.2822e-05
ENSDARG00000115956	2165.14	-0.588092	0.111688	-5.26547	1.39828e-07	1.30236e-05
ENSDARG00000002131	1032.1	-0.645753	0.1229	-5.25429	1.48597e-07	1.37801e-05
ENSDARG00000036279	1607.46	-0.659434	0.125649	-5.24821	1.53581e-07	1.41195e-05
ENSDARG00000115707	6434.29	0.377292	0.0718807	5.24886	1.53047e-07	1.41195e-05
ENSDARG00000037012	1441.38	-0.465608	0.0887529	-5.24611	1.55346e-07	1.41597e-05
ENSDARG00000042322	451.767	0.509517	0.0971181	5.24636	1.5513e-07	1.41597e-05
ENSDARG00000036878	499.8	0.626403	0.119432	5.24486	1.56397e-07	1.41949e-05
ENSDARG00000100729	1227.24	-0.421221	0.08044	-5.23646	1.63685e-07	1.47934e-05
ENSDARG00000036344	2920.95	0.501738	0.0959404	5.22969	1.69798e-07	1.52811e-05
ENSDARG00000012833	161.16	-0.874472	0.167342	-5.22565	1.73542e-07	1.55524e-05
ENSDARG00000075964	834.92	-0.421093	0.080664	-5.22033	1.78606e-07	1.59393e-05
ENSDARG00000098379	37.5921	-1.69458	0.324693	-5.21903	1.79866e-07	1.59849e-05
ENSDARG00000021595	1087.74	0.384238	0.0736638	5.2161	1.82732e-07	1.61722e-05
ENSDARG00000016721	2216.5	0.629124	0.120685	5.21294	1.8587e-07	1.63819e-05
ENSDARG00000026926	445.113	1.06085	0.204023	5.19968	1.99636e-07	1.75228e-05
ENSDARG00000044954	407.243	-0.866951	0.166899	-5.19446	2.05315e-07	1.79474e-05
ENSDARG00000055510	428.988	0.687345	0.132532	5.18626	2.14559e-07	1.86789e-05
ENSDARG00000054543	679.58	0.659627	0.127271	5.18285	2.18516e-07	1.89143e-05
ENSDARG00000101567	181.129	1.50715	0.290819	5.18241	2.19037e-07	1.89143e-05
ENSDARG00000005023	412.078	-0.800039	0.154437	-5.18037	2.21446e-07	1.90452e-05
ENSDARG00000040306	111.471	-1.56248	0.30182	-5.17686	2.2565e-07	1.92516e-05
ENSDARG00000052728	2241.1	0.307357	0.0593656	5.17736	2.25043e-07	1.92516e-05
ENSDARG00000101891	2157.2	-0.444932	0.085987	-5.17441	2.28636e-07	1.94286e-05
ENSDARG00000019752	825.294	0.721352	0.139433	5.17348	2.29771e-07	1.94476e-05
ENSDARG00000104110	234.26	-1.27229	0.246037	-5.17113	2.32677e-07	1.96157e-05
ENSDARG00000092283	181.206	0.910487	0.176111	5.16996	2.34145e-07	1.96617e-05
ENSDARG00000028228	1995.34	-0.572006	0.110833	-5.16096	2.45691e-07	2.05504e-05
ENSDARG00000078864	138.097	-0.963706	0.187036	-5.15252	2.57005e-07	2.14128e-05
ENSDARG00000079553	18.4494	2.92922	0.568845	5.14943	2.61284e-07	2.1621e-05
ENSDARG00000114629	133.149	-1.63298	0.317129	-5.14925	2.61532e-07	2.1621e-05
ENSDARG00000059474	340.477	-0.533414	0.103937	-5.13207	2.86571e-07	2.35995e-05
ENSDARG00000002663	271.899	0.642564	0.125416	5.12347	2.99963e-07	2.46073e-05
ENSDARG00000011640	2929.64	0.529021	0.103354	5.11856	3.07884e-07	2.51604e-05
ENSDARG00000056950	1886.89	-0.529672	0.103532	-5.11603	3.12026e-07	2.54015e-05
ENSDARG00000028731	75.7864	1.06119	0.20746	5.11513	3.13521e-07	2.54262e-05
ENSDARG00000040274	744.414	0.639971	0.125274	5.10859	3.24574e-07	2.62229e-05
ENSDARG00000042934	781.679	-0.530427	0.103948	-5.10283	3.3461e-07	2.69316e-05
ENSDARG00000006314	1523.57	-0.431469	0.0846375	-5.09785	3.4353e-07	2.73401e-05
ENSDARG00000016651	1438.75	-0.475632	0.0932933	-5.09825	3.42815e-07	2.73401e-05
ENSDARG00000031283	1713.05	0.420111	0.0823958	5.09869	3.42004e-07	2.73401e-05
ENSDARG00000053559	620.384	0.558351	0.109563	5.09618	3.46569e-07	2.74795e-05
ENSDARG00000057911	510.732	-0.73891	0.145075	-5.0933	3.51875e-07	2.77968e-05
ENSDARG00000090526	137.569	1.14709	0.225561	5.08552	3.66621e-07	2.88548e-05
ENSDARG00000078227	70.8249	-1.62722	0.320262	-5.0809	3.75656e-07	2.93944e-05
ENSDARG00000101209	656.584	-0.70042	0.137861	-5.08061	3.76232e-07	2.93944e-05
ENSDARG00000063158	59.4713	-1.3753	0.270869	-5.07737	3.82687e-07	2.97895e-05
ENSDARG00000113599	3336.14	-0.608333	0.119959	-5.07116	3.95395e-07	3.06668e-05
ENSDARG00000089885	269.387	0.732189	0.144455	5.06862	4.00717e-07	3.0967e-05
ENSDARG00000058117	2836.8	0.509	0.10057	5.06114	4.16751e-07	3.19697e-05
ENSDARG00000059311	2278.63	0.447184	0.088356	5.06116	4.16716e-07	3.19697e-05
ENSDARG00000063407	136.347	-1.09134	0.215659	-5.06049	4.18188e-07	3.19697e-05
ENSDARG00000103498	486.567	0.674744	0.13345	5.05617	4.27769e-07	3.25853e-05
ENSDARG00000052775	69.1408	1.20807	0.239029	5.05407	4.32486e-07	3.26906e-05
ENSDARG00000059399	199.608	0.73792	0.146008	5.05398	4.32694e-07	3.26906e-05
ENSDARG00000068951	28.9057	2.4197	0.478814	5.05352	4.3375e-07	3.26906e-05
ENSDARG00000022315	2507.34	0.421257	0.0834425	5.04847	4.45373e-07	3.34485e-05
ENSDARG00000008310	1841.05	0.329124	0.0653569	5.0358	4.75868e-07	3.56133e-05
ENSDARG00000037845	3694.82	-0.417573	0.0829565	-5.03364	4.81246e-07	3.58899e-05
ENSDARG00000024492	4349.06	-0.455419	0.0905447	-5.02977	4.91074e-07	3.64952e-05
ENSDARG00000025728	5768.47	0.508798	0.10132	5.02169	5.1219e-07	3.79323e-05
ENSDARG00000070666	124.037	1.11949	0.22318	5.0161	5.27298e-07	3.89161e-05
ENSDARG00000068572	236.776	-0.892182	0.177888	-5.01542	5.2918e-07	3.89203e-05
ENSDARG00000055009	329.517	-1.18177	0.235702	-5.01383	5.33571e-07	3.91084e-05
ENSDARG00000018820	470.493	-0.951321	0.189968	-5.00781	5.50539e-07	4.01799e-05
ENSDARG00000113315	121.234	1.23266	0.246172	5.00731	5.51958e-07	4.01799e-05
ENSDARG00000002405	195.908	0.683749	0.136715	5.00127	5.69536e-07	4.13185e-05
ENSDARG00000095268	368.512	-0.915791	0.183307	-4.99595	5.85457e-07	4.23296e-05
ENSDARG00000002230	3428.24	0.393946	0.0788898	4.99362	5.92584e-07	4.27001e-05
ENSDARG00000101256	294.115	-0.956277	0.191773	-4.98651	6.14809e-07	4.41524e-05
ENSDARG00000058270	515.602	-0.713274	0.14312	-4.98376	6.23612e-07	4.46343e-05
ENSDARG00000044861	20696.8	0.868014	0.174248	4.9815	6.30945e-07	4.48581e-05
ENSDARG00000060537	408.772	-0.860269	0.172675	-4.98202	6.29229e-07	4.48581e-05
ENSDARG00000109766	96.3448	-9.66703	1.9415	-4.97916	6.38604e-07	4.52517e-05
ENSDARG00000009733	92.4985	-1.0911	0.219397	-4.97317	6.58666e-07	4.65188e-05
ENSDARG00000111235	1176.45	0.528733	0.106345	4.97186	6.63123e-07	4.6679e-05
ENSDARG00000033227	69.0034	1.46388	0.294489	4.97092	6.66371e-07	4.67534e-05
ENSDARG00000102061	735.466	0.428984	0.0863422	4.96842	6.75017e-07	4.72047e-05
ENSDARG00000035285	1686.25	-0.368743	0.0742632	-4.96535	6.85782e-07	4.78008e-05
ENSDARG00000060238	1619.26	-0.506219	0.101999	-4.963	6.94143e-07	4.80694e-05
ENSDARG00000100620	182.39	-1.03773	0.209089	-4.9631	6.93767e-07	4.80694e-05
ENSDARG00000079752	820.562	-0.777721	0.15686	-4.95806	7.11992e-07	4.91459e-05
ENSDARG00000040358	481.735	0.621558	0.125408	4.95628	7.18545e-07	4.94382e-05
ENSDARG00000076673	614.282	-0.741008	0.149533	-4.95548	7.21526e-07	4.94837e-05
ENSDARG00000042126	92.1509	-1.17041	0.236348	-4.95208	7.34251e-07	5.0195e-05
ENSDARG00000030694	2133.82	0.331027	0.0670296	4.93852	7.8718e-07	5.36414e-05
ENSDARG00000096616	1729.32	0.541765	0.109732	4.93714	7.92766e-07	5.385e-05
ENSDARG00000062562	79.251	-1.23292	0.249789	-4.93584	7.98075e-07	5.40385e-05
ENSDARG00000011671	369.236	0.878697	0.178269	4.92906	8.26271e-07	5.57707e-05
ENSDARG00000071524	401.719	-0.800044	0.162391	-4.92664	8.36557e-07	5.62868e-05
ENSDARG00000115996	47.8662	6.7654	1.3749	4.92066	8.62542e-07	5.78527e-05
ENSDARG00000038574	1748.22	0.388476	0.0790448	4.91464	8.89478e-07	5.94723e-05
ENSDARG00000000551	661.062	-0.542793	0.110462	-4.91384	8.93077e-07	5.95264e-05
ENSDARG00000087440	31.2499	-1.85669	0.378283	-4.9082	9.19145e-07	6.1073e-05
ENSDARG00000061165	157.527	-1.04484	0.212909	-4.90747	9.22603e-07	6.11124e-05
ENSDARG00000013072	64.1807	-1.40469	0.286281	-4.90667	9.26354e-07	6.11709e-05
ENSDARG00000030087	1162.58	0.367445	0.0749013	4.90573	9.30812e-07	6.12756e-05
ENSDARG00000013856	49.8798	2.30469	0.470121	4.90234	9.47018e-07	6.19599e-05
ENSDARG00000056744	249.593	2.58746	0.52775	4.90281	9.44739e-07	6.19599e-05
ENSDARG00000009386	135.377	0.995189	0.203051	4.90119	9.52589e-07	6.21338e-05
ENSDARG00000070050	110.313	-1.24954	0.255	-4.90014	9.57682e-07	6.22756e-05
ENSDARG00000117094	1277.65	0.324357	0.0663087	4.89162	1.0001e-06	6.4836e-05
ENSDARG00000010785	1801.01	-0.469772	0.0961027	-4.88822	1.0175e-06	6.57645e-05
ENSDARG00000016429	559.517	-0.382953	0.0784004	-4.88458	1.03652e-06	6.67914e-05
ENSDARG00000074150	86.5677	1.56502	0.320518	4.88277	1.04604e-06	6.72017e-05
ENSDARG00000007560	137.114	-0.957536	0.196154	-4.88155	1.05253e-06	6.74154e-05
ENSDARG00000015176	126.942	-0.751317	0.153936	-4.88072	1.05699e-06	6.74984e-05
ENSDARG00000055678	2340.57	-0.417243	0.0855246	-4.87863	1.06825e-06	6.80143e-05
ENSDARG00000043680	1162.38	-0.347825	0.0713043	-4.87804	1.07146e-06	6.80152e-05
ENSDARG00000078057	247.051	0.88748	0.182127	4.87287	1.0999e-06	6.96136e-05
ENSDARG00000029457	310.495	-0.707616	0.145471	-4.86429	1.14868e-06	7.24335e-05
ENSDARG00000057032	415.201	0.557472	0.114615	4.86385	1.15125e-06	7.24335e-05
ENSDARG00000099101	310.132	-0.560799	0.115327	-4.86268	1.15806e-06	7.26476e-05
ENSDARG00000060177	115.923	-0.827579	0.17042	-4.85612	1.19708e-06	7.48753e-05
ENSDARG00000013990	1244.34	0.348104	0.0716951	4.85534	1.20179e-06	7.49502e-05
ENSDARG00000004592	226.815	0.623899	0.12858	4.85223	1.22078e-06	7.57401e-05
ENSDARG00000017634	1742.25	0.702058	0.144691	4.85211	1.22156e-06	7.57401e-05
ENSDARG00000074919	64.7712	-1.95502	0.403005	-4.8511	1.2278e-06	7.59067e-05
ENSDARG00000103556	25.0518	2.50193	0.516031	4.8484	1.24461e-06	7.67234e-05
ENSDARG00000044968	332.339	-0.940999	0.194229	-4.84478	1.26751e-06	7.79099e-05
ENSDARG00000022509	387.039	0.702091	0.144994	4.84221	1.284e-06	7.86969e-05
ENSDARG00000012593	5702.05	-0.448643	0.0928247	-4.83322	1.3434e-06	8.21011e-05
ENSDARG00000075015	304.019	0.861101	0.178367	4.82769	1.38127e-06	8.41747e-05
ENSDARG00000030604	537.339	0.490072	0.101561	4.8254	1.39723e-06	8.49047e-05
ENSDARG00000036685	820.85	0.428391	0.0888149	4.82342	1.41119e-06	8.53026e-05
ENSDARG00000075954	632.197	-0.597968	0.123974	-4.82333	1.41178e-06	8.53026e-05
ENSDARG00000035519	5832.69	-0.519982	0.107831	-4.82217	1.42006e-06	8.55604e-05
ENSDARG00000020798	983.043	0.3797	0.0788177	4.81744	1.4541e-06	8.73651e-05
ENSDARG00000057465	261.083	-0.848455	0.176227	-4.81455	1.47533e-06	8.83915e-05
ENSDARG00000060641	55.5371	-1.3807	0.287389	-4.80428	1.55313e-06	9.25327e-05
ENSDARG00000061590	745.821	-0.386431	0.0804341	-4.80431	1.55284e-06	9.25327e-05
ENSDARG00000006791	500.118	0.429817	0.0895524	4.79961	1.58977e-06	9.44518e-05
ENSDARG00000003754	922.353	0.389114	0.081083	4.79896	1.59492e-06	9.44943e-05
ENSDARG00000052223	1028.86	0.540528	0.112724	4.79513	1.6257e-06	9.60516e-05
ENSDARG00000100613	124.749	0.983691	0.205383	4.78955	1.67153e-06	9.84863e-05
ENSDARG00000018192	2316.23	-0.331523	0.0692338	-4.78845	1.68071e-06	9.87543e-05
ENSDARG00000056765	324.456	1.60369	0.334981	4.78739	1.68963e-06	9.9006e-05
ENSDARG00000077069	231.842	0.841937	0.17627	4.7764	1.78465e-06	0.000104287
ENSDARG00000036588	490.278	0.572286	0.119855	4.7748	1.79886e-06	0.000104712
ENSDARG00000058389	24.4998	2.91784	0.611133	4.77448	1.80174e-06	0.000104712
ENSDARG00000069038	87.2503	1.33656	0.279981	4.77375	1.80831e-06	0.000104808
ENSDARG00000100562	752.005	-0.539737	0.113082	-4.77298	1.81517e-06	0.000104921
ENSDARG00000060372	660.051	-0.946956	0.198467	-4.77136	1.82983e-06	0.000105483
ENSDARG00000024829	3529.76	-0.533009	0.111872	-4.76445	1.89366e-06	0.000108868
ENSDARG00000057296	558.934	0.405087	0.0850362	4.7637	1.9008e-06	0.000108984
ENSDARG00000071863	1328.84	-0.461444	0.0968945	-4.76233	1.91371e-06	0.000109431
ENSDARG00000089372	2210.3	0.542982	0.114076	4.75983	1.93759e-06	0.0001105
ENSDARG00000094324	274.48	-0.927866	0.195056	-4.75693	1.96564e-06	0.0001118
ENSDARG00000090039	379.539	-0.704282	0.148137	-4.75426	1.99171e-06	0.000112982
ENSDARG00000041735	319.353	0.733055	0.15428	4.75145	2.01964e-06	0.000114262
ENSDARG00000039647	5143.6	0.313906	0.0661703	4.7439	2.09638e-06	0.00011829
ENSDARG00000109443	292.176	-0.577754	0.121864	-4.74096	2.12708e-06	0.000119706
ENSDARG00000070426	3100.6	-0.399296	0.0842539	-4.7392	2.14568e-06	0.000120435
ENSDARG00000114671	649.573	-12.4807	2.6339	-4.7385	2.15308e-06	0.000120533
ENSDARG00000036577	5489.04	0.464259	0.0980309	4.73584	2.18146e-06	0.000121802
ENSDARG00000077052	1405.56	-0.301983	0.0637923	-4.73385	2.20297e-06	0.000122682
ENSDARG00000051912	31.9608	2.08154	0.439926	4.73156	2.22796e-06	0.000123751
ENSDARG00000079274	337.623	2.2711	0.480506	4.72647	2.28457e-06	0.000126565
ENSDARG00000034344	1644.83	-0.273274	0.0578303	-4.72544	2.29612e-06	0.000126876
ENSDARG00000013607	230.297	-0.880432	0.186365	-4.72424	2.30974e-06	0.000127247
ENSDARG00000060494	1877.92	-0.353483	0.0748301	-4.7238	2.31477e-06	0.000127247
ENSDARG00000057323	283.734	-0.502672	0.106433	-4.72292	2.32487e-06	0.000127474
ENSDARG00000009637	3999.55	0.469046	0.0993445	4.7214	2.34223e-06	0.000128051
ENSDARG00000092260	156.02	-0.730607	0.154758	-4.72095	2.34742e-06	0.000128051
ENSDARG00000016490	502.606	-0.608533	0.128934	-4.71973	2.36157e-06	0.000128495
ENSDARG00000060184	588.096	-0.493527	0.104598	-4.71831	2.37809e-06	0.000129065
ENSDARG00000042905	10700.3	0.321097	0.0680854	4.71609	2.40415e-06	0.000129818
ENSDARG00000104023	162.452	-1.3076	0.277235	-4.71658	2.39839e-06	0.000129818
ENSDARG00000011422	921.832	-0.493648	0.10472	-4.71398	2.42925e-06	0.00013079
ENSDARG00000021924	176.289	-0.78096	0.165684	-4.71355	2.43441e-06	0.00013079
ENSDARG00000115657	1350.93	0.421772	0.089524	4.71127	2.46173e-06	0.000131925
ENSDARG00000075625	923.884	-0.398348	0.0845994	-4.70864	2.49373e-06	0.000132972
ENSDARG00000093799	226.299	-0.858113	0.182224	-4.70911	2.48803e-06	0.000132972
ENSDARG00000098631	382.02	-1.02673	0.21814	-4.70673	2.51716e-06	0.000133887
ENSDARG00000074723	258.712	-1.12002	0.238281	-4.70039	2.59662e-06	0.000137769
ENSDARG00000068181	39.4583	2.47446	0.526712	4.69794	2.62793e-06	0.000138823
ENSDARG00000070230	250.047	-0.789172	0.167987	-4.69782	2.62949e-06	0.000138823
ENSDARG00000078647	60.7807	1.35019	0.287462	4.69693	2.64099e-06	0.000139086
ENSDARG00000102415	3314.52	0.561409	0.119568	4.69531	2.662e-06	0.000139847
ENSDARG00000010059	71.0456	-1.17556	0.250512	-4.69261	2.69744e-06	0.00014136
ENSDARG00000034883	442.13	0.536584	0.114483	4.687	2.77235e-06	0.000144479
ENSDARG00000044566	150.236	3.0665	0.654307	4.68664	2.77726e-06	0.000144479
ENSDARG00000092305	422.457	0.537236	0.114612	4.68742	2.76666e-06	0.000144479
ENSDARG00000076870	143.755	-0.994701	0.212289	-4.68561	2.79129e-06	0.000144855
ENSDARG00000057575	462.277	-0.702953	0.150192	-4.68036	2.86366e-06	0.00014825
ENSDARG00000009106	4152	0.326518	0.0697789	4.67933	2.87812e-06	0.000148638
ENSDARG00000076196	40.2728	1.71212	0.36622	4.67512	2.93779e-06	0.000151147
ENSDARG00000106745	61.0586	1.57942	0.337852	4.67491	2.94088e-06	0.000151147
ENSDARG00000032435	56.3153	-1.3772	0.294702	-4.6732	2.96543e-06	0.000152042
ENSDARG00000043448	2300.75	0.390906	0.0837173	4.66935	3.02147e-06	0.000154544
ENSDARG00000062688	1675.99	-0.386644	0.0828493	-4.66683	3.05882e-06	0.000155708
ENSDARG00000116353	151.965	-1.01089	0.216604	-4.66701	3.05609e-06	0.000155708
ENSDARG00000038378	1429.34	0.720184	0.154377	4.66509	3.08489e-06	0.000156661
ENSDARG00000002193	17287.3	1.10706	0.237352	4.66421	3.09798e-06	0.000156952
ENSDARG00000002731	566.48	-0.581803	0.12478	-4.66262	3.12205e-06	0.000157354
ENSDARG00000006901	292.833	-0.534539	0.114647	-4.66246	3.1245e-06	0.000157354
ENSDARG00000089399	115.892	1.29889	0.2786	4.66223	3.12805e-06	0.000157354
ENSDARG00000021442	1313.35	-0.422753	0.0907242	-4.65976	3.16575e-06	0.000158738
ENSDARG00000030896	67.437	-1.0958	0.235177	-4.65946	3.17044e-06	0.000158738
ENSDARG00000033609	899.349	0.480816	0.103206	4.65881	3.1805e-06	0.000158868
ENSDARG00000017369	229.714	-0.664896	0.14276	-4.65744	3.20172e-06	0.000159555
ENSDARG00000062991	132.46	-0.865863	0.185932	-4.65689	3.21029e-06	0.000159609
ENSDARG00000019302	724.431	0.412886	0.0887133	4.65416	3.25307e-06	0.000160986
ENSDARG00000089787	959.676	0.504054	0.108293	4.65455	3.24685e-06	0.000160986
ENSDARG00000062590	2947.79	-0.429083	0.0922272	-4.65246	3.28004e-06	0.000161944
ENSDARG00000052016	288.578	0.938499	0.201845	4.64959	3.32591e-06	0.00016383
ENSDARG00000015947	3326.97	-0.377712	0.0813407	-4.64358	3.42421e-06	0.000167436
ENSDARG00000070037	460.619	0.720013	0.155068	4.6432	3.43052e-06	0.000167436
ENSDARG00000075433	6517.45	-0.692533	0.149144	-4.6434	3.42725e-06	0.000167436
ENSDARG00000105452	333.528	-0.79166	0.170458	-4.64432	3.41194e-06	0.000167436
ENSDARG00000100011	479.411	-0.52498	0.113099	-4.64176	3.45461e-06	0.000168227
ENSDARG00000090873	47.7412	1.76061	0.379365	4.64094	3.46824e-06	0.000168506
ENSDARG00000079227	58.2438	1.61243	0.3476	4.63876	3.50505e-06	0.000169907
ENSDARG00000057913	2161.64	0.31523	0.0679634	4.63823	3.51398e-06	0.000169941
ENSDARG00000074244	342.464	-0.669553	0.144369	-4.63778	3.52169e-06	0.000169941
ENSDARG00000052035	89.7003	1.14269	0.246817	4.62971	3.66177e-06	0.000176302
ENSDARG00000003795	7634.72	0.291129	0.0629141	4.62741	3.7026e-06	0.000177866
ENSDARG00000089362	54.3859	1.76409	0.381358	4.62582	3.73113e-06	0.000178834
ENSDARG00000012060	138.988	-0.938636	0.202939	-4.62521	3.74218e-06	0.000178962
ENSDARG00000020298	597.614	-0.499084	0.107953	-4.62315	3.7795e-06	0.000180342
ENSDARG00000103878	297.624	2.07313	0.448921	4.61803	3.87393e-06	0.000184435
ENSDARG00000078494	61.4877	-1.11271	0.240974	-4.61756	3.88271e-06	0.000184442
ENSDARG00000059775	2252.81	0.390157	0.0845157	4.61639	3.90471e-06	0.000185074
ENSDARG00000006691	9196.12	0.288324	0.0624841	4.61436	3.94303e-06	0.000185244
ENSDARG00000031228	515.938	-0.447327	0.096926	-4.61514	3.9283e-06	0.000185244
ENSDARG00000053956	2257.25	-0.564616	0.122331	-4.61547	3.92212e-06	0.000185244
ENSDARG00000055133	761.599	-0.438354	0.0949902	-4.61473	3.93603e-06	0.000185244
ENSDARG00000105882	148.212	1.08123	0.234416	4.61243	3.97991e-06	0.000186566
ENSDARG00000036571	139.45	-0.842965	0.182848	-4.61019	4.02292e-06	0.000187347
ENSDARG00000102291	3710.63	0.388844	0.0843357	4.61068	4.01362e-06	0.000187347
ENSDARG00000116937	322.581	-0.569161	0.123452	-4.61039	4.01916e-06	0.000187347
ENSDARG00000045580	839.453	-0.519136	0.112687	-4.6069	4.08715e-06	0.000189511
ENSDARG00000111879	1953.37	-0.574888	0.124781	-4.60718	4.08159e-06	0.000189511
ENSDARG00000060917	546.107	-0.560248	0.121664	-4.60487	4.12725e-06	0.000190955
ENSDARG00000013750	774.059	0.619746	0.134623	4.60358	4.1528e-06	0.000191721
ENSDARG00000096874	370.414	0.597996	0.129913	4.60306	4.16321e-06	0.000191787
ENSDARG00000012504	855.221	0.512729	0.111413	4.60205	4.18353e-06	0.000192307
ENSDARG00000101128	315.65	0.703714	0.152998	4.5995	4.23513e-06	0.000193843
ENSDARG00000101670	338.163	-0.533322	0.115947	-4.59972	4.23058e-06	0.000193843
ENSDARG00000028066	1369.99	0.323952	0.0704705	4.59699	4.28632e-06	0.000195767
ENSDARG00000058606	705.576	-0.623986	0.135766	-4.59605	4.30573e-06	0.000196233
ENSDARG00000114319	177.883	-0.882437	0.192038	-4.59513	4.32478e-06	0.000196681
ENSDARG00000044574	113.974	-0.985849	0.2147	-4.59175	4.39554e-06	0.000199473
ENSDARG00000018787	433.268	0.541904	0.118105	4.58832	4.46832e-06	0.000202346
ENSDARG00000032623	763.414	0.404428	0.0881611	4.58738	4.48853e-06	0.00020283
ENSDARG00000027495	1723.17	0.407045	0.0887991	4.58389	4.56407e-06	0.000205808
ENSDARG00000036058	2534.39	0.390584	0.0852419	4.58207	4.60397e-06	0.000206869
ENSDARG00000104011	4586.29	0.421868	0.0920721	4.58193	4.607e-06	0.000206869
ENSDARG00000103211	139.104	-0.866224	0.189184	-4.57875	4.6776e-06	0.000209598
ENSDARG00000078888	680.619	-0.470337	0.102761	-4.577	4.71689e-06	0.000210915
ENSDARG00000060893	137.312	-1.1946	0.261139	-4.57456	4.7722e-06	0.000212942
ENSDARG00000041811	8695.57	0.467658	0.102245	4.57388	4.78769e-06	0.000213187
ENSDARG00000068191	86.3145	-1.55532	0.340095	-4.57318	4.80375e-06	0.000213457
ENSDARG00000069765	649.295	0.521907	0.114158	4.57179	4.83569e-06	0.000214429
ENSDARG00000109223	963.46	0.70001	0.153187	4.56964	4.88554e-06	0.00021619
ENSDARG00000059978	1509.82	0.518932	0.113657	4.56578	4.97651e-06	0.00021976
ENSDARG00000036107	2909.73	-0.367632	0.0805367	-4.56478	5.00019e-06	0.000220349
ENSDARG00000017261	621.429	0.368954	0.0808359	4.56424	5.01317e-06	0.000220466
ENSDARG00000021378	241.457	-0.583763	0.127949	-4.56245	5.056e-06	0.000221892
ENSDARG00000062765	537.36	-0.65616	0.143988	-4.55706	5.18745e-06	0.000227193
ENSDARG00000053326	169.248	-0.869392	0.19085	-4.55537	5.22929e-06	0.000228557
ENSDARG00000069113	460.873	-0.545471	0.119835	-4.55185	5.31768e-06	0.000231944
ENSDARG00000012066	1473.93	-0.449129	0.0987006	-4.55042	5.35389e-06	0.000232573
ENSDARG00000018096	195.535	-0.816685	0.179458	-4.55084	5.3432e-06	0.000232573
ENSDARG00000056601	205.178	0.694327	0.152611	4.54966	5.3733e-06	0.000232941
ENSDARG00000089063	174.028	0.785623	0.172733	4.54819	5.41104e-06	0.000234102
ENSDARG00000042518	184.554	-0.909169	0.199944	-4.54713	5.43834e-06	0.000234806
ENSDARG00000010085	174.903	-0.740592	0.163002	-4.54345	5.53408e-06	0.000238457
ENSDARG00000032619	1332.99	-0.29072	0.0640414	-4.53957	5.63691e-06	0.000242398
ENSDARG00000043509	8249.73	0.348814	0.0768543	4.53863	5.66205e-06	0.00024299
ENSDARG00000039499	474.455	0.612797	0.135122	4.53514	5.75648e-06	0.000246546
ENSDARG00000077236	395.118	0.674435	0.148763	4.53364	5.79771e-06	0.000247814
ENSDARG00000091726	499.556	-0.385238	0.0850972	-4.52703	5.98187e-06	0.000255175
ENSDARG00000105000	128.535	-0.772775	0.170973	-4.51987	6.18782e-06	0.000263433
ENSDARG00000010010	534.047	0.555738	0.12305	4.51636	6.29105e-06	0.000265857
ENSDARG00000017744	668.127	-0.357555	0.079157	-4.51704	6.27113e-06	0.000265857
ENSDARG00000045799	47.5122	-1.61999	0.358693	-4.51635	6.29136e-06	0.000265857
ENSDARG00000102277	238.68	-0.710754	0.157377	-4.51624	6.2946e-06	0.000265857
ENSDARG00000004782	967.102	-0.415249	0.0920718	-4.51005	6.48109e-06	0.000273192
ENSDARG00000027200	636.108	0.45763	0.101507	4.50836	6.53291e-06	0.000274833
ENSDARG00000071658	4028.26	0.35802	0.0794497	4.50625	6.59828e-06	0.000277037
ENSDARG00000099390	79.5596	-1.53288	0.340691	-4.49932	6.81713e-06	0.000285663
ENSDARG00000020197	11888.5	0.318717	0.070853	4.49828	6.85055e-06	0.000286501
ENSDARG00000075612	321.731	0.541835	0.120482	4.49724	6.88428e-06	0.000287348
ENSDARG00000003902	245.697	0.915	0.203514	4.49601	6.92409e-06	0.000287883
ENSDARG00000073810	152.323	-0.953455	0.212055	-4.49626	6.91607e-06	0.000287883
ENSDARG00000057929	101.277	0.959618	0.213775	4.48891	7.15881e-06	0.000297063
ENSDARG00000052978	77.9551	-1.15074	0.25664	-4.48388	7.32975e-06	0.000303566
ENSDARG00000041108	171.471	0.72459	0.161849	4.47694	7.57212e-06	0.000312996
ENSDARG00000100232	41.6539	-1.48441	0.331668	-4.47558	7.62025e-06	0.000314376
ENSDARG00000023797	2049.67	-0.954888	0.213385	-4.47496	7.64248e-06	0.000314684
ENSDARG00000100515	495.665	-0.434148	0.0970394	-4.47394	7.67911e-06	0.000315583
ENSDARG00000103830	40.3119	-1.46105	0.326811	-4.47063	7.79901e-06	0.000319894
ENSDARG00000052826	152.69	-0.705998	0.157948	-4.4698	7.82925e-06	0.000320196
ENSDARG00000086288	1672.9	0.381304	0.0853153	4.46935	7.84564e-06	0.000320196
ENSDARG00000102106	634.259	-0.644908	0.144301	-4.4692	7.8514e-06	0.000320196
ENSDARG00000023062	175.408	-0.71325	0.159768	-4.46428	8.03387e-06	0.000327012
ENSDARG00000032617	495.427	-0.399619	0.089551	-4.46248	8.10179e-06	0.000328571
ENSDARG00000061699	211.917	-0.90336	0.202436	-4.46244	8.10298e-06	0.000328571
ENSDARG00000034368	967.95	0.46466	0.104159	4.46109	8.15455e-06	0.000330035
ENSDARG00000014891	1399.01	-0.490019	0.109978	-4.45562	8.36512e-06	0.000337611
ENSDARG00000015887	1270.83	0.363302	0.0815419	4.45541	8.37341e-06	0.000337611
ENSDARG00000005578	253.289	-1.08666	0.244174	-4.45037	8.57242e-06	0.000344864
ENSDARG00000062305	39.0776	-1.52601	0.34292	-4.45004	8.58562e-06	0.000344864
ENSDARG00000018856	661.045	0.455298	0.102386	4.4469	8.7119e-06	0.000349278
ENSDARG00000036629	10119.4	0.305633	0.0688124	4.44154	8.93191e-06	0.000357427
ENSDARG00000069476	1000.69	0.462949	0.104247	4.44089	8.95856e-06	0.000357822
ENSDARG00000059057	758.56	0.536368	0.120906	4.43625	9.1541e-06	0.000364949
ENSDARG00000103190	582.943	-0.468129	0.105563	-4.43457	9.22545e-06	0.000367107
ENSDARG00000076644	61.8081	1.25402	0.282848	4.43355	9.26941e-06	0.00036817
ENSDARG00000102885	85.1988	-1.21942	0.275137	-4.43205	9.334e-06	0.000370046
ENSDARG00000027290	129.875	-0.877398	0.198033	-4.43057	9.39862e-06	0.000371917
ENSDARG00000056885	52.2009	-1.52853	0.345106	-4.42916	9.4602e-06	0.00037366
ENSDARG00000098857	129.035	-1.00187	0.226275	-4.42768	9.52502e-06	0.000375525
ENSDARG00000004074	598.448	-0.664232	0.150052	-4.42666	9.57023e-06	0.000376612
ENSDARG00000103388	432.654	-0.603863	0.136469	-4.42492	9.64801e-06	0.000378973
ENSDARG00000044588	860.754	-0.426548	0.0964416	-4.42286	9.74009e-06	0.000381887
ENSDARG00000098392	1642.76	0.54964	0.124329	4.42083	9.83205e-06	0.000384785
ENSDARG00000017500	509.223	-0.415289	0.0940241	-4.41684	1.00156e-05	0.000390808
ENSDARG00000043497	502.611	0.492173	0.111445	4.41629	1.00409e-05	0.000390808
ENSDARG00000060808	143.686	-0.851742	0.192855	-4.4165	1.00312e-05	0.000390808
ENSDARG00000104283	71.9795	-1.29307	0.29297	-4.41366	1.01637e-05	0.000394867
ENSDARG00000045129	140.407	-0.801367	0.181585	-4.41319	1.01857e-05	0.000395002
ENSDARG00000055874	7373.17	0.263717	0.0598218	4.40837	1.0415e-05	0.000403159
ENSDARG00000062082	213.434	-0.947592	0.215097	-4.40541	1.05584e-05	0.000407204
ENSDARG00000077353	936.74	-0.554575	0.125896	-4.40503	1.05767e-05	0.000407204
ENSDARG00000100133	1089.77	-0.433706	0.0984439	-4.40562	1.05483e-05	0.000407204
ENSDARG00000093494	698.635	-0.509144	0.115697	-4.40066	1.07922e-05	0.000414753
ENSDARG00000030078	177.634	0.669046	0.152157	4.39707	1.09724e-05	0.000419411
ENSDARG00000068516	467.564	-0.561539	0.127703	-4.39724	1.09637e-05	0.000419411
ENSDARG00000100106	24.2872	1.77287	0.403175	4.39726	1.09627e-05	0.000419411
ENSDARG00000075083	389.743	-0.451681	0.102745	-4.39611	1.10206e-05	0.0004205
ENSDARG00000005783	136.521	-1.27507	0.290242	-4.39312	1.11734e-05	0.000425566
ENSDARG00000034808	505.018	0.524566	0.119438	4.39194	1.12343e-05	0.000427123
ENSDARG00000099269	205.102	0.766348	0.174679	4.38719	1.14826e-05	0.000435785
ENSDARG00000068947	63.1904	-1.20128	0.273883	-4.38612	1.15393e-05	0.000437161
ENSDARG00000021241	230.367	0.682914	0.155735	4.3851	1.15933e-05	0.000438429
ENSDARG00000016088	216.665	-0.940408	0.214728	-4.37954	1.18929e-05	0.000448963
ENSDARG00000114749	332.32	-0.594332	0.135872	-4.37419	1.21882e-05	0.000459298
ENSDARG00000000103	2378.72	-0.34749	0.0794982	-4.37104	1.23656e-05	0.000465159
ENSDARG00000104484	249.54	-0.761579	0.174417	-4.36642	1.26301e-05	0.000474274
ENSDARG00000002332	281.325	-0.593642	0.135969	-4.36602	1.26531e-05	0.000474301
ENSDARG00000043932	531.783	0.385808	0.0883749	4.36559	1.26783e-05	0.000474411
ENSDARG00000045705	34.0904	1.7021	0.390051	4.36378	1.27834e-05	0.00047751
ENSDARG00000011175	2209.61	0.325591	0.0746262	4.36296	1.28312e-05	0.000477621
ENSDARG00000058993	552.516	-0.570737	0.130814	-4.36297	1.28311e-05	0.000477621
ENSDARG00000013063	922.148	0.382414	0.0876592	4.3625	1.28583e-05	0.000477796
ENSDARG00000071076	356.481	0.745922	0.171045	4.36097	1.29487e-05	0.000480319
ENSDARG00000054451	539.791	-0.484103	0.111088	-4.35783	1.31358e-05	0.000485568
ENSDARG00000069790	695.296	0.404291	0.0927712	4.35793	1.31298e-05	0.000485568
ENSDARG00000016782	3665.55	-0.340856	0.0782366	-4.35673	1.32017e-05	0.00048632
ENSDARG00000113556	62.3731	-1.05211	0.241475	-4.35701	1.31851e-05	0.00048632
ENSDARG00000007863	1335.86	0.388029	0.0890846	4.35574	1.32618e-05	0.000487691
ENSDARG00000036558	2633.98	-0.395457	0.0908249	-4.35406	1.33639e-05	0.000489314
ENSDARG00000056530	348.174	-0.597821	0.137307	-4.35388	1.33747e-05	0.000489314
ENSDARG00000101983	104.275	-0.945339	0.217104	-4.3543	1.3349e-05	0.000489314
ENSDARG00000105590	1071.4	-0.793938	0.182377	-4.35327	1.34123e-05	0.000489849
ENSDARG00000102883	3067.03	-0.572922	0.131641	-4.35216	1.34803e-05	0.000491491
ENSDARG00000027423	354.946	-0.719161	0.165351	-4.3493	1.36573e-05	0.000496679
ENSDARG00000061478	5236.39	-0.334825	0.0769935	-4.34874	1.36925e-05	0.000496679
ENSDARG00000075993	198.201	0.863886	0.198642	4.34896	1.36784e-05	0.000496679
ENSDARG00000104483	94.9664	-1.0251	0.235787	-4.34757	1.37653e-05	0.000498473
ENSDARG00000063631	353.715	-0.545022	0.12539	-4.3466	1.38261e-05	0.000499825
ENSDARG00000052082	2238.36	0.369994	0.0851616	4.34461	1.39526e-05	0.000502693
ENSDARG00000103851	1524.8	-0.504559	0.116129	-4.34481	1.39396e-05	0.000502693
ENSDARG00000034168	608.728	0.433508	0.0998871	4.33998	1.42494e-05	0.000512524
ENSDARG00000027744	252.538	-0.677334	0.15609	-4.33938	1.42883e-05	0.000513055
ENSDARG00000102142	82.6809	-1.06686	0.24612	-4.33469	1.45966e-05	0.000523245
ENSDARG00000060980	200.263	-0.758644	0.175102	-4.33257	1.47376e-05	0.000527413
ENSDARG00000035859	865.924	-0.407118	0.093989	-4.33155	1.48062e-05	0.000528132
ENSDARG00000090190	232.84	-0.745207	0.172042	-4.33154	1.48072e-05	0.000528132
ENSDARG00000012574	752.017	-0.373649	0.086325	-4.3284	1.50198e-05	0.000534376
ENSDARG00000018907	1469.21	-0.41426	0.0957116	-4.32821	1.50324e-05	0.000534376
ENSDARG00000040445	76.2311	1.23445	0.28529	4.327	1.51151e-05	0.000536421
ENSDARG00000004184	301.773	-0.729093	0.168561	-4.32541	1.5225e-05	0.000538529
ENSDARG00000039502	713.699	0.490335	0.113353	4.32573	1.52026e-05	0.000538529
ENSDARG00000087518	95.7429	1.18798	0.274722	4.3243	1.5302e-05	0.000540357
ENSDARG00000045596	53.0593	-1.17749	0.272457	-4.32177	1.54786e-05	0.00054479
ENSDARG00000055223	167.748	-0.805569	0.186388	-4.322	1.54622e-05	0.00054479
ENSDARG00000043719	111.857	1.39806	0.323674	4.31934	1.56498e-05	0.000549908
ENSDARG00000104413	897.4	0.37742	0.0873874	4.31893	1.56785e-05	0.000550012
ENSDARG00000099532	1254.45	0.375951	0.0871001	4.31631	1.58657e-05	0.000555664
ENSDARG00000000767	36.5566	1.28094	0.296852	4.31507	1.5955e-05	0.000556962
ENSDARG00000041435	7544.62	0.36954	0.0856389	4.31509	1.59537e-05	0.000556962
ENSDARG00000046157	5232.35	0.322319	0.0747028	4.31468	1.59834e-05	0.000557043
ENSDARG00000014717	744.967	-0.850593	0.197215	-4.31303	1.61035e-05	0.000560309
ENSDARG00000020609	4787.51	0.279312	0.0647765	4.31193	1.61839e-05	0.000560309
ENSDARG00000037587	551.527	0.473952	0.109917	4.31191	1.61852e-05	0.000560309
ENSDARG00000039150	1676.58	0.398723	0.0924771	4.31159	1.62085e-05	0.000560309
ENSDARG00000114454	25.8729	1.58688	0.368039	4.31172	1.61987e-05	0.000560309
ENSDARG00000029689	3633.92	0.321182	0.0745022	4.31104	1.62487e-05	0.000560792
ENSDARG00000011459	396.489	-0.523453	0.121458	-4.30973	1.63452e-05	0.000563125
ENSDARG00000022101	607.315	-1.4535	0.337285	-4.30941	1.63691e-05	0.000563125
ENSDARG00000071403	3901.98	0.296645	0.0689154	4.30448	1.6738e-05	0.000574886
ENSDARG00000029822	25.4698	2.55807	0.59465	4.30181	1.6941e-05	0.000580925
ENSDARG00000057881	751.968	0.396603	0.0922247	4.3004	1.70492e-05	0.000583694
ENSDARG00000008859	239.301	0.599702	0.139559	4.29711	1.73037e-05	0.000591459
ENSDARG00000073699	1812.07	-0.496896	0.115655	-4.29637	1.73618e-05	0.000592495
ENSDARG00000039730	501.655	2.12672	0.495098	4.29555	1.74258e-05	0.00059373
ENSDARG00000031426	131.039	-0.671051	0.156377	-4.29124	1.77675e-05	0.000604405
ENSDARG00000104141	2222.5	0.945571	0.220558	4.28717	1.80966e-05	0.000614621
ENSDARG00000027419	2594.43	0.465756	0.108683	4.28544	1.82379e-05	0.000618435
ENSDARG00000017798	1552.72	-0.312361	0.0729056	-4.28445	1.83189e-05	0.000620195
ENSDARG00000060766	28.4683	-1.59855	0.373237	-4.28293	1.8445e-05	0.000623477
ENSDARG00000077012	305.466	0.530552	0.123935	4.28088	1.86157e-05	0.00062825
ENSDARG00000070833	110.167	1.08588	0.25376	4.27917	1.87595e-05	0.000632103
ENSDARG00000101752	119.178	-0.756839	0.176964	-4.27679	1.89606e-05	0.000637872
ENSDARG00000043646	222.966	-1.00769	0.235748	-4.27444	1.91616e-05	0.00064362
ENSDARG00000077405	893.309	-0.363165	0.0849827	-4.2734	1.92516e-05	0.000645623
ENSDARG00000069827	2695.87	0.586506	0.137329	4.2708	1.94772e-05	0.000652166
ENSDARG00000020708	3486	0.395516	0.0926553	4.26868	1.96633e-05	0.000657365
ENSDARG00000056481	2105.27	-0.415538	0.0973987	-4.26636	1.98691e-05	0.000662167
ENSDARG00000061580	217.009	0.563522	0.132081	4.26649	1.98576e-05	0.000662167
ENSDARG00000094730	716.131	0.442434	0.103725	4.26547	1.99481e-05	0.000663763
ENSDARG00000023394	832.405	0.322297	0.0755727	4.26472	2.0015e-05	0.000664952
ENSDARG00000002071	475.868	-0.641024	0.150325	-4.26426	2.00569e-05	0.000665309
ENSDARG00000039943	406.197	-0.405114	0.0950212	-4.26341	2.01331e-05	0.0006668
ENSDARG00000030915	20.1544	3.20576	0.752017	4.26289	2.01803e-05	0.000667327
ENSDARG00000102879	695.376	-0.663742	0.155725	-4.26226	2.02368e-05	0.000668157
ENSDARG00000055524	748.592	0.416149	0.0976873	4.26001	2.04416e-05	0.000673876
ENSDARG00000018257	295.347	-0.700277	0.164436	-4.25867	2.05651e-05	0.000676904
ENSDARG00000115405	2156.63	-0.55595	0.130597	-4.25698	2.07204e-05	0.000680964
ENSDARG00000076697	154.9	-0.999524	0.23484	-4.25619	2.07936e-05	0.000682318
ENSDARG00000116806	832.326	-0.34575	0.0812909	-4.25324	2.10701e-05	0.000690328
ENSDARG00000004218	492.295	0.409882	0.0964047	4.25168	2.12169e-05	0.000694074
ENSDARG00000094901	59.8415	-1.50567	0.354175	-4.25119	2.12633e-05	0.000694525
ENSDARG00000105490	116.358	-0.890282	0.209594	-4.24766	2.16017e-05	0.000704501
ENSDARG00000012405	27001.4	-0.391618	0.0922753	-4.24402	2.19551e-05	0.000714931
ENSDARG00000008502	662.928	0.455194	0.107271	4.2434	2.20161e-05	0.000715525
ENSDARG00000023181	316.462	0.568621	0.134009	4.24315	2.20404e-05	0.000715525
ENSDARG00000068732	468.625	-0.448272	0.105686	-4.24156	2.21974e-05	0.000719525
ENSDARG00000003680	1695.01	-0.359346	0.0847732	-4.23891	2.24605e-05	0.00072695
ENSDARG00000018923	593.154	-0.368732	0.0870645	-4.23515	2.28397e-05	0.000734762
ENSDARG00000021948	2186.5	-0.457044	0.107913	-4.23529	2.28258e-05	0.000734762
ENSDARG00000061543	1160.29	0.291117	0.0687326	4.2355	2.28048e-05	0.000734762
ENSDARG00000086842	1022.98	0.47445	0.112001	4.23614	2.27395e-05	0.000734762
ENSDARG00000009341	914.869	-0.666829	0.15747	-4.23463	2.28924e-05	0.000735348
ENSDARG00000088087	3159.66	-0.490921	0.11597	-4.23319	2.30401e-05	0.000737896
ENSDARG00000101040	32.0988	1.99515	0.471311	4.23318	2.30409e-05	0.000737896
ENSDARG00000075819	366.882	-0.537035	0.12692	-4.23129	2.32356e-05	0.000743018
ENSDARG00000034522	802.567	0.352016	0.0832221	4.22983	2.33867e-05	0.000746188
ENSDARG00000116712	134.203	-0.811412	0.191839	-4.22966	2.34048e-05	0.000746188
ENSDARG00000042552	717.417	-0.705096	0.166763	-4.22813	2.35641e-05	0.000750148
ENSDARG00000079012	295.9	-0.753491	0.178431	-4.22288	2.41204e-05	0.000766711
ENSDARG00000062315	527.18	0.450816	0.106775	4.2221	2.42034e-05	0.000768207
ENSDARG00000042091	672.486	0.397264	0.0941025	4.22161	2.4256e-05	0.000768732
ENSDARG00000100452	1279.47	0.427091	0.101179	4.22115	2.43064e-05	0.000769187
ENSDARG00000076844	47.1843	-2.32638	0.551225	-4.22037	2.43898e-05	0.000770683
ENSDARG00000062347	535.341	-0.772063	0.183072	-4.21727	2.47274e-05	0.000780194
ENSDARG00000003151	2622.75	0.297471	0.0705619	4.21575	2.48951e-05	0.000784323
ENSDARG00000097528	951.087	0.411148	0.0975391	4.21521	2.49544e-05	0.000785033
ENSDARG00000053761	114.368	0.828675	0.19664	4.21416	2.50705e-05	0.000786371
ENSDARG00000074143	270.67	-0.624895	0.148284	-4.21416	2.50707e-05	0.000786371
ENSDARG00000032836	663.748	0.49984	0.118638	4.21313	2.51855e-05	0.000788812
ENSDARG00000003684	176.696	-0.799855	0.189944	-4.21101	2.54226e-05	0.000795072
ENSDARG00000013414	1257.43	0.411919	0.0978351	4.21034	2.54982e-05	0.000795104
ENSDARG00000043562	51.9317	1.2581	0.29881	4.21038	2.54942e-05	0.000795104
ENSDARG00000075733	243.46	-0.661211	0.15715	-4.20751	2.58202e-05	0.000803969
ENSDARG00000076321	537.253	-0.511489	0.121577	-4.20712	2.58644e-05	0.000804173
ENSDARG00000056475	1435.41	0.402551	0.0957063	4.2061	2.59811e-05	0.000806625
ENSDARG00000041665	680.809	0.428774	0.101966	4.20507	2.61003e-05	0.000809149
ENSDARG00000099031	55.1197	-1.54539	0.367696	-4.2029	2.63522e-05	0.00081577
ENSDARG00000011661	563.441	0.462388	0.110034	4.20225	2.64277e-05	0.000816923
ENSDARG00000077072	124.157	-0.869267	0.206906	-4.20126	2.65437e-05	0.000819321
ENSDARG00000008218	422.422	0.457905	0.109109	4.19675	2.70773e-05	0.000830125
ENSDARG00000037789	103708	0.469753	0.111928	4.19692	2.70569e-05	0.000830125
ENSDARG00000056084	373.588	0.672088	0.160133	4.19707	2.70396e-05	0.000830125
ENSDARG00000063519	166.004	0.835289	0.199002	4.19739	2.70005e-05	0.000830125
ENSDARG00000101597	95.5156	1.08607	0.258793	4.19666	2.70883e-05	0.000830125
ENSDARG00000029668	221.675	-0.738539	0.176011	-4.19598	2.71688e-05	0.000830625
ENSDARG00000104231	229.175	0.623372	0.148568	4.19587	2.71825e-05	0.000830625
ENSDARG00000052139	2218.43	-0.534737	0.127525	-4.19319	2.75059e-05	0.000839304
ENSDARG00000075133	1107.78	0.313626	0.0748008	4.19282	2.75504e-05	0.000839461
ENSDARG00000010083	1014.65	-0.430549	0.102697	-4.19242	2.75997e-05	0.000839765
ENSDARG00000018997	1787.71	0.318449	0.0759729	4.19161	2.76981e-05	0.00084073
ENSDARG00000043093	222.325	0.950175	0.22669	4.19151	2.77103e-05	0.00084073
ENSDARG00000058115	2081.64	-0.271118	0.0647328	-4.18826	2.81096e-05	0.000851632
ENSDARG00000078386	1052.4	-0.410881	0.09813	-4.18711	2.82532e-05	0.000854771
ENSDARG00000032765	1018.91	-0.40161	0.0959739	-4.18458	2.85697e-05	0.00086312
ENSDARG00000010276	74.0739	-0.987227	0.235951	-4.18404	2.86373e-05	0.000863938
ENSDARG00000008388	678.564	-0.410514	0.098136	-4.18311	2.8755e-05	0.000866263
ENSDARG00000016404	386.097	-0.766633	0.183308	-4.1822	2.88701e-05	0.000868506
ENSDARG00000003326	120.46	1.10678	0.264922	4.17775	2.94406e-05	0.000881098
ENSDARG00000005372	227.512	0.694804	0.166295	4.17815	2.93889e-05	0.000881098
ENSDARG00000018032	331.972	-0.73812	0.176649	-4.17846	2.93494e-05	0.000881098
ENSDARG00000035907	2453.07	0.271766	0.0650524	4.17765	2.94539e-05	0.000881098
ENSDARG00000103251	474.937	-0.429155	0.102851	-4.1726	3.01148e-05	0.000899604
ENSDARG00000070511	293.355	0.899397	0.215597	4.17166	3.02385e-05	0.000902039
ENSDARG00000116769	314.355	-0.687663	0.164997	-4.16773	3.07652e-05	0.000916469
ENSDARG00000018898	1067.14	0.373268	0.0895945	4.16619	3.09732e-05	0.000921377
ENSDARG00000039351	35.9401	1.86151	0.447069	4.16381	3.12976e-05	0.000929731
ENSDARG00000036687	1736.42	-0.348144	0.0836299	-4.16291	3.14215e-05	0.000932113
ENSDARG00000094280	73.181	1.25202	0.300947	4.16027	3.1787e-05	0.000941646
ENSDARG00000099844	255.212	-0.603761	0.145146	-4.15967	3.18706e-05	0.000942811
ENSDARG00000018145	244.239	0.489588	0.11773	4.15855	3.20268e-05	0.00094612
ENSDARG00000018334	7658.99	0.400873	0.0964474	4.1564	3.23307e-05	0.000953779
ENSDARG00000004830	2248.08	-0.279708	0.0673098	-4.15554	3.24527e-05	0.000954735
ENSDARG00000020602	1348.85	0.51952	0.125013	4.15572	3.24264e-05	0.000954735
ENSDARG00000005085	372.941	0.472111	0.113686	4.15276	3.28496e-05	0.000964249
ENSDARG00000086980	296.16	-0.712585	0.171598	-4.15264	3.28665e-05	0.000964249
ENSDARG00000099238	387.915	0.471333	0.113537	4.15135	3.30526e-05	0.000968376
ENSDARG00000033172	498.57	-0.39019	0.0940201	-4.15006	3.32381e-05	0.000968491
ENSDARG00000054864	2475.46	0.387252	0.0933075	4.15028	3.32068e-05	0.000968491
ENSDARG00000058603	102.382	-1.09878	0.264706	-4.15095	3.31099e-05	0.000968491
ENSDARG00000089124	559.068	-0.750141	0.180751	-4.15013	3.32285e-05	0.000968491
ENSDARG00000100422	655.53	-0.439515	0.10595	-4.14834	3.34892e-05	0.000974475
ENSDARG00000025903	89.6278	0.83142	0.200453	4.14771	3.35814e-05	0.000975828
ENSDARG00000099203	5818.38	0.407157	0.0981816	4.14698	3.36897e-05	0.000977642
ENSDARG00000076994	90.2845	-1.15823	0.279348	-4.14619	3.38051e-05	0.000978329
ENSDARG00000079647	95.1254	1.16734	0.28154	4.14627	3.37935e-05	0.000978329
ENSDARG00000029894	75.7742	-1.16376	0.280822	-4.14414	3.4109e-05	0.000983997
ENSDARG00000045747	120.639	-0.721758	0.174166	-4.14407	3.41195e-05	0.000983997
ENSDARG00000115679	626.715	-0.535659	0.129271	-4.14368	3.41773e-05	0.000983997
ENSDARG00000116662	247.068	-2.40525	0.580469	-4.14363	3.41855e-05	0.000983997
ENSDARG00000011582	1425.34	-0.382017	0.0922024	-4.14325	3.42424e-05	0.000984307
ENSDARG00000069503	732.877	0.429544	0.10377	4.1394	3.4822e-05	0.000999622
ENSDARG00000009443	56.7739	2.02706	0.490345	4.13394	3.56604e-05	0.00102231
ENSDARG00000077388	447.963	-0.546897	0.132376	-4.1314	3.6056e-05	0.00103227
ENSDARG00000044688	171.761	-0.652698	0.158057	-4.12952	3.63525e-05	0.00103936
ENSDARG00000102394	510.673	-0.397293	0.0962187	-4.12907	3.64241e-05	0.00104001
ENSDARG00000074424	437.015	-0.454344	0.110079	-4.12742	3.66853e-05	0.00104607
ENSDARG00000059610	875.589	0.382744	0.0927714	4.12567	3.69652e-05	0.00105124
ENSDARG00000114825	47.5354	-1.50018	0.363599	-4.12593	3.69239e-05	0.00105124
ENSDARG00000040741	169.388	0.667967	0.161965	4.12415	3.72103e-05	0.0010568
ENSDARG00000077799	53.4664	-1.30809	0.317399	-4.12127	3.76781e-05	0.00106754
ENSDARG00000100582	2448.27	0.398499	0.0966946	4.12121	3.76884e-05	0.00106754
ENSDARG00000016918	184.384	1.23748	0.300396	4.11948	3.79725e-05	0.00107132
ENSDARG00000041449	843.62	0.389807	0.0946144	4.11996	3.7894e-05	0.00107132
ENSDARG00000106873	60.7921	-1.34776	0.327151	-4.1197	3.79362e-05	0.00107132
ENSDARG00000024831	236.497	0.596813	0.1449	4.1188	3.80852e-05	0.00107308
ENSDARG00000076729	513.878	-0.469748	0.114059	-4.11845	3.81433e-05	0.0010733
ENSDARG00000070600	1503.95	0.227363	0.0552204	4.11737	3.83225e-05	0.00107692
ENSDARG00000002167	265.892	-0.582549	0.141519	-4.1164	3.84829e-05	0.00108
ENSDARG00000060622	109.271	0.866325	0.210552	4.11455	3.87941e-05	0.0010873
ENSDARG00000098573	245.014	-0.74041	0.179991	-4.1136	3.89541e-05	0.00109036
ENSDARG00000060348	153.242	-0.638333	0.155207	-4.11279	3.90905e-05	0.00109274
ENSDARG00000029795	357.112	0.516066	0.125579	4.1095	3.96524e-05	0.001107
ENSDARG00000100722	771.508	0.459204	0.11181	4.107	4.00823e-05	0.00111754
ENSDARG00000111288	67.675	-1.14978	0.28001	-4.10623	4.02175e-05	0.00111984
ENSDARG00000100596	833.524	-0.598367	0.145741	-4.10568	4.03134e-05	0.00112105
ENSDARG00000116871	1859.52	-0.438534	0.10682	-4.10536	4.03687e-05	0.00112112
ENSDARG00000040666	310.398	0.460406	0.112189	4.10386	4.06318e-05	0.00112696
ENSDARG00000013393	43.3905	1.75101	0.427181	4.09898	4.14979e-05	0.00114949
ENSDARG00000010420	928.18	0.441808	0.107917	4.09396	4.24066e-05	0.00116923
ENSDARG00000027529	148.053	0.966271	0.236031	4.09383	4.24298e-05	0.00116923
ENSDARG00000032188	134.809	-0.923511	0.225557	-4.09436	4.23329e-05	0.00116923
ENSDARG00000098466	1198.96	0.288112	0.0703735	4.09404	4.23913e-05	0.00116923
ENSDARG00000071026	1666.68	0.452625	0.110583	4.09309	4.25668e-05	0.00117149
ENSDARG00000034117	591.461	-0.447265	0.109283	-4.09271	4.26361e-05	0.00117189
ENSDARG00000071475	227.558	-0.645865	0.157868	-4.09117	4.29203e-05	0.00117818
ENSDARG00000071586	3095.49	-0.418918	0.102407	-4.09072	4.30028e-05	0.00117893
ENSDARG00000102067	36.0041	-1.54832	0.378887	-4.0865	4.37935e-05	0.00119906
ENSDARG00000054632	296.453	-0.691234	0.169244	-4.08425	4.42197e-05	0.00120918
ENSDARG00000060102	570.05	-0.409309	0.100254	-4.08272	4.45112e-05	0.0012156
ENSDARG00000079378	297.325	-0.854247	0.209261	-4.0822	4.46109e-05	0.00121676
ENSDARG00000010572	233.522	-0.579096	0.141944	-4.07976	4.5082e-05	0.00122647
ENSDARG00000032990	238.191	-0.677069	0.165952	-4.07992	4.50518e-05	0.00122647
ENSDARG00000009830	11422.8	-0.174362	0.0427685	-4.07687	4.56466e-05	0.00124025
ENSDARG00000067829	204.357	-0.62874	0.154322	-4.07421	4.61715e-05	0.0012519
ENSDARG00000103002	1616.88	0.347419	0.085275	4.0741	4.61928e-05	0.0012519
ENSDARG00000061758	70.2472	-1.07633	0.26435	-4.0716	4.66917e-05	0.00126382
ENSDARG00000098538	26.0691	3.14927	0.773942	4.06913	4.71882e-05	0.00127564
ENSDARG00000010565	33.9349	-1.79789	0.441928	-4.06828	4.7361e-05	0.00127869
ENSDARG00000071906	952.124	-0.317522	0.0780653	-4.06739	4.75419e-05	0.00128195
ENSDARG00000014796	529.375	-0.356029	0.0875659	-4.06584	4.78589e-05	0.00128887
ENSDARG00000001910	2169.67	0.355263	0.0873906	4.06523	4.79848e-05	0.00129063
ENSDARG00000089060	21.1232	-1.99046	0.489788	-4.06392	4.82551e-05	0.00129626
ENSDARG00000040334	1157.92	-0.344581	0.0848856	-4.05936	4.92083e-05	0.00131855
ENSDARG00000075209	287.118	0.529325	0.130394	4.05943	4.91916e-05	0.00131855
ENSDARG00000013317	2924.64	0.441131	0.108717	4.0576	4.95799e-05	0.00132684
ENSDARG00000062974	49.6846	-1.00023	0.24653	-4.05722	4.96596e-05	0.0013273
ENSDARG00000014867	15317.5	0.270457	0.0666816	4.05595	4.99304e-05	0.00132864
ENSDARG00000017314	800.305	2.00722	0.494899	4.05582	4.99585e-05	0.00132864
ENSDARG00000033655	6089.2	0.325959	0.0803618	4.05614	4.98904e-05	0.00132864
ENSDARG00000061345	1775.57	-0.415616	0.102455	-4.05657	4.97979e-05	0.00132864
ENSDARG00000036482	666.738	0.303579	0.0748916	4.05358	5.04387e-05	0.00133973
ENSDARG00000041232	4443.27	0.383011	0.0945009	4.05298	5.05684e-05	0.00134151
ENSDARG00000044575	749.833	-0.381134	0.0940489	-4.05251	5.06718e-05	0.00134258
ENSDARG00000101387	541.675	0.451094	0.111324	4.0521	5.07604e-05	0.00134326
ENSDARG00000026166	238.428	-0.81296	0.200669	-4.05126	5.09433e-05	0.00134643
ENSDARG00000100513	208.997	0.696771	0.172066	4.04944	5.13396e-05	0.00135523
ENSDARG00000101051	11.5304	4.95671	1.22478	4.04703	5.18713e-05	0.00136757
ENSDARG00000102887	198.422	0.704665	0.174154	4.04622	5.20505e-05	0.0013706
ENSDARG00000027046	402.193	0.393404	0.0972563	4.04503	5.23174e-05	0.00137593
ENSDARG00000010160	6360.86	0.367821	0.0909946	4.04222	5.29464e-05	0.00138996
ENSDARG00000017244	1192.04	-0.265832	0.0657664	-4.04207	5.29814e-05	0.00138996
ENSDARG00000044754	25.1038	1.64118	0.406212	4.0402	5.34055e-05	0.00139937
ENSDARG00000026655	273.361	0.587128	0.145347	4.03948	5.35693e-05	0.00140194
ENSDARG00000020449	650.116	0.30966	0.0766839	4.03813	5.38784e-05	0.00140689
ENSDARG00000078179	329.286	-0.431109	0.106768	-4.03779	5.39563e-05	0.00140689
ENSDARG00000090428	360.193	1.79002	0.443302	4.03794	5.39235e-05	0.00140689
ENSDARG00000043484	1782.22	0.252473	0.0625742	4.03477	5.46551e-05	0.00142337
ENSDARG00000041623	380.746	0.834034	0.206791	4.03322	5.50189e-05	0.00142935
ENSDARG00000077323	179.963	0.598123	0.148289	4.0335	5.49529e-05	0.00142935
ENSDARG00000112188	150.481	-0.815824	0.202328	-4.03218	5.52612e-05	0.0014339
ENSDARG00000032072	302.94	-0.585518	0.145231	-4.03164	5.53897e-05	0.00143549
ENSDARG00000070575	130.361	-1.27445	0.316138	-4.0313	5.54696e-05	0.00143581
ENSDARG00000007320	16479.5	0.273259	0.0678035	4.03016	5.57382e-05	0.00144102
ENSDARG00000069090	2079.71	0.297771	0.0738993	4.02942	5.5915e-05	0.00144384
ENSDARG00000020759	455.353	-0.417576	0.103676	-4.02768	5.63293e-05	0.00145278
ENSDARG00000079307	148.818	0.698318	0.173409	4.02699	5.64952e-05	0.0014553
ENSDARG00000062621	147.642	-0.677114	0.16828	-4.02374	5.72818e-05	0.00147378
ENSDARG00000056587	36.5889	-1.48715	0.369903	-4.02038	5.81054e-05	0.00149142
ENSDARG00000074275	261.082	-0.619058	0.15398	-4.02037	5.81071e-05	0.00149142
ENSDARG00000063095	2763.6	0.278595	0.0693254	4.01865	5.85321e-05	0.00150052
ENSDARG00000009553	2442.56	0.35123	0.0874695	4.01546	5.93308e-05	0.00151917
ENSDARG00000001950	9666.78	0.393273	0.0979468	4.01517	5.94027e-05	0.00151918
ENSDARG00000054609	265.557	0.613102	0.152755	4.01364	5.97899e-05	0.00152726
ENSDARG00000038639	152.891	-0.858246	0.213909	-4.0122	6.01563e-05	0.00153478
ENSDARG00000077608	502.317	0.462558	0.115393	4.00855	6.10921e-05	0.00155679
ENSDARG00000063333	629.04	-0.381287	0.0951786	-4.00602	6.17508e-05	0.0015717
ENSDARG00000057583	1231.72	-0.470401	0.117485	-4.00393	6.22987e-05	0.00158375
ENSDARG00000012903	39.354	1.61695	0.404011	4.00224	6.27458e-05	0.00159322
ENSDARG00000003599	26292.9	0.211659	0.0528902	4.00186	6.28458e-05	0.00159386
ENSDARG00000099930	41.9783	-1.23523	0.308717	-4.00116	6.30336e-05	0.00159673
ENSDARG00000031678	2911.25	-0.554882	0.138772	-3.99852	6.37389e-05	0.00161077
ENSDARG00000109929	75.9263	-1.07762	0.269489	-3.99875	6.36787e-05	0.00161077
ENSDARG00000069381	14.1105	2.78718	0.697605	3.99536	6.45962e-05	0.0016305
ENSDARG00000062330	1305.95	-0.421107	0.105442	-3.99372	6.50444e-05	0.00163987
ENSDARG00000012953	239.323	0.55487	0.13906	3.99013	6.60363e-05	0.00166291
ENSDARG00000020028	94.3541	-0.982966	0.246391	-3.98945	6.62263e-05	0.00166573
ENSDARG00000089418	782.057	0.378744	0.0949435	3.98915	6.63104e-05	0.00166588
ENSDARG00000042630	289.273	0.557698	0.139876	3.98708	6.68901e-05	0.00167847
ENSDARG00000036791	215.383	-0.550617	0.138118	-3.98658	6.70332e-05	0.00168008
ENSDARG00000098650	302.009	-0.579134	0.145289	-3.98608	6.71745e-05	0.00168165
ENSDARG00000032126	602.446	0.360051	0.0903621	3.98453	6.76139e-05	0.00169067
ENSDARG00000109345	51.4973	-1.10665	0.27781	-3.98348	6.79147e-05	0.0016962
ENSDARG00000061660	296.079	-0.610611	0.1533	-3.98311	6.80188e-05	0.00169681
ENSDARG00000036462	12.7072	-2.08908	0.5247	-3.98147	6.84908e-05	0.00170659
ENSDARG00000074166	1123.67	-0.432876	0.108749	-3.98051	6.87665e-05	0.00171146
ENSDARG00000035871	4802.24	0.395422	0.0993762	3.97904	6.91937e-05	0.00172009
ENSDARG00000074322	85.0707	1.04638	0.263172	3.97602	7.00781e-05	0.00174004
ENSDARG00000045094	45.403	-1.1491	0.289238	-3.97286	7.10135e-05	0.00176122
ENSDARG00000099406	328.451	0.633032	0.159397	3.97143	7.14421e-05	0.00176979
ENSDARG00000039077	191.578	-0.761157	0.191725	-3.97004	7.18594e-05	0.00177806
ENSDARG00000020574	98973.4	-0.497529	0.125365	-3.96863	7.22864e-05	0.00178656
ENSDARG00000015876	167.423	-0.687673	0.173396	-3.96592	7.31138e-05	0.00180491
ENSDARG00000098733	116.469	-1.1473	0.289341	-3.96521	7.33314e-05	0.00180819
ENSDARG00000034424	891.965	0.350168	0.088342	3.96378	7.37717e-05	0.00181314
ENSDARG00000053130	672.26	0.520363	0.131281	3.96373	7.37872e-05	0.00181314
ENSDARG00000112909	287.173	-0.768066	0.193759	-3.96403	7.36962e-05	0.00181314
ENSDARG00000069692	272.986	-0.789047	0.199112	-3.96284	7.40639e-05	0.00181785
ENSDARG00000034871	142.411	-0.676503	0.170759	-3.96175	7.44034e-05	0.00182408
ENSDARG00000098349	153.446	-0.751432	0.189704	-3.96108	7.461e-05	0.00182705
ENSDARG00000067719	64.9324	-1.2406	0.31323	-3.96066	7.47437e-05	0.00182822
ENSDARG00000034178	776.329	-0.352529	0.0890205	-3.96009	7.49224e-05	0.00183049
ENSDARG00000094965	2707.05	0.237839	0.0600824	3.95854	7.54095e-05	0.00184029
ENSDARG00000020242	132.452	-1.06878	0.270046	-3.95776	7.56572e-05	0.00184336
ENSDARG00000061039	23.8167	-1.51535	0.382896	-3.95759	7.57084e-05	0.00184336
ENSDARG00000062550	174.459	-0.76628	0.193707	-3.95587	7.6257e-05	0.00185249
ENSDARG00000076748	77.566	-0.950055	0.240153	-3.95604	7.62034e-05	0.00185249
ENSDARG00000068940	1804.46	0.385481	0.0974883	3.95413	7.6814e-05	0.0018639
ENSDARG00000062055	536.723	-0.54136	0.13699	-3.95183	7.75565e-05	0.00187978
ENSDARG00000039117	479.353	0.352168	0.0891459	3.95047	7.79981e-05	0.00188698
ENSDARG00000103739	348.299	-0.840556	0.212779	-3.95037	7.80307e-05	0.00188698
ENSDARG00000056004	319.998	0.596219	0.150956	3.94962	7.82768e-05	0.00188928
ENSDARG00000068194	274.759	-0.774411	0.196076	-3.94954	7.83028e-05	0.00188928
ENSDARG00000005078	634.4	0.313982	0.0795606	3.94644	7.93202e-05	0.0019095
ENSDARG00000013979	1302.11	0.356602	0.0903567	3.94661	7.9267e-05	0.0019095
ENSDARG00000099786	3045.21	-0.244294	0.0619213	-3.94524	7.97215e-05	0.001917
ENSDARG00000104530	1562.03	-0.344626	0.0873721	-3.94435	8.00168e-05	0.00192193
ENSDARG00000111329	22.0021	-2.15288	0.54598	-3.94314	8.04206e-05	0.00192946
ENSDARG00000073918	73.5355	1.0693	0.271354	3.94062	8.12717e-05	0.00194769
ENSDARG00000074644	66.9077	-1.65316	0.419583	-3.94001	8.14797e-05	0.00195048
ENSDARG00000005544	58.3603	-1.11308	0.282627	-3.93832	8.20531e-05	0.00196201
ENSDARG00000019951	837.256	0.312126	0.0792626	3.93787	8.2207e-05	0.00196349
ENSDARG00000061479	437.439	-0.554314	0.140811	-3.93659	8.26485e-05	0.00196962
ENSDARG00000100753	1626.6	-0.24632	0.062569	-3.93677	8.25863e-05	0.00196962
ENSDARG00000011672	269.687	-0.564161	0.143325	-3.93623	8.27709e-05	0.00197034
ENSDARG00000011613	2592.04	0.264779	0.0672718	3.93596	8.28635e-05	0.00197034
ENSDARG00000040917	544.253	-0.378755	0.0962366	-3.93566	8.29672e-05	0.00197061
ENSDARG00000076005	190.804	-0.720203	0.183069	-3.93405	8.35266e-05	0.00198169
ENSDARG00000037961	405.665	-0.641827	0.163194	-3.9329	8.39263e-05	0.00198896
ENSDARG00000037925	811.401	0.629637	0.160148	3.9316	8.43835e-05	0.00199758
ENSDARG00000089791	766.426	0.37866	0.0963476	3.93014	8.48957e-05	0.00200747
ENSDARG00000043154	2204.44	0.378612	0.0963483	3.92962	8.50802e-05	0.00200961
ENSDARG00000059054	228.586	0.963982	0.245348	3.92903	8.52883e-05	0.00201007
ENSDARG00000103259	151.664	0.66347	0.168853	3.92928	8.52007e-05	0.00201007
ENSDARG00000079586	384.559	0.590833	0.150536	3.92485	8.67824e-05	0.00204303
ENSDARG00000105578	46.8554	1.29217	0.329274	3.9243	8.69818e-05	0.00204546
ENSDARG00000058543	977.575	-0.397809	0.101428	-3.9221	8.7781e-05	0.00206198
ENSDARG00000040432	509.678	0.378615	0.0965638	3.92088	8.82277e-05	0.0020702
ENSDARG00000024488	1603.76	-0.304071	0.0775749	-3.91971	8.86544e-05	0.00207783
ENSDARG00000061242	214.95	-0.525447	0.134064	-3.91937	8.87818e-05	0.00207783
ENSDARG00000099960	200.846	-0.588507	0.15016	-3.91919	8.88454e-05	0.00207783
ENSDARG00000101131	101.818	-0.87669	0.223745	-3.91825	8.91942e-05	0.0020837
ENSDARG00000102483	474.454	-0.415928	0.106174	-3.91741	8.95058e-05	0.0020887
ENSDARG00000024537	255.929	-0.599344	0.153028	-3.91656	8.98225e-05	0.00208923
ENSDARG00000036548	217.421	-0.596801	0.152376	-3.91664	8.97922e-05	0.00208923
ENSDARG00000112613	254.163	-0.804765	0.205466	-3.91678	8.97403e-05	0.00208923
ENSDARG00000015722	298.826	-0.519934	0.132791	-3.91543	9.02418e-05	0.0020967
ENSDARG00000020795	2250.23	0.214926	0.0549143	3.91385	9.08354e-05	0.00210819
ENSDARG00000039347	9154.83	0.359103	0.0918007	3.91177	9.16219e-05	0.00212414
ENSDARG00000068515	48.2078	1.73442	0.443621	3.9097	9.24107e-05	0.00213966
ENSDARG00000098925	186.601	-0.671168	0.171677	-3.90949	9.24923e-05	0.00213966
ENSDARG00000036329	676.387	0.466349	0.119298	3.90912	9.26334e-05	0.0021406
ENSDARG00000056743	1463.99	-0.30417	0.0778602	-3.90661	9.35982e-05	0.00216056
ENSDARG00000057790	178.989	0.712721	0.18248	3.90575	9.39317e-05	0.00216591
ENSDARG00000052734	232.778	0.745126	0.190836	3.90454	9.44066e-05	0.00217451
ENSDARG00000053862	2576.43	0.423263	0.10842	3.90393	9.46428e-05	0.0021776
ENSDARG00000054818	3863.11	0.39363	0.100844	3.90335	9.48706e-05	0.00218049
ENSDARG00000096721	226.541	0.606147	0.155343	3.90199	9.54049e-05	0.00219041
ENSDARG00000078468	284.018	-0.567204	0.145406	-3.90084	9.58601e-05	0.00219849
ENSDARG00000012649	98.0539	-0.821549	0.210732	-3.89856	9.67673e-05	0.00221692
ENSDARG00000027397	1536.01	-0.299736	0.0768969	-3.89789	9.70333e-05	0.00222063
ENSDARG00000055996	14095.4	0.337205	0.0865186	3.89748	9.71973e-05	0.00222199
ENSDARG00000009899	97.1516	-0.889019	0.228154	-3.89658	9.7561e-05	0.00222792
ENSDARG00000015349	594.468	0.452986	0.116308	3.89472	9.83137e-05	0.00224002
ENSDARG00000028552	573.76	0.406048	0.104259	3.89462	9.83533e-05	0.00224002
ENSDARG00000104414	286.454	-0.548131	0.140745	-3.89449	9.84057e-05	0.00224002
ENSDARG00000060498	57.154	1.13006	0.290296	3.89278	9.91002e-05	0.00225342
ENSDARG00000077717	3322.11	0.44311	0.113837	3.89251	9.9214e-05	0.0022536
ENSDARG00000037932	807.055	0.375327	0.0965165	3.88874	0.000100767	0.00228645
ENSDARG00000009567	1550.69	-0.307049	0.0789852	-3.88742	0.000101314	0.00229398
ENSDARG00000113123	183.697	-0.729541	0.187665	-3.88747	0.000101296	0.00229398
ENSDARG00000092499	83.8058	-1.04885	0.26983	-3.88706	0.000101464	0.00229494
ENSDARG00000022280	1315.26	0.297116	0.0764613	3.88584	0.000101976	0.00230408
ENSDARG00000057128	494.173	-0.34417	0.0885822	-3.88532	0.000102196	0.00230661
ENSDARG00000052626	37.0097	1.66288	0.428238	3.88308	0.000103141	0.00232301
ENSDARG00000095434	86.9359	-1.16612	0.300301	-3.88316	0.000103108	0.00232301
ENSDARG00000031776	2795.34	0.313096	0.0806871	3.88037	0.000104296	0.00234408
ENSDARG00000053136	41.8063	1.22372	0.315351	3.88051	0.000104236	0.00234408
ENSDARG00000061338	420.596	0.491594	0.1267	3.87998	0.000104466	0.00234479
ENSDARG00000098695	203.411	-0.890603	0.229549	-3.87979	0.000104548	0.00234479
ENSDARG00000102128	318.924	0.56099	0.144645	3.87838	0.000105155	0.00235347
ENSDARG00000109337	1542.71	0.236226	0.0609054	3.87857	0.00010507	0.00235347
ENSDARG00000102082	63.2604	-1.51251	0.390029	-3.87794	0.000105344	0.00235522
ENSDARG00000078828	120.376	0.780027	0.201181	3.87724	0.000105648	0.00235955
ENSDARG00000062868	244.882	-0.829334	0.213949	-3.87632	0.000106049	0.00236602
ENSDARG00000018566	403.064	-0.477984	0.123318	-3.87604	0.00010617	0.00236624
ENSDARG00000004402	700.969	0.314221	0.0810973	3.87461	0.000106795	0.00237522
ENSDARG00000101984	931.199	0.470606	0.121459	3.87461	0.000106795	0.00237522
ENSDARG00000079671	468.119	0.380998	0.0983437	3.87415	0.000106999	0.00237727
ENSDARG00000074498	2358.93	-0.282253	0.0728812	-3.87279	0.000107596	0.00238805
ENSDARG00000095912	306.412	0.524352	0.135441	3.87143	0.000108197	0.00239889
ENSDARG00000036826	138.861	-1.03894	0.268427	-3.87048	0.000108621	0.00240578
ENSDARG00000056091	159.628	-0.726877	0.187875	-3.86894	0.000109308	0.0024185
ENSDARG00000076801	144.121	-0.590025	0.152555	-3.86761	0.000109906	0.0024292
ENSDARG00000053803	350.915	-1.1741	0.303626	-3.86693	0.000110214	0.00243349
ENSDARG00000078366	92.7526	-0.855626	0.221384	-3.8649	0.000111134	0.00245127
ENSDARG00000042667	394.473	-0.705037	0.182439	-3.86451	0.00011131	0.00245262
ENSDARG00000078954	600.166	-0.358564	0.0928101	-3.86342	0.000111811	0.00246111
ENSDARG00000009123	35.9487	1.33226	0.345079	3.86073	0.000113048	0.00248577
ENSDARG00000089564	222.127	-0.602363	0.15605	-3.86006	0.000113361	0.00249008
ENSDARG00000033498	267.553	-0.756955	0.196143	-3.8592	0.000113759	0.00249626
ENSDARG00000016718	58.4903	-1.20948	0.313847	-3.85371	0.000116342	0.00255032
ENSDARG00000100742	1285.88	0.311921	0.0810732	3.8474	0.000119376	0.00261413
ENSDARG00000007553	472.757	0.578026	0.150277	3.8464	0.000119864	0.00262212
ENSDARG00000041062	1593.45	0.307496	0.0799642	3.84542	0.000120345	0.00262995
ENSDARG00000058008	550.141	0.409892	0.106601	3.84509	0.000120507	0.0026308
ENSDARG00000111819	265.201	-0.885049	0.230197	-3.84475	0.000120675	0.00263177
ENSDARG00000014068	1838.24	0.343258	0.0892935	3.84416	0.000120968	0.00263547
ENSDARG00000037860	3362.82	0.364241	0.0947681	3.8435	0.000121291	0.00263982
ENSDARG00000071353	3719.62	0.291963	0.0759706	3.84311	0.000121487	0.00264138
ENSDARG00000075743	134.058	0.881836	0.22958	3.84109	0.000122488	0.00266044
ENSDARG00000076386	507.123	0.588743	0.15334	3.83947	0.000123301	0.00267536
ENSDARG00000033160	79.9218	-0.98849	0.257509	-3.83866	0.000123707	0.00268145
ENSDARG00000105118	559.531	0.487025	0.126904	3.83774	0.000124172	0.00268879
ENSDARG00000042717	436.926	0.442005	0.115265	3.83468	0.000125727	0.00271971
ENSDARG00000026820	961.723	0.613133	0.159994	3.83222	0.000126994	0.00274434
ENSDARG00000004017	321.526	0.455488	0.118882	3.83143	0.0001274	0.00274754
ENSDARG00000007654	3945.68	0.321591	0.0839341	3.83147	0.00012738	0.00274754
ENSDARG00000056929	1837.08	-0.507021	0.132401	-3.82944	0.000128434	0.00276563
ENSDARG00000079372	151.855	-0.757507	0.197818	-3.82931	0.000128501	0.00276563
ENSDARG00000090444	100.443	0.93681	0.244657	3.82907	0.000128628	0.00276563
ENSDARG00000029476	282.61	0.574739	0.150135	3.82815	0.000129108	0.00277092
ENSDARG00000038056	623.319	-0.570688	0.149078	-3.8281	0.000129134	0.00277092
ENSDARG00000058820	186.244	-0.68559	0.17913	-3.82733	0.000129542	0.00277687
ENSDARG00000022309	939.972	-0.437741	0.114406	-3.82619	0.000130141	0.00278692
ENSDARG00000032849	2006.53	0.39298	0.102735	3.82517	0.000130683	0.00279573
ENSDARG00000063583	157.76	-0.768259	0.200857	-3.8249	0.000130826	0.00279598
ENSDARG00000058206	1127.08	0.847609	0.221642	3.82422	0.000131189	0.00280093
ENSDARG00000003750	380.82	-0.429451	0.112341	-3.82274	0.000131978	0.00281496
ENSDARG00000042962	388.589	0.740056	0.193616	3.82229	0.000132219	0.00281502
ENSDARG00000112921	801.837	-0.733215	0.191829	-3.82224	0.000132245	0.00281502
ENSDARG00000014804	320.491	-0.673534	0.176352	-3.81926	0.000133855	0.00284438
ENSDARG00000089428	266.513	-0.651921	0.170696	-3.81919	0.000133891	0.00284438
ENSDARG00000060797	286.396	-0.531781	0.139287	-3.81788	0.000134604	0.00285243
ENSDARG00000061742	568.65	0.489971	0.128343	3.81766	0.000134721	0.00285243
ENSDARG00000076919	217.821	-0.601104	0.15746	-3.81751	0.000134804	0.00285243
ENSDARG00000111416	33.9031	1.38106	0.361718	3.81805	0.000134513	0.00285243
ENSDARG00000054619	644.015	-0.450213	0.117977	-3.81611	0.000135575	0.00286588
ENSDARG00000029239	426.277	0.479749	0.125853	3.81199	0.000137853	0.00291116
ENSDARG00000093382	181.176	0.612287	0.160669	3.81086	0.000138485	0.00292161
ENSDARG00000039579	724.244	0.731083	0.19186	3.8105	0.000138685	0.00292294
ENSDARG00000058556	286.172	0.574696	0.150877	3.80903	0.000139513	0.00293749
ENSDARG00000077588	108.074	-0.675918	0.177464	-3.80876	0.000139668	0.00293784
ENSDARG00000005924	1685.7	0.270543	0.0710525	3.80765	0.000140292	0.00294808
ENSDARG00000021611	304.757	-0.659096	0.173112	-3.80735	0.000140465	0.00294879
ENSDARG00000057661	235.506	0.768735	0.201937	3.80681	0.000140773	0.00295236
ENSDARG00000079756	114.858	-0.882051	0.23176	-3.80587	0.000141306	0.00296062
ENSDARG00000032083	1337.12	-0.542822	0.142639	-3.80555	0.000141487	0.00296151
ENSDARG00000095339	255.502	-0.716156	0.188224	-3.80481	0.000141913	0.00296751
ENSDARG00000021137	654.466	-0.492199	0.129452	-3.80217	0.000143437	0.00299643
ENSDARG00000045574	267.706	1.3427	0.353171	3.80184	0.000143625	0.00299744
ENSDARG00000058103	137.292	0.765088	0.201314	3.80047	0.000144421	0.00301109
ENSDARG00000100718	538.037	-0.44818	0.117939	-3.80009	0.000144641	0.00301275
ENSDARG00000079741	109.038	-0.768191	0.202172	-3.7997	0.000144874	0.00301464
ENSDARG00000016573	587.067	0.377308	0.0993295	3.79855	0.000145545	0.00302496
ENSDARG00000059001	112.393	-0.641019	0.168773	-3.79812	0.000145795	0.00302496
ENSDARG00000102808	1368.28	-0.444892	0.117133	-3.79817	0.000145767	0.00302496
ENSDARG00000063475	145.049	0.626588	0.165023	3.79698	0.00014647	0.003036
ENSDARG00000013681	958.484	0.293018	0.077188	3.79616	0.000146956	0.00304313
ENSDARG00000006316	10379.6	0.267075	0.070375	3.79502	0.000147629	0.00305235
ENSDARG00000052688	96.6768	0.887879	0.233965	3.79493	0.000147687	0.00305235
ENSDARG00000003293	208.986	-0.692878	0.182638	-3.79372	0.000148405	0.00306124
ENSDARG00000111919	911.341	-0.529359	0.139534	-3.79377	0.000148378	0.00306124
ENSDARG00000105296	558.041	-0.430279	0.11346	-3.79235	0.00014923	0.00307529
ENSDARG00000111515	314.351	0.441089	0.116359	3.79077	0.000150183	0.00309194
ENSDARG00000055475	5913.62	0.295224	0.0778901	3.79026	0.000150487	0.00309521
ENSDARG00000052769	987.08	0.296123	0.078149	3.78921	0.000151129	0.00310543
ENSDARG00000068822	2011.23	0.319269	0.0842786	3.78825	0.000151711	0.00311386
ENSDARG00000078572	1458.61	-0.370423	0.0977871	-3.78805	0.000151832	0.00311386
ENSDARG00000070025	245.395	-0.551209	0.145572	-3.7865	0.000152783	0.00312435
ENSDARG00000074340	1236.52	0.298442	0.0788089	3.78691	0.000152532	0.00312435
ENSDARG00000103511	377.632	0.423227	0.111772	3.78652	0.000152772	0.00312435
ENSDARG00000028213	21886.2	-0.466693	0.123293	-3.78525	0.000153554	0.00313712
ENSDARG00000078890	702.947	-0.610791	0.161465	-3.7828	0.000155075	0.00316516
ENSDARG00000091548	362.175	-0.401683	0.106199	-3.78236	0.000155347	0.00316769
ENSDARG00000060532	638.113	-0.608571	0.160916	-3.78191	0.00015563	0.00317042
ENSDARG00000006266	550.591	0.372013	0.0983807	3.78136	0.000155972	0.00317435
ENSDARG00000019000	2488.52	-0.220285	0.0582624	-3.78091	0.000156258	0.00317714
ENSDARG00000000563	24459.1	-0.471378	0.124826	-3.77629	0.000159181	0.0032335
ENSDARG00000089334	51.7876	-1.23229	0.326439	-3.77495	0.00016004	0.00324784
ENSDARG00000003446	138.488	-0.651559	0.172664	-3.77356	0.000160933	0.00326287
ENSDARG00000059472	125.931	-0.825614	0.218841	-3.77266	0.000161517	0.00327159
ENSDARG00000011600	321.061	-0.75769	0.200902	-3.77145	0.000162304	0.00328443
ENSDARG00000008407	2551.48	0.283588	0.0752023	3.77101	0.000162591	0.00328711
ENSDARG00000112045	128.019	-0.743549	0.197247	-3.76963	0.00016349	0.00330216
ENSDARG00000017785	52.4014	-1.75724	0.466506	-3.76682	0.000165343	0.00333642
ENSDARG00000087985	27.4464	-1.35192	0.358978	-3.76603	0.000165863	0.00334375
ENSDARG00000044569	80.2511	-1.06294	0.282295	-3.76535	0.000166318	0.00334976
ENSDARG00000005139	404.723	-0.535458	0.142262	-3.7639	0.000167283	0.00336466
ENSDARG00000059804	711.42	0.412838	0.109687	3.76377	0.000167373	0.00336466
ENSDARG00000045145	224.371	0.561043	0.149074	3.76353	0.000167534	0.00336472
ENSDARG00000115378	9849.04	0.265979	0.0706785	3.76322	0.00016774	0.00336569
ENSDARG00000019383	1438.75	-0.226594	0.0602218	-3.76265	0.000168123	0.0033702
ENSDARG00000029936	225.577	0.618043	0.164306	3.76153	0.000168875	0.00338209
ENSDARG00000037350	13934.6	0.317503	0.0844321	3.76046	0.000169605	0.00338903
ENSDARG00000042014	93.5644	0.719447	0.191321	3.76042	0.00016963	0.00338903
ENSDARG00000111313	96.2136	-0.971639	0.258393	-3.76032	0.000169698	0.00338903
ENSDARG00000013708	3084.71	-0.272188	0.072395	-3.75976	0.000170078	0.00339344
ENSDARG00000075252	1025.71	-0.331592	0.0882175	-3.7588	0.000170728	0.00340323
ENSDARG00000071478	179.515	0.539297	0.143521	3.75762	0.000171539	0.00341474
ENSDARG00000102051	224.586	0.654916	0.174296	3.75749	0.000171626	0.00341474
ENSDARG00000062401	395.72	-0.479102	0.127595	-3.75488	0.000173426	0.00344734
ENSDARG00000045437	244.459	0.470411	0.125341	3.75305	0.000174699	0.00346941
ENSDARG00000017490	28.0381	2.18984	0.58373	3.75147	0.000175803	0.00348485
ENSDARG00000043757	134.958	-0.918459	0.244824	-3.75151	0.000175771	0.00348485
ENSDARG00000101079	542.424	-0.553955	0.147677	-3.75112	0.000176044	0.00348638
ENSDARG00000101281	60.5063	-0.886166	0.236256	-3.75087	0.000176219	0.00348662
ENSDARG00000033327	259.03	-0.561418	0.149724	-3.7497	0.000177048	0.00349653
ENSDARG00000069708	736.078	0.38791	0.103451	3.74971	0.00017704	0.00349653
ENSDARG00000056438	354.767	0.398379	0.106334	3.74649	0.000179327	0.00353499
ENSDARG00000110954	32.4683	-1.1167	0.298048	-3.74671	0.000179171	0.00353499
ENSDARG00000077852	722.813	-0.371923	0.0993025	-3.74536	0.000180137	0.00354769
ENSDARG00000104458	1445.9	0.415587	0.111029	3.74305	0.0001818	0.00357713
ENSDARG00000051783	31558.1	0.266403	0.071183	3.7425	0.000182196	0.00358163
ENSDARG00000110248	21.1211	-3.15788	0.844031	-3.74142	0.00018298	0.00359372
ENSDARG00000019613	1014.83	0.304407	0.0814004	3.73962	0.000184299	0.00361554
ENSDARG00000055026	511.964	-0.614843	0.164421	-3.73944	0.00018443	0.00361554
ENSDARG00000088331	60.3164	1.0092	0.269944	3.73855	0.000185087	0.0036251
ENSDARG00000003705	1953.15	0.247694	0.0662606	3.73818	0.000185354	0.003627
ENSDARG00000069472	1967.08	0.317704	0.0850067	3.73739	0.000185937	0.00363506
ENSDARG00000010244	2139.55	0.447868	0.119845	3.73705	0.00018619	0.00363667
ENSDARG00000057556	11068	0.290345	0.0777226	3.73565	0.000187231	0.00365365
ENSDARG00000105549	190.603	0.687849	0.184276	3.73271	0.000189431	0.00369322
ENSDARG00000056181	890.816	-0.4933	0.13223	-3.73063	0.000191002	0.00372045
ENSDARG00000012281	138.922	-0.912476	0.244915	-3.72568	0.000194788	0.00379072
ENSDARG00000002571	134.566	-0.674411	0.181061	-3.72478	0.000195486	0.00380084
ENSDARG00000059391	812.196	0.591605	0.158871	3.7238	0.000196244	0.0038121
ENSDARG00000007369	597.646	-0.323502	0.0869072	-3.72239	0.000197347	0.00383005
ENSDARG00000103067	102.944	-0.744009	0.199905	-3.72181	0.000197803	0.0038354
ENSDARG00000071048	76.2567	-0.83519	0.224444	-3.72115	0.000198315	0.00383834
ENSDARG00000091130	180.578	-0.889513	0.239039	-3.7212	0.000198275	0.00383834
ENSDARG00000001463	1168.7	0.32515	0.0874029	3.72013	0.000199119	0.00385043
ENSDARG00000098801	73.207	-1.21644	0.32715	-3.71829	0.000200576	0.00387508
ENSDARG00000019038	515.064	0.414714	0.111595	3.71624	0.000202211	0.00390312
ENSDARG00000005915	91.2143	-1.04989	0.282575	-3.71545	0.000202846	0.00391184
ENSDARG00000101080	989.154	0.27329	0.0736233	3.712	0.000205627	0.00396189
ENSDARG00000070849	6213.2	0.291906	0.0786625	3.71087	0.000206552	0.00397612
ENSDARG00000068275	142.289	-0.715606	0.192865	-3.71039	0.000206937	0.00397995
ENSDARG00000054753	604.87	-0.754318	0.20337	-3.70909	0.000208003	0.00399324
ENSDARG00000063580	225.15	-0.655187	0.176638	-3.7092	0.000207911	0.00399324
ENSDARG00000056119	16886.7	0.183921	0.0496292	3.70589	0.000210647	0.00404036
ENSDARG00000019300	176.17	-0.552621	0.149134	-3.70553	0.000210952	0.00404226
ENSDARG00000074979	656.414	0.355245	0.0958743	3.70532	0.000211125	0.00404226
ENSDARG00000070437	5098.32	0.426094	0.115026	3.70432	0.000211959	0.0040546
ENSDARG00000036371	4503.42	-0.323274	0.0872824	-3.70377	0.000212415	0.00405968
ENSDARG00000014313	1462.98	0.397841	0.107464	3.70208	0.000213843	0.0040833
ENSDARG00000011618	202.3	-0.562782	0.152029	-3.70181	0.000214067	0.00408356
ENSDARG00000089742	231.121	0.481599	0.130105	3.70161	0.000214239	0.00408356
ENSDARG00000045481	46.2567	1.12749	0.304677	3.70061	0.000215079	0.00409557
ENSDARG00000103754	692.303	-0.436417	0.117938	-3.70041	0.000215253	0.00409557
ENSDARG00000041921	689.657	0.303394	0.0820236	3.69887	0.000216566	0.00411687
ENSDARG00000006604	111.98	-0.684486	0.185136	-3.69722	0.000217977	0.00414002
ENSDARG00000038028	806.197	0.436813	0.118197	3.69564	0.000219334	0.00416208
ENSDARG00000004246	1246.99	-0.275126	0.0744626	-3.69483	0.000220037	0.00416801
ENSDARG00000030215	2041.64	-0.45405	0.122881	-3.69503	0.00021986	0.00416801
ENSDARG00000001769	253.763	-0.590838	0.15994	-3.69413	0.000220643	0.00417577
ENSDARG00000061471	148.812	-0.849794	0.230102	-3.69313	0.000221515	0.00418855
ENSDARG00000078717	118.751	-0.705762	0.191213	-3.69097	0.000223401	0.00421675
ENSDARG00000099004	809.545	0.292217	0.0791701	3.69099	0.000223379	0.00421675
ENSDARG00000012610	937.257	0.50723	0.137446	3.6904	0.000223903	0.00421876
ENSDARG00000025034	880.849	0.346527	0.0938978	3.69047	0.000223843	0.00421876
ENSDARG00000094708	15.7355	-1.80581	0.489575	-3.68852	0.000225563	0.00424627
ENSDARG00000055455	17687.9	0.250456	0.0679224	3.68739	0.000226568	0.00426143
ENSDARG00000075164	424.772	0.683749	0.185465	3.68668	0.000227202	0.00426656
ENSDARG00000090963	447.128	0.373949	0.101434	3.68663	0.00022724	0.00426656
ENSDARG00000019815	805.943	-0.425218	0.115351	-3.68629	0.000227549	0.00426859
ENSDARG00000042566	13379.3	0.28786	0.0781988	3.68114	0.000232196	0.00434785
ENSDARG00000078261	120.39	-0.672607	0.182727	-3.68093	0.000232386	0.00434785
ENSDARG00000097017	492.746	-0.563131	0.152981	-3.68106	0.000232267	0.00434785
ENSDARG00000008491	105.797	1.06475	0.289365	3.67962	0.000233583	0.00436643
ENSDARG00000011027	894.656	-0.330948	0.0900058	-3.67696	0.00023603	0.00440831
ENSDARG00000077440	75.4292	-0.837494	0.227792	-3.67658	0.000236386	0.0044111
ENSDARG00000042107	248.579	0.635526	0.172875	3.67623	0.00023671	0.00441328
ENSDARG00000008029	13.7905	4.91926	1.3383	3.67575	0.000237155	0.00441771
ENSDARG00000054804	7584.3	0.295963	0.0805551	3.67404	0.000238744	0.00444343
ENSDARG00000102288	315.094	0.441678	0.120228	3.67367	0.000239093	0.00444604
ENSDARG00000058419	1481.74	-0.275801	0.0751057	-3.67217	0.000240501	0.00446833
ENSDARG00000056725	9402.95	0.263469	0.0717539	3.67184	0.000240808	0.00447015
ENSDARG00000025535	745.758	0.281725	0.0767483	3.67077	0.000241824	0.00447892
ENSDARG00000032578	101.036	-0.952917	0.259571	-3.67112	0.000241491	0.00447892
ENSDARG00000076847	2281.62	-0.237113	0.0645966	-3.67068	0.000241911	0.00447892
ENSDARG00000035869	5264.31	0.231822	0.0631733	3.66963	0.000242906	0.00449344
ENSDARG00000031709	371.69	0.435527	0.118708	3.6689	0.000243596	0.00450231
ENSDARG00000101719	78.3875	0.772986	0.210755	3.66771	0.000244736	0.00451947
ENSDARG00000026376	161.874	-0.623056	0.169887	-3.66747	0.000244964	0.00451976
ENSDARG00000013360	517.693	-0.447924	0.122147	-3.66709	0.000245329	0.0045205
ENSDARG00000014854	47.8148	-1.1121	0.303288	-3.6668	0.000245604	0.0045205
ENSDARG00000075045	32.8689	1.46073	0.398371	3.66676	0.00024564	0.0045205
ENSDARG00000105669	526.903	0.637457	0.173949	3.66461	0.000247712	0.00455471
ENSDARG00000061140	484.572	-0.457488	0.124903	-3.66275	0.00024952	0.00458399
ENSDARG00000005479	2376.86	-0.270285	0.0738045	-3.66217	0.00025009	0.00458571
ENSDARG00000034210	79.683	-0.832006	0.227227	-3.66156	0.000250686	0.00458571
ENSDARG00000051962	152.596	-0.761647	0.207972	-3.66225	0.000250011	0.00458571
ENSDARG00000088332	328.232	-0.51503	0.140664	-3.66141	0.000250829	0.00458571
ENSDARG00000091792	204.546	-0.710543	0.194067	-3.66134	0.000250904	0.00458571
ENSDARG00000096073	25.5361	-1.47385	0.402504	-3.6617	0.000250543	0.00458571
ENSDARG00000054879	720.255	0.42013	0.114789	3.66002	0.0002522	0.00460152
ENSDARG00000100947	13.6686	-1.9912	0.544038	-3.66003	0.000252184	0.00460152
ENSDARG00000035883	148.406	0.781543	0.213591	3.65906	0.00025314	0.00461454
ENSDARG00000100304	55.7176	-0.867934	0.237215	-3.65885	0.000253346	0.00461454
ENSDARG00000077467	320.673	-0.363359	0.0993683	-3.65669	0.000255491	0.00464567
ENSDARG00000093188	211.783	0.433072	0.118426	3.65691	0.000255278	0.00464567
ENSDARG00000089578	21.1919	2.6881	0.735324	3.65566	0.000256522	0.00466044
ENSDARG00000079317	162.935	-0.701442	0.191898	-3.65529	0.000256887	0.00466311
ENSDARG00000018393	160.674	-0.687573	0.188269	-3.65208	0.000260126	0.00471788
ENSDARG00000030614	6845.39	0.239008	0.0654509	3.65172	0.000260489	0.00472045
ENSDARG00000018637	1433.74	0.355673	0.0974184	3.65098	0.000261241	0.00472605
ENSDARG00000099265	243.977	-0.902591	0.247216	-3.65102	0.0002612	0.00472605
ENSDARG00000006200	2941.36	-0.257402	0.0705274	-3.64967	0.000262574	0.00474613
ENSDARG00000078335	311.89	-0.503026	0.137845	-3.64922	0.000263038	0.0047505
ENSDARG00000075521	131.852	-0.602696	0.165288	-3.64633	0.000266012	0.00480014
ENSDARG00000035625	465.008	0.369908	0.10151	3.64405	0.000268386	0.0048348
ENSDARG00000105285	952.167	-0.426849	0.117129	-3.64425	0.00026817	0.0048348
ENSDARG00000020057	167.401	-0.853748	0.234328	-3.64339	0.00026907	0.00484303
ENSDARG00000035676	1389.04	0.242954	0.0666909	3.64299	0.000269489	0.00484649
ENSDARG00000021838	7328.45	0.330241	0.0906717	3.64217	0.000270355	0.00484807
ENSDARG00000027087	41.2924	-1.05135	0.288663	-3.64215	0.000270373	0.00484807
ENSDARG00000088377	41.6737	1.38013	0.378963	3.64186	0.000270676	0.00484807
ENSDARG00000088484	25.4568	-1.47176	0.404128	-3.64182	0.000270714	0.00484807
ENSDARG00000101081	382.416	-0.685444	0.188183	-3.64243	0.000270076	0.00484807
ENSDARG00000043465	1249.82	0.338874	0.093089	3.64033	0.000272294	0.00487228
ENSDARG00000058903	102.026	-0.681553	0.187341	-3.63804	0.000274722	0.00491161
ENSDARG00000036619	133.971	-0.813017	0.223547	-3.6369	0.000275935	0.00492916
ENSDARG00000042293	102.409	1.21311	0.333645	3.63594	0.000276969	0.0049435
ENSDARG00000037790	797.577	0.412711	0.113551	3.63457	0.000278442	0.00496147
ENSDARG00000043081	446.625	0.438841	0.120736	3.63471	0.000278289	0.00496147
ENSDARG00000073822	84.762	-0.925463	0.254664	-3.63405	0.000279005	0.00496737
ENSDARG00000015460	376.849	-0.475161	0.130834	-3.63178	0.000281478	0.00500322
ENSDARG00000043094	371.698	-0.415573	0.114441	-3.63134	0.000281957	0.00500322
ENSDARG00000100691	618.437	-0.399595	0.110034	-3.63155	0.000281723	0.00500322
ENSDARG00000105529	470.795	0.344824	0.0949491	3.63167	0.000281592	0.00500322
ENSDARG00000074502	1703.93	-0.277651	0.0764883	-3.62998	0.000283444	0.00502542
ENSDARG00000007708	3496.81	0.285556	0.0786921	3.62878	0.000284765	0.00503821
ENSDARG00000074073	159.152	-0.673148	0.185487	-3.62909	0.000284426	0.00503821
ENSDARG00000116451	189.134	-0.629048	0.173354	-3.62868	0.000284874	0.00503821
ENSDARG00000092873	1691.35	0.340809	0.0939292	3.62836	0.000285227	0.00504028
ENSDARG00000020857	163.127	0.727478	0.200531	3.62776	0.000285896	0.00504696
ENSDARG00000052094	559.935	-0.525402	0.144835	-3.62759	0.000286079	0.00504696
ENSDARG00000086903	11.7631	2.39613	0.660588	3.62726	0.000286441	0.00504917
ENSDARG00000099635	2228.44	0.244314	0.0673961	3.62505	0.000288905	0.0050884
ENSDARG00000101813	1684.67	-0.29916	0.0825395	-3.62445	0.000289573	0.00509596
ENSDARG00000115027	27.5482	-1.51188	0.417373	-3.62237	0.00029192	0.00513302
ENSDARG00000027738	724.74	0.331734	0.0916465	3.61971	0.00029493	0.00518168
ENSDARG00000116541	11133.2	0.22387	0.0618574	3.61914	0.000295588	0.00518896
ENSDARG00000076701	215.247	0.489044	0.135157	3.61835	0.000296489	0.0052005
ENSDARG00000015790	2061.95	0.24007	0.0663708	3.6171	0.000297921	0.00522132
ENSDARG00000052155	549.64	-0.35178	0.0972933	-3.61566	0.00029958	0.00524179
ENSDARG00000058644	69.0424	-0.890418	0.246257	-3.61581	0.000299413	0.00524179
ENSDARG00000031049	496.624	0.380526	0.105276	3.61454	0.000300876	0.00526015
ENSDARG00000059093	352.906	-0.568869	0.157415	-3.61382	0.000301714	0.00527048
ENSDARG00000042652	408.614	-0.497929	0.137809	-3.61319	0.000302456	0.00527911
ENSDARG00000021864	16165.3	0.334681	0.0926356	3.61288	0.000302817	0.0052811
ENSDARG00000000086	859.656	-0.435503	0.120593	-3.61136	0.0003046	0.00529774
ENSDARG00000006124	2363.79	-0.214126	0.0592909	-3.61145	0.000304495	0.00529774
ENSDARG00000040799	69.7991	0.871623	0.24138	3.611	0.000305013	0.00529774
ENSDARG00000098424	129.976	-0.638846	0.176906	-3.61121	0.000304769	0.00529774
ENSDARG00000102995	579.336	-0.356947	0.0988366	-3.61149	0.000304449	0.00529774
ENSDARG00000006192	540.744	-0.398622	0.110409	-3.61041	0.000305718	0.00530567
ENSDARG00000041150	1922.61	0.234525	0.0649663	3.60994	0.000306267	0.00531086
ENSDARG00000077938	132.741	-0.715066	0.198222	-3.6074	0.000309282	0.00535516
ENSDARG00000102964	1022.36	-0.266333	0.0738303	-3.60736	0.000309323	0.00535516
ENSDARG00000087981	735.887	-0.599841	0.16633	-3.60634	0.000310547	0.00537199
ENSDARG00000068691	266.652	0.44627	0.123757	3.606	0.000310949	0.00537458
ENSDARG00000030905	381.188	0.4611	0.127944	3.60393	0.000313445	0.00541334
ENSDARG00000007149	695.774	-0.576881	0.160146	-3.60221	0.000315518	0.00544473
ENSDARG00000095897	1055.72	0.434244	0.120565	3.60174	0.000316096	0.00545029
ENSDARG00000008372	182.047	-0.62678	0.174035	-3.60147	0.000316426	0.00545158
ENSDARG00000007407	127.439	-0.62086	0.172434	-3.60055	0.00031754	0.00546195
ENSDARG00000094210	473.453	0.550683	0.152938	3.60069	0.000317368	0.00546195
ENSDARG00000021343	2488.39	0.212189	0.0589368	3.60028	0.000317881	0.0054634
ENSDARG00000021833	1021.84	-0.350384	0.0973368	-3.5997	0.000318579	0.00547099
ENSDARG00000018726	84.9889	-0.795756	0.221098	-3.59912	0.0003193	0.00547897
ENSDARG00000098075	1477.87	0.218551	0.060754	3.59731	0.000321531	0.00551281
ENSDARG00000046079	86.9319	-1.01537	0.282428	-3.59514	0.00032422	0.00555444
ENSDARG00000104953	1378.32	-0.36192	0.100721	-3.5933	0.00032651	0.00558919
ENSDARG00000098475	1698.7	0.448793	0.124929	3.59238	0.00032767	0.00560455
ENSDARG00000088492	210.398	-0.468411	0.130408	-3.59189	0.000328284	0.00560694
ENSDARG00000115404	189.821	0.74027	0.206097	3.59185	0.000328335	0.00560694
ENSDARG00000042151	981.244	-0.284887	0.0793307	-3.59113	0.000329249	0.00561805
ENSDARG00000056036	2066.63	0.38917	0.108403	3.59004	0.000330628	0.00563706
ENSDARG00000070567	2130.09	0.208884	0.0582018	3.58896	0.000332	0.00565593
ENSDARG00000055463	142.645	0.703528	0.196095	3.5877	0.000333612	0.00567886
ENSDARG00000051914	28.9542	-1.30792	0.364643	-3.58684	0.000334716	0.00569311
ENSDARG00000078902	170.367	-0.711869	0.198498	-3.58627	0.00033544	0.00570087
ENSDARG00000102147	208.158	0.666773	0.185985	3.5851	0.000336951	0.005722
ENSDARG00000070266	2050.09	0.240826	0.0671912	3.58419	0.00033812	0.00573729
ENSDARG00000032465	17.608	2.3285	0.650469	3.57973	0.000343948	0.00583153
ENSDARG00000052012	77.8237	-0.793313	0.221689	-3.57849	0.000345586	0.00585466
ENSDARG00000009958	281.044	-0.492825	0.137732	-3.57815	0.000346038	0.00585765
ENSDARG00000074481	321.404	-0.513623	0.143577	-3.57734	0.000347112	0.00586652
ENSDARG00000076228	304.49	-0.584293	0.163329	-3.5774	0.000347033	0.00586652
ENSDARG00000004861	393.197	-0.43011	0.120393	-3.57256	0.000353509	0.00596047
ENSDARG00000103791	6105.91	0.206729	0.0578605	3.57289	0.000353059	0.00596047
ENSDARG00000105277	53.4438	-0.822778	0.230303	-3.57259	0.000353462	0.00596047
ENSDARG00000061764	5088.56	-0.36	0.100792	-3.57173	0.000354635	0.00597473
ENSDARG00000000472	300.949	-0.800271	0.22413	-3.57056	0.000356214	0.00598243
ENSDARG00000001760	133.414	-0.942346	0.263912	-3.57068	0.000356049	0.00598243
ENSDARG00000089307	73.6066	0.752351	0.210685	3.57097	0.000355668	0.00598243
ENSDARG00000112480	66.2121	-1.11596	0.31254	-3.57062	0.000356144	0.00598243
ENSDARG00000003544	124.851	-0.95091	0.266377	-3.5698	0.000357258	0.00598614
ENSDARG00000015128	6309.99	0.307832	0.0862327	3.56978	0.000357277	0.00598614
ENSDARG00000061862	1112.76	-0.344462	0.0964915	-3.56987	0.000357162	0.00598614
ENSDARG00000101368	255.375	0.587124	0.164491	3.56934	0.000357879	0.00599152
ENSDARG00000036305	287.544	0.450478	0.126311	3.56642	0.000361887	0.00605249
ENSDARG00000038429	390.429	-0.490296	0.137489	-3.56607	0.000362372	0.00605249
ENSDARG00000039914	11624.6	0.270015	0.075716	3.56616	0.000362256	0.00605249
ENSDARG00000044562	4375.61	0.35803	0.100444	3.56449	0.000364559	0.00608426
ENSDARG00000015793	167.733	-0.86489	0.242695	-3.56368	0.000365686	0.00609829
ENSDARG00000043148	609.816	-0.459916	0.129107	-3.56227	0.000367662	0.0061169
ENSDARG00000100540	203.63	0.561823	0.157707	3.56246	0.000367398	0.0061169
ENSDARG00000105288	554.796	-0.433168	0.121595	-3.56238	0.000367503	0.0061169
ENSDARG00000062812	219.399	-0.616712	0.173164	-3.56142	0.000368848	0.00613185
ENSDARG00000088411	226.969	-0.690092	0.193795	-3.56094	0.000369524	0.0061383
ENSDARG00000068483	134.026	0.720697	0.202423	3.56036	0.000370348	0.00614242
ENSDARG00000109262	20.7434	-1.84332	0.517719	-3.56047	0.000370197	0.00614242
ENSDARG00000038894	514.374	0.451566	0.126887	3.55882	0.00037253	0.0061637
ENSDARG00000101849	1133.3	0.340914	0.0957971	3.55871	0.000372679	0.0061637
ENSDARG00000103311	58.8622	-0.994064	0.279312	-3.55897	0.000372307	0.0061637
ENSDARG00000104665	938.255	-0.30275	0.0850747	-3.55864	0.000372787	0.0061637
ENSDARG00000015050	8421.32	0.217756	0.0611951	3.55839	0.000373142	0.00616478
ENSDARG00000062846	632.796	-0.290388	0.0816439	-3.55677	0.00037545	0.00619812
ENSDARG00000018266	87.1023	-0.805311	0.226477	-3.55582	0.000376797	0.00621554
ENSDARG00000060085	83.5177	-0.859124	0.241694	-3.5546	0.000378558	0.00623977
ENSDARG00000027140	491.254	-0.404408	0.113819	-3.55308	0.000380755	0.0062692
ENSDARG00000078767	232.251	-0.564733	0.158948	-3.55295	0.000380932	0.0062692
ENSDARG00000096849	2804.34	0.367605	0.103472	3.55271	0.000381285	0.00627019
ENSDARG00000019367	347.776	-0.502155	0.141387	-3.55165	0.000382825	0.00627744
ENSDARG00000052482	1321.11	-0.255996	0.0720741	-3.55184	0.000382542	0.00627744
ENSDARG00000099979	33.0589	-1.31736	0.370922	-3.55159	0.000382904	0.00627744
ENSDARG00000111106	477.23	0.484265	0.136343	3.55182	0.000382572	0.00627744
ENSDARG00000041592	457.447	0.386703	0.108889	3.55134	0.000383282	0.00627882
ENSDARG00000061397	1800.69	-0.547657	0.15424	-3.55067	0.000384247	0.0062898
ENSDARG00000006497	6722.28	0.263267	0.0742124	3.54748	0.000388941	0.00634068
ENSDARG00000026811	189.289	-0.614319	0.173197	-3.54694	0.000389734	0.00634068
ENSDARG00000030975	90.1968	-0.8658	0.244085	-3.54712	0.000389465	0.00634068
ENSDARG00000038964	69.4973	0.894477	0.252153	3.54736	0.000389112	0.00634068
ENSDARG00000045156	250.804	0.476723	0.134393	3.54722	0.000389313	0.00634068
ENSDARG00000053058	9328.14	0.256521	0.072321	3.54698	0.000389679	0.00634068
ENSDARG00000062023	103.103	-0.967941	0.272791	-3.54828	0.00038775	0.00634068
ENSDARG00000105744	593.753	0.461372	0.130075	3.54696	0.000389704	0.00634068
ENSDARG00000033537	132.402	-0.682162	0.192355	-3.54636	0.000390588	0.00634974
ENSDARG00000023886	498.686	0.437604	0.123427	3.54546	0.000391927	0.00636665
ENSDARG00000103317	167.596	-0.543845	0.153457	-3.54396	0.000394168	0.00639818
ENSDARG00000061020	394.912	0.508041	0.143398	3.54288	0.000395776	0.0064194
ENSDARG00000098420	27.1605	-1.34539	0.379826	-3.54212	0.000396927	0.00642828
ENSDARG00000099479	164.829	-0.547803	0.154648	-3.54226	0.000396721	0.00642828
ENSDARG00000068966	157.882	0.74517	0.210388	3.54189	0.000397273	0.00642901
ENSDARG00000068586	70.9676	0.949741	0.268242	3.54061	0.000399197	0.00645524
ENSDARG00000062024	1059.09	-0.625957	0.176821	-3.54005	0.000400054	0.0064642
ENSDARG00000055064	1114.71	0.403758	0.11409	3.53894	0.000401734	0.00648644
ENSDARG00000037783	1580.73	0.294334	0.0832203	3.5368	0.000405002	0.00653279
ENSDARG00000063344	253.434	0.485838	0.137372	3.53666	0.000405217	0.00653279
ENSDARG00000056680	336.265	0.440797	0.124685	3.5353	0.000407315	0.00656164
ENSDARG00000014259	766.166	-0.333154	0.0943159	-3.53232	0.000411931	0.006631
ENSDARG00000034086	909.309	0.358925	0.101619	3.53208	0.000412308	0.00663206
ENSDARG00000100703	57.1245	1.20409	0.340954	3.53155	0.000413131	0.00664029
ENSDARG00000103109	749.547	-0.47397	0.134273	-3.5299	0.000415724	0.00667694
ENSDARG00000077853	22.6246	1.43321	0.406136	3.52889	0.000417313	0.00669743
ENSDARG00000010192	45.1625	-1.11778	0.316815	-3.52819	0.000418407	0.0067076
ENSDARG00000012389	608.166	-0.312755	0.0886473	-3.52809	0.000418576	0.0067076
ENSDARG00000016866	113.54	-0.698857	0.198143	-3.52704	0.000420227	0.00671937
ENSDARG00000039373	90.2956	-0.887263	0.251561	-3.52703	0.000420256	0.00671937
ENSDARG00000053194	497.216	0.396333	0.112363	3.52725	0.000419893	0.00671937
ENSDARG00000014690	18421.9	0.183611	0.0520895	3.52492	0.000423614	0.00676799
ENSDARG00000074233	80.7587	0.772181	0.219079	3.52468	0.000423998	0.00676905
ENSDARG00000003934	134.785	0.62687	0.177886	3.524	0.000425078	0.00678121
ENSDARG00000057113	106.186	0.947113	0.268776	3.5238	0.000425409	0.00678143
ENSDARG00000007494	65.1927	-0.940577	0.266941	-3.52354	0.000425826	0.006783
ENSDARG00000093064	172.631	0.472618	0.134155	3.52293	0.000426796	0.00679338
ENSDARG00000087390	4021.89	-0.475716	0.135043	-3.5227	0.000427175	0.00679434
ENSDARG00000054578	2562.67	0.260158	0.073867	3.52198	0.000428338	0.00680187
ENSDARG00000056719	70.2744	1.59713	0.453497	3.52181	0.000428605	0.00680187
ENSDARG00000062045	467.532	0.362909	0.103045	3.52185	0.000428548	0.00680187
ENSDARG00000058222	170.189	0.889998	0.252736	3.52146	0.000429185	0.00680601
ENSDARG00000016345	1135.77	0.27557	0.0782677	3.52087	0.000430134	0.00681093
ENSDARG00000104039	311.559	-0.585199	0.166201	-3.52102	0.000429883	0.00681093
ENSDARG00000070843	83.5035	-0.880492	0.250169	-3.51959	0.000432216	0.00683882
ENSDARG00000103006	81.2901	0.972244	0.276324	3.5185	0.000433998	0.00686193
ENSDARG00000058734	537.47	0.413102	0.117437	3.51764	0.000435411	0.00687916
ENSDARG00000028542	1726.68	0.254252	0.072288	3.51721	0.000436104	0.00688501
ENSDARG00000051886	990.902	-0.553745	0.157489	-3.51608	0.00043797	0.00689916
ENSDARG00000073720	58.8668	-0.950601	0.270338	-3.51634	0.000437537	0.00689916
ENSDARG00000102317	9506.01	0.283161	0.080532	3.51613	0.000437894	0.00689916
ENSDARG00000024431	32.0881	-1.10724	0.315115	-3.51375	0.000441829	0.00695482
ENSDARG00000016875	1335.24	-0.463064	0.131837	-3.5124	0.000444076	0.00698049
ENSDARG00000055370	68.8475	-0.962197	0.273944	-3.51238	0.000444115	0.00698049
ENSDARG00000001873	762.637	-0.335968	0.0957194	-3.50993	0.000448232	0.00700976
ENSDARG00000019702	5617.43	0.308592	0.0879202	3.50991	0.000448251	0.00700976
ENSDARG00000036626	57.9486	-1.10347	0.314389	-3.5099	0.000448278	0.00700976
ENSDARG00000040439	2745.74	0.341364	0.0972526	3.51008	0.00044798	0.00700976
ENSDARG00000079248	806.808	-0.384886	0.109635	-3.5106	0.000447094	0.00700976
ENSDARG00000097080	41.6895	1.6333	0.465327	3.51	0.000448115	0.00700976
ENSDARG00000100795	14.1952	2.069	0.589402	3.51034	0.000447538	0.00700976
ENSDARG00000086445	21.1633	1.85495	0.528649	3.50885	0.000450055	0.0070324
ENSDARG00000014287	1869.81	0.285683	0.0814338	3.50817	0.000451206	0.00704523
ENSDARG00000006399	2586.37	0.241524	0.0688713	3.50688	0.000453389	0.00707413
ENSDARG00000021584	436.911	0.438274	0.125007	3.50599	0.000454918	0.0070928
ENSDARG00000063157	574.519	-0.708155	0.202008	-3.50557	0.000455623	0.00709861
ENSDARG00000099175	4341.03	0.313189	0.0893569	3.50493	0.000456728	0.00711062
ENSDARG00000099547	300.43	-0.554279	0.158195	-3.50376	0.000458733	0.00713663
ENSDARG00000062335	183.319	-0.67739	0.193376	-3.50297	0.00046011	0.00715282
ENSDARG00000027063	417.178	-0.32796	0.0936826	-3.50075	0.000463944	0.00720277
ENSDARG00000056347	789.024	0.37354	0.106704	3.50072	0.000463998	0.00720277
ENSDARG00000017748	348.408	-0.424757	0.121375	-3.49954	0.000466057	0.00722904
ENSDARG00000075707	664.903	-0.555392	0.158712	-3.49936	0.000466368	0.00722904
ENSDARG00000004840	498.781	0.399227	0.114153	3.49729	0.000470011	0.00725913
ENSDARG00000012468	185.574	-0.603705	0.17259	-3.49791	0.000468925	0.00725913
ENSDARG00000015749	154.061	-0.536153	0.153301	-3.49738	0.000469851	0.00725913
ENSDARG00000078772	770.705	0.34776	0.0994311	3.49749	0.00046965	0.00725913
ENSDARG00000086678	237.54	-0.548349	0.15679	-3.49734	0.000469925	0.00725913
ENSDARG00000068179	493.858	0.430886	0.123218	3.49694	0.000470631	0.00726345
ENSDARG00000005926	842.745	0.272327	0.0778905	3.49628	0.000471785	0.0072697
ENSDARG00000088428	52.1882	0.888405	0.254111	3.49613	0.000472058	0.0072697
ENSDARG00000103459	1604.47	-0.340452	0.0973698	-3.49648	0.000471439	0.0072697
ENSDARG00000013721	404.816	-0.622064	0.177953	-3.49567	0.000472872	0.00727172
ENSDARG00000015156	353.573	-0.755975	0.216251	-3.49583	0.000472594	0.00727172
ENSDARG00000007172	920.377	-0.455969	0.130455	-3.49522	0.00047367	0.00727638
ENSDARG00000114797	1186.37	0.26717	0.0764411	3.49512	0.000473857	0.00727638
ENSDARG00000045543	575.394	0.333747	0.0955522	3.49282	0.00047794	0.00731762
ENSDARG00000067805	399.753	-0.526137	0.150632	-3.49287	0.000477866	0.00731762
ENSDARG00000068242	252.985	0.644706	0.184592	3.49259	0.000478352	0.00731762
ENSDARG00000074635	1711.42	0.349992	0.100215	3.49239	0.000478714	0.00731762
ENSDARG00000075188	62.5281	-1.01456	0.290516	-3.49226	0.000478944	0.00731762
ENSDARG00000104940	283.339	0.493057	0.141165	3.49277	0.000478046	0.00731762
ENSDARG00000111877	282.627	0.462504	0.132407	3.49305	0.000477538	0.00731762
ENSDARG00000011821	196.438	-0.63578	0.182065	-3.49205	0.000479326	0.00731821
ENSDARG00000035715	11966.7	0.236503	0.06773	3.49186	0.000479678	0.00731835
ENSDARG00000038476	171.391	0.527625	0.151132	3.49115	0.000480942	0.00733006
ENSDARG00000042277	243.586	-0.519342	0.148764	-3.49105	0.000481133	0.00733006
ENSDARG00000019897	548.359	0.346382	0.0992357	3.49049	0.00048213	0.00734001
ENSDARG00000015025	429.021	-0.978753	0.280551	-3.48869	0.000485401	0.00738454
ENSDARG00000073769	91.7959	-0.811413	0.232606	-3.48836	0.000485992	0.00738825
ENSDARG00000053269	148.788	-0.544848	0.156226	-3.48756	0.000487452	0.00740518
ENSDARG00000020250	49.3998	-0.86366	0.247671	-3.48713	0.000488237	0.00741182
ENSDARG00000038005	385.508	-0.4087	0.117215	-3.48676	0.000488914	0.00741464
ENSDARG00000060767	1946.88	-0.248721	0.0713353	-3.48665	0.000489118	0.00741464
ENSDARG00000031015	175.081	-0.712225	0.204406	-3.48437	0.000493305	0.00746668
ENSDARG00000074908	2171.17	-0.321588	0.092299	-3.4842	0.000493601	0.00746668
ENSDARG00000105068	126.966	0.640619	0.183853	3.4844	0.000493243	0.00746668
ENSDARG00000111110	582.948	-0.706595	0.202869	-3.48301	0.000495817	0.00749488
ENSDARG00000051824	624.773	0.363414	0.10435	3.48266	0.000496465	0.00749785
ENSDARG00000098906	48.8425	-1.37283	0.394205	-3.48252	0.000496716	0.00749785
ENSDARG00000015531	534.305	0.42172	0.121159	3.48073	0.000500047	0.00753746
ENSDARG00000061040	233.728	-0.770664	0.221399	-3.48089	0.000499748	0.00753746
ENSDARG00000073944	2593.82	-0.300933	0.0864741	-3.48003	0.000501355	0.00755184
ENSDARG00000015902	199.341	-0.551709	0.158576	-3.47915	0.000503008	0.00756605
ENSDARG00000017710	173.65	0.582388	0.167391	3.47922	0.000502883	0.00756605
ENSDARG00000058105	3134.97	0.381222	0.109588	3.47869	0.00050387	0.00757367
ENSDARG00000019930	443.847	0.354251	0.101859	3.47785	0.00050546	0.00758942
ENSDARG00000041182	22849.9	0.209782	0.0603244	3.47757	0.000505985	0.00758942
ENSDARG00000056583	647.207	0.37667	0.108312	3.47763	0.000505867	0.00758942
ENSDARG00000114920	662.678	-0.403483	0.116041	-3.47707	0.000506924	0.00759816
ENSDARG00000011020	2723.07	-0.290762	0.0836511	-3.47589	0.000509169	0.0076143
ENSDARG00000053774	13.614	4.61065	1.32638	3.47611	0.000508739	0.0076143
ENSDARG00000096762	34.4764	1.70783	0.491289	3.47622	0.000508533	0.0076143
ENSDARG00000103019	129.128	-0.83566	0.240426	-3.47575	0.000509429	0.0076143
ENSDARG00000078317	122.974	-0.775879	0.223252	-3.47535	0.000510185	0.00762027
ENSDARG00000044093	1542.24	0.503608	0.144919	3.4751	0.00051067	0.00762217
ENSDARG00000006353	209.57	-0.524361	0.150944	-3.47388	0.000512987	0.0076514
ENSDARG00000018110	499.305	-0.274762	0.079119	-3.47277	0.000515113	0.00767773
ENSDARG00000077474	38.7327	-1.32116	0.380483	-3.47232	0.000515975	0.00768522
ENSDARG00000043821	878.984	-0.369312	0.106392	-3.47124	0.000518055	0.00770544
ENSDARG00000098017	120.729	0.606781	0.174794	3.4714	0.00051776	0.00770544
ENSDARG00000008433	361.26	-0.546145	0.157364	-3.47058	0.000519328	0.00770824
ENSDARG00000037496	466.294	0.500224	0.144127	3.47072	0.000519057	0.00770824
ENSDARG00000056691	975.689	0.304842	0.0878282	3.47089	0.000518736	0.00770824
ENSDARG00000089889	27.9149	-1.0767	0.310253	-3.47038	0.000519719	0.00770868
ENSDARG00000076041	71.5785	-1.07514	0.309844	-3.46995	0.000520559	0.00771577
ENSDARG00000035596	561.808	0.391229	0.112768	3.46932	0.000521776	0.00772845
ENSDARG00000017107	191.155	0.431834	0.124538	3.4675	0.000525334	0.00777574
ENSDARG00000068973	136.795	-0.607878	0.17532	-3.46724	0.000525827	0.00777765
ENSDARG00000027236	2507.98	0.331332	0.0955884	3.46623	0.000527805	0.00780149
ENSDARG00000114615	218.505	-0.5541	0.159904	-3.46521	0.00052981	0.0078257
ENSDARG00000016457	106.85	0.879252	0.253776	3.46468	0.000530855	0.00783571
ENSDARG00000097692	310.19	0.382532	0.110424	3.46423	0.000531758	0.00784361
ENSDARG00000079249	143.442	0.58381	0.168593	3.46284	0.000534502	0.00787864
ENSDARG00000019658	318.011	-0.658151	0.190083	-3.46243	0.000535319	0.00788154
ENSDARG00000100128	91.2503	-0.841693	0.243097	-3.46237	0.000535438	0.00788154
ENSDARG00000011190	108.268	-0.996364	0.287828	-3.46166	0.000536851	0.00789689
ENSDARG00000076297	259.546	-0.392041	0.113278	-3.46088	0.000538421	0.00791454
ENSDARG00000104125	59.3422	-1.42384	0.411448	-3.46055	0.000539076	0.00791869
ENSDARG00000023683	718.818	0.625217	0.180712	3.45974	0.0005407	0.00793709
ENSDARG00000100679	111.964	-0.94622	0.273535	-3.45923	0.000541728	0.00794671
ENSDARG00000039871	84.6013	-0.910628	0.263295	-3.45858	0.000543026	0.00796028
ENSDARG00000002210	218.1	0.648056	0.187478	3.4567	0.000546825	0.00800496
ENSDARG00000018693	3609.43	-0.19811	0.0573118	-3.4567	0.000546825	0.00800496
ENSDARG00000053358	6068.05	0.275751	0.0797931	3.45582	0.000548613	0.00802563
ENSDARG00000104343	1027.74	0.327393	0.094747	3.45545	0.000549373	0.00803124
ENSDARG00000062695	119.22	0.600307	0.173782	3.45436	0.000551593	0.00805817
ENSDARG00000014181	263.697	-0.680274	0.196973	-3.45363	0.000553088	0.00807447
ENSDARG00000113758	19.8041	-1.7262	0.49985	-3.45344	0.000553489	0.0080748
ENSDARG00000001890	1680.35	-0.205264	0.0594468	-3.4529	0.000554597	0.00808217
ENSDARG00000029463	1849.75	-0.312179	0.0904128	-3.45282	0.000554752	0.00808217
ENSDARG00000016154	742.604	-0.381311	0.110463	-3.45195	0.000556555	0.00810291
ENSDARG00000111791	1410.9	-0.400921	0.116166	-3.45126	0.000557968	0.00811794
ENSDARG00000091433	121.174	-0.639938	0.185459	-3.45056	0.000559431	0.00813367
ENSDARG00000028957	509.315	0.3388	0.0982113	3.44971	0.000561196	0.00814924
ENSDARG00000035557	890.719	0.38157	0.110611	3.44967	0.000561265	0.00814924
ENSDARG00000043902	71.7024	0.947049	0.274575	3.44915	0.000562356	0.00815952
ENSDARG00000030687	1397.42	0.294903	0.0855503	3.44713	0.000566571	0.0082095
ENSDARG00000099609	79.4238	-0.794595	0.230506	-3.44718	0.000566469	0.0082095
ENSDARG00000070494	852.764	-0.31167	0.0904348	-3.44635	0.000568209	0.00822765
ENSDARG00000003681	2780.03	0.215226	0.0624668	3.44544	0.000570121	0.00824973
ENSDARG00000062902	196.502	0.68277	0.198323	3.44273	0.000575884	0.00832184
ENSDARG00000094217	97.287	0.998686	0.29008	3.44279	0.000575746	0.00832184
ENSDARG00000071113	1592.31	-0.385721	0.112081	-3.44146	0.000578587	0.00835524
ENSDARG00000074381	764.035	-0.380432	0.110556	-3.44108	0.000579393	0.00836121
ENSDARG00000110991	316.306	0.564785	0.164146	3.44076	0.00058009	0.0083656
ENSDARG00000062696	47.4515	-1.62153	0.471382	-3.43995	0.000581827	0.00838499
ENSDARG00000010758	125.545	-0.616971	0.179391	-3.43926	0.000583313	0.00840073
ENSDARG00000010408	530.922	-0.392316	0.114146	-3.43696	0.00058828	0.00846654
ENSDARG00000091150	2731.33	-0.254331	0.0740168	-3.43612	0.000590099	0.008487
ENSDARG00000019949	772.806	-0.485991	0.141466	-3.43539	0.000591709	0.00850442
ENSDARG00000071011	1030.71	0.269777	0.0785727	3.43347	0.000595905	0.00855896
ENSDARG00000088899	452.463	-0.412183	0.120073	-3.43277	0.000597446	0.00857532
ENSDARG00000010331	26.042	-1.24182	0.361779	-3.43253	0.000597974	0.00857712
ENSDARG00000004931	51.4058	-1.29339	0.376833	-3.43226	0.000598577	0.00858001
ENSDARG00000014907	219.808	0.457247	0.133239	3.43178	0.000599624	0.00858347
ENSDARG00000078324	120.458	-0.871768	0.254019	-3.4319	0.000599375	0.00858347
ENSDARG00000071251	234.451	0.504204	0.146987	3.43025	0.000603019	0.00862629
ENSDARG00000074156	303.826	-0.520509	0.151804	-3.42881	0.000606225	0.00866634
ENSDARG00000005368	368.441	-0.360247	0.105134	-3.42656	0.00061129	0.0087212
ENSDARG00000017446	317.605	0.402466	0.11745	3.4267	0.000610957	0.0087212
ENSDARG00000077002	384.337	-0.470823	0.137398	-3.42671	0.000610936	0.0087212
ENSDARG00000100497	290.859	-0.534113	0.155954	-3.42481	0.00061524	0.0087717
ENSDARG00000096932	61.5494	-1.11091	0.32442	-3.42429	0.000616401	0.00878237
ENSDARG00000069377	68.5333	-0.880555	0.257197	-3.42366	0.00061783	0.00879099
ENSDARG00000070155	775.015	-0.39556	0.115536	-3.4237	0.000617751	0.00879099
ENSDARG00000116380	291.091	-0.725771	0.212008	-3.42332	0.000618614	0.00879628
ENSDARG00000007671	341.018	0.47045	0.137441	3.42291	0.000619542	0.0088036
ENSDARG00000019230	21205.4	0.220684	0.0644775	3.42266	0.000620121	0.00880596
ENSDARG00000077201	37.2669	1.44153	0.42143	3.42057	0.000624899	0.00886792
ENSDARG00000054903	304.867	-0.791732	0.231498	-3.42004	0.00062613	0.00887948
ENSDARG00000004621	7629.65	0.227499	0.066542	3.41887	0.000628816	0.00889459
ENSDARG00000012513	1294.1	0.253711	0.0742157	3.41856	0.000629526	0.00889459
ENSDARG00000016260	1464.66	-0.292104	0.0854432	-3.41869	0.000629223	0.00889459
ENSDARG00000041599	836.487	0.29261	0.0855882	3.41881	0.000628962	0.00889459
ENSDARG00000041734	175.213	-0.519743	0.152006	-3.41923	0.00062798	0.00889459
ENSDARG00000060127	40.1583	-1.06631	0.311926	-3.41849	0.000629698	0.00889459
ENSDARG00000099093	300.824	-0.410681	0.120144	-3.41825	0.000630259	0.00889663
ENSDARG00000053248	509.573	-0.395458	0.115709	-3.4177	0.000631526	0.00890862
ENSDARG00000039863	81.8832	0.689382	0.201731	3.41733	0.000632381	0.00891477
ENSDARG00000004051	17.4538	1.64148	0.480419	3.41677	0.000633694	0.00892739
ENSDARG00000021032	217.571	-0.474578	0.138917	-3.41626	0.000634875	0.00893812
ENSDARG00000006025	714.963	0.318016	0.0931048	3.41568	0.000636236	0.00894548
ENSDARG00000045929	2537.05	0.326254	0.0955156	3.41571	0.000636157	0.00894548
ENSDARG00000103347	29.5365	-1.17726	0.344686	-3.41547	0.000636727	0.00894648
ENSDARG00000026348	110.671	-0.533645	0.156293	-3.41438	0.000639268	0.00897626
ENSDARG00000005463	446.918	0.350174	0.102592	3.41327	0.000641875	0.00900694
ENSDARG00000057064	85.4268	1.04303	0.305605	3.41301	0.000642496	0.00900973
ENSDARG00000045803	320.897	0.431274	0.126385	3.41238	0.000643985	0.00902468
ENSDARG00000039726	49.1835	-0.812486	0.23815	-3.41166	0.000645693	0.00904266
ENSDARG00000019420	1384.4	0.239743	0.0702883	3.41085	0.00064761	0.00906357
ENSDARG00000077473	450.57	-0.4111	0.120563	-3.40983	0.000650025	0.0090914
ENSDARG00000071230	137.665	-0.639836	0.187686	-3.40908	0.000651824	0.00911058
ENSDARG00000043593	115.191	-0.668289	0.196135	-3.4073	0.00065609	0.00915889
ENSDARG00000044521	7980.03	0.254771	0.0747725	3.40728	0.000656139	0.00915889
ENSDARG00000010231	78.901	0.853618	0.250558	3.40687	0.000657117	0.0091601
ENSDARG00000075016	28.0617	-1.28462	0.377055	-3.40699	0.000656824	0.0091601
ENSDARG00000093640	20.2022	2.3949	0.702995	3.40671	0.000657514	0.0091601
ENSDARG00000103951	15.417	2.32114	0.681687	3.40499	0.000661674	0.00921204
ENSDARG00000076790	3841.62	0.38643	0.113514	3.40424	0.000663484	0.00923121
ENSDARG00000045887	307.188	0.526886	0.154905	3.40134	0.000670576	0.0093238
ENSDARG00000079765	21.813	-2.35027	0.691078	-3.40087	0.000671707	0.00933345
ENSDARG00000011583	140.189	0.517397	0.15217	3.40012	0.000673575	0.00934722
ENSDARG00000059806	175.118	-0.51578	0.151691	-3.4002	0.000673359	0.00934722
ENSDARG00000090818	60.2478	-0.860207	0.25307	-3.39908	0.000676123	0.00937648
ENSDARG00000004939	443.462	-0.376286	0.110746	-3.39775	0.000679418	0.00941605
ENSDARG00000102471	218.702	-0.565639	0.166548	-3.39625	0.000683156	0.00946171
ENSDARG00000063908	57811.2	0.271503	0.079953	3.39578	0.000684344	0.00947201
ENSDARG00000017162	309.568	-0.541318	0.15942	-3.39555	0.000684898	0.00947353
ENSDARG00000070686	480.815	0.331268	0.0975897	3.3945	0.000687542	0.00950395
ENSDARG00000009311	874.669	0.456566	0.134548	3.39334	0.000690469	0.00953205
ENSDARG00000088708	687.652	-0.331741	0.0977623	-3.39335	0.000690437	0.00953205
ENSDARG00000063264	275.084	-0.795361	0.234439	-3.39261	0.000692293	0.00955105
ENSDARG00000010294	50.22	-0.881067	0.259749	-3.39199	0.000693863	0.00956316
ENSDARG00000038882	641.853	-0.352934	0.104052	-3.39191	0.000694068	0.00956316
ENSDARG00000005462	504.579	-0.369166	0.108853	-3.39142	0.000695316	0.009568
ENSDARG00000041560	120.537	-0.614739	0.181258	-3.39151	0.000695077	0.009568
ENSDARG00000061268	70.2477	-0.869371	0.256378	-3.39097	0.000696458	0.00957753
ENSDARG00000074671	558.568	0.381164	0.112415	3.39069	0.000697179	0.00958127
ENSDARG00000030560	975.843	-0.295671	0.0872507	-3.38875	0.00070211	0.00964282
ENSDARG00000002916	183.855	-0.574029	0.169475	-3.38711	0.000706342	0.00968847
ENSDARG00000102464	88.1145	-0.877357	0.259027	-3.38713	0.000706279	0.00968847
ENSDARG00000026736	45.9571	-1.01414	0.299444	-3.38674	0.000707275	0.00969503
ENSDARG00000027316	1172.65	0.229814	0.067861	3.38654	0.000707796	0.00969595
ENSDARG00000042993	813.343	1.55194	0.458423	3.38539	0.000710759	0.00973028
ENSDARG00000045676	560.27	-0.363714	0.107445	-3.38511	0.000711504	0.00973423
ENSDARG00000060246	550.196	-0.493838	0.145925	-3.38419	0.000713891	0.00976063
ENSDARG00000016477	588.42	0.320267	0.0946643	3.38319	0.000716499	0.00978375
ENSDARG00000063068	1478.23	0.548838	0.162221	3.38328	0.000716253	0.00978375
ENSDARG00000093844	133.107	3.54832	1.04887	3.38298	0.000717038	0.00978483
ENSDARG00000011724	52.7105	-0.859667	0.254151	-3.3825	0.000718291	0.00978504
ENSDARG00000069282	118.278	0.641677	0.189708	3.38245	0.000718429	0.00978504
ENSDARG00000092354	650.161	0.394957	0.116757	3.38274	0.000717676	0.00978504
ENSDARG00000087145	146.319	0.815835	0.241211	3.38224	0.000718962	0.00978605
ENSDARG00000076170	1336.45	0.309143	0.0914181	3.38163	0.000720559	0.00980153
ENSDARG00000077293	1503.33	-0.407886	0.120638	-3.38107	0.000722033	0.00981192
ENSDARG00000101012	49.8418	0.913089	0.270065	3.38099	0.000722243	0.00981192
ENSDARG00000040159	156.927	-0.529257	0.156591	-3.37987	0.000725197	0.00984578
ENSDARG00000068415	453.704	0.327915	0.0970348	3.37936	0.000726561	0.00985802
ENSDARG00000098511	114.088	-0.87707	0.259649	-3.37791	0.000730389	0.00990367
ENSDARG00000015978	3093.27	0.320203	0.0947991	3.3777	0.000730955	0.00990504
ENSDARG00000115368	14.3942	-4.1413	1.22618	-3.37739	0.000731767	0.00990975
ENSDARG00000010423	127.43	-0.684799	0.202828	-3.37626	0.00073478	0.00994031
ENSDARG00000074758	6411.47	-0.228926	0.067806	-3.3762	0.000734956	0.00994031
ENSDARG00000068582	265.961	-0.703892	0.208503	-3.37594	0.000735645	0.00994333
ENSDARG00000078058	569.838	-0.404834	0.11993	-3.37557	0.000736632	0.00995037
ENSDARG00000004282	169.502	-0.555128	0.164485	-3.37495	0.000738298	0.00996025
ENSDARG00000009281	673.913	-0.40886	0.12114	-3.37509	0.000737921	0.00996025
ENSDARG00000058451	18723.5	0.256478	0.0760085	3.37433	0.000739958	0.00997633
ENSDARG00000113213	43.0359	-1.54996	0.459415	-3.37378	0.000741443	0.00999004
ENSDARG00000088493	66.5364	1.24531	0.369283	3.37223	0.000745628	0.0100401
ENSDARG00000057143	30.8212	-1.19031	0.353072	-3.37129	0.000748161	0.0100678
ENSDARG00000019521	101.228	-0.945302	0.280468	-3.37045	0.000750468	0.0100852
ENSDARG00000071492	242.386	0.5031	0.149268	3.37044	0.000750487	0.0100852
ENSDARG00000099533	122.206	-0.60884	0.180649	-3.3703	0.000750867	0.0100852
ENSDARG00000042027	253.832	-0.619282	0.183826	-3.36885	0.000754834	0.0101321
ENSDARG00000060618	256.342	-0.48268	0.143332	-3.36757	0.000758332	0.0101669
ENSDARG00000076735	238.21	-0.430137	0.12773	-3.36755	0.00075838	0.0101669
ENSDARG00000103052	63.6003	-0.943472	0.280317	-3.36573	0.000763422	0.0102216
ENSDARG00000115563	101.05	-0.740605	0.220035	-3.36584	0.000763104	0.0102216
ENSDARG00000109665	14.8544	-7.26497	2.15877	-3.36532	0.000764543	0.0102302
ENSDARG00000078676	59.2631	-0.917537	0.27267	-3.36501	0.000765402	0.0102353
ENSDARG00000032838	255.715	0.447196	0.132964	3.36328	0.000770227	0.0102771
ENSDARG00000055229	135.386	0.712746	0.211909	3.36346	0.000769721	0.0102771
ENSDARG00000070442	1363.72	0.261181	0.0776546	3.36337	0.000769963	0.0102771
ENSDARG00000104267	9168.54	-0.21261	0.0632166	-3.3632	0.000770457	0.0102771
ENSDARG00000076434	249.197	-0.537599	0.159878	-3.36256	0.000772233	0.0102944
ENSDARG00000058990	51.265	-0.81774	0.243231	-3.36199	0.000773835	0.0103093
ENSDARG00000002601	96.0977	0.669847	0.199289	3.36119	0.000776071	0.0103261
ENSDARG00000101019	91.3879	-0.867486	0.258077	-3.36135	0.000775635	0.0103261
ENSDARG00000061992	187.421	-0.649847	0.193365	-3.36072	0.000777387	0.0103308
ENSDARG00000062003	644.512	-0.576722	0.171601	-3.36082	0.000777107	0.0103308
ENSDARG00000039346	626.006	0.345902	0.102946	3.36003	0.000779351	0.0103504
ENSDARG00000024324	1671.96	0.222736	0.0663128	3.35886	0.000782644	0.0103683
ENSDARG00000040695	145.391	-0.640265	0.190614	-3.35896	0.000782365	0.0103683
ENSDARG00000061541	106.945	-0.674992	0.200935	-3.35925	0.000781546	0.0103683
ENSDARG00000079802	58.0285	0.850463	0.253186	3.35905	0.000782116	0.0103683
ENSDARG00000099624	889.435	0.250726	0.0746538	3.35851	0.000783639	0.0103751
ENSDARG00000000380	293.537	0.885631	0.263719	3.35824	0.000784411	0.0103788
ENSDARG00000099657	35.9165	-1.20486	0.358877	-3.3573	0.000787078	0.0104077
ENSDARG00000039365	181.967	0.497533	0.148241	3.35624	0.000790113	0.0104413
ENSDARG00000109866	532.91	0.403018	0.120105	3.35556	0.000792043	0.0104604
ENSDARG00000036298	7564.87	0.364942	0.108763	3.35538	0.000792569	0.0104608
ENSDARG00000070620	58.3479	-1.12991	0.336811	-3.35474	0.000794395	0.0104784
ENSDARG00000045132	3389.47	0.182785	0.0545036	3.35363	0.000797597	0.0105122
ENSDARG00000116861	56.462	-1.1472	0.342089	-3.35351	0.000797936	0.0105122
ENSDARG00000078904	735.344	-0.362193	0.108023	-3.35293	0.00079961	0.0105277
ENSDARG00000007682	1313.08	0.3862	0.115216	3.35196	0.000802423	0.0105582
ENSDARG00000014244	1837.2	0.267471	0.0798509	3.34963	0.000809201	0.0106408
ENSDARG00000042410	248.473	0.453714	0.135462	3.34937	0.000809943	0.010644
ENSDARG00000086805	46.919	0.93659	0.279673	3.34888	0.000811396	0.01065
ENSDARG00000101210	73.0149	-0.7777	0.232219	-3.34899	0.000811064	0.01065
ENSDARG00000032039	166.209	-0.707076	0.21117	-3.34837	0.000812884	0.0106581
ENSDARG00000102902	318.723	-0.496422	0.14826	-3.34833	0.000813012	0.0106581
ENSDARG00000100725	424.215	-0.394234	0.117748	-3.34813	0.000813589	0.010659
ENSDARG00000116445	75.9983	-0.890859	0.26609	-3.34796	0.00081408	0.010659
ENSDARG00000015862	9364.49	0.338662	0.101162	3.34773	0.000814769	0.0106615
ENSDARG00000054253	110.921	-0.757997	0.22648	-3.34686	0.000817313	0.0106871
ENSDARG00000098376	202.528	0.670264	0.200275	3.34672	0.000817731	0.0106871
ENSDARG00000040110	258.622	-0.41872	0.125131	-3.34625	0.00081912	0.0106922
ENSDARG00000062721	488.733	-0.390726	0.116762	-3.34634	0.000818853	0.0106922
ENSDARG00000023694	890.348	-0.221512	0.0662077	-3.34571	0.000820722	0.0107065
ENSDARG00000024546	65.7997	-0.882896	0.263929	-3.3452	0.000822227	0.0107196
ENSDARG00000103687	41.8499	1.84336	0.551214	3.34418	0.000825252	0.0107525
ENSDARG00000105398	108.539	-0.620876	0.185672	-3.34394	0.000825967	0.0107552
ENSDARG00000061462	72.0805	-0.865175	0.258773	-3.34338	0.000827647	0.0107705
ENSDARG00000013843	417.538	0.464225	0.138941	3.34115	0.000834314	0.010844
ENSDARG00000036031	278.634	-0.549909	0.164578	-3.34132	0.000833814	0.010844
ENSDARG00000015970	324.746	-0.631334	0.189003	-3.34034	0.000836753	0.010864
ENSDARG00000093572	353.411	-0.607551	0.181885	-3.3403	0.00083687	0.010864
ENSDARG00000098057	827.69	-0.524605	0.157117	-3.33893	0.000841004	0.0109111
ENSDARG00000010472	1074.07	-0.415706	0.124523	-3.33838	0.00084268	0.0109262
ENSDARG00000057231	575.479	0.457874	0.137232	3.3365	0.000848406	0.0109937
ENSDARG00000036445	154.707	-0.846948	0.253931	-3.33534	0.000851941	0.0110328
ENSDARG00000104916	120.266	0.719094	0.215757	3.33289	0.000859505	0.011124
ENSDARG00000097503	102.783	0.896631	0.26905	3.33258	0.000860446	0.0111294
ENSDARG00000079148	594.52	-0.521172	0.156419	-3.3319	0.000862553	0.0111499
ENSDARG00000009524	732.56	0.369781	0.111008	3.33112	0.000864962	0.0111743
ENSDARG00000018782	383.262	-0.475236	0.142683	-3.33072	0.000866213	0.0111752
ENSDARG00000039133	349.108	-0.512993	0.154024	-3.3306	0.000866604	0.0111752
ENSDARG00000058039	762.923	0.312526	0.0938258	3.33092	0.000865594	0.0111752
ENSDARG00000103106	172.731	0.483431	0.145176	3.32997	0.000868566	0.0111937
ENSDARG00000063007	1512.87	-0.56366	0.169282	-3.32971	0.000869359	0.0111972
ENSDARG00000025206	144.651	-0.886094	0.266161	-3.32916	0.000871074	0.0112125
ENSDARG00000053979	924.685	0.29118	0.0874822	3.32845	0.00087331	0.0112345
ENSDARG00000070352	102.373	-0.784066	0.235598	-3.32799	0.000874755	0.0112463
ENSDARG00000053365	6891.03	0.372595	0.111995	3.32689	0.000878217	0.011284
ENSDARG00000011932	1246.69	-0.235571	0.0708171	-3.32648	0.000879511	0.0112916
ENSDARG00000063553	468.561	0.356444	0.107161	3.32625	0.000880224	0.0112916
ENSDARG00000067975	707.705	0.385635	0.115939	3.3262	0.000880397	0.0112916
ENSDARG00000077994	92.3001	-0.654945	0.196952	-3.3254	0.000882916	0.0113171
ENSDARG00000005541	249.963	-0.410762	0.123553	-3.32458	0.000885508	0.0113435
ENSDARG00000026453	310.723	0.491193	0.147756	3.32434	0.000886265	0.0113464
ENSDARG00000093342	162.941	0.580777	0.174721	3.32403	0.000887256	0.0113523
ENSDARG00000062221	138.419	0.637243	0.191722	3.32379	0.000888038	0.0113555
ENSDARG00000077722	631.175	-0.445656	0.134087	-3.32362	0.000888567	0.0113555
ENSDARG00000059097	1855.95	0.373979	0.11254	3.32307	0.000890329	0.0113583
ENSDARG00000102119	45.3069	1.03582	0.311699	3.32316	0.000890044	0.0113583
ENSDARG00000110942	91.182	-10.8189	3.25572	-3.32305	0.000890389	0.0113583
ENSDARG00000044183	425.573	0.297525	0.0895478	3.32253	0.000892055	0.0113728
ENSDARG00000007080	108.061	0.858596	0.258436	3.32228	0.000892842	0.011376
ENSDARG00000092807	13031.7	0.326641	0.0983513	3.32117	0.000896418	0.0114147
ENSDARG00000069129	400.708	0.378819	0.114087	3.32044	0.000898751	0.0114376
ENSDARG00000070682	669.059	0.268218	0.0807889	3.31999	0.000900195	0.0114492
ENSDARG00000076299	237.03	-0.453847	0.13674	-3.31905	0.000903237	0.011481
ENSDARG00000045666	214.828	-0.507713	0.152993	-3.31854	0.000904909	0.0114918
ENSDARG00000078041	923.363	-0.370845	0.111766	-3.31804	0.000906522	0.0114918
ENSDARG00000087954	291.321	-0.39165	0.118029	-3.31825	0.000905827	0.0114918
ENSDARG00000103433	8735.52	0.32642	0.0983797	3.31796	0.000906783	0.0114918
ENSDARG00000112843	103.878	0.516548	0.155664	3.31834	0.000905532	0.0114918
ENSDARG00000016160	886.211	-0.286885	0.0864844	-3.31719	0.000909277	0.0115166
ENSDARG00000104089	77.8206	-0.694685	0.20944	-3.31687	0.000910331	0.0115231
ENSDARG00000033950	565.322	-0.275695	0.083129	-3.31647	0.000911638	0.0115271
ENSDARG00000061357	41.546	-0.99917	0.301278	-3.31644	0.00091173	0.0115271
ENSDARG00000016667	249.845	-0.674546	0.203425	-3.31594	0.000913348	0.0115408
ENSDARG00000073820	73.8874	1.03199	0.31137	3.31435	0.000918567	0.011594
ENSDARG00000093303	92.0678	0.691004	0.20849	3.31432	0.000918651	0.011594
ENSDARG00000004227	119.096	-0.697361	0.210439	-3.31384	0.000920229	0.0116002
ENSDARG00000021984	435.866	0.381974	0.115263	3.31395	0.000919893	0.0116002
ENSDARG00000001249	71.6586	0.71756	0.216595	3.31291	0.000923297	0.011632
ENSDARG00000034897	7992.73	0.304913	0.0920458	3.31262	0.000924261	0.0116373
ENSDARG00000042933	453.696	0.408298	0.123328	3.31067	0.000930717	0.0117117
ENSDARG00000115812	18.6314	1.95805	0.591728	3.30905	0.000936146	0.011773
ENSDARG00000103476	968.678	0.416849	0.126049	3.30704	0.000942879	0.0118507
ENSDARG00000035694	3813.81	0.401732	0.121487	3.30678	0.000943754	0.0118547
ENSDARG00000038428	495.89	-0.448473	0.13563	-3.30658	0.000944412	0.011856
ENSDARG00000063417	479.293	-0.457803	0.138466	-3.30624	0.000945555	0.0118634
ENSDARG00000025567	369.002	-0.354929	0.107383	-3.30526	0.000948893	0.0118983
ENSDARG00000011298	116.649	-0.568386	0.172037	-3.30385	0.000953657	0.0119471
ENSDARG00000035860	5215.22	0.354858	0.107415	3.30361	0.00095447	0.0119471
ENSDARG00000063097	156.937	-0.526347	0.159319	-3.30374	0.00095404	0.0119471
ENSDARG00000056924	582.499	-0.30533	0.0924448	-3.30284	0.000957118	0.0119641
ENSDARG00000061030	119.811	-0.765084	0.231651	-3.30275	0.000957418	0.0119641
ENSDARG00000069402	1257.98	0.291887	0.0883778	3.30272	0.000957512	0.0119641
ENSDARG00000023766	434.59	0.364896	0.110491	3.30251	0.000958238	0.0119662
ENSDARG00000004378	194.274	-0.44156	0.133735	-3.30174	0.000960866	0.011992
ENSDARG00000113952	35.911	-1.2605	0.381862	-3.30092	0.000963678	0.0120201
ENSDARG00000032725	9356.1	0.257389	0.0779879	3.30037	0.000965588	0.0120368
ENSDARG00000099321	581.608	0.342029	0.10364	3.30017	0.000966262	0.0120382
ENSDARG00000038608	637.043	0.429284	0.13009	3.29989	0.000967224	0.0120431
ENSDARG00000061436	1775.08	-0.276197	0.0837262	-3.29882	0.000970939	0.0120824
ENSDARG00000021987	2286.68	-0.436725	0.132401	-3.29851	0.000972	0.0120825
ENSDARG00000022727	134.141	-0.63517	0.192564	-3.29848	0.000972087	0.0120825
ENSDARG00000006397	1757.33	0.252536	0.0765714	3.29804	0.000973625	0.0120876
ENSDARG00000058771	335.654	-0.67885	0.205825	-3.29819	0.000973098	0.0120876
ENSDARG00000011201	6168.5	0.249274	0.0756142	3.29666	0.000978421	0.0121164
ENSDARG00000022978	930.98	-0.345091	0.104678	-3.2967	0.000978271	0.0121164
ENSDARG00000034165	182.35	-0.544607	0.165187	-3.29692	0.000977503	0.0121164
ENSDARG00000074508	570.899	0.425804	0.129166	3.29656	0.000978784	0.0121164
ENSDARG00000114508	345.704	0.320495	0.0972166	3.29671	0.000978231	0.0121164
ENSDARG00000055400	560.856	0.403163	0.122304	3.29639	0.000979362	0.0121165
ENSDARG00000104559	179.14	-0.595727	0.180734	-3.29616	0.000980171	0.0121195
ENSDARG00000094012	55.3644	0.980608	0.297606	3.29499	0.000984266	0.012163
ENSDARG00000057099	337.553	-0.434304	0.13185	-3.29393	0.000987972	0.0122018
ENSDARG00000068680	204.973	1.50016	0.455509	3.29336	0.000989969	0.0122194
ENSDARG00000006207	62.7043	0.93904	0.28515	3.29314	0.000990745	0.0122219
ENSDARG00000109655	158.09	-0.794251	0.241201	-3.2929	0.00099159	0.0122252
ENSDARG00000096398	288.046	0.459539	0.139568	3.29258	0.000992743	0.0122324
ENSDARG00000015537	3841.56	0.279525	0.0849035	3.29226	0.00099384	0.0122388
ENSDARG00000045946	274.841	-0.594768	0.180693	-3.2916	0.000996185	0.0122535
ENSDARG00000073688	761.979	-0.420875	0.127863	-3.29161	0.00099617	0.0122535
ENSDARG00000055490	47.5724	-0.89741	0.272701	-3.29082	0.000998944	0.0122804
ENSDARG00000044441	121.627	1.04414	0.317494	3.28868	0.0010066	0.0123673
ENSDARG00000022098	23.0829	-2.55836	0.778082	-3.28804	0.00100888	0.0123883
ENSDARG00000042210	65.1924	-0.972206	0.295765	-3.28709	0.00101228	0.0124157
ENSDARG00000042627	521.563	-0.317998	0.0967387	-3.28718	0.00101195	0.0124157
ENSDARG00000007982	90.3623	-0.870539	0.264952	-3.28565	0.00101746	0.0124721
ENSDARG00000076312	445.286	-0.442168	0.134583	-3.28547	0.00101812	0.0124729
ENSDARG00000113759	374.625	-0.368647	0.11223	-3.28476	0.00102071	0.0124975
ENSDARG00000043722	67.1853	1.17046	0.356428	3.28387	0.00102394	0.0125299
ENSDARG00000045913	223.507	0.48972	0.149183	3.28267	0.00102828	0.0125708
ENSDARG00000060116	47.742	-0.983019	0.299461	-3.28262	0.00102846	0.0125708
ENSDARG00000107086	12.048	-2.1944	0.668567	-3.28224	0.00102986	0.0125807
ENSDARG00000035521	150.394	-0.629792	0.191896	-3.28194	0.00103094	0.0125867
ENSDARG00000010002	189.417	-0.589309	0.179654	-3.28024	0.00103718	0.0126267
ENSDARG00000040374	527.798	-0.539154	0.164345	-3.28063	0.00103577	0.0126267
ENSDARG00000086075	808.717	0.422285	0.128735	3.28027	0.00103708	0.0126267
ENSDARG00000098683	436.312	-0.51097	0.155767	-3.28036	0.00103676	0.0126267
ENSDARG00000102180	99.5915	-0.731505	0.222977	-3.28063	0.00103576	0.0126267
ENSDARG00000010958	223.837	0.576001	0.175614	3.27993	0.00103831	0.0126333
ENSDARG00000079781	477.395	0.339562	0.103535	3.27968	0.00103924	0.0126374
ENSDARG00000077761	36.5965	-1.16022	0.353816	-3.27915	0.0010412	0.0126539
ENSDARG00000103101	381.549	0.40027	0.12208	3.27876	0.00104264	0.0126643
ENSDARG00000073741	125.472	-0.758508	0.23138	-3.2782	0.00104473	0.0126825
ENSDARG00000052129	146.927	0.602894	0.183941	3.27764	0.00104678	0.0127001
ENSDARG00000029500	6976.09	0.225281	0.0687389	3.27734	0.0010479	0.0127064
ENSDARG00000052994	688.018	0.300092	0.0915741	3.27704	0.00104903	0.0127129
ENSDARG00000100585	239.335	0.449789	0.137315	3.2756	0.00105436	0.0127703
ENSDARG00000008247	197.944	-0.615689	0.188004	-3.27487	0.0010571	0.0127826
ENSDARG00000024090	210.34	0.431946	0.131892	3.27499	0.00105665	0.0127826
ENSDARG00000053301	444.425	0.289958	0.0885407	3.27485	0.00105718	0.0127826
ENSDARG00000025671	525.776	0.368039	0.112396	3.2745	0.00105851	0.0127915
ENSDARG00000016788	157.566	-0.735263	0.224632	-3.27319	0.00106342	0.012829
ENSDARG00000034677	677.261	0.352733	0.107754	3.2735	0.00106225	0.012829
ENSDARG00000088584	115.522	0.634154	0.193735	3.2733	0.00106298	0.012829
ENSDARG00000007869	218.477	-0.632805	0.193365	-3.27259	0.00106568	0.0128406
ENSDARG00000015757	1045.53	0.239792	0.0732756	3.27247	0.00106613	0.0128406
ENSDARG00000056732	222.718	0.472127	0.144273	3.27245	0.00106619	0.0128406
ENSDARG00000016904	1079.54	0.206348	0.0630656	3.27195	0.00106808	0.0128562
ENSDARG00000005526	698.176	-0.402613	0.123063	-3.27161	0.00106938	0.0128646
ENSDARG00000055759	949.888	0.286729	0.0876518	3.27123	0.00107083	0.0128719
ENSDARG00000070148	240.845	0.448951	0.137247	3.27113	0.0010712	0.0128719
ENSDARG00000076518	138.323	0.606419	0.185428	3.27038	0.00107402	0.0128912
ENSDARG00000078216	553.376	-0.375845	0.11492	-3.27048	0.00107366	0.0128912
ENSDARG00000079994	405.837	-0.647973	0.198155	-3.27003	0.00107536	0.0129001
ENSDARG00000061191	233.28	0.449412	0.137457	3.26947	0.0010775	0.0129185
ENSDARG00000016089	269.634	-0.460256	0.140784	-3.26924	0.00107838	0.0129218
ENSDARG00000115194	135.604	-0.99843	0.30546	-3.26861	0.00108076	0.0129431
ENSDARG00000079639	1916.82	-0.311648	0.0953574	-3.26821	0.00108229	0.0129541
ENSDARG00000090797	233.971	-0.421285	0.128943	-3.26722	0.00108611	0.0129925
ENSDARG00000062304	349.011	0.369031	0.112993	3.26598	0.00109088	0.0130422
ENSDARG00000075768	1649.18	0.313328	0.0959562	3.26532	0.0010934	0.013065
ENSDARG00000063627	273.013	-0.428558	0.131258	-3.265	0.00109465	0.0130727
ENSDARG00000052840	477.091	0.421068	0.128993	3.26427	0.00109748	0.0130991
ENSDARG00000002768	83643	0.428004	0.131139	3.26374	0.0010995	0.0131034
ENSDARG00000038153	814.644	0.907173	0.277958	3.2637	0.00109968	0.0131034
ENSDARG00000078696	258.957	-0.437758	0.134127	-3.26375	0.00109949	0.0131034
ENSDARG00000079348	212.804	-0.540665	0.165709	-3.26273	0.00110343	0.0131407
ENSDARG00000095152	316.764	0.477814	0.146491	3.26174	0.00110732	0.0131798
ENSDARG00000102100	78.4788	-0.793917	0.243479	-3.26073	0.00111127	0.0132194
ENSDARG00000074321	45.2098	-0.919629	0.282221	-3.25855	0.00111985	0.0133139
ENSDARG00000057159	119.898	0.570357	0.175054	3.25817	0.00112132	0.013317
ENSDARG00000077847	909.389	0.283385	0.0869788	3.25809	0.00112166	0.013317
ENSDARG00000116351	223.825	-0.460516	0.141349	-3.25801	0.00112198	0.013317
ENSDARG00000006094	207.35	-0.630946	0.193694	-3.25744	0.0011242	0.0133286
ENSDARG00000061635	274.884	-0.835216	0.256396	-3.25753	0.00112387	0.0133286
ENSDARG00000044092	751.8	0.391092	0.120068	3.25724	0.00112501	0.0133308
ENSDARG00000006288	32.8153	-0.937447	0.287839	-3.25684	0.00112658	0.0133419
ENSDARG00000078011	218.419	-0.810853	0.249018	-3.2562	0.00112913	0.0133647
ENSDARG00000099104	7734.67	0.296501	0.0911154	3.25412	0.00113744	0.0134556
ENSDARG00000055534	73.5631	0.978577	0.3008	3.25325	0.00114093	0.013482
ENSDARG00000111188	44.4862	0.96786	0.297498	3.25333	0.00114061	0.013482
ENSDARG00000031782	637.663	-0.563167	0.173141	-3.25265	0.00114334	0.0134955
ENSDARG00000057698	1935.69	0.230917	0.0709904	3.25279	0.00114278	0.0134955
ENSDARG00000009783	504.88	0.335975	0.103363	3.25045	0.00115225	0.013578
ENSDARG00000017211	970.595	-0.235761	0.0725285	-3.2506	0.00115163	0.013578
ENSDARG00000116316	13.7451	-1.7686	0.544064	-3.25073	0.00115109	0.013578
ENSDARG00000058327	78.5247	0.676153	0.208128	3.24873	0.0011592	0.013641
ENSDARG00000078619	1342.47	-0.435808	0.13414	-3.2489	0.00115854	0.013641
ENSDARG00000100623	1292.19	-0.387857	0.11939	-3.24866	0.0011595	0.013641
ENSDARG00000034600	681.342	0.238881	0.0735579	3.24752	0.00116414	0.0136804
ENSDARG00000037097	298.676	0.477976	0.147177	3.24764	0.00116367	0.0136804
ENSDARG00000099283	709.612	-0.397566	0.122537	-3.24447	0.0011767	0.0138204
ENSDARG00000029818	4318.59	0.220222	0.067915	3.24261	0.00118438	0.013903
ENSDARG00000100588	5257.77	0.369183	0.113867	3.24223	0.00118598	0.0139141
ENSDARG00000054438	709.38	-0.29552	0.091152	-3.24206	0.00118671	0.013915
ENSDARG00000090557	27.0057	1.68113	0.518659	3.2413	0.00118988	0.0139445
ENSDARG00000056722	5089.16	-0.311423	0.0961047	-3.24046	0.00119339	0.0139746
ENSDARG00000101406	4414.54	0.370578	0.114363	3.24037	0.00119376	0.0139746
ENSDARG00000005791	7098.95	0.26166	0.0807728	3.23946	0.00119755	0.0140036
ENSDARG00000105295	194.076	0.478296	0.147642	3.23957	0.00119709	0.0140036
ENSDARG00000005908	685.778	0.291895	0.0901175	3.23905	0.00119929	0.0140162
ENSDARG00000078802	1034.46	-0.241193	0.0744715	-3.23873	0.00120063	0.0140242
ENSDARG00000110485	31.2271	2.02875	0.626492	3.23827	0.00120258	0.0140393
ENSDARG00000062821	234.882	-0.716478	0.221292	-3.2377	0.00120496	0.0140517
ENSDARG00000103056	35.6504	-1.27151	0.392719	-3.23771	0.00120494	0.0140517
ENSDARG00000042642	1181.04	0.213863	0.0660679	3.23702	0.00120784	0.0140776
ENSDARG00000098374	301.137	-0.630941	0.194984	-3.23586	0.00121278	0.0141275
ENSDARG00000103576	109.246	-0.698879	0.215998	-3.23558	0.00121394	0.0141333
ENSDARG00000074337	204.253	-0.583217	0.18027	-3.23525	0.00121538	0.0141423
ENSDARG00000009779	625.462	0.375984	0.116263	3.23392	0.00122105	0.0141989
ENSDARG00000099675	2075.78	-0.206485	0.0638523	-3.23379	0.00122157	0.0141989
ENSDARG00000055377	759.796	0.423639	0.131012	3.23359	0.00122243	0.0142011
ENSDARG00000074319	1049.93	0.429607	0.132942	3.23153	0.00123131	0.0142965
ENSDARG00000069242	470.275	-0.398985	0.123476	-3.23127	0.00123243	0.0143017
ENSDARG00000037284	1408.06	0.255036	0.078933	3.23104	0.00123339	0.0143051
ENSDARG00000014003	173.797	-0.478796	0.148197	-3.23081	0.00123439	0.0143089
ENSDARG00000105215	317.667	-0.404865	0.125331	-3.23037	0.00123629	0.0143231
ENSDARG00000093954	73.9621	-0.831645	0.257476	-3.22998	0.00123797	0.0143348
ENSDARG00000104775	39.2304	1.12493	0.348374	3.2291	0.0012418	0.0143713
ENSDARG00000038785	1023.21	0.251186	0.0778016	3.22854	0.00124422	0.0143916
ENSDARG00000063411	156.892	0.600154	0.185924	3.22796	0.00124678	0.0144133
ENSDARG00000074697	280.31	0.560208	0.173574	3.22749	0.0012488	0.0144288
ENSDARG00000091906	82.756	0.858039	0.265869	3.2273	0.00124964	0.0144308
ENSDARG00000053110	268.106	0.52698	0.163348	3.22612	0.0012548	0.0144825
ENSDARG00000014969	549.349	0.316761	0.0982424	3.22428	0.00126291	0.0145461
ENSDARG00000036282	441.399	0.343961	0.10668	3.22424	0.00126308	0.0145461
ENSDARG00000056490	2959.13	-0.288723	0.0895542	-3.22401	0.00126411	0.0145461
ENSDARG00000077726	200.375	-0.457051	0.14176	-3.22411	0.00126363	0.0145461
ENSDARG00000078576	195.003	-0.540229	0.167567	-3.22396	0.0012643	0.0145461
ENSDARG00000103017	31.3601	-1.01044	0.313432	-3.22378	0.00126509	0.0145461
ENSDARG00000112431	37.5389	-1.0392	0.322352	-3.22381	0.00126499	0.0145461
ENSDARG00000104641	294.266	0.390155	0.121038	3.22341	0.00126674	0.0145573
ENSDARG00000001929	279.335	0.419229	0.13007	3.22309	0.00126814	0.0145577
ENSDARG00000054127	18.0577	-1.50093	0.465663	-3.22321	0.00126762	0.0145577
ENSDARG00000036428	23.8446	-1.29861	0.402958	-3.22269	0.00126993	0.0145703
ENSDARG00000010553	527.334	0.28787	0.0893417	3.22212	0.00127246	0.0145881
ENSDARG00000033367	388.213	0.394223	0.122362	3.22177	0.00127402	0.0145881
ENSDARG00000076351	383.012	0.35285	0.109522	3.22173	0.00127421	0.0145881
ENSDARG00000100188	288.784	0.71615	0.22227	3.22198	0.00127309	0.0145881
ENSDARG00000005350	858.087	-0.240409	0.074643	-3.22079	0.00127838	0.0146201
ENSDARG00000007247	512.714	0.327767	0.101762	3.22093	0.00127775	0.0146201
ENSDARG00000041314	1111.26	0.366886	0.113922	3.22049	0.00127972	0.0146276
ENSDARG00000006636	212.409	0.447762	0.139117	3.21861	0.00128813	0.0147096
ENSDARG00000059936	150.124	-0.506091	0.15724	-3.21858	0.00128827	0.0147096
ENSDARG00000056774	147.885	-0.964805	0.299815	-3.21801	0.00129085	0.0147312
ENSDARG00000094992	436.154	0.368314	0.114469	3.21758	0.00129278	0.0147453
ENSDARG00000062338	1539.87	-0.321096	0.0998004	-3.21738	0.00129366	0.0147474
ENSDARG00000077515	920.126	0.28822	0.0896119	3.21632	0.00129848	0.0147945
ENSDARG00000059738	814.254	-0.606257	0.18852	-3.21587	0.00130052	0.0148019
ENSDARG00000079391	169.881	0.541356	0.168338	3.21589	0.00130042	0.0148019
ENSDARG00000029291	539.616	0.443473	0.137933	3.21515	0.00130378	0.0148311
ENSDARG00000097160	428.792	0.409216	0.127318	3.21411	0.00130847	0.0148766
ENSDARG00000012747	721.459	0.277488	0.0863455	3.21369	0.0013104	0.0148905
ENSDARG00000109238	30.7698	7.99392	2.48766	3.21343	0.00131161	0.0148963
ENSDARG00000018896	403.752	-0.668024	0.207897	-3.21325	0.0013124	0.0148974
ENSDARG00000068323	922.112	0.363293	0.113079	3.21272	0.00131482	0.0149169
ENSDARG00000058108	162.134	-0.518972	0.161556	-3.21233	0.00131665	0.0149219
ENSDARG00000104537	1181.53	0.369407	0.114997	3.21232	0.00131666	0.0149219
ENSDARG00000035400	5072.12	0.315312	0.0981739	3.21177	0.00131922	0.0149429
ENSDARG00000104387	402.291	0.449271	0.139899	3.21139	0.00132096	0.0149548
ENSDARG00000053362	612.732	-0.515582	0.160626	-3.20983	0.00132814	0.0150281
ENSDARG00000077291	25379.6	0.262345	0.0817405	3.20949	0.00132972	0.015038
ENSDARG00000019726	650.139	-0.352603	0.109868	-3.20932	0.00133048	0.0150386
ENSDARG00000040874	697.907	-0.379296	0.118192	-3.20916	0.00133122	0.015039
ENSDARG00000092970	622.245	0.307454	0.0958212	3.20863	0.00133371	0.0150592
ENSDARG00000036383	751.321	0.295739	0.0922031	3.20747	0.00133907	0.0151117
ENSDARG00000003069	95.1333	-0.681555	0.2125	-3.20732	0.00133979	0.0151118
ENSDARG00000012144	934.196	0.253648	0.0790902	3.20707	0.00134096	0.0151128
ENSDARG00000074119	114.244	0.656382	0.204672	3.20699	0.00134129	0.0151128
ENSDARG00000012848	1108.77	0.239957	0.0748436	3.20612	0.00134538	0.0151508
ENSDARG00000099022	4826.75	0.280048	0.0873653	3.20548	0.00134837	0.0151765
ENSDARG00000044417	127.109	-0.60551	0.188952	-3.20457	0.00135266	0.0152167
ENSDARG00000003808	1939.2	0.261829	0.0817125	3.20428	0.00135403	0.0152241
ENSDARG00000042539	2823.96	0.212891	0.0664528	3.20364	0.00135701	0.0152416
ENSDARG00000053571	250.048	0.460385	0.143701	3.20376	0.00135644	0.0152416
ENSDARG00000016528	175.621	0.515486	0.160914	3.20348	0.00135776	0.0152419
ENSDARG00000035564	1121.67	0.240339	0.0750497	3.20239	0.00136291	0.0152916
ENSDARG00000075333	286.501	0.412589	0.128845	3.20222	0.00136374	0.0152929
ENSDARG00000042114	122.648	-0.770572	0.240696	-3.20143	0.00136749	0.0153244
ENSDARG00000045150	566.782	0.339624	0.106089	3.20132	0.00136798	0.0153244
ENSDARG00000043864	1234.65	0.431652	0.134872	3.20046	0.00137209	0.0153382
ENSDARG00000098295	132.274	-0.512036	0.159978	-3.20066	0.00137112	0.0153382
ENSDARG00000102153	963.379	-0.384031	0.119987	-3.20061	0.00137138	0.0153382
ENSDARG00000106998	14.5828	1.84088	0.575171	3.20058	0.00137153	0.0153382
ENSDARG00000040822	707.195	0.353077	0.110332	3.20014	0.0013736	0.015339
ENSDARG00000079788	301.843	-0.40096	0.125294	-3.20014	0.0013736	0.015339
ENSDARG00000103371	64.9108	0.787077	0.245987	3.19967	0.00137587	0.0153563
ENSDARG00000043317	56.8574	-0.76745	0.239931	-3.19863	0.00138084	0.0154037
ENSDARG00000059202	139.384	-0.536485	0.167747	-3.19818	0.00138298	0.0154196
ENSDARG00000092610	810.448	0.317925	0.099424	3.19767	0.00138541	0.0154386
ENSDARG00000041607	525.855	0.570624	0.178537	3.19611	0.00139292	0.015506
ENSDARG00000079296	34.2491	1.07917	0.337636	3.19624	0.0013923	0.015506
ENSDARG00000053713	658.906	-0.30545	0.095588	-3.19549	0.00139594	0.0155315
ENSDARG00000025920	185.646	-0.501396	0.156942	-3.19478	0.00139938	0.0155618
ENSDARG00000038076	1536.27	0.307272	0.0961943	3.19429	0.00140177	0.0155777
ENSDARG00000101695	71.2213	0.987684	0.309213	3.19418	0.00140227	0.0155777
ENSDARG00000005095	191.836	0.49044	0.153576	3.19346	0.00140577	0.0156084
ENSDARG00000039489	568.422	0.298236	0.0934021	3.19303	0.00140787	0.0156235
ENSDARG00000026723	693.761	-0.29016	0.0909027	-3.19199	0.00141298	0.0156721
ENSDARG00000069920	354.094	0.414646	0.129912	3.19174	0.0014142	0.0156775
ENSDARG00000103123	139.001	-0.697875	0.218721	-3.19071	0.00141923	0.015725
ENSDARG00000015404	240.968	0.686557	0.215212	3.19014	0.00142202	0.0157478
ENSDARG00000106989	37.0578	-1.10136	0.345287	-3.18969	0.00142427	0.0157646
ENSDARG00000076213	153.338	-0.700549	0.21968	-3.18895	0.0014279	0.0157965
ENSDARG00000091746	18.1085	2.61338	0.819584	3.18867	0.0014293	0.0158038
ENSDARG00000018961	2181.21	0.219952	0.0690265	3.18649	0.00144012	0.0159026
ENSDARG00000059801	496.607	-0.414854	0.130193	-3.18644	0.00144035	0.0159026
ENSDARG00000068978	1193.02	0.262458	0.0823678	3.18642	0.00144047	0.0159026
ENSDARG00000017397	2483.34	-0.25259	0.0793136	-3.1847	0.00144907	0.0159866
ENSDARG00000058892	145.149	-0.504414	0.158392	-3.18459	0.00144958	0.0159866
ENSDARG00000014248	53.586	-0.925324	0.290597	-3.18422	0.00145144	0.0159905
ENSDARG00000087950	938.489	-0.218541	0.0686325	-3.18422	0.00145143	0.0159905
ENSDARG00000037713	366.343	0.373299	0.117313	3.18207	0.00146229	0.0161018
ENSDARG00000015292	642.044	0.278796	0.0876258	3.18166	0.00146433	0.016116
ENSDARG00000054683	687.253	0.324407	0.101987	3.18088	0.00146827	0.016151
ENSDARG00000075996	37.0512	0.968137	0.304404	3.18043	0.00147056	0.0161679
ENSDARG00000006514	291.934	0.504098	0.158552	3.17939	0.00147586	0.0161975
ENSDARG00000016725	426.717	0.381484	0.11999	3.1793	0.0014763	0.0161975
ENSDARG00000037018	365.131	-0.344025	0.108196	-3.17964	0.00147458	0.0161975
ENSDARG00000096546	1047.3	-0.256966	0.0808194	-3.17951	0.00147525	0.0161975
ENSDARG00000004060	763.855	0.345077	0.108549	3.17901	0.00147781	0.0162057
ENSDARG00000105178	129.824	-0.964921	0.30355	-3.17878	0.00147895	0.0162099
ENSDARG00000038826	1296.02	-0.339561	0.106844	-3.17809	0.00148247	0.0162401
ENSDARG00000052091	100.901	-0.58162	0.183066	-3.17711	0.0014875	0.0162869
ENSDARG00000079725	1267.45	-0.28692	0.0903159	-3.17685	0.00148885	0.0162933
ENSDARG00000104372	4740.99	0.167596	0.0527656	3.17623	0.00149204	0.0163199
ENSDARG00000032601	220.398	-0.384525	0.121092	-3.17548	0.00149589	0.0163536
ENSDARG00000035187	172.454	-0.731067	0.230244	-3.17518	0.00149742	0.0163619
ENSDARG00000115511	28.7117	-1.2921	0.407184	-3.17326	0.00150738	0.0164623
ENSDARG00000077151	513.805	0.327647	0.10326	3.17302	0.00150862	0.0164675
ENSDARG00000017220	98.0768	-0.773907	0.243932	-3.17263	0.00151063	0.0164809
ENSDARG00000074414	95.4528	-0.785248	0.247528	-3.17236	0.00151207	0.0164882
ENSDARG00000018178	658.082	-0.280093	0.0882985	-3.17212	0.00151331	0.0164896
ENSDARG00000038794	108.683	-0.788871	0.248714	-3.1718	0.001515	0.0164896
ENSDARG00000087327	256.269	0.399359	0.125902	3.17199	0.00151397	0.0164896
ENSDARG00000112018	65.6035	-1.0572	0.333318	-3.17174	0.00151529	0.0164896
ENSDARG00000017355	14.0748	-1.5927	0.502182	-3.17157	0.00151618	0.0164909
ENSDARG00000011334	237.619	0.476503	0.150253	3.17134	0.00151739	0.0164938
ENSDARG00000042670	853.299	-0.344004	0.108487	-3.17092	0.00151954	0.0164938
ENSDARG00000054292	211.561	0.443666	0.139914	3.17098	0.00151926	0.0164938
ENSDARG00000067549	139.475	-0.505703	0.159469	-3.17117	0.00151826	0.0164938
ENSDARG00000019963	68.9116	-0.752201	0.237366	-3.16894	0.00152994	0.0165814
ENSDARG00000056450	484.498	0.28953	0.0913646	3.16895	0.00152993	0.0165814
ENSDARG00000076566	204.078	-0.471977	0.148934	-3.16904	0.00152943	0.0165814
ENSDARG00000071469	262.578	-0.541118	0.170772	-3.16866	0.00153143	0.0165891
ENSDARG00000097746	141.039	0.603396	0.19066	3.16477	0.00155206	0.016804
ENSDARG00000062646	4057.44	-0.278422	0.0879819	-3.16453	0.00155332	0.0168091
ENSDARG00000101362	421.969	-0.341175	0.107823	-3.16421	0.00155504	0.0168192
ENSDARG00000056037	21.2178	-1.43821	0.454662	-3.16325	0.00156016	0.016866
ENSDARG00000005716	36.9859	-0.947724	0.299656	-3.16271	0.0015631	0.0168884
ENSDARG00000032816	129.24	0.678485	0.214536	3.16257	0.00156382	0.0168884
ENSDARG00000061718	44.3755	-1.07908	0.341228	-3.16234	0.00156507	0.0168934
ENSDARG00000018721	300.076	-0.464441	0.146925	-3.16107	0.00157193	0.0169588
ENSDARG00000010113	1641.21	0.252419	0.0798742	3.1602	0.0015766	0.0170006
ENSDARG00000008986	141.141	-0.494279	0.156485	-3.15864	0.00158507	0.0170833
ENSDARG00000115557	1706.38	0.42258	0.133837	3.15742	0.0015917	0.0171461
ENSDARG00000057853	4909.55	0.218586	0.0692384	3.15701	0.00159398	0.0171621
ENSDARG00000004643	299.236	0.536648	0.170021	3.15636	0.00159752	0.0171915
ENSDARG00000044155	530.564	-0.311102	0.0985736	-3.15603	0.0015993	0.0172019
ENSDARG00000017741	1897.83	0.285536	0.090485	3.15562	0.0016016	0.017218
ENSDARG00000079470	211.097	-0.464344	0.147194	-3.15464	0.00160695	0.0172494
ENSDARG00000102478	27.5726	-1.33725	0.423893	-3.15469	0.0016067	0.0172494
ENSDARG00000112656	4877.94	0.362792	0.114997	3.1548	0.00160608	0.0172494
ENSDARG00000079414	240.876	-0.639542	0.202743	-3.15444	0.00160805	0.0172526
ENSDARG00000031126	41.3376	-0.902955	0.286282	-3.15407	0.00161009	0.0172658
ENSDARG00000091260	191.421	0.462892	0.146787	3.15349	0.00161331	0.0172916
ENSDARG00000075380	296.76	0.499819	0.158518	3.15307	0.00161565	0.017308
ENSDARG00000068064	938.12	0.270906	0.0859277	3.15271	0.00161761	0.0173203
ENSDARG00000042341	262.003	0.3892	0.123533	3.15056	0.00162956	0.0174395
ENSDARG00000028099	192.442	-0.556363	0.176603	-3.15035	0.00163075	0.0174434
ENSDARG00000090145	129.033	0.695198	0.220772	3.14893	0.00163867	0.0175107
ENSDARG00000100908	88.6624	-1.18877	0.3775	-3.14906	0.00163796	0.0175107
ENSDARG00000088881	158.852	-0.585796	0.186048	-3.14863	0.00164037	0.017517
ENSDARG00000105527	89.4804	0.800858	0.254359	3.14853	0.00164091	0.017517
[truncated: 2,358 more rows]

## Sheet: 3.3
#Supplemental Table 3.3. RNA Seq PBS ΔN1 vs LPS ΔN1
gene_name	baseMean	log2FoldChange	lfcSE	stat	pvalue	padj
ENSDARG00000034503	410.791	2.382	0.137141	17.369	1.41705e-67	3.27566e-63
ENSDARG00000074908	2171.17	-1.29098	0.0931795	-13.8548	1.19032e-43	1.37577e-39
ENSDARG00000078567	356.274	1.34977	0.106199	12.7098	5.21761e-37	4.02034e-33
ENSDARG00000069415	3630.37	-1.01153	0.0826876	-12.2331	2.06869e-34	1.01589e-30
ENSDARG00000103459	1604.47	-1.19535	0.0977535	-12.2282	2.19737e-34	1.01589e-30
ENSDARG00000091131	1146.31	1.17645	0.0963713	12.2075	2.83443e-34	1.09201e-30
ENSDARG00000045768	588.965	1.40363	0.116247	12.0745	1.44035e-33	4.75645e-30
ENSDARG00000022309	939.972	-1.39885	0.116631	-11.9938	3.8291e-33	1.10642e-29
ENSDARG00000061436	1775.08	-0.996857	0.0840472	-11.8607	1.89443e-32	4.86575e-29
ENSDARG00000019601	560.066	-2.34287	0.198911	-11.7785	5.03755e-32	1.16448e-28
ENSDARG00000018566	403.064	-1.48748	0.127798	-11.6393	2.60122e-31	5.46635e-28
ENSDARG00000053232	296.789	-1.72213	0.149836	-11.4934	1.42344e-30	2.74201e-27
ENSDARG00000040306	111.471	-4.22144	0.383496	-11.0078	3.50472e-28	6.23193e-25
ENSDARG00000031678	2911.25	-1.49407	0.139395	-10.7182	8.35784e-27	1.2075e-23
ENSDARG00000061579	970.524	-0.851884	0.0794504	-10.7222	8.00676e-27	1.2075e-23
ENSDARG00000102414	1895.54	-1.63971	0.152848	-10.7278	7.54078e-27	1.2075e-23
ENSDARG00000035809	18217.9	-0.701384	0.0660606	-10.6173	2.47694e-26	3.36805e-23
ENSDARG00000020007	15262.7	-0.667095	0.0640039	-10.4227	1.95266e-25	2.50765e-22
ENSDARG00000012593	5702.05	-0.967692	0.0932149	-10.3813	3.01611e-25	3.66949e-22
ENSDARG00000039605	676.681	-1.49356	0.144286	-10.3514	4.12518e-25	4.76789e-22
ENSDARG00000061764	5088.56	-1.04653	0.101339	-10.327	5.32221e-25	5.85849e-22
ENSDARG00000036371	4503.42	-0.891356	0.0875598	-10.18	2.43639e-24	2.55998e-21
ENSDARG00000009830	11422.8	-0.434852	0.0429041	-10.1354	3.84612e-24	3.86551e-21
ENSDARG00000098280	2530.9	0.743677	0.0737202	10.0878	6.25275e-24	6.02244e-21
ENSDARG00000095268	368.512	-1.91398	0.189949	-10.0763	7.03226e-24	6.50231e-21
ENSDARG00000111196	173.98	-3.15842	0.317377	-9.95162	2.48111e-23	2.20589e-20
ENSDARG00000026165	8056.46	-0.888109	0.0896883	-9.90217	4.07336e-23	3.36285e-20
ENSDARG00000079752	820.562	-1.57705	0.15926	-9.90238	4.06469e-23	3.36285e-20
ENSDARG00000075707	664.903	-1.58677	0.160781	-9.86917	5.66292e-23	4.51393e-20
ENSDARG00000078888	680.619	-1.03602	0.105808	-9.79151	1.22448e-22	9.43501e-20
ENSDARG00000003203	342.372	-1.49506	0.15452	-9.67555	3.83043e-22	2.85627e-19
ENSDARG00000027734	3868.37	0.50955	0.0527034	9.66826	4.11326e-22	2.97132e-19
ENSDARG00000055009	329.517	-2.32704	0.240807	-9.66353	4.30744e-22	3.01729e-19
ENSDARG00000012422	3816.84	-1.05144	0.109072	-9.63994	5.42178e-22	3.68617e-19
ENSDARG00000039576	3421.8	-0.576861	0.0600265	-9.61012	7.2467e-22	4.78613e-19
ENSDARG00000103271	981.617	-1.05778	0.110645	-9.5601	1.17648e-21	7.55429e-19
ENSDARG00000024492	4349.06	-0.867439	0.0909774	-9.53467	1.50358e-21	9.15376e-19
ENSDARG00000104836	1611.61	-1.39398	0.146203	-9.53459	1.50477e-21	9.15376e-19
ENSDARG00000013721	404.816	-1.6119	0.169135	-9.53025	1.56901e-21	9.29979e-19
ENSDARG00000036028	1419.35	-1.31764	0.138303	-9.52719	1.61597e-21	9.33871e-19
ENSDARG00000030215	2041.64	-1.17226	0.123932	-9.45889	3.11235e-21	1.75476e-18
ENSDARG00000015495	533.235	-0.988518	0.104927	-9.42097	4.46952e-21	2.45994e-18
ENSDARG00000054753	604.87	-1.94541	0.207486	-9.37609	6.84646e-21	3.59688e-18
ENSDARG00000058556	286.172	-1.23874	0.13211	-9.37652	6.81872e-21	3.59688e-18
ENSDARG00000101043	2240.52	-0.998528	0.106703	-9.35798	8.12791e-21	4.17522e-18
ENSDARG00000001014	1229.2	-1.3538	0.14484	-9.34689	9.02662e-21	4.53607e-18
ENSDARG00000009754	1965.74	0.427514	0.0457532	9.34392	9.28331e-21	4.56581e-18
ENSDARG00000020956	732.547	-1.19392	0.127911	-9.33404	1.0191e-20	4.90784e-18
ENSDARG00000018259	11888.3	0.511408	0.0548321	9.32679	1.09124e-20	5.14796e-18
ENSDARG00000045592	275.045	-1.94906	0.209057	-9.32309	1.12999e-20	5.22416e-18
ENSDARG00000001993	1267.62	-1.51003	0.162334	-9.30201	1.37809e-20	6.24628e-18
ENSDARG00000041417	2503.86	0.577204	0.0620813	9.29755	1.43721e-20	6.38896e-18
ENSDARG00000006314	1523.57	-0.799817	0.0860472	-9.29509	1.47075e-20	6.41471e-18
ENSDARG00000102824	1443.74	0.603479	0.0650913	9.27128	1.83929e-20	7.87354e-18
ENSDARG00000043130	1052.13	-0.850391	0.0919872	-9.24467	2.35976e-20	9.91784e-18
ENSDARG00000061120	696.182	-1.43646	0.15607	-9.20391	3.45144e-20	1.42471e-17
ENSDARG00000098237	497.141	-2.01428	0.221044	-9.11256	8.04602e-20	3.26301e-17
ENSDARG00000109660	109.574	-2.56429	0.281564	-9.1073	8.44614e-20	3.36622e-17
ENSDARG00000068516	467.564	-1.1998	0.131894	-9.09675	9.30759e-20	3.64668e-17
ENSDARG00000036630	332.292	-1.33347	0.146695	-9.09013	9.89208e-20	3.81109e-17
ENSDARG00000079372	151.855	-2.0222	0.223291	-9.05635	1.34892e-19	5.11173e-17
ENSDARG00000020866	427.62	-2.07395	0.229778	-9.02589	1.78239e-19	6.64545e-17
ENSDARG00000023151	308.607	-1.64973	0.183254	-9.0024	2.20837e-19	8.10298e-17
ENSDARG00000078322	2970.54	-0.791234	0.0881276	-8.97827	2.7506e-19	9.93483e-17
ENSDARG00000035891	258.02	-1.70565	0.191448	-8.9092	5.14028e-19	1.82804e-16
ENSDARG00000075048	556.365	0.827935	0.0930685	8.89597	5.79088e-19	2.02821e-16
ENSDARG00000056950	1886.89	-0.926601	0.104524	-8.86492	7.65564e-19	2.64131e-16
ENSDARG00000009014	2356.56	-1.00869	0.114321	-8.82335	1.11088e-18	3.72948e-16
ENSDARG00000026166	238.428	-1.8491	0.209574	-8.82311	1.11323e-18	3.72948e-16
ENSDARG00000076673	614.282	-1.34511	0.152839	-8.80083	1.35803e-18	4.48461e-16
ENSDARG00000036834	1743.42	-1.09928	0.125069	-8.7894	1.50365e-18	4.89555e-16
ENSDARG00000036279	1607.46	-1.10905	0.126808	-8.74588	2.21292e-18	7.1047e-16
ENSDARG00000098936	3987.8	0.487531	0.0557583	8.74364	2.25715e-18	7.14744e-16
ENSDARG00000101592	196.35	-1.99677	0.228866	-8.7246	2.67132e-18	8.34462e-16
ENSDARG00000037845	3694.82	-0.728524	0.0835212	-8.72263	2.71811e-18	8.37757e-16
ENSDARG00000059362	220.118	-2.13291	0.244753	-8.71455	2.91911e-18	8.87872e-16
ENSDARG00000068275	142.289	-1.71519	0.197428	-8.68766	3.69982e-18	1.11072e-15
ENSDARG00000008310	1841.05	0.562633	0.0651288	8.63877	5.68194e-18	1.68389e-15
ENSDARG00000028396	1518.69	-0.853021	0.0987889	-8.63479	5.8837e-18	1.72162e-15
ENSDARG00000001910	2169.67	0.748845	0.0868237	8.62489	6.41551e-18	1.85376e-15
ENSDARG00000071586	3095.49	-0.887568	0.103101	-8.60872	7.38795e-18	2.10839e-15
ENSDARG00000096533	322.061	-1.74158	0.202871	-8.58465	9.11126e-18	2.55343e-15
ENSDARG00000104359	644.777	-1.17948	0.137406	-8.58393	9.16832e-18	2.55343e-15
ENSDARG00000071021	208.238	-1.48157	0.173032	-8.56244	1.10506e-17	3.04101e-15
ENSDARG00000112080	74.6023	-2.51089	0.293745	-8.54786	1.25396e-17	3.41018e-15
ENSDARG00000092170	2204.04	-1.23386	0.144548	-8.53601	1.3894e-17	3.73457e-15
ENSDARG00000068088	111.808	-3.33296	0.390689	-8.53099	1.45101e-17	3.85536e-15
ENSDARG00000012066	1473.93	-0.852416	0.10005	-8.5199	1.5969e-17	4.19477e-15
ENSDARG00000017246	1536.07	-1.31438	0.154393	-8.51318	1.69224e-17	4.39527e-15
ENSDARG00000079009	338.747	-1.33276	0.157053	-8.48608	2.13729e-17	5.48951e-15
ENSDARG00000057911	510.732	-1.2429	0.146568	-8.48	2.25197e-17	5.72049e-15
ENSDARG00000007739	644.294	-1.10634	0.130827	-8.45649	2.75555e-17	6.92361e-15
ENSDARG00000100729	1227.24	-0.690689	0.0817727	-8.44645	3.00304e-17	7.46432e-15
ENSDARG00000056725	9402.95	0.604773	0.0716434	8.44143	3.13492e-17	7.70923e-15
ENSDARG00000010785	1801.01	-0.815169	0.0967909	-8.42195	3.70259e-17	9.00939e-15
ENSDARG00000076830	468.252	-1.33523	0.158717	-8.41266	4.00808e-17	9.65113e-15
ENSDARG00000042684	184.577	-2.15542	0.256361	-8.40774	4.17987e-17	9.96102e-15
ENSDARG00000089429	995.607	-0.983238	0.117305	-8.38186	5.20971e-17	1.22885e-14
ENSDARG00000012405	27001.4	-0.773687	0.0923475	-8.37801	5.38322e-17	1.25696e-14
ENSDARG00000002968	66.73	-4.32158	0.516468	-8.36758	5.88134e-17	1.35953e-14
ENSDARG00000079781	477.395	0.845831	0.101297	8.35005	6.82369e-17	1.56175e-14
ENSDARG00000020795	2250.23	0.452121	0.0541615	8.34764	6.96389e-17	1.57821e-14
ENSDARG00000096359	1053.85	-0.994935	0.119306	-8.33938	7.46797e-17	1.67602e-14
ENSDARG00000078227	70.8249	-3.16059	0.37925	-8.33379	7.82936e-17	1.74023e-14
ENSDARG00000061169	1112.8	-0.754119	0.0905939	-8.32417	8.49217e-17	1.86957e-14
ENSDARG00000019986	338.378	-1.96845	0.236808	-8.31243	9.37617e-17	2.04471e-14
ENSDARG00000036041	241.389	-2.15314	0.259068	-8.31111	9.48122e-17	2.0483e-14
ENSDARG00000060830	250.563	-1.0792	0.129887	-8.30871	9.67447e-17	2.07069e-14
ENSDARG00000068849	148.357	-1.64072	0.197498	-8.30756	9.76911e-17	2.07177e-14
ENSDARG00000016364	187.991	-1.33704	0.161053	-8.30186	1.02492e-16	2.15383e-14
ENSDARG00000045516	187.68	-1.98754	0.24062	-8.26008	1.45578e-16	3.03168e-14
ENSDARG00000021924	176.289	-1.51824	0.183849	-8.2581	1.48009e-16	3.05481e-14
ENSDARG00000023578	363.825	-0.872168	0.105665	-8.25411	1.5304e-16	3.13069e-14
ENSDARG00000020944	484.029	-1.28753	0.15613	-8.24654	1.63047e-16	3.30614e-14
ENSDARG00000070494	852.764	-0.757181	0.0918346	-8.24505	1.65087e-16	3.31839e-14
ENSDARG00000002230	3428.24	0.64241	0.0779719	8.23899	1.73667e-16	3.46076e-14
ENSDARG00000002071	475.868	-1.26337	0.153779	-8.21551	2.1127e-16	4.17411e-14
ENSDARG00000062590	2947.79	-0.759791	0.0925988	-8.20519	2.30229e-16	4.51014e-14
ENSDARG00000053068	98.2523	-2.6383	0.321943	-8.19494	2.50721e-16	4.87031e-14
ENSDARG00000094466	114.307	-1.52154	0.186112	-8.17537	2.94964e-16	5.68199e-14
ENSDARG00000007024	97.38	-3.14161	0.386579	-8.12669	4.41158e-16	8.42795e-14
ENSDARG00000017780	1740.22	0.839737	0.1036	8.10558	5.24953e-16	9.94192e-14
ENSDARG00000101209	656.584	-1.13581	0.140143	-8.10464	5.29008e-16	9.94192e-14
ENSDARG00000035958	691.882	-1.0246	0.12649	-8.10028	5.48312e-16	1.02216e-13
ENSDARG00000012824	214.095	-1.39856	0.172732	-8.09672	5.64609e-16	1.03626e-13
ENSDARG00000035652	169.778	-1.47721	0.182446	-8.09667	5.64842e-16	1.03626e-13
ENSDARG00000005368	368.441	-0.87031	0.10756	-8.09137	5.89987e-16	1.06548e-13
ENSDARG00000040362	433.758	-0.988695	0.122185	-8.09179	5.87919e-16	1.06548e-13
ENSDARG00000071863	1328.84	-0.792493	0.0979588	-8.09007	5.96293e-16	1.06852e-13
ENSDARG00000036080	9729.49	-0.41792	0.0516842	-8.08602	6.16475e-16	1.09619e-13
ENSDARG00000069093	23679.9	-0.698507	0.0865242	-8.07297	6.8606e-16	1.21061e-13
ENSDARG00000027310	361.338	-0.861095	0.106723	-8.06851	7.11633e-16	1.24622e-13
ENSDARG00000090039	379.539	-1.23304	0.153004	-8.05887	7.70028e-16	1.33834e-13
ENSDARG00000007247	512.714	0.784027	0.0973389	8.05461	7.97335e-16	1.37546e-13
ENSDARG00000023963	773.48	-0.811034	0.100812	-8.045	8.62456e-16	1.47678e-13
ENSDARG00000005139	404.723	-1.18449	0.147402	-8.03576	9.30004e-16	1.56689e-13
ENSDARG00000019815	805.943	-0.942179	0.117272	-8.03416	9.42195e-16	1.56689e-13
ENSDARG00000041703	422.436	-1.08197	0.134643	-8.03584	9.29429e-16	1.56689e-13
ENSDARG00000063435	138.212	-1.64687	0.204966	-8.03484	9.37019e-16	1.56689e-13
ENSDARG00000089769	2585.65	-0.80186	0.0998354	-8.03182	9.60369e-16	1.58571e-13
ENSDARG00000021833	1021.84	-0.790098	0.0984019	-8.02929	9.80351e-16	1.60722e-13
ENSDARG00000032617	495.427	-0.732043	0.0912342	-8.02378	1.02543e-15	1.66929e-13
ENSDARG00000057903	817.351	-1.57287	0.196208	-8.01637	1.08915e-15	1.76061e-13
ENSDARG00000052695	1962.37	0.553966	0.0694227	7.97962	1.46788e-15	2.3491e-13
ENSDARG00000076833	943.823	-0.727838	0.0912175	-7.97914	1.47352e-15	2.3491e-13
ENSDARG00000099115	2340.6	-1.02823	0.129	-7.97073	1.5774e-15	2.49748e-13
ENSDARG00000093572	353.411	-1.49979	0.188243	-7.96734	1.62121e-15	2.54938e-13
ENSDARG00000056913	215.378	-1.02126	0.128285	-7.96086	1.70854e-15	2.66855e-13
ENSDARG00000062174	1610.8	0.456316	0.0573551	7.95598	1.77721e-15	2.75718e-13
ENSDARG00000078468	284.018	-1.20969	0.152161	-7.95008	1.86393e-15	2.87243e-13
ENSDARG00000024829	3529.76	-0.892077	0.112289	-7.94448	1.95013e-15	2.98272e-13
ENSDARG00000078114	422.284	-0.739133	0.0930457	-7.94377	1.9613e-15	2.98272e-13
ENSDARG00000025348	1429.84	-0.567422	0.0716147	-7.92326	2.3137e-15	3.49565e-13
ENSDARG00000059227	458.283	-2.63063	0.332492	-7.91187	2.53559e-15	3.80601e-13
ENSDARG00000069473	165.018	-1.32217	0.167207	-7.90736	2.62912e-15	3.92095e-13
ENSDARG00000104404	165.775	-1.39901	0.177295	-7.89082	3.00211e-15	4.44851e-13
ENSDARG00000089724	56.1263	-2.22492	0.282201	-7.88415	3.16679e-15	4.66265e-13
ENSDARG00000027495	1723.17	0.686206	0.0871188	7.87667	3.36218e-15	4.919e-13
ENSDARG00000099786	3045.21	-0.490655	0.0623391	-7.87074	3.52543e-15	5.1254e-13
ENSDARG00000092099	166.118	-1.40588	0.178722	-7.86628	3.65335e-15	5.27818e-13
ENSDARG00000042780	547.52	-2.63906	0.335663	-7.86221	3.7742e-15	5.4189e-13
ENSDARG00000053973	1036.18	-1.7946	0.228647	-7.84877	4.20127e-15	5.99484e-13
ENSDARG00000000796	458.784	-0.92928	0.118413	-7.84776	4.23545e-15	6.00654e-13
ENSDARG00000061459	1353.13	0.477203	0.0608299	7.84487	4.3341e-15	6.07194e-13
ENSDARG00000077139	1325.52	-0.855248	0.109015	-7.84526	4.32047e-15	6.07194e-13
ENSDARG00000023111	374.986	-1.49259	0.190478	-7.83605	4.64959e-15	6.47469e-13
ENSDARG00000052061	3585.63	-0.528718	0.067552	-7.82684	5.00297e-15	6.92507e-13
ENSDARG00000055455	17687.9	0.529207	0.0678663	7.79778	6.3004e-15	8.66905e-13
ENSDARG00000116836	89.4115	-9.56701	1.22729	-7.79524	6.42856e-15	8.79306e-13
ENSDARG00000068194	274.759	-1.48598	0.190958	-7.7817	7.15577e-15	9.73017e-13
ENSDARG00000020574	98973.4	-0.974835	0.125378	-7.77518	7.5338e-15	1.01843e-12
ENSDARG00000070584	138.144	-1.823	0.234621	-7.76997	7.85019e-15	1.05503e-12
ENSDARG00000019253	1382.71	-1.08746	0.140159	-7.75875	8.57707e-15	1.14606e-12
ENSDARG00000002084	936.548	-1.01118	0.130398	-7.75462	8.86075e-15	1.17716e-12
ENSDARG00000104361	626.705	0.764032	0.098558	7.7521	9.03825e-15	1.19388e-12
ENSDARG00000062319	174.368	-1.39941	0.180611	-7.74821	9.3194e-15	1.22402e-12
ENSDARG00000104110	234.26	-1.9587	0.252834	-7.74699	9.40993e-15	1.22893e-12
ENSDARG00000079166	196.241	-1.0675	0.137836	-7.74471	9.58002e-15	1.24411e-12
ENSDARG00000020072	1073.39	-0.810846	0.104761	-7.73996	9.94442e-15	1.27708e-12
ENSDARG00000030614	6845.39	0.504706	0.0652019	7.74067	9.88972e-15	1.27708e-12
ENSDARG00000073699	1812.07	-0.903358	0.116804	-7.73398	1.04235e-14	1.33121e-12
ENSDARG00000111102	773.959	0.761235	0.098682	7.71402	1.21912e-14	1.54842e-12
ENSDARG00000003655	2679.87	0.452003	0.0586874	7.70187	1.34093e-14	1.69383e-12
ENSDARG00000100446	856.968	-0.785641	0.102024	-7.70053	1.35503e-14	1.70233e-12
ENSDARG00000019521	101.228	-2.30759	0.299747	-7.69847	1.37701e-14	1.72059e-12
ENSDARG00000062263	227.314	-1.25234	0.162716	-7.69647	1.39874e-14	1.73834e-12
ENSDARG00000102047	2551.92	0.637128	0.0828864	7.68677	1.50896e-14	1.8653e-12
ENSDARG00000051939	246.086	-1.95265	0.254207	-7.68135	1.5742e-14	1.9356e-12
ENSDARG00000078717	118.751	-1.54476	0.201159	-7.67931	1.59949e-14	1.95629e-12
ENSDARG00000079727	150.399	-1.95728	0.254992	-7.67583	1.64354e-14	1.99959e-12
ENSDARG00000030722	249.937	-0.877847	0.114654	-7.65646	1.91126e-14	2.31312e-12
ENSDARG00000090063	480.154	-0.878004	0.114711	-7.65406	1.94725e-14	2.34441e-12
ENSDARG00000091801	252.789	-1.47522	0.192935	-7.64621	2.06997e-14	2.47925e-12
ENSDARG00000018820	470.493	-1.47362	0.192913	-7.63879	2.19273e-14	2.61274e-12
ENSDARG00000017676	1365.85	-0.763419	0.100032	-7.63176	2.31564e-14	2.74504e-12
ENSDARG00000003820	1568.9	-0.604052	0.0791684	-7.62996	2.3483e-14	2.75595e-12
ENSDARG00000054451	539.791	-0.859271	0.112618	-7.62994	2.34868e-14	2.75595e-12
ENSDARG00000057035	126.122	-2.41448	0.316504	-7.6286	2.37317e-14	2.77062e-12
ENSDARG00000076381	159.792	-1.89255	0.24812	-7.62756	2.39243e-14	2.77906e-12
ENSDARG00000056745	2236.51	0.40091	0.0527015	7.60719	2.80116e-14	3.23759e-12
ENSDARG00000061481	170.942	-1.50837	0.198362	-7.60413	2.86816e-14	3.2839e-12
ENSDARG00000110040	340.213	-1.14935	0.151149	-7.60407	2.86965e-14	3.2839e-12
ENSDARG00000099959	10099.7	-0.953827	0.126008	-7.56956	3.74499e-14	4.26449e-12
ENSDARG00000054319	124.185	-1.90843	0.25221	-7.56683	3.82438e-14	4.33355e-12
ENSDARG00000039647	5143.6	0.495728	0.0656414	7.55206	4.28437e-14	4.83109e-12
ENSDARG00000044074	432.473	-1.02122	0.135371	-7.54385	4.56313e-14	5.12045e-12
ENSDARG00000005185	637.659	-0.707611	0.0938525	-7.53961	4.71363e-14	5.26378e-12
ENSDARG00000056511	2841.53	0.714934	0.0948514	7.53741	4.79389e-14	5.32767e-12
ENSDARG00000079119	301.077	-0.987476	0.131351	-7.51783	5.56923e-14	6.15973e-12
ENSDARG00000063701	444.1	-0.7852	0.104478	-7.51543	5.67247e-14	6.21444e-12
ENSDARG00000105411	146.363	-2.32764	0.309712	-7.51548	5.67036e-14	6.21444e-12
ENSDARG00000053803	350.915	-2.34087	0.311512	-7.51456	5.71047e-14	6.22656e-12
ENSDARG00000030490	693.605	-1.20654	0.160636	-7.51103	5.86648e-14	6.36664e-12
ENSDARG00000071374	698.327	0.608086	0.0809853	7.5086	5.97614e-14	6.45534e-12
ENSDARG00000058693	3502.81	-0.67519	0.089932	-7.50779	6.01355e-14	6.46555e-12
ENSDARG00000002255	1091.44	0.626855	0.0835029	7.50699	6.0502e-14	6.47483e-12
ENSDARG00000011613	2592.04	0.502937	0.0670139	7.50496	6.14488e-14	6.54586e-12
ENSDARG00000045003	327.074	-1.02317	0.136351	-7.50392	6.19379e-14	6.56769e-12
ENSDARG00000035544	130.256	-1.84751	0.246601	-7.4919	6.78839e-14	7.16532e-12
ENSDARG00000086571	56.9669	-2.21099	0.29546	-7.48322	7.25244e-14	7.62033e-12
ENSDARG00000004621	7629.65	0.496789	0.066429	7.47849	7.518e-14	7.86363e-12
ENSDARG00000103713	425.677	-1.06548	0.142569	-7.47343	7.81316e-14	8.13554e-12
ENSDARG00000040100	398.691	-1.33007	0.178032	-7.47094	7.96212e-14	8.25347e-12
ENSDARG00000009782	395.88	-1.63122	0.218365	-7.47017	8.00912e-14	8.26513e-12
ENSDARG00000098374	301.137	-1.49512	0.200287	-7.46492	8.33533e-14	8.56353e-12
ENSDARG00000014018	1104.22	0.652207	0.0873781	7.4642	8.38101e-14	8.57236e-12
ENSDARG00000036767	251.128	-1.30335	0.174844	-7.45438	9.02939e-14	9.17756e-12
ENSDARG00000111417	124.762	-2.15667	0.289328	-7.45405	9.0521e-14	9.17756e-12
ENSDARG00000116951	206.88	-2.1074	0.282864	-7.45022	9.31856e-14	9.40646e-12
ENSDARG00000058008	550.141	0.783234	0.105184	7.44632	9.598e-14	9.64641e-12
ENSDARG00000021595	1087.74	0.530423	0.0713102	7.43824	1.02037e-13	1.02108e-11
ENSDARG00000036058	2534.39	0.628135	0.0844568	7.43736	1.02719e-13	1.02347e-11
ENSDARG00000070394	96.1444	-1.92721	0.259204	-7.4351	1.04485e-13	1.0366e-11
ENSDARG00000075133	1107.78	0.552236	0.074296	7.43292	1.06225e-13	1.04936e-11
ENSDARG00000003219	239.369	-1.40943	0.189641	-7.43208	1.06907e-13	1.0516e-11
ENSDARG00000042535	4853.04	-0.949114	0.127729	-7.43068	1.08043e-13	1.05827e-11
ENSDARG00000063612	416.281	-0.817571	0.110144	-7.42277	1.14697e-13	1.1187e-11
ENSDARG00000055100	341.468	-0.876846	0.118211	-7.41761	1.19251e-13	1.15823e-11
ENSDARG00000073810	152.323	-1.62613	0.219761	-7.39955	1.36645e-13	1.32163e-11
ENSDARG00000008697	668.934	-0.715362	0.0967778	-7.39179	1.44861e-13	1.39526e-11
ENSDARG00000022767	4947.18	-2.03167	0.274978	-7.38847	1.48526e-13	1.42462e-11
ENSDARG00000035907	2453.07	0.474104	0.064184	7.38663	1.50596e-13	1.4385e-11
ENSDARG00000100977	133.316	-1.30546	0.176834	-7.38242	1.55438e-13	1.47865e-11
ENSDARG00000012504	855.221	0.80961	0.109765	7.37587	1.6327e-13	1.54435e-11
ENSDARG00000013415	323.418	-1.00506	0.13627	-7.37554	1.63681e-13	1.54435e-11
ENSDARG00000044588	860.754	-0.728435	0.098773	-7.37484	1.64542e-13	1.54616e-11
ENSDARG00000060457	2328	-0.434062	0.0589231	-7.36658	1.75056e-13	1.6383e-11
ENSDARG00000052063	5072.06	-0.630425	0.0855968	-7.36506	1.77073e-13	1.65049e-11
ENSDARG00000010420	928.18	0.787403	0.106946	7.36263	1.80323e-13	1.67403e-11
ENSDARG00000097693	233.234	-1.16591	0.158385	-7.36125	1.82191e-13	1.68324e-11
ENSDARG00000102464	88.1145	-2.07292	0.281615	-7.36083	1.82771e-13	1.68324e-11
ENSDARG00000058646	983.253	0.55531	0.0754636	7.35865	1.85776e-13	1.70362e-11
ENSDARG00000099819	131.599	-1.15618	0.157129	-7.35816	1.86458e-13	1.70362e-11
ENSDARG00000011821	196.438	-1.38785	0.188923	-7.34612	2.04048e-13	1.85699e-11
ENSDARG00000001818	105.121	-2.16284	0.295012	-7.33134	2.27856e-13	2.06554e-11
ENSDARG00000070597	172.637	-1.41465	0.192993	-7.33007	2.30026e-13	2.07707e-11
ENSDARG00000054749	1147.26	0.620221	0.0846528	7.32665	2.35974e-13	2.12248e-11
ENSDARG00000020759	455.353	-0.779417	0.106522	-7.31694	2.53697e-13	2.27305e-11
ENSDARG00000070480	779.988	-0.820888	0.112313	-7.30891	2.69312e-13	2.39439e-11
ENSDARG00000102061	735.466	0.620626	0.0849114	7.3091	2.68946e-13	2.39439e-11
ENSDARG00000094992	436.154	0.828034	0.113382	7.30303	2.81357e-13	2.48239e-11
ENSDARG00000110297	210.676	-22.9745	3.14587	-7.30308	2.81254e-13	2.48239e-11
ENSDARG00000016875	1335.24	-0.966281	0.132344	-7.3013	2.84997e-13	2.50494e-11
ENSDARG00000022727	134.141	-1.49643	0.205216	-7.29197	3.05448e-13	2.67452e-11
ENSDARG00000052336	97.2309	-1.57436	0.216077	-7.2861	3.19058e-13	2.78315e-11
ENSDARG00000076411	91.0894	-1.82101	0.250299	-7.27534	3.4556e-13	3.00299e-11
ENSDARG00000112405	79.6221	23.1029	3.17937	7.26652	3.6888e-13	3.19364e-11
ENSDARG00000002197	269.855	-1.36467	0.188366	-7.24475	4.3323e-13	3.73677e-11
ENSDARG00000060238	1619.26	-0.746328	0.103046	-7.24266	4.39982e-13	3.7809e-11
ENSDARG00000016771	1903.47	-2.12126	0.292945	-7.24116	4.4485e-13	3.80858e-11
ENSDARG00000079011	408.47	-0.851723	0.117718	-7.23528	4.6457e-13	3.96273e-11
ENSDARG00000054177	537.815	0.631152	0.0873464	7.22584	4.97997e-13	4.23224e-11
ENSDARG00000023797	2049.67	-1.54406	0.214125	-7.21104	5.55248e-13	4.7015e-11
ENSDARG00000059775	2252.81	0.605512	0.0839835	7.20989	5.59951e-13	4.72403e-11
ENSDARG00000100166	1918.03	0.482697	0.0669624	7.20848	5.65781e-13	4.75585e-11
ENSDARG00000099321	581.608	0.728518	0.101098	7.20603	5.7606e-13	4.82471e-11
ENSDARG00000055518	1675.46	-1.17487	0.163117	-7.20261	5.90703e-13	4.92949e-11
ENSDARG00000055388	74.8252	-2.30454	0.320223	-7.19668	6.16972e-13	5.13019e-11
ENSDARG00000009823	1176.68	0.591134	0.0822361	7.18826	6.56246e-13	5.4372e-11
ENSDARG00000037655	1365.08	-0.632825	0.0880465	-7.18739	6.60392e-13	5.45201e-11
ENSDARG00000103071	1053.93	0.512819	0.0714734	7.17497	7.23235e-13	5.94957e-11
ENSDARG00000078696	258.957	-0.990042	0.138151	-7.16639	7.7e-13	6.31182e-11
ENSDARG00000028507	941.742	-0.841384	0.117502	-7.16058	8.03349e-13	6.56191e-11
ENSDARG00000103775	435.905	-0.9228	0.128908	-7.15859	8.15136e-13	6.63475e-11
ENSDARG00000028066	1369.99	0.493807	0.0692137	7.13453	9.71171e-13	7.87705e-11
ENSDARG00000004904	33.7846	-3.39913	0.476906	-7.12745	1.02243e-12	8.2638e-11
ENSDARG00000006607	363.241	0.674199	0.0946298	7.12459	1.04387e-12	8.37855e-11
ENSDARG00000075733	243.46	-1.16761	0.163883	-7.12463	1.0436e-12	8.37855e-11
ENSDARG00000058039	762.923	0.665355	0.0934541	7.1196	1.08242e-12	8.65784e-11
ENSDARG00000038068	10505.3	0.308627	0.043379	7.11467	1.12183e-12	8.94217e-11
ENSDARG00000037588	457.832	1.03074	0.145015	7.10782	1.17886e-12	9.36445e-11
ENSDARG00000052728	2241.1	0.420889	0.0592603	7.10238	1.22626e-12	9.70762e-11
ENSDARG00000054683	687.253	0.719098	0.101292	7.09925	1.2544e-12	9.8965e-11
ENSDARG00000056036	2066.63	0.766254	0.10797	7.0969	1.27583e-12	1.00313e-10
ENSDARG00000006220	366.014	-1.69623	0.239046	-7.09584	1.28567e-12	1.00744e-10
ENSDARG00000095802	428.445	0.786298	0.110929	7.08831	1.35756e-12	1.06018e-10
ENSDARG00000076564	568.318	-1.35586	0.191502	-7.08012	1.44031e-12	1.12102e-10
ENSDARG00000099960	200.846	-1.10316	0.155961	-7.07331	1.51279e-12	1.17348e-10
ENSDARG00000023058	3409.13	0.40577	0.0573749	7.07225	1.52441e-12	1.17854e-10
ENSDARG00000071684	614.275	0.83344	0.117912	7.06833	1.56809e-12	1.20827e-10
ENSDARG00000023724	182.502	-1.19891	0.169732	-7.06355	1.62302e-12	1.24033e-10
ENSDARG00000098809	2092.9	0.483079	0.0683927	7.06331	1.6258e-12	1.24033e-10
ENSDARG00000100255	281.16	0.879779	0.124554	7.06345	1.62415e-12	1.24033e-10
ENSDARG00000077722	631.175	-0.95902	0.135785	-7.06277	1.6321e-12	1.24104e-10
ENSDARG00000052575	230.317	0.827869	0.117444	7.04908	1.80106e-12	1.36503e-10
ENSDARG00000035715	11966.7	0.477017	0.0677038	7.04564	1.8461e-12	1.39005e-10
ENSDARG00000069048	567.983	-0.794124	0.112705	-7.04605	1.8407e-12	1.39005e-10
ENSDARG00000036344	2920.95	0.670177	0.0951601	7.04263	1.88642e-12	1.41579e-10
ENSDARG00000057296	558.934	0.585041	0.0830898	7.04107	1.9077e-12	1.42713e-10
ENSDARG00000054879	720.255	0.804206	0.114274	7.03755	1.95647e-12	1.4589e-10
ENSDARG00000004296	153.303	-1.4141	0.201393	-7.02161	2.19334e-12	1.62504e-10
ENSDARG00000053362	612.732	-1.14069	0.162447	-7.02194	2.18804e-12	1.62504e-10
ENSDARG00000061647	2761.1	0.553235	0.0788024	7.02054	2.21013e-12	1.63225e-10
ENSDARG00000023174	2241.95	0.41397	0.0589712	7.01986	2.22092e-12	1.635e-10
ENSDARG00000016470	693.63	-0.796766	0.113667	-7.00965	2.38918e-12	1.75328e-10
ENSDARG00000038296	177.65	-1.95455	0.27916	-7.00154	2.53166e-12	1.85196e-10
ENSDARG00000042032	457.801	0.630366	0.0901423	6.99301	2.69053e-12	1.9558e-10
ENSDARG00000076870	143.755	-1.52981	0.218761	-6.99307	2.68931e-12	1.9558e-10
ENSDARG00000040358	481.735	0.860526	0.123164	6.98684	2.81137e-12	2.03723e-10
ENSDARG00000012060	138.988	-1.47162	0.21085	-6.97949	2.96248e-12	2.14002e-10
ENSDARG00000020741	937.084	-1.9126	0.274083	-6.97817	2.99039e-12	2.15346e-10
ENSDARG00000032976	62.7847	-2.15331	0.308757	-6.97412	3.07797e-12	2.20964e-10
ENSDARG00000055874	7373.17	0.416446	0.0597182	6.97351	3.09119e-12	2.21226e-10
ENSDARG00000075837	479.734	0.872215	0.125096	6.97238	3.11627e-12	2.22333e-10
ENSDARG00000095896	1257.48	0.544727	0.0781699	6.9685	3.20328e-12	2.27837e-10
ENSDARG00000015662	463.444	-1.99534	0.286446	-6.96583	3.26468e-12	2.31492e-10
ENSDARG00000036773	234.892	-1.08338	0.155545	-6.96506	3.28268e-12	2.31855e-10
ENSDARG00000062132	81.8126	-2.36549	0.339637	-6.96475	3.28986e-12	2.31855e-10
ENSDARG00000036577	5489.04	0.680842	0.0977769	6.96323	3.3257e-12	2.3296e-10
ENSDARG00000078864	138.097	-1.39586	0.200454	-6.96351	3.31905e-12	2.3296e-10
ENSDARG00000074866	1004.61	0.545572	0.0783557	6.96276	3.33659e-12	2.33017e-10
ENSDARG00000020235	627.463	-0.675201	0.09712	-6.95224	3.59541e-12	2.50336e-10
ENSDARG00000079327	472.976	-1.1373	0.163631	-6.95037	3.64333e-12	2.52911e-10
ENSDARG00000019566	4216.95	0.631613	0.0909247	6.94655	3.74333e-12	2.58301e-10
ENSDARG00000021242	1024.3	-0.89307	0.12856	-6.94671	3.73891e-12	2.58301e-10
ENSDARG00000044968	332.339	-1.36542	0.196909	-6.93426	4.08366e-12	2.80112e-10
ENSDARG00000102626	489.905	-0.779946	0.112473	-6.93451	4.07642e-12	2.80112e-10
ENSDARG00000070107	1052.3	0.863519	0.124555	6.93282	4.12539e-12	2.82138e-10
ENSDARG00000009480	1899.87	0.510443	0.0736389	6.93171	4.15793e-12	2.83524e-10
ENSDARG00000061909	1135.6	0.58847	0.0849885	6.92412	4.38699e-12	2.98264e-10
ENSDARG00000044261	625.579	-0.738887	0.106722	-6.9235	4.40613e-12	2.98687e-10
ENSDARG00000069956	346.79	-0.740926	0.107101	-6.91803	4.57967e-12	3.09543e-10
ENSDARG00000011407	5973.59	-0.587876	0.0850649	-6.91091	4.81552e-12	3.24535e-10
ENSDARG00000074815	229.332	-1.76773	0.255857	-6.90907	4.87853e-12	3.27826e-10
ENSDARG00000098431	445.443	-0.916911	0.132729	-6.90816	4.90983e-12	3.28973e-10
ENSDARG00000006598	194.607	-0.966121	0.139899	-6.90587	4.98965e-12	3.33355e-10
ENSDARG00000103691	1647.57	0.453013	0.0656301	6.90253	5.10854e-12	3.40314e-10
ENSDARG00000060010	154.292	-1.35826	0.196815	-6.90121	5.15629e-12	3.42508e-10
ENSDARG00000002582	308.675	-0.822371	0.119295	-6.89359	5.44019e-12	3.60331e-10
ENSDARG00000018266	87.1023	-1.52034	0.220677	-6.88946	5.60028e-12	3.69874e-10
ENSDARG00000015947	3326.97	-0.56395	0.0818645	-6.88883	5.62547e-12	3.7048e-10
ENSDARG00000061140	484.572	-0.874667	0.127081	-6.88273	5.87169e-12	3.85596e-10
ENSDARG00000034409	1771.39	0.458851	0.0667173	6.87754	6.08946e-12	3.98765e-10
ENSDARG00000007421	199.796	-1.41896	0.206404	-6.87468	6.21299e-12	4.05705e-10
ENSDARG00000018459	364.283	-1.32072	0.192378	-6.86524	6.63817e-12	4.32248e-10
ENSDARG00000104826	1725.91	0.662111	0.0964664	6.86365	6.71227e-12	4.35845e-10
ENSDARG00000030479	4032.13	0.463095	0.0675224	6.85839	6.96408e-12	4.4967e-10
ENSDARG00000031702	432.921	-0.855872	0.124788	-6.85861	6.95319e-12	4.4967e-10
ENSDARG00000077004	381.204	-0.936752	0.136636	-6.85581	7.09075e-12	4.56573e-10
ENSDARG00000004830	2248.08	-0.465545	0.0679277	-6.85353	7.20486e-12	4.62632e-10
ENSDARG00000095743	2473.54	0.545636	0.0796204	6.85296	7.23352e-12	4.63186e-10
ENSDARG00000076448	51.7045	-2.67885	0.391186	-6.84803	7.48747e-12	4.78123e-10
ENSDARG00000037961	405.665	-1.14672	0.167651	-6.83994	7.92247e-12	5.04506e-10
ENSDARG00000020364	274.322	-1.78566	0.261407	-6.83097	8.43424e-12	5.35621e-10
ENSDARG00000002235	707.85	-0.719733	0.105421	-6.82725	8.65555e-12	5.48169e-10
ENSDARG00000030440	3685.46	0.452425	0.0662837	6.82559	8.75654e-12	5.5305e-10
ENSDARG00000043249	117.796	2.13397	0.312852	6.82103	9.03879e-12	5.6932e-10
ENSDARG00000090850	499.934	-2.8959	0.424624	-6.81991	9.10977e-12	5.70681e-10
ENSDARG00000115916	856.374	-2.84131	0.416612	-6.82004	9.10146e-12	5.70681e-10
ENSDARG00000077151	513.805	0.690942	0.10134	6.81809	9.22564e-12	5.76378e-10
ENSDARG00000030743	112.751	-1.33875	0.196368	-6.81759	9.25821e-12	5.76854e-10
ENSDARG00000069339	1177.96	0.591014	0.0867086	6.8161	9.35472e-12	5.813e-10
ENSDARG00000021265	1130.12	-1.0328	0.151534	-6.81559	9.38758e-12	5.81778e-10
ENSDARG00000059279	3087.61	0.57583	0.0845068	6.814	9.49187e-12	5.86669e-10
ENSDARG00000020609	4787.51	0.439115	0.0644532	6.81292	9.56346e-12	5.87949e-10
ENSDARG00000075016	28.0617	-2.66346	0.39094	-6.81297	9.56065e-12	5.87949e-10
ENSDARG00000014244	1837.2	0.544398	0.0799156	6.81216	9.61433e-12	5.89509e-10
ENSDARG00000055216	13512.9	0.433271	0.0637636	6.79496	1.08346e-11	6.62572e-10
ENSDARG00000037790	797.577	-0.746573	0.110022	-6.78568	1.15537e-11	7.04686e-10
ENSDARG00000076838	273.727	-1.81819	0.268096	-6.78185	1.18644e-11	7.21729e-10
ENSDARG00000095434	86.9359	-2.17186	0.320268	-6.78138	1.19035e-11	7.2221e-10
ENSDARG00000018263	126.05	-2.44596	0.360822	-6.77887	1.21117e-11	7.32916e-10
ENSDARG00000042018	534.752	-0.880536	0.130093	-6.76849	1.30129e-11	7.85394e-10
ENSDARG00000068246	508.239	-0.673307	0.0995828	-6.76128	1.36775e-11	8.2336e-10
ENSDARG00000008982	1765.84	-0.613401	0.0907312	-6.76064	1.37385e-11	8.24879e-10
ENSDARG00000006526	1530.28	-2.05361	0.303899	-6.75755	1.40347e-11	8.40481e-10
ENSDARG00000037943	62.5806	-1.7541	0.259886	-6.74952	1.48333e-11	8.86011e-10
ENSDARG00000010137	2707.08	0.44259	0.0655807	6.74878	1.4909e-11	8.88236e-10
ENSDARG00000038489	125.382	-1.34283	0.199235	-6.73996	1.58429e-11	9.41451e-10
ENSDARG00000030547	776.234	0.522213	0.0775354	6.73516	1.63755e-11	9.70603e-10
ENSDARG00000004218	492.295	0.64285	0.0954546	6.73462	1.64364e-11	9.71721e-10
ENSDARG00000093494	698.635	-0.781538	0.116104	-6.73137	1.68076e-11	9.91131e-10
ENSDARG00000070567	2130.09	0.387319	0.0576151	6.72253	1.78597e-11	1.0505e-09
ENSDARG00000010031	692.786	0.60927	0.090648	6.72127	1.80146e-11	1.05692e-09
ENSDARG00000091683	848.939	0.665328	0.0990076	6.71996	1.81771e-11	1.06375e-09
ENSDARG00000042934	781.679	-0.707461	0.105319	-6.71731	1.85116e-11	1.08059e-09
ENSDARG00000034541	335.552	-0.80806	0.12032	-6.71595	1.86849e-11	1.08796e-09
ENSDARG00000103399	135.24	-1.61046	0.240097	-6.70752	1.97958e-11	1.14975e-09
ENSDARG00000102975	2823.97	0.531925	0.0793194	6.70611	1.99875e-11	1.15797e-09
ENSDARG00000021987	2286.68	-0.892321	0.13308	-6.70514	2.01217e-11	1.16283e-09
ENSDARG00000023082	627.375	-0.772273	0.115228	-6.70215	2.05373e-11	1.18389e-09
ENSDARG00000059960	1412.94	0.749482	0.111896	6.69801	2.11278e-11	1.2149e-09
ENSDARG00000069737	1136.37	0.801085	0.119619	6.69695	2.12813e-11	1.22069e-09
ENSDARG00000056138	4934.42	0.332014	0.0495826	6.69617	2.13948e-11	1.22416e-09
ENSDARG00000075433	6517.45	-0.999254	0.149267	-6.69442	2.16522e-11	1.23583e-09
ENSDARG00000033234	3752.63	0.454213	0.067856	6.69378	2.17481e-11	1.23766e-09
ENSDARG00000045014	6003.17	0.419242	0.0626343	6.69349	2.17914e-11	1.23766e-09
ENSDARG00000019902	4278.04	0.795499	0.118963	6.68695	2.27862e-11	1.291e-09
ENSDARG00000024278	639.76	-1.05446	0.157714	-6.68593	2.29467e-11	1.29691e-09
ENSDARG00000020785	741.112	-0.850245	0.127242	-6.68211	2.35519e-11	1.32787e-09
ENSDARG00000099266	450.789	-0.680225	0.101831	-6.67996	2.39008e-11	1.34426e-09
ENSDARG00000009553	2442.56	0.5806	0.0870625	6.66877	2.57962e-11	1.44734e-09
ENSDARG00000043729	172.842	-1.97834	0.296674	-6.66838	2.5864e-11	1.44763e-09
ENSDARG00000071196	1206.14	-0.633402	0.0950089	-6.66676	2.61505e-11	1.46013e-09
ENSDARG00000059461	339.005	0.660543	0.0991086	6.66484	2.64961e-11	1.47587e-09
ENSDARG00000041078	756.071	0.520306	0.0780914	6.66279	2.68686e-11	1.49301e-09
ENSDARG00000102565	259.577	-0.794167	0.119202	-6.66239	2.69416e-11	1.49348e-09
ENSDARG00000044010	60.165	-2.4687	0.370911	-6.65577	2.81821e-11	1.55851e-09
ENSDARG00000044345	1026.09	-0.591223	0.088873	-6.65246	2.88242e-11	1.59022e-09
ENSDARG00000104108	291.227	-1.16117	0.174652	-6.6485	2.96102e-11	1.62969e-09
ENSDARG00000105570	403.938	-0.714386	0.107514	-6.64456	3.04128e-11	1.66989e-09
ENSDARG00000021151	529.358	0.613761	0.0924021	6.64229	3.08856e-11	1.69183e-09
ENSDARG00000015224	603.51	-0.590627	0.0889551	-6.63961	3.14508e-11	1.71718e-09
ENSDARG00000052960	43.3501	-2.21481	0.333586	-6.6394	3.1497e-11	1.71718e-09
ENSDARG00000077329	742.029	0.515682	0.0776784	6.63868	3.16503e-11	1.72148e-09
ENSDARG00000102456	62.2258	-1.88474	0.28394	-6.63779	3.18426e-11	1.72787e-09
ENSDARG00000063133	3350.94	0.46318	0.0698089	6.63497	3.24561e-11	1.75704e-09
ENSDARG00000016651	1438.75	-0.625637	0.0943176	-6.6333	3.28269e-11	1.77296e-09
ENSDARG00000008030	1578.93	-0.546922	0.0824822	-6.63079	3.33893e-11	1.79913e-09
ENSDARG00000045580	839.453	-0.748205	0.112895	-6.62741	3.41625e-11	1.83651e-09
ENSDARG00000021193	1979.4	0.347034	0.0523895	6.62411	3.49345e-11	1.87366e-09
ENSDARG00000035521	150.394	-1.35972	0.205306	-6.6229	3.52221e-11	1.88471e-09
ENSDARG00000039577	362.739	-0.823336	0.124351	-6.62108	3.56587e-11	1.90366e-09
ENSDARG00000024746	2248.19	0.538791	0.081403	6.61881	3.62106e-11	1.92868e-09
ENSDARG00000020798	983.043	0.508719	0.0768743	6.61755	3.65202e-11	1.94069e-09
ENSDARG00000036168	88.6997	-1.81061	0.27377	-6.61362	3.75023e-11	1.98353e-09
ENSDARG00000044375	759.483	0.77336	0.116928	6.61397	3.74151e-11	1.98353e-09
ENSDARG00000098573	245.014	-1.24963	0.188957	-6.6133	3.75837e-11	1.98353e-09
ENSDARG00000100119	927.031	0.547632	0.0829057	6.60548	3.96235e-11	2.08642e-09
ENSDARG00000045420	266.971	0.749616	0.113517	6.60353	4.01475e-11	2.10921e-09
ENSDARG00000011235	1141.23	0.6727	0.101888	6.60234	4.04705e-11	2.12135e-09
ENSDARG00000013295	1175.56	0.560298	0.0848926	6.60008	4.10931e-11	2.14911e-09
ENSDARG00000103019	129.128	-2.09512	0.317479	-6.59924	4.13277e-11	2.15651e-09
ENSDARG00000105001	335.69	-0.899671	0.136381	-6.59676	4.20238e-11	2.18789e-09
ENSDARG00000040926	2952.78	0.419084	0.0635769	6.59177	4.34616e-11	2.25766e-09
ENSDARG00000078404	88.9537	-1.57527	0.239027	-6.59034	4.38825e-11	2.26932e-09
ENSDARG00000115003	447.993	-1.41185	0.21422	-6.59064	4.37921e-11	2.26932e-09
ENSDARG00000029230	54.7848	-2.79103	0.423726	-6.58688	4.49176e-11	2.31767e-09
ENSDARG00000070050	110.313	-1.80752	0.274499	-6.58478	4.55565e-11	2.3454e-09
ENSDARG00000090190	232.84	-1.16363	0.176793	-6.58189	4.64497e-11	2.38607e-09
ENSDARG00000037932	807.055	0.628111	0.0954692	6.5792	4.7299e-11	2.42431e-09
ENSDARG00000016676	2792.44	0.401705	0.061078	6.57691	4.80311e-11	2.45639e-09
ENSDARG00000028000	2021.18	0.366146	0.0556939	6.57425	4.88985e-11	2.49523e-09
ENSDARG00000075931	109.563	-2.33791	0.355679	-6.57311	4.92763e-11	2.50897e-09
ENSDARG00000003854	655.19	-0.693638	0.105538	-6.57239	4.95132e-11	2.51549e-09
ENSDARG00000000018	681.337	0.602954	0.0918806	6.56237	5.29599e-11	2.6847e-09
ENSDARG00000055903	1643.01	0.447311	0.0681906	6.55972	5.3909e-11	2.72683e-09
ENSDARG00000079745	1464.33	-0.467154	0.0712224	-6.5591	5.4135e-11	2.73228e-09
ENSDARG00000053831	167.507	-1.66801	0.254522	-6.55351	5.62002e-11	2.83034e-09
ENSDARG00000042824	1428.61	-0.551082	0.0841562	-6.54832	5.81882e-11	2.92408e-09
ENSDARG00000036548	217.421	-1.04154	0.159126	-6.54537	5.93469e-11	2.97584e-09
ENSDARG00000036139	296.998	-0.805677	0.123193	-6.53995	6.15396e-11	3.07911e-09
ENSDARG00000034588	352.305	-0.828898	0.12679	-6.53759	6.25188e-11	3.12135e-09
ENSDARG00000014796	529.375	-0.587455	0.0899144	-6.53349	6.42551e-11	3.20112e-09
ENSDARG00000089271	1562.96	0.453789	0.0694878	6.53048	6.5559e-11	3.25906e-09
ENSDARG00000028804	158.419	-0.943644	0.144506	-6.53013	6.5713e-11	3.2597e-09
ENSDARG00000038123	232.55	-1.01762	0.15585	-6.52946	6.60079e-11	3.26732e-09
ENSDARG00000114825	47.5354	-2.65648	0.406895	-6.52867	6.63567e-11	3.27757e-09
ENSDARG00000103785	178.035	-1.99863	0.306186	-6.52749	6.68794e-11	3.29634e-09
ENSDARG00000027236	2507.98	0.61902	0.0949138	6.52192	6.94145e-11	3.41401e-09
ENSDARG00000061383	132.894	-1.96215	0.300915	-6.52062	7.0019e-11	3.43643e-09
ENSDARG00000091293	2065.92	0.413712	0.0635028	6.51486	7.27566e-11	3.56322e-09
ENSDARG00000086391	26.467	-3.17573	0.48772	-6.51138	7.44639e-11	3.63913e-09
ENSDARG00000117188	60.8386	-2.50092	0.384171	-6.50991	7.51974e-11	3.66722e-09
ENSDARG00000103846	3751.78	-0.482833	0.0741824	-6.50872	7.57917e-11	3.68843e-09
ENSDARG00000035682	266.789	-0.933874	0.143514	-6.5072	7.65627e-11	3.71812e-09
ENSDARG00000077840	2330.35	0.451761	0.0694431	6.50549	7.74427e-11	3.75297e-09
ENSDARG00000093068	120.098	-1.7583	0.270433	-6.50182	7.93553e-11	3.83761e-09
ENSDARG00000053358	6068.05	0.516707	0.0795465	6.49566	8.26707e-11	3.98959e-09
ENSDARG00000035870	1545.77	0.600793	0.0925078	6.49451	8.3302e-11	4.01169e-09
ENSDARG00000015156	353.573	-1.4118	0.217428	-6.49317	8.40492e-11	4.03925e-09
ENSDARG00000018491	1034.97	-0.545038	0.0840042	-6.48823	8.68531e-11	4.13958e-09
ENSDARG00000060348	153.242	-1.07361	0.165468	-6.48833	8.67935e-11	4.13958e-09
ENSDARG00000070467	230.225	0.89352	0.137704	6.48871	8.65719e-11	4.13958e-09
ENSDARG00000104945	2220.48	0.507257	0.0781714	6.48904	8.63837e-11	4.13958e-09
ENSDARG00000062003	644.512	-1.11746	0.172317	-6.48491	8.87823e-11	4.22282e-09
ENSDARG00000104540	161.168	-1.50244	0.231864	-6.47981	9.18394e-11	4.35926e-09
ENSDARG00000039677	478.81	-0.75417	0.116477	-6.47484	9.4915e-11	4.49602e-09
ENSDARG00000058992	480.57	-0.671251	0.103839	-6.46431	1.01761e-10	4.81045e-09
ENSDARG00000103317	167.596	-1.05631	0.163418	-6.46388	1.02049e-10	4.81421e-09
ENSDARG00000061758	70.2472	-1.8452	0.285541	-6.46211	1.03255e-10	4.86116e-09
ENSDARG00000042091	672.486	0.596666	0.0923488	6.461	1.04014e-10	4.88694e-09
ENSDARG00000019564	480.39	-0.61412	0.0950624	-6.46018	1.04582e-10	4.90366e-09
ENSDARG00000011640	2929.64	0.663577	0.102753	6.45799	1.06105e-10	4.95501e-09
ENSDARG00000116139	210.459	-0.922442	0.142833	-6.45819	1.05961e-10	4.95501e-09
ENSDARG00000089742	231.121	0.796761	0.123646	6.44387	1.16466e-10	5.42788e-09
ENSDARG00000027394	1010.19	0.519496	0.0806341	6.44263	1.17422e-10	5.46144e-09
ENSDARG00000062974	49.6846	-1.82195	0.283337	-6.43031	1.27347e-10	5.91114e-09
ENSDARG00000102750	1205.06	-0.618384	0.0962701	-6.42343	1.33241e-10	6.17233e-09
ENSDARG00000076361	123.345	-1.12413	0.175066	-6.42116	1.35239e-10	6.25235e-09
ENSDARG00000062390	126.452	-1.29591	0.202057	-6.41356	1.42163e-10	6.55938e-09
ENSDARG00000016160	886.211	-0.569166	0.088788	-6.41039	1.45146e-10	6.68368e-09
ENSDARG00000030694	2133.82	0.423673	0.0661372	6.40597	1.49418e-10	6.86667e-09
ENSDARG00000016337	181.481	-0.893039	0.13942	-6.40538	1.49994e-10	6.87948e-09
ENSDARG00000014248	53.586	-1.82204	0.284509	-6.40417	1.51192e-10	6.92072e-09
ENSDARG00000070080	2136.22	0.543002	0.0848695	6.39809	1.57332e-10	7.18754e-09
ENSDARG00000090286	634.017	-2.40807	0.376447	-6.39682	1.58646e-10	7.23324e-09
ENSDARG00000100851	785.208	0.574285	0.0898106	6.3944	1.61182e-10	7.33442e-09
ENSDARG00000059746	296.203	-0.859448	0.134445	-6.39257	1.63125e-10	7.40827e-09
ENSDARG00000031720	8243.8	0.288355	0.045119	6.39099	1.64815e-10	7.47031e-09
ENSDARG00000014340	122.423	-1.11313	0.174254	-6.38798	1.68087e-10	7.60373e-09
ENSDARG00000039459	130.191	-1.33764	0.20952	-6.38433	1.7215e-10	7.77229e-09
ENSDARG00000103379	1795.11	0.642157	0.100593	6.38372	1.72834e-10	7.78796e-09
ENSDARG00000068478	611.426	-0.960182	0.150424	-6.38316	1.73473e-10	7.80157e-09
ENSDARG00000042552	717.417	-1.07131	0.167896	-6.38076	1.76211e-10	7.90929e-09
ENSDARG00000113771	505.101	0.778729	0.12211	6.37727	1.80273e-10	8.07595e-09
ENSDARG00000020594	802.614	-0.82512	0.129401	-6.37644	1.81247e-10	8.10388e-09
ENSDARG00000111313	96.2136	-1.6223	0.254562	-6.3729	1.85488e-10	8.2775e-09
ENSDARG00000012745	111.456	-1.38214	0.216924	-6.37151	1.87173e-10	8.33659e-09
ENSDARG00000095807	68.7792	-1.82887	0.287075	-6.37069	1.88183e-10	8.36547e-09
ENSDARG00000002731	566.48	-0.804531	0.126326	-6.36867	1.90672e-10	8.45985e-09
ENSDARG00000098526	448.937	0.606823	0.0953499	6.36417	1.96346e-10	8.69491e-09
ENSDARG00000012667	1362.32	0.675032	0.106152	6.35911	2.02926e-10	8.9691e-09
ENSDARG00000110698	3029.37	-0.877328	0.138128	-6.35157	2.13133e-10	9.40225e-09
ENSDARG00000013443	2524.25	0.465341	0.0733657	6.34277	2.25677e-10	9.93666e-09
ENSDARG00000054438	709.38	-0.593634	0.0936062	-6.34182	2.27062e-10	9.97863e-09
ENSDARG00000102056	584.99	-0.567345	0.0894867	-6.33999	2.29781e-10	1.0079e-08
ENSDARG00000007678	4254.39	0.373242	0.0589176	6.33498	2.37369e-10	1.03921e-08
ENSDARG00000102829	199.826	-1.02185	0.161334	-6.33376	2.39258e-10	1.0455e-08
ENSDARG00000070078	64.2348	-2.55403	0.403352	-6.33202	2.41966e-10	1.05534e-08
ENSDARG00000077811	2488.14	0.534694	0.0844985	6.32786	2.48585e-10	1.08013e-08
ENSDARG00000077872	33.5078	-4.48937	0.709453	-6.32792	2.48487e-10	1.08013e-08
ENSDARG00000060481	661.439	0.570324	0.0901496	6.32642	2.50919e-10	1.08822e-08
ENSDARG00000078686	1647.66	0.354203	0.056048	6.31964	2.62167e-10	1.13488e-08
ENSDARG00000010437	73.9226	-1.48367	0.234816	-6.31846	2.64175e-10	1.14143e-08
ENSDARG00000052567	2493.05	0.49533	0.0784681	6.31251	2.7455e-10	1.18405e-08
ENSDARG00000005578	253.289	-1.55412	0.246215	-6.31205	2.75369e-10	1.18537e-08
ENSDARG00000009401	728.652	-0.981042	0.15555	-6.30693	2.84623e-10	1.22293e-08
ENSDARG00000015866	6246.61	-1.85366	0.293955	-6.30594	2.86456e-10	1.22624e-08
ENSDARG00000098240	3396.52	0.428684	0.0679804	6.306	2.8634e-10	1.22624e-08
ENSDARG00000034616	1474.43	0.488526	0.0775025	6.30337	2.91249e-10	1.24446e-08
ENSDARG00000008637	313.821	-1.39774	0.221842	-6.30064	2.96421e-10	1.26422e-08
ENSDARG00000076075	213.783	-0.943765	0.149806	-6.29993	2.9778e-10	1.26768e-08
ENSDARG00000029764	1445.95	-0.703864	0.111785	-6.29656	3.0432e-10	1.29313e-08
ENSDARG00000004588	5546.46	0.501343	0.0796767	6.29221	3.12969e-10	1.32745e-08
ENSDARG00000092499	83.8058	-1.83589	0.291989	-6.28752	3.22587e-10	1.36574e-08
ENSDARG00000078522	594.116	-1.01358	0.161299	-6.28383	3.30333e-10	1.39413e-08
ENSDARG00000105265	45.6908	-3.05729	0.486539	-6.28375	3.30501e-10	1.39413e-08
ENSDARG00000076302	914.331	0.602102	0.0959025	6.27827	3.42351e-10	1.44149e-08
ENSDARG00000074316	206.326	-1.25755	0.200346	-6.27689	3.45403e-10	1.4517e-08
ENSDARG00000003469	1483.02	0.753444	0.120093	6.27386	3.52195e-10	1.47756e-08
ENSDARG00000011863	356.2	-0.817191	0.130375	-6.26798	3.65758e-10	1.52891e-08
ENSDARG00000058358	6444.63	-0.619476	0.0988286	-6.26818	3.65286e-10	1.52891e-08
ENSDARG00000070475	4150.66	0.35225	0.0562035	6.26741	3.67106e-10	1.53177e-08
ENSDARG00000091306	1179.44	0.479019	0.0764741	6.26381	3.75695e-10	1.56479e-08
ENSDARG00000014793	742.544	-0.607671	0.0970939	-6.25859	3.88484e-10	1.61514e-08
ENSDARG00000070057	82.4593	-1.55955	0.249238	-6.25729	3.91736e-10	1.62574e-08
ENSDARG00000006840	248.499	-0.9925	0.15863	-6.25668	3.93266e-10	1.62916e-08
ENSDARG00000016088	216.665	-1.37385	0.219611	-6.25587	3.95316e-10	1.63181e-08
ENSDARG00000045066	336.994	-0.754244	0.120565	-6.25593	3.9515e-10	1.63181e-08
ENSDARG00000038439	384.034	-2.62924	0.420473	-6.25305	4.02515e-10	1.65856e-08
ENSDARG00000068191	86.3145	-2.24194	0.358575	-6.25235	4.04326e-10	1.66306e-08
ENSDARG00000103969	393.799	-1.24786	0.199595	-6.25194	4.05382e-10	1.66444e-08
ENSDARG00000070600	1503.95	0.343711	0.054987	6.25076	4.08454e-10	1.67408e-08
ENSDARG00000105590	1071.4	-1.13675	0.181922	-6.24857	4.14233e-10	1.69476e-08
ENSDARG00000014201	956.202	0.668657	0.107063	6.24545	4.22578e-10	1.72585e-08
ENSDARG00000056600	400.887	-0.676272	0.108405	-6.23837	4.42157e-10	1.80263e-08
ENSDARG00000019492	52.4601	-2.49723	0.400469	-6.23576	4.49585e-10	1.82453e-08
ENSDARG00000079317	162.935	-1.22851	0.197009	-6.23583	4.49384e-10	1.82453e-08
ENSDARG00000102288	315.094	0.67532	0.1083	6.23565	4.49898e-10	1.82453e-08
ENSDARG00000056347	789.024	0.659149	0.105715	6.23517	4.51293e-10	1.82699e-08
ENSDARG00000104782	3311.67	0.472696	0.0758243	6.2341	4.54395e-10	1.83633e-08
ENSDARG00000056831	846.736	0.569091	0.0913392	6.23053	4.64873e-10	1.8754e-08
ENSDARG00000006202	435.593	-1.25885	0.202073	-6.2297	4.67331e-10	1.8779e-08
ENSDARG00000016687	1923.05	-0.498215	0.0799789	-6.22933	4.68434e-10	1.8779e-08
ENSDARG00000060980	200.263	-1.14183	0.183288	-6.22969	4.67345e-10	1.8779e-08
ENSDARG00000088366	109.023	-1.78529	0.2866	-6.22923	4.68743e-10	1.8779e-08
ENSDARG00000074328	1031.3	0.506324	0.0812952	6.22822	4.71776e-10	1.88678e-08
ENSDARG00000006901	292.833	-0.764031	0.122706	-6.2265	4.76973e-10	1.90098e-08
ENSDARG00000054290	3680.23	0.330315	0.0530481	6.22671	4.76327e-10	1.90098e-08
ENSDARG00000060711	1790.11	0.461589	0.0741369	6.22617	4.77977e-10	1.90171e-08
ENSDARG00000016460	571.166	0.552835	0.0888126	6.22473	4.82372e-10	1.91589e-08
ENSDARG00000034168	608.728	0.609769	0.0979685	6.22413	4.84222e-10	1.91954e-08
ENSDARG00000034210	79.683	-1.57754	0.253465	-6.2239	4.84951e-10	1.91954e-08
ENSDARG00000091209	183.391	-1.05097	0.168883	-6.22307	4.87523e-10	1.92643e-08
ENSDARG00000077540	41.1647	-2.21874	0.356587	-6.22214	4.9041e-10	1.93453e-08
ENSDARG00000037421	742.693	0.583249	0.0937562	6.22091	4.94268e-10	1.94642e-08
ENSDARG00000104210	170.535	-1.02727	0.165163	-6.21977	4.97883e-10	1.95732e-08
ENSDARG00000069185	537.337	-0.671093	0.107904	-6.21936	4.9919e-10	1.95913e-08
ENSDARG00000103937	8830.83	0.490087	0.0789156	6.21027	5.28922e-10	2.0723e-08
ENSDARG00000045747	120.639	-1.16448	0.187661	-6.20524	5.46152e-10	2.13619e-08
ENSDARG00000102766	627.527	-0.498929	0.0804144	-6.20447	5.48815e-10	2.14297e-08
ENSDARG00000059311	2278.63	0.542713	0.0875798	6.19678	5.763e-10	2.2465e-08
ENSDARG00000013293	116.744	-1.40244	0.226542	-6.19065	5.99155e-10	2.33166e-08
ENSDARG00000079544	261.455	-0.980107	0.158349	-6.18954	6.03389e-10	2.34419e-08
ENSDARG00000032623	763.414	0.526283	0.085058	6.18734	6.11865e-10	2.37313e-08
ENSDARG00000075612	321.731	0.737668	0.119232	6.18685	6.13787e-10	2.3766e-08
ENSDARG00000041150	1922.61	0.397866	0.064314	6.18631	6.1587e-10	2.3767e-08
ENSDARG00000056767	78.8524	-1.81982	0.294158	-6.18654	6.15009e-10	2.3767e-08
ENSDARG00000101076	840.915	0.446193	0.0721414	6.18498	6.21095e-10	2.39287e-08
ENSDARG00000010294	50.22	-1.7192	0.278008	-6.184	6.24956e-10	2.40374e-08
ENSDARG00000110230	183.853	-5.96382	0.964619	-6.18256	6.30686e-10	2.42175e-08
ENSDARG00000024324	1671.96	0.406957	0.0658604	6.17909	6.44724e-10	2.47155e-08
ENSDARG00000010572	233.522	-0.870646	0.140908	-6.17882	6.45833e-10	2.4717e-08
ENSDARG00000008305	148.344	-1.23846	0.200551	-6.1753	6.60367e-10	2.52315e-08
ENSDARG00000001870	1147.09	-1.11585	0.180873	-6.16922	6.86285e-10	2.6105e-08
ENSDARG00000015537	3841.56	0.520472	0.0843701	6.16892	6.87591e-10	2.6105e-08
ENSDARG00000039066	2246.22	-0.602797	0.0977153	-6.16891	6.87636e-10	2.6105e-08
ENSDARG00000053301	444.425	0.554667	0.0899138	6.16888	6.87747e-10	2.6105e-08
ENSDARG00000045141	144.784	-1.22341	0.198347	-6.168	6.91581e-10	2.62075e-08
ENSDARG00000103251	474.937	-0.653038	0.105901	-6.16647	6.98297e-10	2.64187e-08
ENSDARG00000096908	32.5101	-2.32027	0.376562	-6.16173	7.19534e-10	2.71777e-08
ENSDARG00000068973	136.795	-1.10625	0.179654	-6.15765	7.3831e-10	2.78414e-08
ENSDARG00000029476	282.61	-0.900437	0.146237	-6.15739	7.39554e-10	2.78429e-08
ENSDARG00000062129	330.669	-0.950405	0.154372	-6.1566	7.43217e-10	2.79332e-08
ENSDARG00000114342	297.108	-1.03307	0.167805	-6.15636	7.4437e-10	2.79332e-08
ENSDARG00000019541	714.656	-0.778168	0.126434	-6.15473	7.52078e-10	2.81767e-08
ENSDARG00000011370	1276.77	0.488389	0.0793562	6.1544	7.5364e-10	2.81896e-08
ENSDARG00000041599	836.487	0.521664	0.0847818	6.15303	7.60184e-10	2.83884e-08
ENSDARG00000061328	1002.8	-0.437794	0.0711581	-6.15241	7.63155e-10	2.84534e-08
ENSDARG00000108475	203.711	-1.05162	0.171102	-6.14619	7.93662e-10	2.95431e-08
ENSDARG00000099003	56.7909	-1.70442	0.27741	-6.14406	8.04409e-10	2.9895e-08
ENSDARG00000045799	47.5122	-2.49486	0.406094	-6.14355	8.0698e-10	2.99424e-08
ENSDARG00000068572	236.776	-1.10361	0.179653	-6.14303	8.09624e-10	2.99444e-08
ENSDARG00000099390	79.5596	-2.17843	0.354605	-6.14324	8.08564e-10	2.99444e-08
ENSDARG00000030107	965.288	0.559833	0.0911549	6.14156	8.17165e-10	3.01751e-08
ENSDARG00000063649	98.1219	-1.68838	0.275016	-6.13922	8.29252e-10	3.05726e-08
ENSDARG00000033447	780.911	0.515087	0.0839228	6.13763	8.37608e-10	3.08015e-08
ENSDARG00000044183	425.573	0.549496	0.0895304	6.13753	8.38126e-10	3.08015e-08
ENSDARG00000071011	1030.71	0.475055	0.0774215	6.13595	8.46492e-10	3.10596e-08
ENSDARG00000109866	532.91	0.74419	0.121321	6.13405	8.56701e-10	3.13843e-08
ENSDARG00000045946	274.841	-1.12503	0.183488	-6.13139	8.71171e-10	3.18283e-08
ENSDARG00000075159	28.969	-3.05298	0.497933	-6.13131	8.71574e-10	3.18283e-08
ENSDARG00000055349	463.497	0.517463	0.0845487	6.1203	9.34008e-10	3.40544e-08
ENSDARG00000014098	76.3011	-1.60173	0.261768	-6.1189	9.42224e-10	3.42999e-08
ENSDARG00000099200	752.607	-1.80326	0.294788	-6.11713	9.52771e-10	3.46293e-08
ENSDARG00000029439	341.642	-0.811533	0.132676	-6.11663	9.55729e-10	3.46823e-08
ENSDARG00000001994	6511.18	0.356058	0.0582956	6.1078	1.01012e-09	3.65987e-08
ENSDARG00000071658	4028.26	0.483617	0.079213	6.10528	1.0262e-09	3.71232e-08
ENSDARG00000100791	59.7181	-1.80774	0.296155	-6.10404	1.03422e-09	3.73549e-08
ENSDARG00000104654	88.7003	-2.13795	0.350286	-6.10343	1.03814e-09	3.74377e-08
ENSDARG00000111879	1953.37	-0.762588	0.124984	-6.10149	1.05082e-09	3.78362e-08
ENSDARG00000016345	1135.77	0.476832	0.0781694	6.09998	1.06079e-09	3.81356e-08
ENSDARG00000005908	685.778	0.536807	0.0881228	6.09159	1.11798e-09	4.0067e-08
ENSDARG00000061201	369.106	-0.857524	0.14077	-6.09168	1.1173e-09	4.0067e-08
ENSDARG00000056206	2307.32	0.379381	0.0622965	6.08993	1.12962e-09	4.04213e-08
ENSDARG00000009922	797.815	0.674487	0.110771	6.08902	1.13602e-09	4.05878e-08
ENSDARG00000112073	47.3004	-1.91972	0.315507	-6.08453	1.16831e-09	4.16771e-08
ENSDARG00000101865	1465.9	0.523815	0.0861192	6.08244	1.18367e-09	4.21597e-08
ENSDARG00000029177	402.605	0.642228	0.105617	6.08073	1.19639e-09	4.2502e-08
ENSDARG00000102441	1139.52	-0.55948	0.0920099	-6.08065	1.19695e-09	4.2502e-08
ENSDARG00000025106	1594.75	0.435644	0.0716533	6.07989	1.20267e-09	4.26396e-08
ENSDARG00000028071	596.667	-0.577403	0.0950262	-6.07625	1.23023e-09	4.35499e-08
ENSDARG00000074221	479.887	0.608449	0.100149	6.07543	1.23659e-09	4.37081e-08
ENSDARG00000025847	1219.5	0.627193	0.10324	6.07509	1.23918e-09	4.37327e-08
ENSDARG00000003754	922.353	0.491201	0.0808808	6.07315	1.25427e-09	4.41343e-08
ENSDARG00000111240	273.13	-1.1337	0.186675	-6.07313	1.25438e-09	4.41343e-08
ENSDARG00000010641	2030.53	-0.397549	0.06556	-6.06389	1.32865e-09	4.66763e-08
ENSDARG00000018923	593.154	-0.524928	0.086595	-6.06188	1.3454e-09	4.71932e-08
ENSDARG00000037921	1905.04	0.611084	0.100824	6.0609	1.35364e-09	4.74103e-08
ENSDARG00000025728	5768.47	0.611682	0.100934	6.06023	1.35928e-09	4.75357e-08
ENSDARG00000008407	2551.48	0.453268	0.0748205	6.05807	1.3776e-09	4.81038e-08
ENSDARG00000036831	752.189	0.516794	0.0853829	6.05266	1.42469e-09	4.95981e-08
ENSDARG00000105215	317.667	-0.775463	0.128117	-6.05275	1.42397e-09	4.95981e-08
ENSDARG00000070155	775.015	-0.707136	0.116926	-6.04771	1.46918e-09	5.107e-08
ENSDARG00000024160	91.2592	-1.84203	0.304673	-6.04593	1.48554e-09	5.15613e-08
ENSDARG00000002840	1757.06	0.381909	0.0631856	6.04425	1.50108e-09	5.19567e-08
ENSDARG00000022101	607.315	-2.05158	0.339428	-6.04421	1.50143e-09	5.19567e-08
ENSDARG00000039133	349.108	-0.942215	0.155937	-6.04228	1.5195e-09	5.25033e-08
ENSDARG00000018846	28.7429	-3.59364	0.594787	-6.04191	1.52304e-09	5.25473e-08
ENSDARG00000055561	195.065	-0.901043	0.149178	-6.04004	1.54079e-09	5.30781e-08
ENSDARG00000098024	950.243	-0.543979	0.0900656	-6.0398	1.54302e-09	5.30781e-08
ENSDARG00000062341	90.8999	-1.76136	0.291917	-6.03376	1.60186e-09	5.50202e-08
ENSDARG00000022315	2507.34	0.499514	0.0828124	6.03187	1.62071e-09	5.55852e-08
ENSDARG00000102986	136.958	-1.51032	0.250532	-6.02845	1.65542e-09	5.66915e-08
ENSDARG00000112287	39.5513	-2.67055	0.443013	-6.02816	1.65836e-09	5.67081e-08
ENSDARG00000020114	126.246	-1.38279	0.229398	-6.02789	1.66113e-09	5.67189e-08
ENSDARG00000105287	1087.02	-0.48001	0.0796672	-6.02518	1.68918e-09	5.75915e-08
ENSDARG00000062688	1675.99	-0.498285	0.082745	-6.02193	1.72354e-09	5.86765e-08
ENSDARG00000012499	333.396	-0.686369	0.114092	-6.01594	1.78848e-09	6.07978e-08
ENSDARG00000033009	11629.5	0.37356	0.0621113	6.01437	1.80586e-09	6.12986e-08
ENSDARG00000061379	359.096	-0.990471	0.164808	-6.00983	1.85714e-09	6.28658e-08
ENSDARG00000077096	72.1181	-1.70795	0.284194	-6.0098	1.85747e-09	6.28658e-08
ENSDARG00000016128	643.974	0.476359	0.0792796	6.00859	1.87145e-09	6.32463e-08
ENSDARG00000034534	3310.11	0.379816	0.0632245	6.00742	1.88497e-09	6.36102e-08
ENSDARG00000027828	3659.59	0.510791	0.0850804	6.00363	1.92949e-09	6.48286e-08
ENSDARG00000045685	771.232	0.546813	0.091076	6.00392	1.92613e-09	6.48286e-08
ENSDARG00000102793	236.339	-0.906247	0.150944	-6.00386	1.92685e-09	6.48286e-08
ENSDARG00000069615	2971.66	0.748042	0.124609	6.00311	1.93573e-09	6.4944e-08
ENSDARG00000059123	414.657	-0.987602	0.164538	-6.00227	1.94579e-09	6.50926e-08
ENSDARG00000079891	1462.09	0.411693	0.0685874	6.00246	1.94348e-09	6.50926e-08
ENSDARG00000101629	78.1531	-2.5406	0.423437	-5.99995	1.97381e-09	6.59345e-08
ENSDARG00000101324	10164.2	-1.51864	0.253127	-5.99953	1.97893e-09	6.60101e-08
ENSDARG00000100693	190.71	-0.765122	0.127612	-5.9957	2.0261e-09	6.74859e-08
ENSDARG00000017126	308.599	-0.735376	0.122718	-5.99241	2.06759e-09	6.86973e-08
ENSDARG00000091260	191.421	-0.853646	0.142456	-5.99234	2.06841e-09	6.86973e-08
ENSDARG00000099850	790.841	0.521075	0.0869721	5.99129	2.08182e-09	6.90436e-08
ENSDARG00000033655	6089.2	0.481005	0.0802952	5.99046	2.09245e-09	6.92966e-08
ENSDARG00000019897	548.359	0.584683	0.0976205	5.98935	2.10684e-09	6.96733e-08
ENSDARG00000101816	1806.89	-0.732037	0.122238	-5.9886	2.11654e-09	6.98943e-08
ENSDARG00000100596	833.524	-0.883506	0.147543	-5.98814	2.12255e-09	6.99927e-08
ENSDARG00000039131	323.478	-0.99979	0.16703	-5.9857	2.1546e-09	7.09484e-08
ENSDARG00000043448	2300.75	0.498121	0.0832236	5.98533	2.15945e-09	7.10069e-08
ENSDARG00000018404	2037.06	-0.781688	0.130647	-5.98319	2.18811e-09	7.18472e-08
ENSDARG00000070055	206.535	-0.932125	0.155823	-5.98194	2.20494e-09	7.2297e-08
ENSDARG00000040255	183.164	-1.01793	0.1704	-5.97376	2.31842e-09	7.591e-08
ENSDARG00000020984	368.54	-0.843171	0.141181	-5.97227	2.33976e-09	7.65004e-08
ENSDARG00000052905	545.233	-0.802916	0.134491	-5.97004	2.3719e-09	7.74418e-08
ENSDARG00000076994	90.2845	-1.77364	0.297163	-5.96859	2.39309e-09	7.80236e-08
ENSDARG00000068369	283.154	-0.816008	0.13675	-5.96714	2.41454e-09	7.8612e-08
ENSDARG00000069297	665.12	0.492502	0.0825443	5.96652	2.42367e-09	7.87981e-08
ENSDARG00000069375	33.2677	-2.69044	0.451103	-5.96414	2.45919e-09	7.98409e-08
ENSDARG00000006427	729.766	-1.92003	0.322053	-5.96185	2.49391e-09	8.07885e-08
ENSDARG00000112644	193.695	-0.794263	0.133226	-5.96176	2.49537e-09	8.07885e-08
ENSDARG00000044914	362.421	-0.876157	0.147004	-5.96009	2.52097e-09	8.15031e-08
ENSDARG00000063518	51.079	-1.96426	0.329583	-5.95985	2.52472e-09	8.15105e-08
ENSDARG00000074201	2508.31	-0.478724	0.0803311	-5.95939	2.53189e-09	8.16277e-08
ENSDARG00000068716	584.794	0.614304	0.103093	5.95874	2.54197e-09	8.18386e-08
ENSDARG00000006566	1577.29	0.509715	0.0855583	5.95752	2.56097e-09	8.23358e-08
ENSDARG00000088332	328.232	-0.849664	0.142641	-5.95668	2.57408e-09	8.26424e-08
ENSDARG00000012788	106.593	-1.20243	0.201922	-5.95494	2.60163e-09	8.32954e-08
ENSDARG00000087443	1167.98	0.389005	0.0653237	5.95503	2.60016e-09	8.32954e-08
ENSDARG00000011519	394.498	-0.759275	0.127533	-5.95354	2.624e-09	8.37924e-08
ENSDARG00000098695	203.411	-1.40428	0.235874	-5.95352	2.6244e-09	8.37924e-08
ENSDARG00000063292	1453.8	-0.423451	0.0711638	-5.95037	2.67537e-09	8.53018e-08
ENSDARG00000094809	291.508	-0.897376	0.150829	-5.94963	2.68752e-09	8.55712e-08
ENSDARG00000042742	685.962	0.557352	0.0937376	5.94587	2.7499e-09	8.71972e-08
ENSDARG00000059472	125.931	-1.3386	0.225124	-5.94606	2.74671e-09	8.71972e-08
ENSDARG00000104484	249.54	-1.07421	0.180661	-5.94602	2.74743e-09	8.71972e-08
ENSDARG00000063519	166.004	1.12599	0.189407	5.94485	2.76707e-09	8.76213e-08
ENSDARG00000078748	4418.63	0.406063	0.0683465	5.94124	2.82877e-09	8.94527e-08
ENSDARG00000013414	1257.43	0.57302	0.09646	5.9405	2.84158e-09	8.95854e-08
ENSDARG00000057074	329.735	0.568025	0.0956218	5.94032	2.8446e-09	8.95854e-08
ENSDARG00000059680	3555.74	0.391885	0.0659673	5.9406	2.83978e-09	8.95854e-08
ENSDARG00000007912	300.385	-0.69788	0.117515	-5.93864	2.87399e-09	9.02652e-08
ENSDARG00000102178	130.536	-1.08205	0.182204	-5.93868	2.87319e-09	9.02652e-08
ENSDARG00000044935	373.976	-0.957347	0.161265	-5.9365	2.91177e-09	9.13275e-08
ENSDARG00000098368	4932.66	0.304629	0.0513529	5.93207	2.99141e-09	9.36983e-08
ENSDARG00000075759	365.239	-0.806932	0.136048	-5.93124	3.00659e-09	9.40466e-08
ENSDARG00000075222	762.984	0.59899	0.101013	5.92981	3.03291e-09	9.47415e-08
ENSDARG00000052690	1903.08	-0.712136	0.120139	-5.92758	3.07434e-09	9.59061e-08
ENSDARG00000056314	308.261	-2.25228	0.38014	-5.92486	3.12557e-09	9.7373e-08
ENSDARG00000014031	207.932	-1.55822	0.263027	-5.92416	3.13892e-09	9.76571e-08
ENSDARG00000102430	358.656	0.638588	0.107879	5.91951	3.22911e-09	1.00193e-07
ENSDARG00000103308	104.573	-1.11858	0.188965	-5.91954	3.22849e-09	1.00193e-07
ENSDARG00000074749	1009.43	-0.581735	0.0983367	-5.91574	3.30386e-09	1.02375e-07
ENSDARG00000037998	2468.08	-0.409137	0.0691766	-5.91438	3.33132e-09	1.03088e-07
ENSDARG00000032317	2442.35	0.415652	0.0703027	5.91232	3.3733e-09	1.04176e-07
ENSDARG00000113649	14126	-0.457581	0.0773959	-5.91221	3.37547e-09	1.04176e-07
ENSDARG00000005560	5201.89	0.363394	0.0614696	5.91176	3.38474e-09	1.04183e-07
ENSDARG00000113551	232.576	-1.0622	0.179672	-5.91187	3.38239e-09	1.04183e-07
ENSDARG00000076487	50.9045	-2.05041	0.346874	-5.91112	3.39785e-09	1.04448e-07
ENSDARG00000110186	176.59	-1.00459	0.170035	-5.90814	3.46002e-09	1.06218e-07
ENSDARG00000005739	1480.15	0.434168	0.0735034	5.90677	3.48876e-09	1.06958e-07
ENSDARG00000058103	137.292	1.15481	0.195573	5.90477	3.53145e-09	1.08123e-07
ENSDARG00000067990	219880	-0.771404	0.130657	-5.90405	3.54675e-09	1.08448e-07
ENSDARG00000077410	401.655	-0.6051	0.102493	-5.90382	3.55178e-09	1.08458e-07
ENSDARG00000036422	321.05	-0.865691	0.146643	-5.90341	3.56069e-09	1.08587e-07
ENSDARG00000012981	768.849	0.519404	0.0879895	5.90302	3.569e-09	1.08624e-07
ENSDARG00000057913	2161.64	0.397241	0.0672957	5.90292	3.57131e-09	1.08624e-07
ENSDARG00000101980	97.7757	-1.31057	0.222181	-5.89867	3.66448e-09	1.11312e-07
ENSDARG00000036237	318.844	-1.14572	0.194353	-5.89502	3.74629e-09	1.13647e-07
ENSDARG00000021584	436.911	0.72445	0.122898	5.89474	3.75277e-09	1.13695e-07
ENSDARG00000069402	1257.98	0.513511	0.0871329	5.89342	3.78275e-09	1.14453e-07
ENSDARG00000017821	50.724	-1.92117	0.326238	-5.88886	3.88878e-09	1.17507e-07
ENSDARG00000028213	21886.2	-0.726162	0.12333	-5.88797	3.90962e-09	1.17983e-07
ENSDARG00000096271	809.413	0.500609	0.0850774	5.88416	4.0008e-09	1.20577e-07
ENSDARG00000104384	105.149	-1.09253	0.185813	-5.8797	4.10999e-09	1.23706e-07
ENSDARG00000057826	80.7806	-1.62133	0.275934	-5.87581	4.2079e-09	1.26489e-07
ENSDARG00000037281	325.978	-2.1811	0.371878	-5.86509	4.48882e-09	1.34758e-07
ENSDARG00000015567	1068.21	0.477395	0.081424	5.86307	4.54391e-09	1.36235e-07
ENSDARG00000019752	825.294	0.788399	0.134509	5.86132	4.59202e-09	1.37499e-07
ENSDARG00000103826	734.737	-0.64381	0.109981	-5.85384	4.80356e-09	1.43647e-07
ENSDARG00000013397	169.998	-0.959841	0.164129	-5.84809	4.97254e-09	1.48508e-07
ENSDARG00000053858	413.648	-0.844447	0.144429	-5.84679	5.01163e-09	1.49482e-07
ENSDARG00000052769	987.08	0.447647	0.0765715	5.84613	5.03126e-09	1.49874e-07
ENSDARG00000056740	2052.17	0.346511	0.0593024	5.84312	5.12308e-09	1.52413e-07
ENSDARG00000113599	3336.14	-0.704803	0.120636	-5.84239	5.14583e-09	1.52893e-07
ENSDARG00000032765	1018.91	-0.565433	0.0969572	-5.83178	5.48386e-09	1.62728e-07
ENSDARG00000067997	42732.9	-1.05178	0.180377	-5.83099	5.51006e-09	1.63296e-07
ENSDARG00000071048	76.2567	-1.46163	0.250705	-5.83009	5.53978e-09	1.63966e-07
ENSDARG00000043673	364.675	0.569317	0.0976723	5.82885	5.58099e-09	1.64975e-07
ENSDARG00000100093	933.944	0.493327	0.0846587	5.82724	5.63518e-09	1.66364e-07
ENSDARG00000045945	1695.98	0.467568	0.0802545	5.82607	5.67475e-09	1.67105e-07
ENSDARG00000068436	7372.32	0.309887	0.0531886	5.8262	5.67043e-09	1.67105e-07
ENSDARG00000010425	90.278	-1.46385	0.251475	-5.82105	5.84781e-09	1.71982e-07
ENSDARG00000010745	2282.28	0.456782	0.0784792	5.82042	5.8701e-09	1.72418e-07
ENSDARG00000079578	877.798	0.526833	0.0905233	5.81986	5.88984e-09	1.72779e-07
ENSDARG00000058543	977.575	-0.600404	0.10318	-5.81902	5.91945e-09	1.73427e-07
ENSDARG00000011422	921.832	-0.614866	0.105693	-5.81745	5.97531e-09	1.74842e-07
ENSDARG00000071095	579.197	-0.667588	0.114761	-5.81719	5.98444e-09	1.74888e-07
ENSDARG00000006859	1058.04	0.548552	0.0943032	5.8169	5.99495e-09	1.74974e-07
ENSDARG00000009336	1136.3	0.478795	0.0823357	5.81516	6.05764e-09	1.76581e-07
ENSDARG00000043806	335.31	-1.0049	0.172821	-5.8147	6.07429e-09	1.76621e-07
ENSDARG00000090722	133.652	-1.69701	0.291842	-5.81483	6.0696e-09	1.76621e-07
ENSDARG00000034270	3083.56	-0.456944	0.0786116	-5.81267	6.14833e-09	1.78549e-07
ENSDARG00000012341	470.913	-0.908148	0.156271	-5.81136	6.1967e-09	1.79728e-07
ENSDARG00000090213	367.699	0.71907	0.123748	5.81074	6.21986e-09	1.80173e-07
ENSDARG00000075964	834.92	-0.475518	0.0818377	-5.8105	6.2287e-09	1.80204e-07
ENSDARG00000059978	1509.82	0.646786	0.111319	5.8102	6.23984e-09	1.803e-07
ENSDARG00000060368	1826.61	0.41782	0.0719261	5.80901	6.28415e-09	1.81354e-07
ENSDARG00000031891	283.855	-0.839844	0.144683	-5.80473	6.44687e-09	1.85818e-07
ENSDARG00000019228	35.7008	-2.45157	0.422442	-5.80334	6.50087e-09	1.87141e-07
ENSDARG00000089564	222.127	-0.929828	0.160235	-5.8029	6.51762e-09	1.8739e-07
ENSDARG00000006603	333.279	-1.00424	0.173302	-5.79474	6.84271e-09	1.96328e-07
ENSDARG00000027087	41.2924	-1.82426	0.314817	-5.79467	6.84548e-09	1.96328e-07
ENSDARG00000077938	132.741	-1.25121	0.216138	-5.78896	7.08255e-09	2.02875e-07
ENSDARG00000103802	1117.11	0.421458	0.0728073	5.78868	7.09426e-09	2.02959e-07
ENSDARG00000027063	417.178	-0.552653	0.0955467	-5.78411	7.2897e-09	2.08293e-07
ENSDARG00000100406	206.316	-1.51937	0.262734	-5.78292	7.34159e-09	2.09516e-07
ENSDARG00000019125	63.3812	-1.56323	0.270348	-5.78228	7.36945e-09	2.10052e-07
ENSDARG00000053559	620.384	0.626634	0.108403	5.78062	7.4428e-09	2.11881e-07
ENSDARG00000040985	394.591	-0.673277	0.116641	-5.77223	7.82306e-09	2.22433e-07
ENSDARG00000061249	5038.93	-0.504337	0.087377	-5.77197	7.83514e-09	2.22502e-07
ENSDARG00000000503	9038.43	0.338296	0.0586139	5.7716	7.85229e-09	2.22716e-07
ENSDARG00000034493	760.903	0.483965	0.0838942	5.76876	7.98588e-09	2.25951e-07
ENSDARG00000087303	645.684	-0.738255	0.12797	-5.76896	7.97637e-09	2.25951e-07
ENSDARG00000040009	935.822	-0.743039	0.128825	-5.7678	8.03146e-09	2.26963e-07
ENSDARG00000079198	567.087	-0.572425	0.099265	-5.76664	8.08692e-09	2.28251e-07
ENSDARG00000037116	1005.01	-0.526496	0.0913406	-5.76409	8.20983e-09	2.31437e-07
ENSDARG00000094965	2707.05	0.341773	0.0593352	5.76003	8.4099e-09	2.36648e-07
ENSDARG00000101510	441.778	0.552885	0.0959883	5.75992	8.41516e-09	2.36648e-07
ENSDARG00000079274	337.623	-2.72243	0.472713	-5.75917	8.45303e-09	2.37424e-07
ENSDARG00000007663	2001.86	0.383207	0.0665601	5.75731	8.54673e-09	2.39765e-07
ENSDARG00000002192	173.239	-0.884845	0.153736	-5.75563	8.63189e-09	2.41275e-07
ENSDARG00000025011	1576.18	0.424403	0.0737339	5.75588	8.61927e-09	2.41275e-07
ENSDARG00000039914	11624.6	0.434975	0.0755722	5.75575	8.62576e-09	2.41275e-07
ENSDARG00000005549	599.045	0.542182	0.0942391	5.75326	8.75378e-09	2.44387e-07
ENSDARG00000021443	630.572	-0.467116	0.0812131	-5.75173	8.83338e-09	2.46312e-07
ENSDARG00000013794	257.785	-0.741809	0.128979	-5.75139	8.85125e-09	2.46513e-07
ENSDARG00000011564	3410.41	0.450261	0.0783039	5.75017	8.91533e-09	2.47999e-07
ENSDARG00000012194	449.421	-0.784545	0.136495	-5.74777	9.04271e-09	2.5124e-07
ENSDARG00000058462	464.631	-1.60341	0.278991	-5.74717	9.07472e-09	2.51826e-07
ENSDARG00000076262	883.459	0.585804	0.101962	5.74531	9.17509e-09	2.54306e-07
ENSDARG00000076585	495.486	0.587302	0.102256	5.74347	9.2756e-09	2.56784e-07
ENSDARG00000101393	221.954	-1.09638	0.190911	-5.74291	9.30636e-09	2.57327e-07
ENSDARG00000044541	976.222	0.512817	0.0893043	5.74236	9.33668e-09	2.57857e-07
ENSDARG00000102376	314.152	0.654447	0.113996	5.74096	9.41388e-09	2.5937e-07
ENSDARG00000115733	149.105	-1.86758	0.325301	-5.74108	9.40725e-09	2.5937e-07
ENSDARG00000092035	1284.43	-0.544929	0.0949378	-5.73985	9.47607e-09	2.60772e-07
ENSDARG00000102995	579.336	-0.567005	0.0987918	-5.73939	9.50174e-09	2.61168e-07
ENSDARG00000101074	4775.42	-0.625983	0.109201	-5.73241	9.90117e-09	2.71824e-07
ENSDARG00000101984	931.199	0.685019	0.119514	5.73173	9.94121e-09	2.72599e-07
ENSDARG00000052556	251.287	-0.75326	0.131439	-5.73086	9.9924e-09	2.73678e-07
ENSDARG00000093549	3611.1	-0.676563	0.118065	-5.73045	1.00166e-08	2.74016e-07
ENSDARG00000079111	574.118	-1.05858	0.18477	-5.72919	1.0091e-08	2.75725e-07
ENSDARG00000059933	1698.06	-0.449577	0.0784802	-5.72854	1.01299e-08	2.76461e-07
ENSDARG00000009106	4152	0.398456	0.0695643	5.72787	1.01697e-08	2.7722e-07
ENSDARG00000042690	1229.28	0.396573	0.0692441	5.72718	1.02114e-08	2.78029e-07
ENSDARG00000099424	32.4803	-2.17755	0.380241	-5.72677	1.02361e-08	2.78373e-07
ENSDARG00000045129	140.407	-1.08156	0.188875	-5.7263	1.02645e-08	2.78817e-07
ENSDARG00000052182	2276.56	0.401407	0.0701014	5.7261	1.02768e-08	2.78824e-07
ENSDARG00000055527	984.563	-1.63974	0.286392	-5.72553	1.03111e-08	2.79427e-07
ENSDARG00000010758	125.545	-1.11174	0.19424	-5.72355	1.04321e-08	2.82374e-07
ENSDARG00000014572	723.492	-0.735327	0.128523	-5.72137	1.05671e-08	2.85696e-07
ENSDARG00000019353	10009.5	-0.372441	0.0651109	-5.72011	1.06456e-08	2.87482e-07
ENSDARG00000069469	416.456	0.550195	0.0962112	5.71862	1.07392e-08	2.89671e-07
ENSDARG00000005162	6175.27	-0.50101	0.0876602	-5.71536	1.09471e-08	2.94934e-07
ENSDARG00000045596	53.0593	-1.72238	0.301663	-5.70961	1.13237e-08	3.04724e-07
ENSDARG00000098162	208.727	-2.11806	0.370996	-5.70913	1.13557e-08	3.0523e-07
ENSDARG00000102808	1368.28	-0.670844	0.117547	-5.70705	1.14952e-08	3.08622e-07
ENSDARG00000091726	499.556	-0.490022	0.0859061	-5.70416	1.16919e-08	3.13537e-07
ENSDARG00000060542	800.119	-0.466001	0.0817022	-5.70366	1.17264e-08	3.14099e-07
ENSDARG00000076332	328.213	-1.07477	0.188463	-5.70284	1.17824e-08	3.15234e-07
ENSDARG00000067719	64.9324	-1.94294	0.340768	-5.70165	1.18653e-08	3.17085e-07
ENSDARG00000016718	58.4903	-1.94559	0.341345	-5.69978	1.19962e-08	3.20213e-07
ENSDARG00000053448	77.3865	-1.33965	0.235139	-5.69726	1.21748e-08	3.24605e-07
ENSDARG00000099175	4341.03	0.506831	0.0889933	5.69517	1.23252e-08	3.28237e-07
ENSDARG00000099804	56.9146	-1.70114	0.298729	-5.69458	1.23675e-08	3.28984e-07
ENSDARG00000069752	317.761	-0.827262	0.145317	-5.69282	1.24959e-08	3.32016e-07
ENSDARG00000056743	1463.99	-0.445974	0.078348	-5.69222	1.25398e-08	3.32802e-07
ENSDARG00000007412	129.148	-1.06191	0.186607	-5.69063	1.26575e-08	3.34772e-07
ENSDARG00000015314	2911.72	0.474534	0.0833868	5.69076	1.26478e-08	3.34772e-07
ENSDARG00000024030	180.55	-1.4569	0.256003	-5.69096	1.26326e-08	3.34772e-07
ENSDARG00000036993	165.551	-1.18485	0.208224	-5.69028	1.26828e-08	3.35058e-07
ENSDARG00000028542	1726.68	0.409168	0.0719337	5.68813	1.28438e-08	3.38906e-07
ENSDARG00000100718	538.037	-0.675851	0.118822	-5.68794	1.28578e-08	3.38906e-07
ENSDARG00000015902	199.341	-0.934715	0.164346	-5.68747	1.28933e-08	3.39189e-07
ENSDARG00000075697	39.1103	-2.12096	0.372922	-5.68741	1.28979e-08	3.39189e-07
ENSDARG00000001889	11264.6	0.335863	0.0590645	5.68637	1.29767e-08	3.39958e-07
ENSDARG00000029761	1010.97	0.614338	0.108039	5.68625	1.2986e-08	3.39958e-07
ENSDARG00000044655	123.11	-1.1739	0.206442	-5.68631	1.29814e-08	3.39958e-07
ENSDARG00000058323	76.5931	-1.32873	0.23366	-5.68658	1.29611e-08	3.39958e-07
ENSDARG00000036375	2151.57	0.459829	0.0808946	5.6843	1.31346e-08	3.43462e-07
ENSDARG00000031426	131.039	-0.88739	0.156127	-5.68378	1.31753e-08	3.44135e-07
ENSDARG00000030975	90.1968	-1.47124	0.258862	-5.68347	1.31989e-08	3.44362e-07
ENSDARG00000104413	897.4	0.490748	0.086356	5.68284	1.32474e-08	3.4524e-07
ENSDARG00000025403	268.52	-0.835648	0.147104	-5.68066	1.34172e-08	3.49271e-07
ENSDARG00000054645	212.519	-1.11282	0.195973	-5.67844	1.35927e-08	3.53442e-07
ENSDARG00000036809	340.749	-0.81338	0.14332	-5.67528	1.38466e-08	3.59638e-07
ENSDARG00000032242	251.161	-1.17829	0.207663	-5.67404	1.39465e-08	3.6142e-07
ENSDARG00000036074	325.352	-0.768406	0.13542	-5.67423	1.39311e-08	3.6142e-07
ENSDARG00000021149	402.628	-0.733584	0.12937	-5.67042	1.42444e-08	3.68728e-07
ENSDARG00000014587	1389.67	-0.47028	0.0829775	-5.66756	1.44847e-08	3.74109e-07
ENSDARG00000100133	1089.77	-0.558944	0.0986189	-5.66772	1.44714e-08	3.74109e-07
ENSDARG00000040374	527.798	-0.936578	0.165276	-5.66675	1.45527e-08	3.75448e-07
ENSDARG00000055307	1703.9	-0.535689	0.0945532	-5.66548	1.46615e-08	3.77833e-07
ENSDARG00000041081	1345.53	0.426676	0.0753342	5.66377	1.48079e-08	3.81181e-07
ENSDARG00000037517	789.072	-0.506028	0.0894017	-5.66016	1.51228e-08	3.88853e-07
ENSDARG00000102977	488.357	-0.843449	0.149024	-5.65981	1.51538e-08	3.89218e-07
ENSDARG00000012914	1685.66	0.399544	0.070622	5.65751	1.53588e-08	3.93896e-07
ENSDARG00000061543	1160.29	0.380711	0.0672946	5.65738	1.53701e-08	3.93896e-07
ENSDARG00000100075	136.771	-1.53491	0.271349	-5.65658	1.54416e-08	3.9529e-07
ENSDARG00000008803	6128.65	0.473294	0.0836942	5.65504	1.55811e-08	3.98421e-07
ENSDARG00000042829	280.687	-1.17507	0.207804	-5.65471	1.56112e-08	3.98751e-07
ENSDARG00000077084	325.794	-0.874999	0.154835	-5.65116	1.59371e-08	4.06625e-07
ENSDARG00000078214	404.586	-0.549469	0.0972671	-5.64907	1.61322e-08	4.11149e-07
ENSDARG00000104197	87.0784	-1.20514	0.213413	-5.64697	1.633e-08	4.15731e-07
ENSDARG00000056218	1032.22	0.366026	0.0648207	5.64675	1.6351e-08	4.15809e-07
ENSDARG00000014804	320.491	-1.01038	0.178955	-5.64604	1.64187e-08	4.17071e-07
ENSDARG00000069855	2313.55	0.416965	0.0738587	5.64544	1.6476e-08	4.18068e-07
ENSDARG00000057936	480.425	0.553569	0.0980629	5.64504	1.65143e-08	4.18579e-07
ENSDARG00000098777	275.643	-0.834839	0.14791	-5.64425	1.659e-08	4.20039e-07
ENSDARG00000042221	232.973	-1.0645	0.188664	-5.6423	1.67797e-08	4.24377e-07
ENSDARG00000035598	1176.63	-0.480317	0.0851425	-5.64133	1.68746e-08	4.2631e-07
ENSDARG00000060841	524.105	-0.508271	0.0901172	-5.64011	1.6994e-08	4.28858e-07
ENSDARG00000103342	88.3349	-2.02833	0.359724	-5.63857	1.71465e-08	4.32234e-07
ENSDARG00000104938	329.898	-0.607527	0.107784	-5.63651	1.73528e-08	4.36958e-07
ENSDARG00000055493	65.2685	-1.50832	0.267691	-5.63455	1.75515e-08	4.41481e-07
ENSDARG00000052330	149.225	-1.11712	0.198313	-5.63311	1.76986e-08	4.44698e-07
ENSDARG00000036481	276.254	-1.20442	0.21386	-5.63181	1.78329e-08	4.47098e-07
ENSDARG00000062797	2533.85	0.362224	0.0643174	5.63182	1.78316e-08	4.47098e-07
ENSDARG00000100252	1599.32	-0.391258	0.0694778	-5.63141	1.78739e-08	4.47642e-07
ENSDARG00000039512	113.507	-1.07707	0.191324	-5.62957	1.80657e-08	4.51956e-07
ENSDARG00000017128	162.377	-0.930171	0.165376	-5.62458	1.85959e-08	4.64715e-07
ENSDARG00000044094	131.365	-1.25014	0.2223	-5.62365	1.86961e-08	4.66715e-07
ENSDARG00000071549	104.476	-1.11333	0.198076	-5.62074	1.90146e-08	4.74154e-07
ENSDARG00000063050	146.401	-0.932	0.165919	-5.61721	1.94069e-08	4.83415e-07
ENSDARG00000075041	1265.66	0.451321	0.0803558	5.61653	1.94826e-08	4.8478e-07
ENSDARG00000090872	2938.53	0.441187	0.0785598	5.61594	1.95495e-08	4.8592e-07
ENSDARG00000099291	323.267	-0.629025	0.112049	-5.61383	1.97898e-08	4.91365e-07
ENSDARG00000018397	1774.11	0.490689	0.0874776	5.60931	2.0314e-08	5.0384e-07
ENSDARG00000001785	387.967	0.761375	0.135751	5.60861	2.03962e-08	5.05337e-07
ENSDARG00000076227	132.911	-1.01266	0.18058	-5.60784	2.04863e-08	5.07025e-07
ENSDARG00000004082	103.398	-1.07651	0.192013	-5.60645	2.06516e-08	5.1057e-07
ENSDARG00000035858	1269.4	-0.527365	0.0940783	-5.60559	2.07547e-08	5.12571e-07
ENSDARG00000100088	659.839	-0.568685	0.101503	-5.60263	2.11126e-08	5.20852e-07
ENSDARG00000106873	60.7921	-1.77586	0.316995	-5.60217	2.11688e-08	5.21683e-07
ENSDARG00000009637	3999.55	0.551483	0.0984467	5.60184	2.12084e-08	5.221e-07
ENSDARG00000055278	162.84	-1.89664	0.338593	-5.60153	2.12469e-08	5.22494e-07
ENSDARG00000104871	1037.13	0.45366	0.0811186	5.59255	2.23753e-08	5.49658e-07
ENSDARG00000111571	115.139	-1.39256	0.249033	-5.59187	2.24631e-08	5.51227e-07
ENSDARG00000010770	698.079	0.468419	0.0837727	5.59155	2.25051e-08	5.51673e-07
ENSDARG00000092730	118.193	-1.37475	0.245903	-5.59063	2.26243e-08	5.54008e-07
ENSDARG00000017294	789.59	0.456587	0.0816752	5.59028	2.26703e-08	5.54546e-07
ENSDARG00000098733	116.469	-1.66921	0.29866	-5.58897	2.28414e-08	5.58142e-07
ENSDARG00000059244	646.346	0.586378	0.105021	5.58344	2.3581e-08	5.75605e-07
ENSDARG00000102885	85.1988	-1.57954	0.283119	-5.57906	2.41822e-08	5.89657e-07
ENSDARG00000041797	71.7417	-1.95644	0.350716	-5.57843	2.427e-08	5.91174e-07
ENSDARG00000002764	20.867	-2.93894	0.527058	-5.57613	2.45924e-08	5.98397e-07
ENSDARG00000086222	1708.57	0.504181	0.0904521	5.57401	2.48938e-08	6.05094e-07
ENSDARG00000045089	49.8827	-2.69563	0.483815	-5.57161	2.52392e-08	6.12793e-07
ENSDARG00000056922	150.014	-1.21149	0.217447	-5.57142	2.52665e-08	6.12793e-07
ENSDARG00000099031	55.1197	-2.04733	0.36748	-5.57126	2.529e-08	6.12793e-07
ENSDARG00000034943	566.871	-0.524407	0.0941363	-5.57073	2.53679e-08	6.13394e-07
ENSDARG00000102100	78.4788	-1.45247	0.260726	-5.57087	2.53471e-08	6.13394e-07
ENSDARG00000011909	81.4789	-1.3485	0.242096	-5.57012	2.54563e-08	6.14888e-07
ENSDARG00000102453	11619	0.365044	0.0655383	5.56993	2.54838e-08	6.14909e-07
ENSDARG00000009341	914.869	-0.878492	0.157726	-5.56973	2.55138e-08	6.14992e-07
ENSDARG00000104786	485.777	0.516202	0.0927293	5.56676	2.59522e-08	6.24908e-07
ENSDARG00000013522	345.444	-1.94307	0.349074	-5.56635	2.60131e-08	6.25605e-07
ENSDARG00000078459	1647.13	0.39649	0.0712318	5.5662	2.60353e-08	6.25605e-07
ENSDARG00000070331	865.228	-0.732243	0.131563	-5.56571	2.6109e-08	6.26725e-07
ENSDARG00000099911	158.046	-0.898926	0.161556	-5.56418	2.63389e-08	6.31588e-07
ENSDARG00000078072	121.882	-1.4896	0.267885	-5.56061	2.68827e-08	6.4396e-07
ENSDARG00000058960	12.554	-7.19702	1.29439	-5.56014	2.69554e-08	6.45031e-07
ENSDARG00000058656	2298.95	-0.608189	0.109453	-5.55661	2.75068e-08	6.57547e-07
ENSDARG00000093768	981.673	0.610978	0.110014	5.55365	2.79769e-08	6.68093e-07
ENSDARG00000040046	496.885	-0.588755	0.106026	-5.55291	2.80955e-08	6.70232e-07
ENSDARG00000000837	182.254	-0.79584	0.14333	-5.55252	2.81582e-08	6.71037e-07
ENSDARG00000001431	7995.97	-0.626984	0.112943	-5.55136	2.83464e-08	6.74825e-07
ENSDARG00000027582	422.577	-0.782975	0.141061	-5.5506	2.8469e-08	6.7635e-07
ENSDARG00000041483	169.07	-1.05602	0.190247	-5.55077	2.84406e-08	6.7635e-07
ENSDARG00000053481	48.4376	-1.85811	0.334783	-5.55019	2.85357e-08	6.77239e-07
ENSDARG00000045893	783.127	0.475705	0.0857127	5.55	2.85671e-08	6.77288e-07
ENSDARG00000079543	146.804	-1.09171	0.196746	-5.54882	2.8761e-08	6.81188e-07
ENSDARG00000079280	357.545	0.589552	0.106265	5.54796	2.89022e-08	6.83832e-07
ENSDARG00000040298	1764.62	-1.48715	0.268075	-5.54751	2.89759e-08	6.84873e-07
ENSDARG00000017500	509.223	-0.534365	0.0963527	-5.54593	2.92397e-08	6.89777e-07
ENSDARG00000105744	593.753	0.718491	0.129553	5.54591	2.9243e-08	6.89777e-07
ENSDARG00000069912	244.964	-1.27239	0.229483	-5.5446	2.94619e-08	6.94233e-07
ENSDARG00000061941	71.1095	-1.16459	0.210091	-5.54326	2.96896e-08	6.98884e-07
ENSDARG00000053666	244.599	-0.746053	0.134626	-5.54169	2.99569e-08	7.04459e-07
ENSDARG00000071076	356.481	0.893133	0.16131	5.53674	3.08148e-08	7.23898e-07
ENSDARG00000059534	634.609	0.417345	0.0753847	5.5362	3.09107e-08	7.25413e-07
ENSDARG00000053499	318.315	0.590591	0.1067	5.53505	3.11132e-08	7.29425e-07
ENSDARG00000014179	1599.02	-0.7753	0.140087	-5.53444	3.12228e-08	7.31253e-07
ENSDARG00000070972	276.407	0.842162	0.152176	5.53412	3.12799e-08	7.31847e-07
ENSDARG00000036558	2633.98	-0.504117	0.0910974	-5.53382	3.13329e-08	7.32347e-07
ENSDARG00000044815	272.51	1.0314	0.186428	5.53241	3.15862e-08	7.37521e-07
ENSDARG00000012896	871.786	0.437043	0.0790011	5.53211	3.16402e-08	7.38037e-07
ENSDARG00000017369	229.714	-0.811607	0.146806	-5.52842	3.23127e-08	7.52965e-07
ENSDARG00000052652	169.338	-0.911999	0.165057	-5.52537	3.28794e-08	7.65398e-07
ENSDARG00000098221	751.195	0.501594	0.0908062	5.52379	3.31773e-08	7.71555e-07
ENSDARG00000117032	46.8652	1.7161	0.310747	5.52251	3.34197e-08	7.76413e-07
ENSDARG00000032435	56.3153	-1.73155	0.313565	-5.52214	3.34889e-08	7.77239e-07
ENSDARG00000031782	637.663	-0.966661	0.175108	-5.52038	3.38276e-08	7.84139e-07
ENSDARG00000058302	422.174	-0.476387	0.0862983	-5.52024	3.38541e-08	7.84139e-07
ENSDARG00000045132	3389.47	0.29868	0.0541081	5.52006	3.38889e-08	7.8416e-07
ENSDARG00000110954	32.4683	-1.82564	0.330801	-5.51885	3.41228e-08	7.88783e-07
ENSDARG00000031768	1616.29	0.457899	0.0829993	5.5169	3.45027e-08	7.96767e-07
ENSDARG00000111584	137.354	-3.08625	0.559437	-5.5167	3.45432e-08	7.96907e-07
ENSDARG00000102106	634.259	-0.795952	0.14429	-5.51633	3.46155e-08	7.97779e-07
ENSDARG00000004378	194.274	-0.752764	0.136474	-5.51582	3.47165e-08	7.9931e-07
ENSDARG00000069208	119.455	-1.0466	0.189766	-5.5152	3.48376e-08	8.01299e-07
ENSDARG00000044895	1459.58	-0.489913	0.0888455	-5.51422	3.50334e-08	8.05002e-07
ENSDARG00000003570	3475.59	-0.395956	0.0718422	-5.51147	3.55849e-08	8.15852e-07
ENSDARG00000012610	937.257	0.743857	0.134968	5.51134	3.56115e-08	8.15852e-07
ENSDARG00000060246	550.196	-0.799635	0.145085	-5.5115	3.55789e-08	8.15852e-07
ENSDARG00000099371	665.411	-0.42168	0.076517	-5.51093	3.56945e-08	8.16944e-07
ENSDARG00000009342	1359.76	-0.428575	0.0778008	-5.50862	3.61651e-08	8.26895e-07
ENSDARG00000061242	214.95	-0.766597	0.139272	-5.5043	3.7063e-08	8.46589e-07
ENSDARG00000104576	30.5692	-2.59822	0.472124	-5.50326	3.72841e-08	8.508e-07
ENSDARG00000045302	332.406	-0.671875	0.122093	-5.50298	3.73429e-08	8.513e-07
ENSDARG00000039123	439.092	0.612685	0.111381	5.50083	3.78009e-08	8.60891e-07
ENSDARG00000014462	327.254	0.709175	0.128935	5.50025	3.79257e-08	8.62884e-07
ENSDARG00000003684	176.696	-1.07608	0.195657	-5.49982	3.80179e-08	8.64132e-07
ENSDARG00000103002	1616.88	0.463786	0.0843513	5.49826	3.83557e-08	8.70953e-07
ENSDARG00000020708	3486	0.507165	0.0922445	5.49805	3.84011e-08	8.71128e-07
ENSDARG00000029497	33.5009	-1.73448	0.31556	-5.4965	3.87399e-08	8.77951e-07
ENSDARG00000056979	866.348	0.592412	0.10783	5.49394	3.93072e-08	8.89937e-07
ENSDARG00000068701	790.663	0.54487	0.0992196	5.49156	3.98393e-08	9.01101e-07
ENSDARG00000042652	408.614	-0.768022	0.139869	-5.491	3.99666e-08	9.0252e-07
ENSDARG00000101387	541.675	0.600064	0.109283	5.49094	3.99801e-08	9.0252e-07
ENSDARG00000079564	1508.15	-0.634436	0.115558	-5.49019	4.01494e-08	9.05458e-07
ENSDARG00000018787	433.268	0.631161	0.114974	5.48961	4.02828e-08	9.06113e-07
ENSDARG00000034522	802.567	0.447821	0.0815769	5.48955	4.02961e-08	9.06113e-07
ENSDARG00000043317	56.8574	-1.36319	0.24832	-5.48965	4.0273e-08	9.06113e-07
ENSDARG00000013628	1250.63	-0.628971	0.114607	-5.48808	4.06318e-08	9.12775e-07
ENSDARG00000055276	127.116	-0.925786	0.168797	-5.48463	4.14344e-08	9.28998e-07
ENSDARG00000057519	1538.75	0.569763	0.103883	5.48467	4.14244e-08	9.28998e-07
ENSDARG00000011672	269.687	-0.825627	0.150641	-5.48076	4.23499e-08	9.48604e-07
ENSDARG00000069537	104.013	-1.09674	0.200244	-5.47704	4.32503e-08	9.67835e-07
ENSDARG00000018997	1787.71	0.411924	0.0752259	5.47583	4.35475e-08	9.73293e-07
ENSDARG00000089372	2210.3	0.624351	0.114022	5.4757	4.35784e-08	9.73293e-07
ENSDARG00000103831	1088.18	0.423579	0.0773697	5.47474	4.38154e-08	9.77641e-07
ENSDARG00000060893	137.312	-1.47449	0.26934	-5.47447	4.38813e-08	9.78169e-07
ENSDARG00000089086	112.408	-0.969372	0.177094	-5.47376	4.40592e-08	9.81188e-07
ENSDARG00000056122	3257.12	0.343212	0.0627084	5.47313	4.4215e-08	9.83055e-07
ENSDARG00000105045	296.953	-0.656241	0.119903	-5.47308	4.42281e-08	9.83055e-07
ENSDARG00000014287	1869.81	0.440657	0.0805648	5.4696	4.51049e-08	1.00158e-06
ENSDARG00000044062	2025.67	0.432846	0.0791485	5.46878	4.53145e-08	1.00527e-06
ENSDARG00000035508	165.16	0.783019	0.143251	5.46607	4.6011e-08	1.01974e-06
ENSDARG00000104572	375.286	-0.693146	0.126862	-5.46377	4.66127e-08	1.03209e-06
ENSDARG00000077428	918.284	0.379556	0.0694797	5.46282	4.68618e-08	1.03661e-06
ENSDARG00000104682	4232.9	-0.546267	0.100022	-5.46145	4.72274e-08	1.0437e-06
ENSDARG00000054804	7584.3	0.439132	0.0804164	5.46073	4.74192e-08	1.04587e-06
ENSDARG00000099257	1321.49	0.434399	0.079552	5.46057	4.74615e-08	1.04587e-06
ENSDARG00000099793	938.788	0.393494	0.072059	5.46072	4.74202e-08	1.04587e-06
ENSDARG00000005141	576.168	0.578195	0.105942	5.45763	4.82539e-08	1.06232e-06
ENSDARG00000101423	588.459	-0.779854	0.142939	-5.45587	4.87339e-08	1.07187e-06
ENSDARG00000060102	570.05	-0.559132	0.102519	-5.45392	4.92721e-08	1.08197e-06
ENSDARG00000100722	771.508	0.598818	0.109797	5.45386	4.9287e-08	1.08197e-06
ENSDARG00000041502	397.612	-0.561498	0.10299	-5.45198	4.98132e-08	1.09249e-06
ENSDARG00000055490	47.5724	-1.64363	0.301553	-5.45055	5.02131e-08	1.10022e-06
ENSDARG00000034117	591.461	-0.600537	0.110186	-5.4502	5.0312e-08	1.10134e-06
ENSDARG00000062123	1567.68	0.343643	0.0630605	5.44941	5.05363e-08	1.1052e-06
ENSDARG00000071592	49.5411	-2.25165	0.413238	-5.4488	5.07109e-08	1.10797e-06
ENSDARG00000070479	305.371	0.644261	0.118283	5.44675	5.12973e-08	1.11973e-06
ENSDARG00000017007	549.619	0.51263	0.0941507	5.44479	5.18677e-08	1.13111e-06
ENSDARG00000063407	136.347	-1.24022	0.227847	-5.44321	5.23277e-08	1.14006e-06
ENSDARG00000091916	89.6992	-1.39336	0.256067	-5.44138	5.28707e-08	1.15081e-06
ENSDARG00000091116	530.701	-0.55824	0.102643	-5.43863	5.36909e-08	1.16756e-06
ENSDARG00000054543	679.58	0.672252	0.123677	5.43553	5.46353e-08	1.18698e-06
ENSDARG00000079029	345.374	0.554046	0.101935	5.43528	5.47117e-08	1.18753e-06
ENSDARG00000087013	92.3316	-1.26847	0.23345	-5.43358	5.52338e-08	1.19773e-06
ENSDARG00000056247	44.7405	-1.71788	0.316261	-5.43184	5.57752e-08	1.20834e-06
ENSDARG00000045524	216.655	-0.880364	0.162092	-5.43124	5.59629e-08	1.21127e-06
ENSDARG00000092155	1134.6	-1.53161	0.282012	-5.43101	5.60374e-08	1.21175e-06
[truncated: 7,045 more rows]

## Sheet: 3.4
#Supplemental Table 3.4. RNA Seq PBS ΔN2 vs LPS ΔN2
[truncated: 4,611 more rows]

[truncated: 4 more sheets: 3.5, 3.6, 3.7, 3.8]
