# Supplementary material for: A Novel Role for Coilin in Vertebrate Innate Immunity
Source: FASEB J. 2025 Apr 25;39(8):e70580. doi: 10.1096/fj.202403276R (PMC12023821; doi:10.1096/fj.202403276R)
Supplement: Supplementary file 4 — Table S4. [file FSB2-39-e70580-s004.xlsx]

## Sheet: Contents
Table of Contents
Supplmental Table 4.1	DEG GO - PBS WT vs LPS WT
Supplmental Table 4.2	DEG GO - PBS ΔN1 vs LPS ΔN1
Supplmental Table 4.3	DEG GO - PBS ΔN2 vs LPS ΔN2
Supplmental Table 4.4	DEG GO - PBS WT vs PBS ΔN1
Supplmental Table 4.5	DEG GO - PBS WT vs PBS ΔN2
Supplmental Table 4.6	DEG GO - LPS WT vs LPS ΔN1
Supplmental Table 4.7	DEG GO - LPS WT vs LPS ΔN2
Supplmental Table 4.8	Top 46 GO terms of innate immunity
Supplmental Table 4.9	DAS GO - PBS WT vs PBS ΔN2
Supplmental Table 4.10	DAS GO - LPS WT vs LPS ΔN2
Supplmental Table 4.11	DEG vs DAS GO comparison for ΔN2

## Sheet: 4.1
#Supplemental Table 4.1. DEG GO - PBS WT vs LPS WT
	ONTOLOGY	ID	Description	GeneRatio	BgRatio	pvalue	p.adjust	qvalue	geneID	Count
GO:0045229	BP	GO:0045229	external encapsulating structure organization	87/3481	203/20765	1.43471e-18	4.23551e-15	3.65676e-15	ENSDARG00000101592/ENSDARG00000026165/ENSDARG00000012422/ENSDARG00000011407/ENSDARG00000052061/ENSDARG00000052063/ENSDARG00000020007/ENSDARG00000035809/ENSDARG00000101816/ENSDARG00000069093/ENSDARG00000009014/ENSDARG00000002084/ENSDARG00000104110/ENSDARG00000101209/ENSDARG00000037845/ENSDARG00000024492/ENSDARG00000055009/ENSDARG00000058270/ENSDARG00000012593/ENSDARG00000075954/ENSDARG00000090039/…	87
GO:0030198	BP	GO:0030198	extracellular matrix organization	86/3481	202/20765	3.73942e-18	4.23551e-15	3.65676e-15	ENSDARG00000101592/ENSDARG00000026165/ENSDARG00000012422/ENSDARG00000011407/ENSDARG00000052061/ENSDARG00000052063/ENSDARG00000020007/ENSDARG00000035809/ENSDARG00000101816/ENSDARG00000069093/ENSDARG00000009014/ENSDARG00000002084/ENSDARG00000104110/ENSDARG00000101209/ENSDARG00000037845/ENSDARG00000024492/ENSDARG00000055009/ENSDARG00000058270/ENSDARG00000012593/ENSDARG00000075954/ENSDARG00000090039/…	86
GO:0043062	BP	GO:0043062	extracellular structure organization	86/3481	202/20765	3.73942e-18	4.23551e-15	3.65676e-15	ENSDARG00000101592/ENSDARG00000026165/ENSDARG00000012422/ENSDARG00000011407/ENSDARG00000052061/ENSDARG00000052063/ENSDARG00000020007/ENSDARG00000035809/ENSDARG00000101816/ENSDARG00000069093/ENSDARG00000009014/ENSDARG00000002084/ENSDARG00000104110/ENSDARG00000101209/ENSDARG00000037845/ENSDARG00000024492/ENSDARG00000055009/ENSDARG00000058270/ENSDARG00000012593/ENSDARG00000075954/ENSDARG00000090039/…	86
GO:0007411	BP	GO:0007411	axon guidance	109/3481	306/20765	8.24628e-16	5.60417e-13	4.83839e-13	ENSDARG00000016153/ENSDARG00000052061/ENSDARG00000052063/ENSDARG00000069093/ENSDARG00000002084/ENSDARG00000074335/ENSDARG00000036279/ENSDARG00000044954/ENSDARG00000101209/ENSDARG00000007560/ENSDARG00000013607/ENSDARG00000057323/ENSDARG00000021442/ENSDARG00000017369/ENSDARG00000036571/ENSDARG00000018787/ENSDARG00000102277/ENSDARG00000014891/ENSDARG00000027290/ENSDARG00000021948/ENSDARG00000109345/…	109
GO:0097485	BP	GO:0097485	neuron projection guidance	109/3481	306/20765	8.24628e-16	5.60417e-13	4.83839e-13	ENSDARG00000016153/ENSDARG00000052061/ENSDARG00000052063/ENSDARG00000069093/ENSDARG00000002084/ENSDARG00000074335/ENSDARG00000036279/ENSDARG00000044954/ENSDARG00000101209/ENSDARG00000007560/ENSDARG00000013607/ENSDARG00000057323/ENSDARG00000021442/ENSDARG00000017369/ENSDARG00000036571/ENSDARG00000018787/ENSDARG00000102277/ENSDARG00000014891/ENSDARG00000027290/ENSDARG00000021948/ENSDARG00000109345/…	109
GO:0001501	BP	GO:0001501	skeletal system development	140/3481	479/20765	4.95071e-12	2.80375e-09	2.42064e-09	ENSDARG00000019360/ENSDARG00000026165/ENSDARG00000012422/ENSDARG00000043130/ENSDARG00000011407/ENSDARG00000020007/ENSDARG00000029764/ENSDARG00000052556/ENSDARG00000035809/ENSDARG00000069093/ENSDARG00000076564/ENSDARG00000060526/ENSDARG00000035891/ENSDARG00000011863/ENSDARG00000012519/ENSDARG00000089769/ENSDARG00000100729/ENSDARG00000056950/ENSDARG00000006314/ENSDARG00000057465/ENSDARG00000017369/…	140
GO:0060560	BP	GO:0060560	developmental growth involved in morphogenesis	82/3481	233/20765	6.24267e-12	3.03037e-09	2.61629e-09	ENSDARG00000052061/ENSDARG00000052063/ENSDARG00000011863/ENSDARG00000044954/ENSDARG00000006314/ENSDARG00000007560/ENSDARG00000055678/ENSDARG00000024829/ENSDARG00000013607/ENSDARG00000074723/ENSDARG00000017369/ENSDARG00000036571/ENSDARG00000069113/ENSDARG00000012066/ENSDARG00000100232/ENSDARG00000014891/ENSDARG00000021948/ENSDARG00000074143/ENSDARG00000102394/ENSDARG00000076729/ENSDARG00000109345/…	82
GO:0048589	BP	GO:0048589	developmental growth	135/3481	475/20765	9.9807e-11	4.2393e-08	3.66003e-08	ENSDARG00000101592/ENSDARG00000043130/ENSDARG00000052061/ENSDARG00000052063/ENSDARG00000031683/ENSDARG00000063535/ENSDARG00000012824/ENSDARG00000011863/ENSDARG00000089769/ENSDARG00000044954/ENSDARG00000078864/ENSDARG00000114629/ENSDARG00000006314/ENSDARG00000101209/ENSDARG00000030694/ENSDARG00000071524/ENSDARG00000007560/ENSDARG00000055678/ENSDARG00000024829/ENSDARG00000013607/ENSDARG00000074723/…	135
GO:0048675	BP	GO:0048675	axon extension	51/3481	128/20765	4.23731e-10	1.59982e-07	1.38121e-07	ENSDARG00000052061/ENSDARG00000052063/ENSDARG00000044954/ENSDARG00000007560/ENSDARG00000013607/ENSDARG00000074723/ENSDARG00000017369/ENSDARG00000036571/ENSDARG00000069113/ENSDARG00000014891/ENSDARG00000021948/ENSDARG00000074143/ENSDARG00000076729/ENSDARG00000109345/ENSDARG00000061479/ENSDARG00000011672/ENSDARG00000011600/ENSDARG00000004246/ENSDARG00000061471/ENSDARG00000096073/ENSDARG00000074481/…	51
GO:1990138	BP	GO:1990138	neuron projection extension	54/3481	142/20765	1.0017e-09	3.40376e-07	2.93866e-07	ENSDARG00000052061/ENSDARG00000052063/ENSDARG00000044954/ENSDARG00000007560/ENSDARG00000024829/ENSDARG00000013607/ENSDARG00000074723/ENSDARG00000017369/ENSDARG00000036571/ENSDARG00000069113/ENSDARG00000014891/ENSDARG00000021948/ENSDARG00000074143/ENSDARG00000076729/ENSDARG00000109345/ENSDARG00000061479/ENSDARG00000011672/ENSDARG00000011600/ENSDARG00000004246/ENSDARG00000061471/ENSDARG00000096073/…	54
GO:0048588	BP	GO:0048588	developmental cell growth	59/3481	163/20765	1.60645e-09	4.68101e-07	4.04138e-07	ENSDARG00000052061/ENSDARG00000052063/ENSDARG00000044954/ENSDARG00000007560/ENSDARG00000024829/ENSDARG00000013607/ENSDARG00000074723/ENSDARG00000017369/ENSDARG00000036571/ENSDARG00000069113/ENSDARG00000014891/ENSDARG00000021948/ENSDARG00000074143/ENSDARG00000076729/ENSDARG00000109345/ENSDARG00000061479/ENSDARG00000011672/ENSDARG00000011600/ENSDARG00000004246/ENSDARG00000061471/ENSDARG00000096073/…	59
GO:0007601	BP	GO:0007601	visual perception	66/3481	191/20765	1.65309e-09	4.68101e-07	4.04138e-07	ENSDARG00000044199/ENSDARG00000038018/ENSDARG00000017274/ENSDARG00000042529/ENSDARG00000111429/ENSDARG00000102558/ENSDARG00000014840/ENSDARG00000100397/ENSDARG00000061791/ENSDARG00000056938/ENSDARG00000097008/ENSDARG00000045677/ENSDARG00000058803/ENSDARG00000012499/ENSDARG00000036279/ENSDARG00000026926/ENSDARG00000101567/ENSDARG00000019752/ENSDARG00000101209/ENSDARG00000052775/ENSDARG00000070666/…	66
GO:0050953	BP	GO:0050953	sensory perception of light stimulus	66/3481	192/20765	2.11057e-09	5.51671e-07	4.76289e-07	ENSDARG00000044199/ENSDARG00000038018/ENSDARG00000017274/ENSDARG00000042529/ENSDARG00000111429/ENSDARG00000102558/ENSDARG00000014840/ENSDARG00000100397/ENSDARG00000061791/ENSDARG00000056938/ENSDARG00000097008/ENSDARG00000045677/ENSDARG00000058803/ENSDARG00000012499/ENSDARG00000036279/ENSDARG00000026926/ENSDARG00000101567/ENSDARG00000019752/ENSDARG00000101209/ENSDARG00000052775/ENSDARG00000070666/…	66
GO:0010975	BP	GO:0010975	regulation of neuron projection development	68/3481	202/20765	3.27081e-09	7.93871e-07	6.85394e-07	ENSDARG00000019601/ENSDARG00000010953/ENSDARG00000044954/ENSDARG00000007560/ENSDARG00000015176/ENSDARG00000060372/ENSDARG00000013607/ENSDARG00000017369/ENSDARG00000105452/ENSDARG00000036571/ENSDARG00000069113/ENSDARG00000103830/ENSDARG00000014891/ENSDARG00000034168/ENSDARG00000021948/ENSDARG00000011661/ENSDARG00000032990/ENSDARG00000109345/ENSDARG00000011672/ENSDARG00000032083/ENSDARG00000011600/…	68
GO:0050770	BP	GO:0050770	regulation of axonogenesis	45/3481	113/20765	4.51562e-09	1.02294e-06	8.83161e-07	ENSDARG00000044954/ENSDARG00000007560/ENSDARG00000060372/ENSDARG00000013607/ENSDARG00000017369/ENSDARG00000105452/ENSDARG00000036571/ENSDARG00000069113/ENSDARG00000014891/ENSDARG00000021948/ENSDARG00000032990/ENSDARG00000109345/ENSDARG00000011672/ENSDARG00000032083/ENSDARG00000011600/ENSDARG00000004246/ENSDARG00000061471/ENSDARG00000074481/ENSDARG00000000472/ENSDARG00000036626/ENSDARG00000007172/…	45
GO:0061061	BP	GO:0061061	muscle structure development	133/3481	499/20765	1.20103e-08	2.55069e-06	2.20216e-06	ENSDARG00000101592/ENSDARG00000021265/ENSDARG00000016153/ENSDARG00000029764/ENSDARG00000002084/ENSDARG00000076564/ENSDARG00000104836/ENSDARG00000012824/ENSDARG00000036279/ENSDARG00000100729/ENSDARG00000101209/ENSDARG00000018820/ENSDARG00000079752/ENSDARG00000055678/ENSDARG00000044968/ENSDARG00000057465/ENSDARG00000011422/ENSDARG00000062590/ENSDARG00000075433/ENSDARG00000023797/ENSDARG00000104484/…	133
GO:0061387	BP	GO:0061387	regulation of extent of cell growth	39/3481	95/20765	1.74796e-08	3.23824e-06	2.79575e-06	ENSDARG00000044954/ENSDARG00000007560/ENSDARG00000013607/ENSDARG00000017369/ENSDARG00000036571/ENSDARG00000069113/ENSDARG00000014891/ENSDARG00000021948/ENSDARG00000109345/ENSDARG00000011672/ENSDARG00000011600/ENSDARG00000004246/ENSDARG00000061471/ENSDARG00000074481/ENSDARG00000000472/ENSDARG00000111106/ENSDARG00000026811/ENSDARG00000036626/ENSDARG00000007172/ENSDARG00000070442/ENSDARG00000042210/…	39
GO:0030199	BP	GO:0030199	collagen fibril organization	20/3481	33/20765	1.78505e-08	3.23824e-06	2.79575e-06	ENSDARG00000012422/ENSDARG00000011407/ENSDARG00000069093/ENSDARG00000058270/ENSDARG00000075954/ENSDARG00000045580/ENSDARG00000054451/ENSDARG00000056530/ENSDARG00000012405/ENSDARG00000011821/ENSDARG00000019949/ENSDARG00000036445/ENSDARG00000104089/ENSDARG00000045835/ENSDARG00000056922/ENSDARG00000044074/ENSDARG00000018010/ENSDARG00000044010/ENSDARG00000031483/ENSDARG00000025089	20
GO:0016049	BP	GO:0016049	cell growth	64/3481	193/20765	1.81067e-08	3.23824e-06	2.79575e-06	ENSDARG00000052061/ENSDARG00000052063/ENSDARG00000044954/ENSDARG00000007560/ENSDARG00000024829/ENSDARG00000013607/ENSDARG00000074723/ENSDARG00000017369/ENSDARG00000036571/ENSDARG00000069113/ENSDARG00000014891/ENSDARG00000021948/ENSDARG00000074143/ENSDARG00000076729/ENSDARG00000109345/ENSDARG00000061479/ENSDARG00000011672/ENSDARG00000011600/ENSDARG00000004246/ENSDARG00000061471/ENSDARG00000096073/…	64
GO:0008361	BP	GO:0008361	regulation of cell size	45/3481	118/20765	2.18244e-08	3.70797e-06	3.2013e-06	ENSDARG00000044954/ENSDARG00000007560/ENSDARG00000013607/ENSDARG00000076870/ENSDARG00000017369/ENSDARG00000036571/ENSDARG00000069113/ENSDARG00000014891/ENSDARG00000021948/ENSDARG00000109345/ENSDARG00000011672/ENSDARG00000011600/ENSDARG00000004246/ENSDARG00000061471/ENSDARG00000074481/ENSDARG00000000472/ENSDARG00000111106/ENSDARG00000026811/ENSDARG00000036626/ENSDARG00000007172/ENSDARG00000070442/…	45
GO:0051960	BP	GO:0051960	regulation of nervous system development	72/3481	230/20765	3.61579e-08	5.85069e-06	5.05123e-06	ENSDARG00000035891/ENSDARG00000089769/ENSDARG00000044954/ENSDARG00000007560/ENSDARG00000060372/ENSDARG00000013607/ENSDARG00000017369/ENSDARG00000105452/ENSDARG00000036571/ENSDARG00000069113/ENSDARG00000045799/ENSDARG00000014891/ENSDARG00000068516/ENSDARG00000005783/ENSDARG00000021948/ENSDARG00000052139/ENSDARG00000032990/ENSDARG00000109345/ENSDARG00000011672/ENSDARG00000011600/ENSDARG00000056438/…	72
GO:0002181	BP	GO:0002181	cytoplasmic translation	31/3481	69/20765	4.13032e-08	6.10752e-06	5.27297e-06	ENSDARG00000014867/ENSDARG00000041232/ENSDARG00000077717/ENSDARG00000051783/ENSDARG00000010244/ENSDARG00000057556/ENSDARG00000070437/ENSDARG00000021864/ENSDARG00000102995/ENSDARG00000102317/ENSDARG00000056691/ENSDARG00000003681/ENSDARG00000016477/ENSDARG00000058451/ENSDARG00000053365/ENSDARG00000035860/ENSDARG00000011201/ENSDARG00000099104/ENSDARG00000100588/ENSDARG00000101406/ENSDARG00000025850/…	31
GO:0048705	BP	GO:0048705	skeletal system morphogenesis	79/3481	261/20765	4.13399e-08	6.10752e-06	5.27297e-06	ENSDARG00000019360/ENSDARG00000043130/ENSDARG00000029764/ENSDARG00000076564/ENSDARG00000060526/ENSDARG00000012519/ENSDARG00000100729/ENSDARG00000057465/ENSDARG00000017369/ENSDARG00000052826/ENSDARG00000060808/ENSDARG00000101983/ENSDARG00000018907/ENSDARG00000008388/ENSDARG00000103251/ENSDARG00000036687/ENSDARG00000014796/ENSDARG00000098349/ENSDARG00000036548/ENSDARG00000090444/ENSDARG00000054619/…	79
GO:0001667	BP	GO:0001667	ameboidal-type cell migration	89/3481	306/20765	4.73312e-08	6.7013e-06	5.78561e-06	ENSDARG00000116135/ENSDARG00000069093/ENSDARG00000076564/ENSDARG00000006314/ENSDARG00000007560/ENSDARG00000090039/ENSDARG00000013607/ENSDARG00000017369/ENSDARG00000036571/ENSDARG00000078888/ENSDARG00000027290/ENSDARG00000017500/ENSDARG00000104484/ENSDARG00000036558/ENSDARG00000101752/ENSDARG00000021948/ENSDARG00000008388/ENSDARG00000014796/ENSDARG00000041623/ENSDARG00000109345/ENSDARG00000098349/…	89
GO:0061448	BP	GO:0061448	connective tissue development	74/3481	241/20765	5.72968e-08	7.78779e-06	6.72363e-06	ENSDARG00000019360/ENSDARG00000026165/ENSDARG00000012422/ENSDARG00000043130/ENSDARG00000029764/ENSDARG00000052556/ENSDARG00000012519/ENSDARG00000056950/ENSDARG00000006314/ENSDARG00000057465/ENSDARG00000017369/ENSDARG00000044574/ENSDARG00000012066/ENSDARG00000052826/ENSDARG00000032617/ENSDARG00000077353/ENSDARG00000100133/ENSDARG00000018907/ENSDARG00000058115/ENSDARG00000008388/ENSDARG00000103251/…	74
GO:0050767	BP	GO:0050767	regulation of neurogenesis	63/3481	198/20765	1.30542e-07	1.70609e-05	1.47296e-05	ENSDARG00000035891/ENSDARG00000089769/ENSDARG00000044954/ENSDARG00000007560/ENSDARG00000060372/ENSDARG00000013607/ENSDARG00000017369/ENSDARG00000105452/ENSDARG00000036571/ENSDARG00000069113/ENSDARG00000045799/ENSDARG00000014891/ENSDARG00000068516/ENSDARG00000005783/ENSDARG00000021948/ENSDARG00000052139/ENSDARG00000032990/ENSDARG00000109345/ENSDARG00000011672/ENSDARG00000011600/ENSDARG00000056438/…	63
GO:0050771	BP	GO:0050771	negative regulation of axonogenesis	24/3481	49/20765	1.867e-07	2.34965e-05	2.02859e-05	ENSDARG00000007560/ENSDARG00000013607/ENSDARG00000017369/ENSDARG00000036571/ENSDARG00000014891/ENSDARG00000021948/ENSDARG00000109345/ENSDARG00000011672/ENSDARG00000011600/ENSDARG00000004246/ENSDARG00000061471/ENSDARG00000074481/ENSDARG00000036626/ENSDARG00000070442/ENSDARG00000042210/ENSDARG00000115194/ENSDARG00000005350/ENSDARG00000074414/ENSDARG00000034268/ENSDARG00000040920/ENSDARG00000075648/…	24
GO:0050768	BP	GO:0050768	negative regulation of neurogenesis	29/3481	66/20765	2.02706e-07	2.45998e-05	2.12384e-05	ENSDARG00000007560/ENSDARG00000013607/ENSDARG00000017369/ENSDARG00000036571/ENSDARG00000014891/ENSDARG00000021948/ENSDARG00000052139/ENSDARG00000109345/ENSDARG00000011672/ENSDARG00000011600/ENSDARG00000056438/ENSDARG00000004246/ENSDARG00000061471/ENSDARG00000077467/ENSDARG00000074481/ENSDARG00000036626/ENSDARG00000070442/ENSDARG00000042210/ENSDARG00000115194/ENSDARG00000005350/ENSDARG00000074414/…	29
GO:0048640	BP	GO:0048640	negative regulation of developmental growth	26/3481	56/20765	2.25583e-07	2.56652e-05	2.21582e-05	ENSDARG00000007560/ENSDARG00000013607/ENSDARG00000017369/ENSDARG00000036571/ENSDARG00000014891/ENSDARG00000021948/ENSDARG00000109345/ENSDARG00000011672/ENSDARG00000011600/ENSDARG00000004246/ENSDARG00000061471/ENSDARG00000074481/ENSDARG00000036626/ENSDARG00000076041/ENSDARG00000070442/ENSDARG00000042210/ENSDARG00000115194/ENSDARG00000005350/ENSDARG00000074414/ENSDARG00000034268/ENSDARG00000070914/…	26
GO:0022603	BP	GO:0022603	regulation of anatomical structure morphogenesis	107/3481	399/20765	2.26591e-07	2.56652e-05	2.21582e-05	ENSDARG00000034503/ENSDARG00000004372/ENSDARG00000001014/ENSDARG00000044954/ENSDARG00000109766/ENSDARG00000038574/ENSDARG00000010785/ENSDARG00000007560/ENSDARG00000060372/ENSDARG00000071863/ENSDARG00000090039/ENSDARG00000013607/ENSDARG00000017369/ENSDARG00000105452/ENSDARG00000036571/ENSDARG00000069113/ENSDARG00000073810/ENSDARG00000014891/ENSDARG00000100133/ENSDARG00000000103/ENSDARG00000056481/…	107
GO:0051216	BP	GO:0051216	cartilage development	69/3481	227/20765	2.42729e-07	2.66063e-05	2.29707e-05	ENSDARG00000019360/ENSDARG00000026165/ENSDARG00000012422/ENSDARG00000043130/ENSDARG00000029764/ENSDARG00000052556/ENSDARG00000012519/ENSDARG00000056950/ENSDARG00000006314/ENSDARG00000057465/ENSDARG00000017369/ENSDARG00000044574/ENSDARG00000012066/ENSDARG00000052826/ENSDARG00000032617/ENSDARG00000077353/ENSDARG00000100133/ENSDARG00000018907/ENSDARG00000058115/ENSDARG00000008388/ENSDARG00000011582/…	69
GO:0031344	BP	GO:0031344	regulation of cell projection organization	81/3481	281/20765	2.81403e-07	2.97728e-05	2.57045e-05	ENSDARG00000019601/ENSDARG00000010953/ENSDARG00000044954/ENSDARG00000101209/ENSDARG00000007560/ENSDARG00000015176/ENSDARG00000060372/ENSDARG00000013607/ENSDARG00000017369/ENSDARG00000105452/ENSDARG00000031228/ENSDARG00000036571/ENSDARG00000069113/ENSDARG00000103830/ENSDARG00000014891/ENSDARG00000027290/ENSDARG00000034168/ENSDARG00000021948/ENSDARG00000011661/ENSDARG00000032990/ENSDARG00000109345/…	81
GO:0042773	BP	GO:0042773	ATP synthesis coupled electron transport	31/3481	74/20765	2.89141e-07	2.97728e-05	2.57045e-05	ENSDARG00000059128/ENSDARG00000016721/ENSDARG00000022509/ENSDARG00000093382/ENSDARG00000056583/ENSDARG00000063908/ENSDARG00000015978/ENSDARG00000038608/ENSDARG00000075768/ENSDARG00000041314/ENSDARG00000104537/ENSDARG00000010113/ENSDARG00000115557/ENSDARG00000063912/ENSDARG00000011146/ENSDARG00000029064/ENSDARG00000095273/ENSDARG00000051986/ENSDARG00000104517/ENSDARG00000063917/ENSDARG00000058041/…	31
GO:0051961	BP	GO:0051961	negative regulation of nervous system development	30/3481	71/20765	3.57407e-07	3.57197e-05	3.08388e-05	ENSDARG00000044954/ENSDARG00000007560/ENSDARG00000013607/ENSDARG00000017369/ENSDARG00000036571/ENSDARG00000014891/ENSDARG00000021948/ENSDARG00000052139/ENSDARG00000109345/ENSDARG00000011672/ENSDARG00000011600/ENSDARG00000056438/ENSDARG00000004246/ENSDARG00000061471/ENSDARG00000077467/ENSDARG00000074481/ENSDARG00000036626/ENSDARG00000070442/ENSDARG00000042210/ENSDARG00000115194/ENSDARG00000005350/…	30
GO:0120035	BP	GO:0120035	regulation of plasma membrane bounded cell projection organization	80/3481	279/20765	4.21223e-07	4.08948e-05	3.53068e-05	ENSDARG00000019601/ENSDARG00000010953/ENSDARG00000044954/ENSDARG00000101209/ENSDARG00000007560/ENSDARG00000015176/ENSDARG00000060372/ENSDARG00000013607/ENSDARG00000017369/ENSDARG00000105452/ENSDARG00000031228/ENSDARG00000036571/ENSDARG00000069113/ENSDARG00000103830/ENSDARG00000014891/ENSDARG00000027290/ENSDARG00000034168/ENSDARG00000021948/ENSDARG00000011661/ENSDARG00000032990/ENSDARG00000109345/…	80
GO:0010977	BP	GO:0010977	negative regulation of neuron projection development	27/3481	61/20765	4.42244e-07	4.1129e-05	3.5509e-05	ENSDARG00000007560/ENSDARG00000013607/ENSDARG00000017369/ENSDARG00000036571/ENSDARG00000014891/ENSDARG00000021948/ENSDARG00000109345/ENSDARG00000011672/ENSDARG00000011600/ENSDARG00000004246/ENSDARG00000061471/ENSDARG00000074481/ENSDARG00000036626/ENSDARG00000070442/ENSDARG00000042210/ENSDARG00000115194/ENSDARG00000005350/ENSDARG00000074414/ENSDARG00000105432/ENSDARG00000061352/ENSDARG00000063153/…	27
GO:0006119	BP	GO:0006119	oxidative phosphorylation	35/3481	90/20765	4.47844e-07	4.1129e-05	3.5509e-05	ENSDARG00000059128/ENSDARG00000016721/ENSDARG00000022509/ENSDARG00000093382/ENSDARG00000095897/ENSDARG00000056583/ENSDARG00000063908/ENSDARG00000015978/ENSDARG00000038608/ENSDARG00000075768/ENSDARG00000041314/ENSDARG00000104537/ENSDARG00000010113/ENSDARG00000115557/ENSDARG00000062744/ENSDARG00000063912/ENSDARG00000011146/ENSDARG00000029064/ENSDARG00000095273/ENSDARG00000051986/ENSDARG00000001788/…	35
GO:0030516	BP	GO:0030516	regulation of axon extension	32/3481	79/20765	4.68915e-07	4.19309e-05	3.62013e-05	ENSDARG00000044954/ENSDARG00000007560/ENSDARG00000013607/ENSDARG00000017369/ENSDARG00000036571/ENSDARG00000069113/ENSDARG00000014891/ENSDARG00000021948/ENSDARG00000109345/ENSDARG00000011672/ENSDARG00000011600/ENSDARG00000004246/ENSDARG00000061471/ENSDARG00000000472/ENSDARG00000111106/ENSDARG00000026811/ENSDARG00000036626/ENSDARG00000070442/ENSDARG00000042210/ENSDARG00000115194/ENSDARG00000005350/…	32
GO:0007517	BP	GO:0007517	muscle organ development	76/3481	262/20765	4.93232e-07	4.29744e-05	3.71022e-05	ENSDARG00000101592/ENSDARG00000016153/ENSDARG00000002084/ENSDARG00000076564/ENSDARG00000036279/ENSDARG00000100729/ENSDARG00000101209/ENSDARG00000079752/ENSDARG00000057465/ENSDARG00000011422/ENSDARG00000062590/ENSDARG00000023797/ENSDARG00000068732/ENSDARG00000016404/ENSDARG00000076729/ENSDARG00000067829/ENSDARG00000013317/ENSDARG00000067719/ENSDARG00000020242/ENSDARG00000040432/ENSDARG00000056743/…	76
GO:0019646	BP	GO:0019646	aerobic electron transport chain	29/3481	69/20765	6.38149e-07	5.42108e-05	4.68032e-05	ENSDARG00000059128/ENSDARG00000016721/ENSDARG00000022509/ENSDARG00000093382/ENSDARG00000056583/ENSDARG00000015978/ENSDARG00000038608/ENSDARG00000075768/ENSDARG00000041314/ENSDARG00000104537/ENSDARG00000010113/ENSDARG00000115557/ENSDARG00000063912/ENSDARG00000011146/ENSDARG00000029064/ENSDARG00000095273/ENSDARG00000051986/ENSDARG00000104517/ENSDARG00000063917/ENSDARG00000058041/ENSDARG00000102115/…	29
GO:0051093	BP	GO:0051093	negative regulation of developmental process	64/3481	213/20765	1.01787e-06	8.43591e-05	7.2832e-05	ENSDARG00000034503/ENSDARG00000044954/ENSDARG00000109766/ENSDARG00000010785/ENSDARG00000007560/ENSDARG00000013607/ENSDARG00000017369/ENSDARG00000036571/ENSDARG00000073810/ENSDARG00000014891/ENSDARG00000100133/ENSDARG00000000767/ENSDARG00000039150/ENSDARG00000056481/ENSDARG00000021948/ENSDARG00000052139/ENSDARG00000075133/ENSDARG00000016404/ENSDARG00000044688/ENSDARG00000109345/ENSDARG00000011672/…	64
GO:0042775	BP	GO:0042775	mitochondrial ATP synthesis coupled electron transport	29/3481	71/20765	1.30134e-06	0.000105285	9.08984e-05	ENSDARG00000059128/ENSDARG00000016721/ENSDARG00000022509/ENSDARG00000093382/ENSDARG00000056583/ENSDARG00000015978/ENSDARG00000038608/ENSDARG00000075768/ENSDARG00000041314/ENSDARG00000104537/ENSDARG00000010113/ENSDARG00000115557/ENSDARG00000063912/ENSDARG00000011146/ENSDARG00000029064/ENSDARG00000095273/ENSDARG00000051986/ENSDARG00000104517/ENSDARG00000063917/ENSDARG00000058041/ENSDARG00000102115/…	29
GO:0071526	BP	GO:0071526	semaphorin-plexin signaling pathway	23/3481	50/20765	1.36808e-06	0.00010811	9.33377e-05	ENSDARG00000007560/ENSDARG00000060372/ENSDARG00000013607/ENSDARG00000017369/ENSDARG00000105452/ENSDARG00000036571/ENSDARG00000032990/ENSDARG00000109345/ENSDARG00000011672/ENSDARG00000061471/ENSDARG00000036626/ENSDARG00000007172/ENSDARG00000070442/ENSDARG00000042210/ENSDARG00000017211/ENSDARG00000074414/ENSDARG00000070903/ENSDARG00000040920/ENSDARG00000036985/ENSDARG00000075648/ENSDARG00000079611/…	23
GO:0031345	BP	GO:0031345	negative regulation of cell projection organization	27/3481	64/20765	1.40987e-06	0.000108881	9.40027e-05	ENSDARG00000007560/ENSDARG00000013607/ENSDARG00000017369/ENSDARG00000036571/ENSDARG00000014891/ENSDARG00000021948/ENSDARG00000109345/ENSDARG00000011672/ENSDARG00000011600/ENSDARG00000004246/ENSDARG00000061471/ENSDARG00000074481/ENSDARG00000036626/ENSDARG00000070442/ENSDARG00000042210/ENSDARG00000115194/ENSDARG00000005350/ENSDARG00000074414/ENSDARG00000105432/ENSDARG00000061352/ENSDARG00000063153/…	27
GO:0048638	BP	GO:0048638	regulation of developmental growth	46/3481	138/20765	1.47159e-06	0.000111122	9.59376e-05	ENSDARG00000012824/ENSDARG00000044954/ENSDARG00000078864/ENSDARG00000007560/ENSDARG00000013607/ENSDARG00000017369/ENSDARG00000036571/ENSDARG00000069113/ENSDARG00000014891/ENSDARG00000021948/ENSDARG00000109345/ENSDARG00000011672/ENSDARG00000011600/ENSDARG00000004246/ENSDARG00000061471/ENSDARG00000074481/ENSDARG00000000472/ENSDARG00000111106/ENSDARG00000026811/ENSDARG00000036626/ENSDARG00000007172/…	46
GO:0030517	BP	GO:0030517	negative regulation of axon extension	22/3481	47/20765	1.60561e-06	0.000118606	0.000102399	ENSDARG00000007560/ENSDARG00000013607/ENSDARG00000017369/ENSDARG00000036571/ENSDARG00000014891/ENSDARG00000021948/ENSDARG00000109345/ENSDARG00000011672/ENSDARG00000011600/ENSDARG00000004246/ENSDARG00000061471/ENSDARG00000036626/ENSDARG00000070442/ENSDARG00000042210/ENSDARG00000115194/ENSDARG00000005350/ENSDARG00000074414/ENSDARG00000034268/ENSDARG00000040920/ENSDARG00000075648/ENSDARG00000079611/…	22
GO:0030308	BP	GO:0030308	negative regulation of cell growth	26/3481	61/20765	1.73931e-06	0.000125748	0.000108566	ENSDARG00000007560/ENSDARG00000013607/ENSDARG00000017369/ENSDARG00000036571/ENSDARG00000014891/ENSDARG00000021948/ENSDARG00000109345/ENSDARG00000011672/ENSDARG00000011600/ENSDARG00000004246/ENSDARG00000061471/ENSDARG00000074481/ENSDARG00000036626/ENSDARG00000070442/ENSDARG00000042210/ENSDARG00000115194/ENSDARG00000005350/ENSDARG00000074414/ENSDARG00000105432/ENSDARG00000099266/ENSDARG00000034268/…	26
GO:0022904	BP	GO:0022904	respiratory electron transport chain	33/3481	87/20765	1.82504e-06	0.000129198	0.000111544	ENSDARG00000059128/ENSDARG00000016721/ENSDARG00000022509/ENSDARG00000093382/ENSDARG00000056583/ENSDARG00000063908/ENSDARG00000015978/ENSDARG00000039346/ENSDARG00000038608/ENSDARG00000075768/ENSDARG00000041314/ENSDARG00000104537/ENSDARG00000010113/ENSDARG00000115557/ENSDARG00000063912/ENSDARG00000011146/ENSDARG00000029064/ENSDARG00000062096/ENSDARG00000095273/ENSDARG00000051986/ENSDARG00000104517/…	33
GO:0045926	BP	GO:0045926	negative regulation of growth	28/3481	69/20765	2.30224e-06	0.000159653	0.000137837	ENSDARG00000007560/ENSDARG00000013607/ENSDARG00000017369/ENSDARG00000036571/ENSDARG00000014891/ENSDARG00000021948/ENSDARG00000109345/ENSDARG00000011672/ENSDARG00000011600/ENSDARG00000004246/ENSDARG00000061471/ENSDARG00000074481/ENSDARG00000036626/ENSDARG00000076041/ENSDARG00000070442/ENSDARG00000042210/ENSDARG00000115194/ENSDARG00000005350/ENSDARG00000074414/ENSDARG00000105432/ENSDARG00000099266/…	28
GO:0001558	BP	GO:0001558	regulation of cell growth	42/3481	124/20765	2.59409e-06	0.000176294	0.000152205	ENSDARG00000044954/ENSDARG00000007560/ENSDARG00000013607/ENSDARG00000017369/ENSDARG00000036571/ENSDARG00000069113/ENSDARG00000014891/ENSDARG00000021948/ENSDARG00000109345/ENSDARG00000011672/ENSDARG00000011600/ENSDARG00000004246/ENSDARG00000061471/ENSDARG00000074481/ENSDARG00000000472/ENSDARG00000111106/ENSDARG00000026811/ENSDARG00000036626/ENSDARG00000007172/ENSDARG00000070442/ENSDARG00000042210/…	42
GO:0031290	BP	GO:0031290	retinal ganglion cell axon guidance	24/3481	56/20765	3.84238e-06	0.000246347	0.000212686	ENSDARG00000052063/ENSDARG00000074335/ENSDARG00000036279/ENSDARG00000101209/ENSDARG00000021442/ENSDARG00000017369/ENSDARG00000102277/ENSDARG00000014891/ENSDARG00000034178/ENSDARG00000055026/ENSDARG00000004246/ENSDARG00000005479/ENSDARG00000026811/ENSDARG00000044417/ENSDARG00000102153/ENSDARG00000099266/ENSDARG00000056648/ENSDARG00000101244/ENSDARG00000034195/ENSDARG00000006782/ENSDARG00000055100/…	24
GO:0048846	BP	GO:0048846	axon extension involved in axon guidance	24/3481	56/20765	3.84238e-06	0.000246347	0.000212686	ENSDARG00000052061/ENSDARG00000052063/ENSDARG00000007560/ENSDARG00000013607/ENSDARG00000017369/ENSDARG00000036571/ENSDARG00000014891/ENSDARG00000109345/ENSDARG00000011672/ENSDARG00000061471/ENSDARG00000096073/ENSDARG00000111106/ENSDARG00000036626/ENSDARG00000070442/ENSDARG00000042210/ENSDARG00000015404/ENSDARG00000074414/ENSDARG00000011334/ENSDARG00000105112/ENSDARG00000040920/ENSDARG00000075648/…	24
GO:1902284	BP	GO:1902284	neuron projection extension involved in neuron projection guidance	24/3481	56/20765	3.84238e-06	0.000246347	0.000212686	ENSDARG00000052061/ENSDARG00000052063/ENSDARG00000007560/ENSDARG00000013607/ENSDARG00000017369/ENSDARG00000036571/ENSDARG00000014891/ENSDARG00000109345/ENSDARG00000011672/ENSDARG00000061471/ENSDARG00000096073/ENSDARG00000111106/ENSDARG00000036626/ENSDARG00000070442/ENSDARG00000042210/ENSDARG00000015404/ENSDARG00000074414/ENSDARG00000011334/ENSDARG00000105112/ENSDARG00000040920/ENSDARG00000075648/…	24
GO:0009060	BP	GO:0009060	aerobic respiration	43/3481	131/20765	4.99845e-06	0.000309858	0.000267518	ENSDARG00000059128/ENSDARG00000016721/ENSDARG00000022509/ENSDARG00000003795/ENSDARG00000111879/ENSDARG00000093382/ENSDARG00000071048/ENSDARG00000026376/ENSDARG00000095897/ENSDARG00000056583/ENSDARG00000079249/ENSDARG00000063908/ENSDARG00000015978/ENSDARG00000038608/ENSDARG00000075768/ENSDARG00000041314/ENSDARG00000104537/ENSDARG00000010113/ENSDARG00000115557/ENSDARG00000062744/ENSDARG00000063912/…	43
GO:0009416	BP	GO:0009416	response to light stimulus	54/3481	178/20765	5.01536e-06	0.000309858	0.000267518	ENSDARG00000034503/ENSDARG00000045768/ENSDARG00000091131/ENSDARG00000044199/ENSDARG00000017274/ENSDARG00000042529/ENSDARG00000104685/ENSDARG00000061791/ENSDARG00000019902/ENSDARG00000097008/ENSDARG00000045677/ENSDARG00000058803/ENSDARG00000098051/ENSDARG00000012499/ENSDARG00000036279/ENSDARG00000101209/ENSDARG00000052775/ENSDARG00000070666/ENSDARG00000044861/ENSDARG00000006791/ENSDARG00000052223/…	54
GO:0060538	BP	GO:0060538	skeletal muscle organ development	58/3481	196/20765	5.40476e-06	0.000327953	0.00028314	ENSDARG00000101592/ENSDARG00000016153/ENSDARG00000002084/ENSDARG00000076564/ENSDARG00000036279/ENSDARG00000100729/ENSDARG00000057465/ENSDARG00000011422/ENSDARG00000062590/ENSDARG00000023797/ENSDARG00000068732/ENSDARG00000076729/ENSDARG00000067829/ENSDARG00000013317/ENSDARG00000056743/ENSDARG00000052734/ENSDARG00000028213/ENSDARG00000000563/ENSDARG00000110248/ENSDARG00000036371/ENSDARG00000102995/…	58
GO:0022900	BP	GO:0022900	electron transport chain	34/3481	95/20765	5.81694e-06	0.000346771	0.000299387	ENSDARG00000059128/ENSDARG00000016721/ENSDARG00000022509/ENSDARG00000093382/ENSDARG00000056583/ENSDARG00000063908/ENSDARG00000015978/ENSDARG00000039346/ENSDARG00000038608/ENSDARG00000075768/ENSDARG00000052840/ENSDARG00000041314/ENSDARG00000104537/ENSDARG00000010113/ENSDARG00000115557/ENSDARG00000063912/ENSDARG00000011146/ENSDARG00000029064/ENSDARG00000062096/ENSDARG00000095273/ENSDARG00000051986/…	34
GO:0060284	BP	GO:0060284	regulation of cell development	88/3481	335/20765	6.36177e-06	0.000372712	0.000321783	ENSDARG00000103962/ENSDARG00000035891/ENSDARG00000089769/ENSDARG00000044954/ENSDARG00000007560/ENSDARG00000060372/ENSDARG00000090039/ENSDARG00000013607/ENSDARG00000017369/ENSDARG00000105452/ENSDARG00000036571/ENSDARG00000069113/ENSDARG00000045799/ENSDARG00000102277/ENSDARG00000014891/ENSDARG00000068516/ENSDARG00000005783/ENSDARG00000000767/ENSDARG00000021948/ENSDARG00000052139/ENSDARG00000010420/…	88
GO:0090130	BP	GO:0090130	tissue migration	32/3481	88/20765	7.38539e-06	0.000425349	0.000367227	ENSDARG00000076564/ENSDARG00000057911/ENSDARG00000090039/ENSDARG00000017369/ENSDARG00000027290/ENSDARG00000101752/ENSDARG00000041623/ENSDARG00000061479/ENSDARG00000079756/ENSDARG00000019815/ENSDARG00000078335/ENSDARG00000039373/ENSDARG00000006353/ENSDARG00000016788/ENSDARG00000102153/ENSDARG00000043317/ENSDARG00000068064/ENSDARG00000044074/ENSDARG00000091777/ENSDARG00000102986/ENSDARG00000044573/…	32
GO:0009628	BP	GO:0009628	response to abiotic stimulus	109/3481	439/20765	8.9184e-06	0.000505079	0.000436063	ENSDARG00000034503/ENSDARG00000045768/ENSDARG00000091131/ENSDARG00000044199/ENSDARG00000017274/ENSDARG00000042529/ENSDARG00000104685/ENSDARG00000061791/ENSDARG00000020007/ENSDARG00000103846/ENSDARG00000038643/ENSDARG00000019902/ENSDARG00000097008/ENSDARG00000045677/ENSDARG00000058803/ENSDARG00000098051/ENSDARG00000012499/ENSDARG00000053475/ENSDARG00000036279/ENSDARG00000101209/ENSDARG00000052775/…	109
GO:0048706	BP	GO:0048706	embryonic skeletal system development	68/3481	246/20765	1.16564e-05	0.000649318	0.000560593	ENSDARG00000019360/ENSDARG00000069093/ENSDARG00000076564/ENSDARG00000060526/ENSDARG00000012519/ENSDARG00000100729/ENSDARG00000057465/ENSDARG00000017369/ENSDARG00000052826/ENSDARG00000060808/ENSDARG00000101983/ENSDARG00000018907/ENSDARG00000036687/ENSDARG00000014796/ENSDARG00000098349/ENSDARG00000036548/ENSDARG00000090444/ENSDARG00000054619/ENSDARG00000078717/ENSDARG00000019815/ENSDARG00000102995/…	68
GO:0010721	BP	GO:0010721	negative regulation of cell development	31/3481	86/20765	1.25111e-05	0.000685688	0.000591993	ENSDARG00000007560/ENSDARG00000013607/ENSDARG00000017369/ENSDARG00000036571/ENSDARG00000014891/ENSDARG00000000767/ENSDARG00000021948/ENSDARG00000052139/ENSDARG00000109345/ENSDARG00000011672/ENSDARG00000011600/ENSDARG00000056438/ENSDARG00000004246/ENSDARG00000061471/ENSDARG00000077467/ENSDARG00000074481/ENSDARG00000036626/ENSDARG00000070442/ENSDARG00000042210/ENSDARG00000115194/ENSDARG00000005350/…	31
GO:0048704	BP	GO:0048704	embryonic skeletal system morphogenesis	63/3481	224/20765	1.33324e-05	0.000719104	0.000620842	ENSDARG00000019360/ENSDARG00000076564/ENSDARG00000060526/ENSDARG00000012519/ENSDARG00000100729/ENSDARG00000057465/ENSDARG00000017369/ENSDARG00000052826/ENSDARG00000060808/ENSDARG00000101983/ENSDARG00000018907/ENSDARG00000036687/ENSDARG00000014796/ENSDARG00000098349/ENSDARG00000036548/ENSDARG00000090444/ENSDARG00000054619/ENSDARG00000078717/ENSDARG00000019815/ENSDARG00000102995/ENSDARG00000112480/…	63
GO:0031033	BP	GO:0031033	myosin filament organization	3481-09-01	12/20765	1.39911e-05	0.000742838	0.000641334	ENSDARG00000029764/ENSDARG00000028213/ENSDARG00000000563/ENSDARG00000091253/ENSDARG00000115916/ENSDARG00000010478/ENSDARG00000035835/ENSDARG00000099959/ENSDARG00000040237	9
GO:0018126	BP	GO:0018126	protein hydroxylation	13/3481	23/20765	1.73078e-05	0.000904796	0.000781162	ENSDARG00000059746/ENSDARG00000071082/ENSDARG00000062562/ENSDARG00000010085/ENSDARG00000075209/ENSDARG00000033537/ENSDARG00000011821/ENSDARG00000104089/ENSDARG00000004632/ENSDARG00000055945/ENSDARG00000018010/ENSDARG00000071233/ENSDARG00000076317	13
GO:0031589	BP	GO:0031589	cell-substrate adhesion	42/3481	133/20765	1.86549e-05	0.000960446	0.000829207	ENSDARG00000031588/ENSDARG00000053232/ENSDARG00000103634/ENSDARG00000002084/ENSDARG00000012824/ENSDARG00000006314/ENSDARG00000101209/ENSDARG00000103498/ENSDARG00000024829/ENSDARG00000071863/ENSDARG00000032435/ENSDARG00000104484/ENSDARG00000063631/ENSDARG00000062974/ENSDARG00000074275/ENSDARG00000020242/ENSDARG00000076386/ENSDARG00000078717/ENSDARG00000019815/ENSDARG00000061862/ENSDARG00000030975/…	42
GO:0031034	BP	GO:0031034	myosin filament assembly	3481-08-01	10/20765	2.02106e-05	0.00100994	0.000871936	ENSDARG00000029764/ENSDARG00000028213/ENSDARG00000000563/ENSDARG00000091253/ENSDARG00000115916/ENSDARG00000010478/ENSDARG00000099959/ENSDARG00000040237	8
GO:0071688	BP	GO:0071688	striated muscle myosin thick filament assembly	3481-08-01	10/20765	2.02106e-05	0.00100994	0.000871936	ENSDARG00000029764/ENSDARG00000028213/ENSDARG00000000563/ENSDARG00000091253/ENSDARG00000115916/ENSDARG00000010478/ENSDARG00000099959/ENSDARG00000040237	8
GO:0001945	BP	GO:0001945	lymph vessel development	29/3481	80/20765	2.08444e-05	0.00101426	0.000875668	ENSDARG00000043130/ENSDARG00000057323/ENSDARG00000032435/ENSDARG00000104483/ENSDARG00000041449/ENSDARG00000076801/ENSDARG00000009123/ENSDARG00000020057/ENSDARG00000073822/ENSDARG00000052094/ENSDARG00000005368/ENSDARG00000060127/ENSDARG00000102464/ENSDARG00000100725/ENSDARG00000105215/ENSDARG00000008986/ENSDARG00000014098/ENSDARG00000105045/ENSDARG00000030417/ENSDARG00000045748/ENSDARG00000055158/…	29
GO:0007160	BP	GO:0007160	cell-matrix adhesion	33/3481	96/20765	2.08941e-05	0.00101426	0.000875668	ENSDARG00000031588/ENSDARG00000053232/ENSDARG00000103634/ENSDARG00000012824/ENSDARG00000006314/ENSDARG00000103498/ENSDARG00000024829/ENSDARG00000071863/ENSDARG00000032435/ENSDARG00000104484/ENSDARG00000062974/ENSDARG00000074275/ENSDARG00000020242/ENSDARG00000076386/ENSDARG00000078717/ENSDARG00000019815/ENSDARG00000061862/ENSDARG00000097080/ENSDARG00000075707/ENSDARG00000006353/ENSDARG00000103056/…	33
GO:0048701	BP	GO:0048701	embryonic cranial skeleton morphogenesis	59/3481	209/20765	2.1855e-05	0.00104596	0.000903036	ENSDARG00000019360/ENSDARG00000076564/ENSDARG00000060526/ENSDARG00000012519/ENSDARG00000100729/ENSDARG00000057465/ENSDARG00000052826/ENSDARG00000060808/ENSDARG00000101983/ENSDARG00000018907/ENSDARG00000036687/ENSDARG00000014796/ENSDARG00000098349/ENSDARG00000036548/ENSDARG00000090444/ENSDARG00000054619/ENSDARG00000078717/ENSDARG00000019815/ENSDARG00000102995/ENSDARG00000112480/ENSDARG00000006353/…	59
GO:0071711	BP	GO:0071711	basement membrane organization	3481-10-01	15/20765	2.28902e-05	0.00108029	0.000932676	ENSDARG00000052061/ENSDARG00000052063/ENSDARG00000002084/ENSDARG00000101209/ENSDARG00000054619/ENSDARG00000039133/ENSDARG00000033950/ENSDARG00000101844/ENSDARG00000016936/ENSDARG00000045524	10
GO:0060041	BP	GO:0060041	retina development in camera-type eye	87/3481	341/20765	2.37524e-05	0.00110562	0.000954547	ENSDARG00000116135/ENSDARG00000044684/ENSDARG00000100397/ENSDARG00000002084/ENSDARG00000012499/ENSDARG00000002230/ENSDARG00000030694/ENSDARG00000011671/ENSDARG00000071863/ENSDARG00000021442/ENSDARG00000105882/ENSDARG00000103190/ENSDARG00000061478/ENSDARG00000017798/ENSDARG00000016404/ENSDARG00000069503/ENSDARG00000069090/ENSDARG00000067719/ENSDARG00000042717/ENSDARG00000110248/ENSDARG00000001769/…	87
GO:0036303	BP	GO:0036303	lymph vessel morphogenesis	22/3481	54/20765	2.54071e-05	0.00116667	0.00100725	ENSDARG00000043130/ENSDARG00000057323/ENSDARG00000032435/ENSDARG00000104483/ENSDARG00000076801/ENSDARG00000009123/ENSDARG00000073822/ENSDARG00000052094/ENSDARG00000005368/ENSDARG00000060127/ENSDARG00000102464/ENSDARG00000105215/ENSDARG00000008986/ENSDARG00000014098/ENSDARG00000030417/ENSDARG00000045748/ENSDARG00000055158/ENSDARG00000056525/ENSDARG00000075949/ENSDARG00000099840/ENSDARG00000013526/…	22
GO:0060349	BP	GO:0060349	bone morphogenesis	18/3481	40/20765	2.77275e-05	0.00125624	0.00108458	ENSDARG00000043130/ENSDARG00000029764/ENSDARG00000008388/ENSDARG00000103251/ENSDARG00000111313/ENSDARG00000021032/ENSDARG00000102464/ENSDARG00000056922/ENSDARG00000103394/ENSDARG00000104734/ENSDARG00000021895/ENSDARG00000015472/ENSDARG00000063230/ENSDARG00000099088/ENSDARG00000009534/ENSDARG00000077121/ENSDARG00000040251/ENSDARG00000002235	18
GO:0009584	BP	GO:0009584	detection of visible light	14/3481	27/20765	3.03523e-05	0.00135707	0.00117163	ENSDARG00000044199/ENSDARG00000042529/ENSDARG00000058803/ENSDARG00000036279/ENSDARG00000101209/ENSDARG00000002193/ENSDARG00000053326/ENSDARG00000020602/ENSDARG00000007553/ENSDARG00000102288/ENSDARG00000022098/ENSDARG00000025671/ENSDARG00000029482/ENSDARG00000086756	14
GO:0045333	BP	GO:0045333	cellular respiration	46/3481	153/20765	3.12339e-05	0.00137835	0.00119001	ENSDARG00000059128/ENSDARG00000016721/ENSDARG00000022509/ENSDARG00000003795/ENSDARG00000111879/ENSDARG00000093382/ENSDARG00000071048/ENSDARG00000026376/ENSDARG00000095897/ENSDARG00000056583/ENSDARG00000079249/ENSDARG00000063908/ENSDARG00000015978/ENSDARG00000039346/ENSDARG00000038608/ENSDARG00000075768/ENSDARG00000041314/ENSDARG00000104537/ENSDARG00000010113/ENSDARG00000115557/ENSDARG00000062744/…	46
GO:0046034	BP	GO:0046034	ATP metabolic process	34/3481	102/20765	3.27977e-05	0.0014288	0.00123357	ENSDARG00000071524/ENSDARG00000013750/ENSDARG00000001950/ENSDARG00000068940/ENSDARG00000014068/ENSDARG00000060797/ENSDARG00000093382/ENSDARG00000057661/ENSDARG00000014313/ENSDARG00000101719/ENSDARG00000043465/ENSDARG00000095897/ENSDARG00000039914/ENSDARG00000019702/ENSDARG00000014287/ENSDARG00000005926/ENSDARG00000062744/ENSDARG00000098355/ENSDARG00000013443/ENSDARG00000011841/ENSDARG00000009447/…	34
GO:0032535	BP	GO:0032535	regulation of cellular component size	67/3481	249/20765	3.43395e-05	0.00147703	0.0012752	ENSDARG00000030490/ENSDARG00000103962/ENSDARG00000044954/ENSDARG00000007560/ENSDARG00000013607/ENSDARG00000102415/ENSDARG00000076870/ENSDARG00000017369/ENSDARG00000053956/ENSDARG00000036571/ENSDARG00000069113/ENSDARG00000014891/ENSDARG00000102883/ENSDARG00000011459/ENSDARG00000021948/ENSDARG00000011661/ENSDARG00000035907/ENSDARG00000109345/ENSDARG00000011672/ENSDARG00000011600/ENSDARG00000017785/…	67
GO:0050808	BP	GO:0050808	synapse organization	58/3481	208/20765	3.76404e-05	0.00159878	0.00138031	ENSDARG00000055752/ENSDARG00000060112/ENSDARG00000075058/ENSDARG00000011863/ENSDARG00000044954/ENSDARG00000057465/ENSDARG00000057296/ENSDARG00000116353/ENSDARG00000069113/ENSDARG00000014891/ENSDARG00000021948/ENSDARG00000076729/ENSDARG00000002167/ENSDARG00000056347/ENSDARG00000018693/ENSDARG00000091433/ENSDARG00000116380/ENSDARG00000012513/ENSDARG00000071492/ENSDARG00000069402/ENSDARG00000079781/…	58
GO:0060485	BP	GO:0060485	mesenchyme development	79/3481	307/20765	4.00954e-05	0.00168203	0.00145219	ENSDARG00000102824/ENSDARG00000069093/ENSDARG00000076564/ENSDARG00000100729/ENSDARG00000057911/ENSDARG00000101209/ENSDARG00000109766/ENSDARG00000007560/ENSDARG00000004592/ENSDARG00000013607/ENSDARG00000017369/ENSDARG00000036571/ENSDARG00000027290/ENSDARG00000058993/ENSDARG00000036558/ENSDARG00000018907/ENSDARG00000020708/ENSDARG00000021948/ENSDARG00000052139/ENSDARG00000058115/ENSDARG00000109345/…	79
GO:0009583	BP	GO:0009583	detection of light stimulus	26/3481	71/20765	4.48083e-05	0.00185681	0.00160309	ENSDARG00000044199/ENSDARG00000017274/ENSDARG00000042529/ENSDARG00000097008/ENSDARG00000045677/ENSDARG00000058803/ENSDARG00000098051/ENSDARG00000036279/ENSDARG00000101209/ENSDARG00000052775/ENSDARG00000070666/ENSDARG00000044861/ENSDARG00000002193/ENSDARG00000053326/ENSDARG00000104231/ENSDARG00000020602/ENSDARG00000103259/ENSDARG00000007553/ENSDARG00000102288/ENSDARG00000022098/ENSDARG00000025671/…	26
GO:0009649	BP	GO:0009649	entrainment of circadian clock	3481-10-01	16/20765	5.18312e-05	0.00212196	0.001832	ENSDARG00000034503/ENSDARG00000045768/ENSDARG00000091131/ENSDARG00000012499/ENSDARG00000053326/ENSDARG00000056885/ENSDARG00000011583/ENSDARG00000019498/ENSDARG00000011890/ENSDARG00000069074	10
GO:0007519	BP	GO:0007519	skeletal muscle tissue development	51/3481	179/20765	5.8614e-05	0.00237108	0.00204708	ENSDARG00000016153/ENSDARG00000076564/ENSDARG00000036279/ENSDARG00000100729/ENSDARG00000057465/ENSDARG00000011422/ENSDARG00000062590/ENSDARG00000023797/ENSDARG00000068732/ENSDARG00000076729/ENSDARG00000067829/ENSDARG00000013317/ENSDARG00000056743/ENSDARG00000052734/ENSDARG00000028213/ENSDARG00000000563/ENSDARG00000110248/ENSDARG00000036371/ENSDARG00000102995/ENSDARG00000061862/ENSDARG00000011821/…	51
GO:0098609	BP	GO:0098609	cell-cell adhesion	113/3481	478/20765	6.06428e-05	0.00242428	0.00209302	ENSDARG00000061328/ENSDARG00000017901/ENSDARG00000053232/ENSDARG00000060610/ENSDARG00000102824/ENSDARG00000110073/ENSDARG00000074335/ENSDARG00000102626/ENSDARG00000012824/ENSDARG00000011863/ENSDARG00000100729/ENSDARG00000006314/ENSDARG00000071863/ENSDARG00000034344/ENSDARG00000032435/ENSDARG00000021442/ENSDARG00000031228/ENSDARG00000068191/ENSDARG00000014891/ENSDARG00000015887/ENSDARG00000060808/…	113
GO:0031032	BP	GO:0031032	actomyosin structure organization	52/3481	184/20765	6.3068e-05	0.00249192	0.00215141	ENSDARG00000021265/ENSDARG00000029764/ENSDARG00000104836/ENSDARG00000012824/ENSDARG00000100729/ENSDARG00000018820/ENSDARG00000044968/ENSDARG00000075433/ENSDARG00000060917/ENSDARG00000078888/ENSDARG00000017500/ENSDARG00000104283/ENSDARG00000000103/ENSDARG00000104484/ENSDARG00000058993/ENSDARG00000009341/ENSDARG00000074275/ENSDARG00000040917/ENSDARG00000020795/ENSDARG00000028213/ENSDARG00000000563/…	52
GO:0060537	BP	GO:0060537	muscle tissue development	75/3481	292/20765	6.61519e-05	0.0025731	0.0022215	ENSDARG00000021265/ENSDARG00000016153/ENSDARG00000029764/ENSDARG00000076564/ENSDARG00000012824/ENSDARG00000036279/ENSDARG00000100729/ENSDARG00000057465/ENSDARG00000011422/ENSDARG00000062590/ENSDARG00000023797/ENSDARG00000104484/ENSDARG00000068732/ENSDARG00000009341/ENSDARG00000076729/ENSDARG00000098573/ENSDARG00000067829/ENSDARG00000040334/ENSDARG00000013317/ENSDARG00000067719/ENSDARG00000020242/…	75
GO:0009205	BP	GO:0009205	purine ribonucleoside triphosphate metabolic process	37/3481	118/20765	6.74618e-05	0.0025731	0.0022215	ENSDARG00000043820/ENSDARG00000071524/ENSDARG00000013750/ENSDARG00000001950/ENSDARG00000068940/ENSDARG00000014068/ENSDARG00000060797/ENSDARG00000093382/ENSDARG00000057661/ENSDARG00000014313/ENSDARG00000101719/ENSDARG00000043465/ENSDARG00000095897/ENSDARG00000103791/ENSDARG00000039914/ENSDARG00000019702/ENSDARG00000014287/ENSDARG00000005926/ENSDARG00000062744/ENSDARG00000099420/ENSDARG00000098355/…	37
GO:0009314	BP	GO:0009314	response to radiation	58/3481	212/20765	6.76793e-05	0.0025731	0.0022215	ENSDARG00000034503/ENSDARG00000045768/ENSDARG00000091131/ENSDARG00000044199/ENSDARG00000017274/ENSDARG00000042529/ENSDARG00000104685/ENSDARG00000061791/ENSDARG00000019902/ENSDARG00000097008/ENSDARG00000045677/ENSDARG00000058803/ENSDARG00000098051/ENSDARG00000012499/ENSDARG00000036279/ENSDARG00000101209/ENSDARG00000052775/ENSDARG00000070666/ENSDARG00000044861/ENSDARG00000006791/ENSDARG00000052223/…	58
GO:0048736	BP	GO:0048736	appendage development	45/3481	153/20765	6.81516e-05	0.0025731	0.0022215	ENSDARG00000101592/ENSDARG00000011407/ENSDARG00000059746/ENSDARG00000012824/ENSDARG00000030694/ENSDARG00000012405/ENSDARG00000058115/ENSDARG00000102394/ENSDARG00000058543/ENSDARG00000054619/ENSDARG00000003293/ENSDARG00000011027/ENSDARG00000021833/ENSDARG00000103311/ENSDARG00000026811/ENSDARG00000011190/ENSDARG00000018693/ENSDARG00000074319/ENSDARG00000056801/ENSDARG00000002760/ENSDARG00000009693/…	45
GO:0032922	BP	GO:0032922	circadian regulation of gene expression	19/3481	46/20765	7.14729e-05	0.00265288	0.00229038	ENSDARG00000034503/ENSDARG00000045768/ENSDARG00000091131/ENSDARG00000003820/ENSDARG00000058094/ENSDARG00000012499/ENSDARG00000056885/ENSDARG00000094965/ENSDARG00000033160/ENSDARG00000011583/ENSDARG00000115563/ENSDARG00000004060/ENSDARG00000019498/ENSDARG00000011890/ENSDARG00000087188/ENSDARG00000045131/ENSDARG00000069074/ENSDARG00000055283/ENSDARG00000113355	19
GO:0048821	BP	GO:0048821	erythrocyte development	23/3481	61/20765	7.18262e-05	0.00265288	0.00229038	ENSDARG00000019360/ENSDARG00000015495/ENSDARG00000038643/ENSDARG00000030490/ENSDARG00000043509/ENSDARG00000036629/ENSDARG00000000767/ENSDARG00000041232/ENSDARG00000068194/ENSDARG00000019930/ENSDARG00000001929/ENSDARG00000019963/ENSDARG00000074293/ENSDARG00000029533/ENSDARG00000012196/ENSDARG00000030602/ENSDARG00000029063/ENSDARG00000057912/ENSDARG00000114143/ENSDARG00000029072/ENSDARG00000004537/…	23
GO:0090497	BP	GO:0090497	mesenchymal cell migration	41/3481	136/20765	7.65523e-05	0.00279704	0.00241484	ENSDARG00000069093/ENSDARG00000007560/ENSDARG00000013607/ENSDARG00000017369/ENSDARG00000036571/ENSDARG00000027290/ENSDARG00000036558/ENSDARG00000021948/ENSDARG00000109345/ENSDARG00000098349/ENSDARG00000011672/ENSDARG00000061471/ENSDARG00000019815/ENSDARG00000077467/ENSDARG00000103311/ENSDARG00000010192/ENSDARG00000054578/ENSDARG00000036626/ENSDARG00000018693/ENSDARG00000070494/ENSDARG00000021032/…	41
GO:0001525	BP	GO:0001525	angiogenesis	99/3481	412/20765	8.81354e-05	0.00316919	0.00273614	ENSDARG00000034503/ENSDARG00000069912/ENSDARG00000076564/ENSDARG00000007412/ENSDARG00000004372/ENSDARG00000006314/ENSDARG00000038574/ENSDARG00000010785/ENSDARG00000030604/ENSDARG00000071863/ENSDARG00000090039/ENSDARG00000057323/ENSDARG00000002731/ENSDARG00000036571/ENSDARG00000073810/ENSDARG00000034368/ENSDARG00000027290/ENSDARG00000100133/ENSDARG00000068516/ENSDARG00000104483/ENSDARG00000101752/…	99
GO:0042692	BP	GO:0042692	muscle cell differentiation	85/3481	343/20765	8.86029e-05	0.00316919	0.00273614	ENSDARG00000021265/ENSDARG00000016153/ENSDARG00000029764/ENSDARG00000104836/ENSDARG00000012824/ENSDARG00000100729/ENSDARG00000018820/ENSDARG00000055678/ENSDARG00000044968/ENSDARG00000011422/ENSDARG00000075433/ENSDARG00000023797/ENSDARG00000104484/ENSDARG00000068732/ENSDARG00000009341/ENSDARG00000076729/ENSDARG00000070600/ENSDARG00000071586/ENSDARG00000040334/ENSDARG00000013317/ENSDARG00000040917/…	85
GO:0034101	BP	GO:0034101	erythrocyte homeostasis	41/3481	137/20765	9.17707e-05	0.0032483	0.00280444	ENSDARG00000019360/ENSDARG00000015495/ENSDARG00000038643/ENSDARG00000030490/ENSDARG00000076870/ENSDARG00000043509/ENSDARG00000036629/ENSDARG00000000767/ENSDARG00000018334/ENSDARG00000041232/ENSDARG00000010160/ENSDARG00000026655/ENSDARG00000068194/ENSDARG00000056929/ENSDARG00000021864/ENSDARG00000015128/ENSDARG00000019930/ENSDARG00000061268/ENSDARG00000067975/ENSDARG00000044092/ENSDARG00000001929/…	41
GO:1904888	BP	GO:1904888	cranial skeletal system development	77/3481	305/20765	9.80928e-05	0.00342438	0.00295646	ENSDARG00000019360/ENSDARG00000089724/ENSDARG00000076564/ENSDARG00000060526/ENSDARG00000012519/ENSDARG00000100729/ENSDARG00000100620/ENSDARG00000060177/ENSDARG00000057465/ENSDARG00000052826/ENSDARG00000060808/ENSDARG00000101983/ENSDARG00000018907/ENSDARG00000036687/ENSDARG00000094280/ENSDARG00000033172/ENSDARG00000014796/ENSDARG00000098349/ENSDARG00000036548/ENSDARG00000090444/ENSDARG00000054619/…	77
GO:0009144	BP	GO:0009144	purine nucleoside triphosphate metabolic process	37/3481	120/20765	9.99699e-05	0.00342438	0.00295646	ENSDARG00000043820/ENSDARG00000071524/ENSDARG00000013750/ENSDARG00000001950/ENSDARG00000068940/ENSDARG00000014068/ENSDARG00000060797/ENSDARG00000093382/ENSDARG00000057661/ENSDARG00000014313/ENSDARG00000101719/ENSDARG00000043465/ENSDARG00000095897/ENSDARG00000103791/ENSDARG00000039914/ENSDARG00000019702/ENSDARG00000014287/ENSDARG00000005926/ENSDARG00000062744/ENSDARG00000099420/ENSDARG00000098355/…	37
GO:0010631	BP	GO:0010631	epithelial cell migration	26/3481	74/20765	0.00010022	0.00342438	0.00295646	ENSDARG00000076564/ENSDARG00000090039/ENSDARG00000017369/ENSDARG00000027290/ENSDARG00000101752/ENSDARG00000041623/ENSDARG00000061479/ENSDARG00000079756/ENSDARG00000019815/ENSDARG00000078335/ENSDARG00000006353/ENSDARG00000102153/ENSDARG00000043317/ENSDARG00000068064/ENSDARG00000044074/ENSDARG00000102986/ENSDARG00000044573/ENSDARG00000055100/ENSDARG00000029072/ENSDARG00000026712/ENSDARG00000038442/…	26
GO:0048841	BP	GO:0048841	regulation of axon extension involved in axon guidance	19/3481	47/20765	0.000101234	0.00342438	0.00295646	ENSDARG00000007560/ENSDARG00000013607/ENSDARG00000017369/ENSDARG00000036571/ENSDARG00000014891/ENSDARG00000109345/ENSDARG00000011672/ENSDARG00000061471/ENSDARG00000111106/ENSDARG00000036626/ENSDARG00000070442/ENSDARG00000042210/ENSDARG00000015404/ENSDARG00000074414/ENSDARG00000011334/ENSDARG00000040920/ENSDARG00000075648/ENSDARG00000079611/ENSDARG00000034300	19
GO:0033333	BP	GO:0033333	fin development	42/3481	142/20765	0.000101784	0.00342438	0.00295646	ENSDARG00000101592/ENSDARG00000011407/ENSDARG00000059746/ENSDARG00000012824/ENSDARG00000030694/ENSDARG00000012405/ENSDARG00000058115/ENSDARG00000102394/ENSDARG00000058543/ENSDARG00000054619/ENSDARG00000003293/ENSDARG00000011027/ENSDARG00000021833/ENSDARG00000103311/ENSDARG00000026811/ENSDARG00000011190/ENSDARG00000018693/ENSDARG00000074319/ENSDARG00000056801/ENSDARG00000002760/ENSDARG00000070346/…	42
GO:0055001	BP	GO:0055001	muscle cell development	71/3481	277/20765	0.000109176	0.00363706	0.00314008	ENSDARG00000021265/ENSDARG00000016153/ENSDARG00000029764/ENSDARG00000104836/ENSDARG00000012824/ENSDARG00000100729/ENSDARG00000018820/ENSDARG00000055678/ENSDARG00000044968/ENSDARG00000011422/ENSDARG00000075433/ENSDARG00000023797/ENSDARG00000104484/ENSDARG00000068732/ENSDARG00000009341/ENSDARG00000076729/ENSDARG00000070600/ENSDARG00000071586/ENSDARG00000040334/ENSDARG00000013317/ENSDARG00000040917/…	71
GO:0042752	BP	GO:0042752	regulation of circadian rhythm	17/3481	40/20765	0.000111396	0.00367498	0.00317281	ENSDARG00000034503/ENSDARG00000045768/ENSDARG00000091131/ENSDARG00000012499/ENSDARG00000053326/ENSDARG00000056885/ENSDARG00000103259/ENSDARG00000007553/ENSDARG00000033160/ENSDARG00000011583/ENSDARG00000079802/ENSDARG00000062744/ENSDARG00000006125/ENSDARG00000075397/ENSDARG00000019498/ENSDARG00000011890/ENSDARG00000069074	17
GO:0001755	BP	GO:0001755	neural crest cell migration	40/3481	134/20765	0.000118052	0.00385711	0.00333006	ENSDARG00000069093/ENSDARG00000007560/ENSDARG00000013607/ENSDARG00000017369/ENSDARG00000036571/ENSDARG00000027290/ENSDARG00000036558/ENSDARG00000021948/ENSDARG00000109345/ENSDARG00000098349/ENSDARG00000011672/ENSDARG00000061471/ENSDARG00000019815/ENSDARG00000077467/ENSDARG00000010192/ENSDARG00000054578/ENSDARG00000036626/ENSDARG00000018693/ENSDARG00000070494/ENSDARG00000021032/ENSDARG00000070442/…	40
GO:0030334	BP	GO:0030334	regulation of cell migration	71/3481	278/20765	0.000122953	0.003979	0.0034353	ENSDARG00000068849/ENSDARG00000007560/ENSDARG00000060372/ENSDARG00000090039/ENSDARG00000013607/ENSDARG00000017369/ENSDARG00000105452/ENSDARG00000036571/ENSDARG00000102277/ENSDARG00000023062/ENSDARG00000027290/ENSDARG00000012574/ENSDARG00000008388/ENSDARG00000027529/ENSDARG00000032990/ENSDARG00000041623/ENSDARG00000109345/ENSDARG00000011672/ENSDARG00000058543/ENSDARG00000036548/ENSDARG00000020795/…	71
GO:0090132	BP	GO:0090132	epithelium migration	27/3481	79/20765	0.000127225	0.00407839	0.0035211	ENSDARG00000076564/ENSDARG00000090039/ENSDARG00000017369/ENSDARG00000027290/ENSDARG00000101752/ENSDARG00000041623/ENSDARG00000061479/ENSDARG00000079756/ENSDARG00000019815/ENSDARG00000078335/ENSDARG00000006353/ENSDARG00000102153/ENSDARG00000043317/ENSDARG00000068064/ENSDARG00000044074/ENSDARG00000091777/ENSDARG00000102986/ENSDARG00000044573/ENSDARG00000055100/ENSDARG00000029072/ENSDARG00000026712/…	27
GO:0040008	BP	GO:0040008	regulation of growth	49/3481	175/20765	0.000129586	0.00411527	0.00355294	ENSDARG00000012824/ENSDARG00000044954/ENSDARG00000078864/ENSDARG00000007560/ENSDARG00000013607/ENSDARG00000017369/ENSDARG00000036571/ENSDARG00000069113/ENSDARG00000014891/ENSDARG00000021948/ENSDARG00000109345/ENSDARG00000011672/ENSDARG00000011600/ENSDARG00000004246/ENSDARG00000061471/ENSDARG00000074481/ENSDARG00000000472/ENSDARG00000111106/ENSDARG00000026811/ENSDARG00000036626/ENSDARG00000007172/…	49
GO:0009581	BP	GO:0009581	detection of external stimulus	32/3481	100/20765	0.000132969	0.00414523	0.00357881	ENSDARG00000044199/ENSDARG00000017274/ENSDARG00000042529/ENSDARG00000097008/ENSDARG00000045677/ENSDARG00000058803/ENSDARG00000098051/ENSDARG00000036279/ENSDARG00000101209/ENSDARG00000052775/ENSDARG00000070666/ENSDARG00000044861/ENSDARG00000076870/ENSDARG00000002193/ENSDARG00000053326/ENSDARG00000104231/ENSDARG00000020602/ENSDARG00000103259/ENSDARG00000007553/ENSDARG00000102288/ENSDARG00000035694/…	32
GO:0009582	BP	GO:0009582	detection of abiotic stimulus	32/3481	100/20765	0.000132969	0.00414523	0.00357881	ENSDARG00000044199/ENSDARG00000017274/ENSDARG00000042529/ENSDARG00000097008/ENSDARG00000045677/ENSDARG00000058803/ENSDARG00000098051/ENSDARG00000036279/ENSDARG00000101209/ENSDARG00000052775/ENSDARG00000070666/ENSDARG00000044861/ENSDARG00000076870/ENSDARG00000002193/ENSDARG00000053326/ENSDARG00000104231/ENSDARG00000020602/ENSDARG00000103259/ENSDARG00000007553/ENSDARG00000102288/ENSDARG00000035694/…	32
GO:2000145	BP	GO:2000145	regulation of cell motility	76/3481	303/20765	0.000135361	0.00418143	0.00361007	ENSDARG00000068849/ENSDARG00000007560/ENSDARG00000060372/ENSDARG00000090039/ENSDARG00000013607/ENSDARG00000017369/ENSDARG00000105452/ENSDARG00000036571/ENSDARG00000102277/ENSDARG00000023062/ENSDARG00000027290/ENSDARG00000012574/ENSDARG00000008388/ENSDARG00000027529/ENSDARG00000032990/ENSDARG00000041623/ENSDARG00000109345/ENSDARG00000011672/ENSDARG00000058543/ENSDARG00000036548/ENSDARG00000020795/…	76
GO:0048843	BP	GO:0048843	negative regulation of axon extension involved in axon guidance	16/3481	37/20765	0.000137856	0.00422014	0.00364349	ENSDARG00000007560/ENSDARG00000013607/ENSDARG00000017369/ENSDARG00000036571/ENSDARG00000014891/ENSDARG00000109345/ENSDARG00000011672/ENSDARG00000061471/ENSDARG00000036626/ENSDARG00000070442/ENSDARG00000042210/ENSDARG00000074414/ENSDARG00000040920/ENSDARG00000075648/ENSDARG00000079611/ENSDARG00000034300	16
GO:0098742	BP	GO:0098742	cell-cell adhesion via plasma-membrane adhesion molecules	54/3481	199/20765	0.000148816	0.00451497	0.00389803	ENSDARG00000060610/ENSDARG00000102824/ENSDARG00000102626/ENSDARG00000011863/ENSDARG00000034344/ENSDARG00000021442/ENSDARG00000068191/ENSDARG00000014891/ENSDARG00000021241/ENSDARG00000018923/ENSDARG00000056084/ENSDARG00000070025/ENSDARG00000003705/ENSDARG00000006604/ENSDARG00000005479/ENSDARG00000105285/ENSDARG00000052094/ENSDARG00000031049/ENSDARG00000068586/ENSDARG00000018693/ENSDARG00000098057/…	54
GO:0001946	BP	GO:0001946	lymphangiogenesis	20/3481	52/20765	0.000152096	0.00457365	0.00394869	ENSDARG00000043130/ENSDARG00000057323/ENSDARG00000032435/ENSDARG00000104483/ENSDARG00000076801/ENSDARG00000073822/ENSDARG00000052094/ENSDARG00000005368/ENSDARG00000060127/ENSDARG00000102464/ENSDARG00000105215/ENSDARG00000008986/ENSDARG00000014098/ENSDARG00000030417/ENSDARG00000045748/ENSDARG00000055158/ENSDARG00000056525/ENSDARG00000075949/ENSDARG00000099840/ENSDARG00000086158	20
GO:0030218	BP	GO:0030218	erythrocyte differentiation	40/3481	136/20765	0.000167787	0.00500123	0.00431784	ENSDARG00000019360/ENSDARG00000015495/ENSDARG00000038643/ENSDARG00000030490/ENSDARG00000043509/ENSDARG00000036629/ENSDARG00000000767/ENSDARG00000018334/ENSDARG00000041232/ENSDARG00000010160/ENSDARG00000026655/ENSDARG00000068194/ENSDARG00000056929/ENSDARG00000021864/ENSDARG00000015128/ENSDARG00000019930/ENSDARG00000061268/ENSDARG00000067975/ENSDARG00000044092/ENSDARG00000001929/ENSDARG00000019963/…	40
GO:0030903	BP	GO:0030903	notochord development	31/3481	97/20765	0.000172498	0.005053	0.00436253	ENSDARG00000116135/ENSDARG00000026165/ENSDARG00000098237/ENSDARG00000011407/ENSDARG00000069093/ENSDARG00000009014/ENSDARG00000036279/ENSDARG00000042934/ENSDARG00000101209/ENSDARG00000030694/ENSDARG00000102277/ENSDARG00000054451/ENSDARG00000029668/ENSDARG00000099930/ENSDARG00000027397/ENSDARG00000020057/ENSDARG00000045543/ENSDARG00000011821/ENSDARG00000057853/ENSDARG00000090820/ENSDARG00000059362/…	31
GO:0061515	BP	GO:0061515	myeloid cell development	31/3481	97/20765	0.000172498	0.005053	0.00436253	ENSDARG00000019360/ENSDARG00000015495/ENSDARG00000038643/ENSDARG00000030490/ENSDARG00000043509/ENSDARG00000036629/ENSDARG00000000767/ENSDARG00000041232/ENSDARG00000068194/ENSDARG00000019930/ENSDARG00000001929/ENSDARG00000019963/ENSDARG00000074293/ENSDARG00000032373/ENSDARG00000029533/ENSDARG00000102986/ENSDARG00000012196/ENSDARG00000030602/ENSDARG00000029063/ENSDARG00000057912/ENSDARG00000114143/…	31
GO:0048592	BP	GO:0048592	eye morphogenesis	72/3481	286/20765	0.000177537	0.00515616	0.0044516	ENSDARG00000116135/ENSDARG00000100397/ENSDARG00000069093/ENSDARG00000100729/ENSDARG00000101209/ENSDARG00000060372/ENSDARG00000021924/ENSDARG00000105452/ENSDARG00000045580/ENSDARG00000102277/ENSDARG00000032617/ENSDARG00000056530/ENSDARG00000017798/ENSDARG00000016404/ENSDARG00000027397/ENSDARG00000042717/ENSDARG00000007654/ENSDARG00000021137/ENSDARG00000056438/ENSDARG00000019815/ENSDARG00000054879/…	72
GO:0006836	BP	GO:0006836	neurotransmitter transport	36/3481	119/20765	0.000188323	0.00542305	0.00468202	ENSDARG00000070972/ENSDARG00000037941/ENSDARG00000011640/ENSDARG00000058117/ENSDARG00000061165/ENSDARG00000039647/ENSDARG00000057913/ENSDARG00000059775/ENSDARG00000059978/ENSDARG00000062305/ENSDARG00000020609/ENSDARG00000105490/ENSDARG00000013414/ENSDARG00000018997/ENSDARG00000037932/ENSDARG00000042014/ENSDARG00000030614/ENSDARG00000041150/ENSDARG00000056036/ENSDARG00000070567/ENSDARG00000078902/…	36
GO:0000028	BP	GO:0000028	ribosomal small subunit assembly	3481-09-01	15/20765	0.000195852	0.00550006	0.00474851	ENSDARG00000036629/ENSDARG00000100513/ENSDARG00000055475/ENSDARG00000070849/ENSDARG00000035860/ENSDARG00000043453/ENSDARG00000023298/ENSDARG00000030602/ENSDARG00000059887	9
GO:0043153	BP	GO:0043153	entrainment of circadian clock by photoperiod	3481-09-01	15/20765	0.000195852	0.00550006	0.00474851	ENSDARG00000034503/ENSDARG00000045768/ENSDARG00000091131/ENSDARG00000012499/ENSDARG00000056885/ENSDARG00000011583/ENSDARG00000019498/ENSDARG00000011890/ENSDARG00000069074	9
GO:0061548	BP	GO:0061548	ganglion development	3481-09-01	15/20765	0.000195852	0.00550006	0.00474851	ENSDARG00000090039/ENSDARG00000011422/ENSDARG00000028066/ENSDARG00000076994/ENSDARG00000038386/ENSDARG00000071331/ENSDARG00000014522/ENSDARG00000037020/ENSDARG00000102184	9
GO:0048762	BP	GO:0048762	mesenchymal cell differentiation	61/3481	235/20765	0.000222038	0.0061843	0.00533926	ENSDARG00000069093/ENSDARG00000076564/ENSDARG00000100729/ENSDARG00000007560/ENSDARG00000013607/ENSDARG00000017369/ENSDARG00000036571/ENSDARG00000027290/ENSDARG00000058993/ENSDARG00000036558/ENSDARG00000018907/ENSDARG00000020708/ENSDARG00000021948/ENSDARG00000109345/ENSDARG00000098349/ENSDARG00000011672/ENSDARG00000041921/ENSDARG00000061471/ENSDARG00000019815/ENSDARG00000077467/ENSDARG00000099979/…	61
GO:0001503	BP	GO:0001503	ossification	36/3481	120/20765	0.000226188	0.00624867	0.00539483	ENSDARG00000029764/ENSDARG00000060526/ENSDARG00000052826/ENSDARG00000039150/ENSDARG00000012405/ENSDARG00000008388/ENSDARG00000016404/ENSDARG00000099930/ENSDARG00000098349/ENSDARG00000078468/ENSDARG00000111313/ENSDARG00000055026/ENSDARG00000112480/ENSDARG00000019367/ENSDARG00000102464/ENSDARG00000034600/ENSDARG00000014969/ENSDARG00000109238/ENSDARG00000077404/ENSDARG00000006921/ENSDARG00000056922/…	36
GO:0051241	BP	GO:0051241	negative regulation of multicellular organismal process	62/3481	240/20765	0.00022837	0.00625808	0.00540295	ENSDARG00000034503/ENSDARG00000044954/ENSDARG00000010785/ENSDARG00000007560/ENSDARG00000013607/ENSDARG00000017369/ENSDARG00000036571/ENSDARG00000073810/ENSDARG00000014891/ENSDARG00000100133/ENSDARG00000000767/ENSDARG00000039150/ENSDARG00000021948/ENSDARG00000052139/ENSDARG00000075133/ENSDARG00000016404/ENSDARG00000025903/ENSDARG00000024831/ENSDARG00000109345/ENSDARG00000020574/ENSDARG00000011672/…	62
GO:0015980	BP	GO:0015980	energy derivation by oxidation of organic compounds	55/3481	207/20765	0.000234266	0.00636829	0.0054981	ENSDARG00000059128/ENSDARG00000016721/ENSDARG00000022509/ENSDARG00000030604/ENSDARG00000003795/ENSDARG00000111879/ENSDARG00000005578/ENSDARG00000013317/ENSDARG00000093382/ENSDARG00000059391/ENSDARG00000071048/ENSDARG00000026376/ENSDARG00000095897/ENSDARG00000016875/ENSDARG00000056583/ENSDARG00000079249/ENSDARG00000030687/ENSDARG00000063908/ENSDARG00000015978/ENSDARG00000039346/ENSDARG00000038608/…	55
GO:0006091	BP	GO:0006091	generation of precursor metabolites and energy	72/3481	289/20765	0.000248216	0.00669395	0.00577926	ENSDARG00000059128/ENSDARG00000016721/ENSDARG00000071524/ENSDARG00000022509/ENSDARG00000030604/ENSDARG00000003795/ENSDARG00000111879/ENSDARG00000013750/ENSDARG00000005578/ENSDARG00000013063/ENSDARG00000029689/ENSDARG00000013317/ENSDARG00000014068/ENSDARG00000060797/ENSDARG00000093382/ENSDARG00000057661/ENSDARG00000059391/ENSDARG00000071048/ENSDARG00000026376/ENSDARG00000095897/ENSDARG00000039914/…	72
GO:0040012	BP	GO:0040012	regulation of locomotion	79/3481	324/20765	0.000266638	0.00713413	0.0061593	ENSDARG00000068849/ENSDARG00000007560/ENSDARG00000060372/ENSDARG00000090039/ENSDARG00000013607/ENSDARG00000017369/ENSDARG00000105452/ENSDARG00000036571/ENSDARG00000102277/ENSDARG00000023062/ENSDARG00000014891/ENSDARG00000027290/ENSDARG00000012574/ENSDARG00000008388/ENSDARG00000027529/ENSDARG00000032990/ENSDARG00000041623/ENSDARG00000109345/ENSDARG00000011672/ENSDARG00000058543/ENSDARG00000036548/…	79
GO:0007602	BP	GO:0007602	phototransduction	20/3481	54/20765	0.000276219	0.00727867	0.00628409	ENSDARG00000044199/ENSDARG00000017274/ENSDARG00000097008/ENSDARG00000045677/ENSDARG00000058803/ENSDARG00000098051/ENSDARG00000052775/ENSDARG00000070666/ENSDARG00000044861/ENSDARG00000002193/ENSDARG00000053326/ENSDARG00000104231/ENSDARG00000020602/ENSDARG00000103259/ENSDARG00000007553/ENSDARG00000022098/ENSDARG00000029482/ENSDARG00000054890/ENSDARG00000044280/ENSDARG00000102430	20
GO:0002262	BP	GO:0002262	myeloid cell homeostasis	42/3481	148/20765	0.000276324	0.00727867	0.00628409	ENSDARG00000019360/ENSDARG00000015495/ENSDARG00000038643/ENSDARG00000030490/ENSDARG00000076870/ENSDARG00000043509/ENSDARG00000036629/ENSDARG00000000767/ENSDARG00000018334/ENSDARG00000041232/ENSDARG00000010160/ENSDARG00000026655/ENSDARG00000109345/ENSDARG00000068194/ENSDARG00000056929/ENSDARG00000021864/ENSDARG00000015128/ENSDARG00000019930/ENSDARG00000061268/ENSDARG00000067975/ENSDARG00000044092/…	42
GO:0007623	BP	GO:0007623	circadian rhythm	33/3481	108/20765	0.000278685	0.0072844	0.00628903	ENSDARG00000034503/ENSDARG00000045768/ENSDARG00000091131/ENSDARG00000003820/ENSDARG00000008788/ENSDARG00000058094/ENSDARG00000012499/ENSDARG00000006791/ENSDARG00000053326/ENSDARG00000056885/ENSDARG00000094965/ENSDARG00000103259/ENSDARG00000007553/ENSDARG00000033160/ENSDARG00000112480/ENSDARG00000011583/ENSDARG00000115563/ENSDARG00000079802/ENSDARG00000077726/ENSDARG00000004060/ENSDARG00000062744/…	33
GO:0043542	BP	GO:0043542	endothelial cell migration	21/3481	58/20765	0.000282442	0.00732624	0.00632515	ENSDARG00000076564/ENSDARG00000090039/ENSDARG00000017369/ENSDARG00000027290/ENSDARG00000101752/ENSDARG00000041623/ENSDARG00000061479/ENSDARG00000079756/ENSDARG00000019815/ENSDARG00000078335/ENSDARG00000006353/ENSDARG00000102153/ENSDARG00000068064/ENSDARG00000044074/ENSDARG00000044573/ENSDARG00000055100/ENSDARG00000029072/ENSDARG00000026712/ENSDARG00000044010/ENSDARG00000009387/ENSDARG00000086158	21
GO:0043534	BP	GO:0043534	blood vessel endothelial cell migration	16/3481	39/20765	0.000288534	0.00742756	0.00641263	ENSDARG00000076564/ENSDARG00000090039/ENSDARG00000017369/ENSDARG00000027290/ENSDARG00000101752/ENSDARG00000041623/ENSDARG00000061479/ENSDARG00000079756/ENSDARG00000019815/ENSDARG00000078335/ENSDARG00000006353/ENSDARG00000068064/ENSDARG00000044573/ENSDARG00000055100/ENSDARG00000026712/ENSDARG00000086158	16
GO:0007416	BP	GO:0007416	synapse assembly	28/3481	87/20765	0.000305586	0.00773317	0.00667648	ENSDARG00000055752/ENSDARG00000075058/ENSDARG00000044954/ENSDARG00000014891/ENSDARG00000021948/ENSDARG00000018693/ENSDARG00000012513/ENSDARG00000071492/ENSDARG00000069402/ENSDARG00000079781/ENSDARG00000077761/ENSDARG00000006636/ENSDARG00000041133/ENSDARG00000070781/ENSDARG00000018817/ENSDARG00000062854/ENSDARG00000076332/ENSDARG00000053665/ENSDARG00000014792/ENSDARG00000004597/ENSDARG00000018190/…	28
GO:0018210	BP	GO:0018210	peptidyl-threonine modification	14/3481	32/20765	0.000309509	0.00773317	0.00667648	ENSDARG00000042518/ENSDARG00000017500/ENSDARG00000104283/ENSDARG00000062082/ENSDARG00000058993/ENSDARG00000070600/ENSDARG00000019383/ENSDARG00000111166/ENSDARG00000002082/ENSDARG00000070187/ENSDARG00000023814/ENSDARG00000115072/ENSDARG00000028793/ENSDARG00000016464	14
GO:0060059	BP	GO:0060059	embryonic retina morphogenesis in camera-type eye	14/3481	32/20765	0.000309509	0.00773317	0.00667648	ENSDARG00000100397/ENSDARG00000018693/ENSDARG00000071011/ENSDARG00000115563/ENSDARG00000002601/ENSDARG00000035521/ENSDARG00000057853/ENSDARG00000077226/ENSDARG00000052150/ENSDARG00000012078/ENSDARG00000087349/ENSDARG00000006272/ENSDARG00000015554/ENSDARG00000117201	14
GO:0060536	BP	GO:0060536	cartilage morphogenesis	14/3481	32/20765	0.000309509	0.00773317	0.00667648	ENSDARG00000026165/ENSDARG00000012422/ENSDARG00000029764/ENSDARG00000077353/ENSDARG00000003293/ENSDARG00000102464/ENSDARG00000045946/ENSDARG00000100623/ENSDARG00000034600/ENSDARG00000033840/ENSDARG00000015472/ENSDARG00000088595/ENSDARG00000009534/ENSDARG00000077121	14
GO:0042255	BP	GO:0042255	ribosome assembly	17/3481	43/20765	0.000318876	0.00783185	0.00676167	ENSDARG00000020197/ENSDARG00000036629/ENSDARG00000100452/ENSDARG00000100513/ENSDARG00000006316/ENSDARG00000055475/ENSDARG00000051783/ENSDARG00000070849/ENSDARG00000058451/ENSDARG00000015862/ENSDARG00000035860/ENSDARG00000043453/ENSDARG00000023298/ENSDARG00000030602/ENSDARG00000008976/ENSDARG00000025581/ENSDARG00000059887	17
GO:0060348	BP	GO:0060348	bone development	27/3481	83/20765	0.000320017	0.00783185	0.00676167	ENSDARG00000043130/ENSDARG00000029764/ENSDARG00000056950/ENSDARG00000000767/ENSDARG00000012405/ENSDARG00000008388/ENSDARG00000103251/ENSDARG00000111313/ENSDARG00000021032/ENSDARG00000102464/ENSDARG00000056922/ENSDARG00000103394/ENSDARG00000104734/ENSDARG00000102986/ENSDARG00000021895/ENSDARG00000015472/ENSDARG00000063230/ENSDARG00000062472/ENSDARG00000008107/ENSDARG00000018423/ENSDARG00000099088/…	27
GO:0048871	BP	GO:0048871	multicellular organismal-level homeostasis	76/3481	311/20765	0.000320651	0.00783185	0.00676167	ENSDARG00000019360/ENSDARG00000015495/ENSDARG00000100397/ENSDARG00000038643/ENSDARG00000030490/ENSDARG00000076870/ENSDARG00000052035/ENSDARG00000043509/ENSDARG00000036629/ENSDARG00000000767/ENSDARG00000052139/ENSDARG00000018334/ENSDARG00000041232/ENSDARG00000010160/ENSDARG00000026655/ENSDARG00000036791/ENSDARG00000109345/ENSDARG00000068194/ENSDARG00000056929/ENSDARG00000054619/ENSDARG00000056438/…	76
GO:0009199	BP	GO:0009199	ribonucleoside triphosphate metabolic process	38/3481	131/20765	0.000327287	0.00783185	0.00676167	ENSDARG00000043820/ENSDARG00000071524/ENSDARG00000013750/ENSDARG00000001950/ENSDARG00000068940/ENSDARG00000014068/ENSDARG00000060797/ENSDARG00000093382/ENSDARG00000057661/ENSDARG00000014313/ENSDARG00000101719/ENSDARG00000043465/ENSDARG00000095897/ENSDARG00000103791/ENSDARG00000039914/ENSDARG00000019702/ENSDARG00000014287/ENSDARG00000005926/ENSDARG00000062744/ENSDARG00000099420/ENSDARG00000098355/…	38
GO:0099003	BP	GO:0099003	vesicle-mediated transport in synapse	38/3481	131/20765	0.000327287	0.00783185	0.00676167	ENSDARG00000070972/ENSDARG00000037941/ENSDARG00000011640/ENSDARG00000058117/ENSDARG00000022315/ENSDARG00000057913/ENSDARG00000059775/ENSDARG00000059978/ENSDARG00000062305/ENSDARG00000020609/ENSDARG00000018997/ENSDARG00000062330/ENSDARG00000013360/ENSDARG00000030614/ENSDARG00000000086/ENSDARG00000041150/ENSDARG00000070567/ENSDARG00000078902/ENSDARG00000056347/ENSDARG00000009281/ENSDARG00000025206/…	38
GO:0099504	BP	GO:0099504	synaptic vesicle cycle	38/3481	131/20765	0.000327287	0.00783185	0.00676167	ENSDARG00000070972/ENSDARG00000037941/ENSDARG00000011640/ENSDARG00000058117/ENSDARG00000022315/ENSDARG00000057913/ENSDARG00000059775/ENSDARG00000059978/ENSDARG00000062305/ENSDARG00000020609/ENSDARG00000018997/ENSDARG00000062330/ENSDARG00000013360/ENSDARG00000030614/ENSDARG00000000086/ENSDARG00000041150/ENSDARG00000070567/ENSDARG00000078902/ENSDARG00000056347/ENSDARG00000009281/ENSDARG00000025206/…	38
GO:0090162	BP	GO:0090162	establishment of epithelial cell polarity	3481-10-01	19/20765	0.000366719	0.00871406	0.00752334	ENSDARG00000102277/ENSDARG00000061699/ENSDARG00000069503/ENSDARG00000076729/ENSDARG00000112188/ENSDARG00000019815/ENSDARG00000018693/ENSDARG00000076496/ENSDARG00000042249/ENSDARG00000117201	10
GO:0007224	BP	GO:0007224	smoothened signaling pathway	26/3481	80/20765	0.000416288	0.00982323	0.00848095	ENSDARG00000061328/ENSDARG00000074335/ENSDARG00000008310/ENSDARG00000011422/ENSDARG00000042518/ENSDARG00000023797/ENSDARG00000077353/ENSDARG00000016404/ENSDARG00000043484/ENSDARG00000055026/ENSDARG00000113213/ENSDARG00000038428/ENSDARG00000063097/ENSDARG00000044417/ENSDARG00000056801/ENSDARG00000111166/ENSDARG00000101244/ENSDARG00000111482/ENSDARG00000071331/ENSDARG00000052131/ENSDARG00000060397/…	26
GO:0090596	BP	GO:0090596	sensory organ morphogenesis	92/3481	394/20765	0.000434033	0.0101713	0.00878149	ENSDARG00000116135/ENSDARG00000100397/ENSDARG00000110073/ENSDARG00000069093/ENSDARG00000100729/ENSDARG00000101209/ENSDARG00000060372/ENSDARG00000021924/ENSDARG00000105452/ENSDARG00000045580/ENSDARG00000102277/ENSDARG00000032617/ENSDARG00000056530/ENSDARG00000027423/ENSDARG00000017798/ENSDARG00000016404/ENSDARG00000069503/ENSDARG00000034424/ENSDARG00000027397/ENSDARG00000042717/ENSDARG00000007654/…	92
GO:0045596	BP	GO:0045596	negative regulation of cell differentiation	40/3481	142/20765	0.000449195	0.0104546	0.00902601	ENSDARG00000109766/ENSDARG00000007560/ENSDARG00000013607/ENSDARG00000017369/ENSDARG00000036571/ENSDARG00000014891/ENSDARG00000000767/ENSDARG00000039150/ENSDARG00000021948/ENSDARG00000052139/ENSDARG00000044688/ENSDARG00000109345/ENSDARG00000011672/ENSDARG00000040432/ENSDARG00000042667/ENSDARG00000011600/ENSDARG00000056438/ENSDARG00000004246/ENSDARG00000061471/ENSDARG00000011027/ENSDARG00000077467/…	40
GO:0032963	BP	GO:0032963	collagen metabolic process	14/3481	33/20765	0.000455163	0.0105214	0.0090837	ENSDARG00000008388/ENSDARG00000016718/ENSDARG00000111313/ENSDARG00000051962/ENSDARG00000011821/ENSDARG00000113758/ENSDARG00000045887/ENSDARG00000018896/ENSDARG00000014098/ENSDARG00000030417/ENSDARG00000026325/ENSDARG00000028071/ENSDARG00000071212/ENSDARG00000002235	14
GO:0008045	BP	GO:0008045	motor neuron axon guidance	21/3481	60/20765	0.000480235	0.0110259	0.00951932	ENSDARG00000057323/ENSDARG00000102277/ENSDARG00000076748/ENSDARG00000020795/ENSDARG00000088411/ENSDARG00000007172/ENSDARG00000018693/ENSDARG00000093572/ENSDARG00000087954/ENSDARG00000042210/ENSDARG00000102153/ENSDARG00000008986/ENSDARG00000105112/ENSDARG00000055855/ENSDARG00000037020/ENSDARG00000022531/ENSDARG00000012820/ENSDARG00000101915/ENSDARG00000037655/ENSDARG00000076317/ENSDARG00000117201	21
GO:0002040	BP	GO:0002040	sprouting angiogenesis	45/3481	166/20765	0.000518183	0.0118173	0.0102026	ENSDARG00000069912/ENSDARG00000007412/ENSDARG00000004372/ENSDARG00000038574/ENSDARG00000071863/ENSDARG00000090039/ENSDARG00000057323/ENSDARG00000002731/ENSDARG00000036571/ENSDARG00000027290/ENSDARG00000068516/ENSDARG00000104483/ENSDARG00000076994/ENSDARG00000041623/ENSDARG00000061479/ENSDARG00000063475/ENSDARG00000019815/ENSDARG00000020057/ENSDARG00000099979/ENSDARG00000074635/ENSDARG00000006353/…	45
GO:0031099	BP	GO:0031099	regeneration	63/3481	252/20765	0.000529	0.0119836	0.0103461	ENSDARG00000101592/ENSDARG00000043130/ENSDARG00000019601/ENSDARG00000031683/ENSDARG00000063535/ENSDARG00000089769/ENSDARG00000114629/ENSDARG00000042934/ENSDARG00000101209/ENSDARG00000030694/ENSDARG00000116353/ENSDARG00000017369/ENSDARG00000045799/ENSDARG00000023062/ENSDARG00000068516/ENSDARG00000027423/ENSDARG00000039150/ENSDARG00000012405/ENSDARG00000021948/ENSDARG00000018032/ENSDARG00000099238/…	63
GO:0034330	BP	GO:0034330	cell junction organization	81/3481	341/20765	0.000535451	0.0120494	0.0104029	ENSDARG00000055752/ENSDARG00000060112/ENSDARG00000075058/ENSDARG00000103962/ENSDARG00000011863/ENSDARG00000044954/ENSDARG00000057465/ENSDARG00000057296/ENSDARG00000116353/ENSDARG00000021442/ENSDARG00000062590/ENSDARG00000068191/ENSDARG00000069113/ENSDARG00000014891/ENSDARG00000017500/ENSDARG00000058993/ENSDARG00000021948/ENSDARG00000069503/ENSDARG00000076729/ENSDARG00000002167/ENSDARG00000074275/…	81
GO:0018107	BP	GO:0018107	peptidyl-threonine phosphorylation	13/3481	30/20765	0.000566166	0.0126568	0.0109273	ENSDARG00000042518/ENSDARG00000017500/ENSDARG00000104283/ENSDARG00000062082/ENSDARG00000058993/ENSDARG00000070600/ENSDARG00000019383/ENSDARG00000111166/ENSDARG00000002082/ENSDARG00000070187/ENSDARG00000023814/ENSDARG00000028793/ENSDARG00000016464	13
GO:0060026	BP	GO:0060026	convergent extension	51/3481	195/20765	0.000575764	0.0127872	0.0110399	ENSDARG00000078864/ENSDARG00000055678/ENSDARG00000041735/ENSDARG00000012066/ENSDARG00000042518/ENSDARG00000100232/ENSDARG00000017500/ENSDARG00000008388/ENSDARG00000098650/ENSDARG00000036548/ENSDARG00000027397/ENSDARG00000111313/ENSDARG00000010244/ENSDARG00000070437/ENSDARG00000004246/ENSDARG00000001769/ENSDARG00000078261/ENSDARG00000102288/ENSDARG00000114615/ENSDARG00000018693/ENSDARG00000099609/…	51
GO:0021915	BP	GO:0021915	neural tube development	35/3481	121/20765	0.000583472	0.0128743	0.0111151	ENSDARG00000001014/ENSDARG00000034344/ENSDARG00000011422/ENSDARG00000000103/ENSDARG00000017798/ENSDARG00000061543/ENSDARG00000027397/ENSDARG00000022280/ENSDARG00000007369/ENSDARG00000018693/ENSDARG00000102464/ENSDARG00000001249/ENSDARG00000056924/ENSDARG00000053713/ENSDARG00000031126/ENSDARG00000102855/ENSDARG00000038159/ENSDARG00000101244/ENSDARG00000071331/ENSDARG00000111757/ENSDARG00000069185/…	35
GO:0050922	BP	GO:0050922	negative regulation of chemotaxis	17/3481	45/20765	0.000596628	0.0130796	0.0112924	ENSDARG00000007560/ENSDARG00000013607/ENSDARG00000017369/ENSDARG00000036571/ENSDARG00000014891/ENSDARG00000109345/ENSDARG00000011672/ENSDARG00000061471/ENSDARG00000036626/ENSDARG00000070442/ENSDARG00000042210/ENSDARG00000074414/ENSDARG00000040920/ENSDARG00000075648/ENSDARG00000093498/ENSDARG00000079611/ENSDARG00000034300	17
GO:0050919	BP	GO:0050919	negative chemotaxis	18/3481	49/20765	0.000616569	0.0134301	0.011595	ENSDARG00000044954/ENSDARG00000007560/ENSDARG00000013607/ENSDARG00000017369/ENSDARG00000036571/ENSDARG00000109345/ENSDARG00000011672/ENSDARG00000004246/ENSDARG00000036626/ENSDARG00000070442/ENSDARG00000042210/ENSDARG00000115194/ENSDARG00000074414/ENSDARG00000099266/ENSDARG00000034268/ENSDARG00000040920/ENSDARG00000079611/ENSDARG00000034300	18
GO:1902600	BP	GO:1902600	proton transmembrane transport	32/3481	108/20765	0.000623363	0.0134916	0.0116481	ENSDARG00000022315/ENSDARG00000030694/ENSDARG00000036577/ENSDARG00000059057/ENSDARG00000069090/ENSDARG00000068940/ENSDARG00000111329/ENSDARG00000014313/ENSDARG00000043465/ENSDARG00000095897/ENSDARG00000112480/ENSDARG00000045543/ENSDARG00000010472/ENSDARG00000057853/ENSDARG00000052859/ENSDARG00000098355/ENSDARG00000013443/ENSDARG00000023713/ENSDARG00000011841/ENSDARG00000009447/ENSDARG00000001788/…	32
GO:0051238	BP	GO:0051238	sequestering of metal ion	3481-07-01	11/20765	0.000650278	0.0139851	0.0120741	ENSDARG00000031776/ENSDARG00000094210/ENSDARG00000035694/ENSDARG00000007975/ENSDARG00000076221/ENSDARG00000077360/ENSDARG00000052700	7
GO:0051253	BP	GO:0051253	negative regulation of RNA metabolic process	105/3481	466/20765	0.000699269	0.0149441	0.0129021	ENSDARG00000034503/ENSDARG00000045768/ENSDARG00000091131/ENSDARG00000054641/ENSDARG00000061169/ENSDARG00000058094/ENSDARG00000012499/ENSDARG00000063535/ENSDARG00000109766/ENSDARG00000035285/ENSDARG00000006791/ENSDARG00000057323/ENSDARG00000021378/ENSDARG00000100232/ENSDARG00000056885/ENSDARG00000017798/ENSDARG00000039943/ENSDARG00000003680/ENSDARG00000061543/ENSDARG00000079012/ENSDARG00000034117/…	105
GO:0048863	BP	GO:0048863	stem cell differentiation	78/3481	329/20765	0.000711769	0.0151162	0.0130507	ENSDARG00000069093/ENSDARG00000076564/ENSDARG00000031683/ENSDARG00000100729/ENSDARG00000007560/ENSDARG00000013607/ENSDARG00000017369/ENSDARG00000036571/ENSDARG00000018787/ENSDARG00000004782/ENSDARG00000027290/ENSDARG00000036558/ENSDARG00000018907/ENSDARG00000021948/ENSDARG00000058115/ENSDARG00000016404/ENSDARG00000041232/ENSDARG00000036791/ENSDARG00000109345/ENSDARG00000098349/ENSDARG00000011672/…	78
GO:0031346	BP	GO:0031346	positive regulation of cell projection organization	32/3481	109/20765	0.000742689	0.0156749	0.013533	ENSDARG00000044954/ENSDARG00000015176/ENSDARG00000060372/ENSDARG00000105452/ENSDARG00000069113/ENSDARG00000103830/ENSDARG00000014891/ENSDARG00000027290/ENSDARG00000021948/ENSDARG00000011661/ENSDARG00000032990/ENSDARG00000102128/ENSDARG00000005479/ENSDARG00000000472/ENSDARG00000007172/ENSDARG00000098511/ENSDARG00000017211/ENSDARG00000058108/ENSDARG00000102153/ENSDARG00000025920/ENSDARG00000062485/…	32
GO:0071363	BP	GO:0071363	cellular response to growth factor stimulus	83/3481	355/20765	0.00077097	0.0161713	0.0139616	ENSDARG00000116135/ENSDARG00000010773/ENSDARG00000078864/ENSDARG00000044574/ENSDARG00000032619/ENSDARG00000004782/ENSDARG00000027290/ENSDARG00000077353/ENSDARG00000068732/ENSDARG00000075733/ENSDARG00000058115/ENSDARG00000044688/ENSDARG00000041449/ENSDARG00000045094/ENSDARG00000067719/ENSDARG00000012649/ENSDARG00000071048/ENSDARG00000011027/ENSDARG00000020057/ENSDARG00000027087/ENSDARG00000042151/…	83
GO:0003007	BP	GO:0003007	heart morphogenesis	72/3481	300/20765	0.000779565	0.0162513	0.0140307	ENSDARG00000116135/ENSDARG00000098237/ENSDARG00000029764/ENSDARG00000035891/ENSDARG00000101209/ENSDARG00000004592/ENSDARG00000055133/ENSDARG00000100232/ENSDARG00000017500/ENSDARG00000027423/ENSDARG00000014796/ENSDARG00000069090/ENSDARG00000067719/ENSDARG00000020242/ENSDARG00000040432/ENSDARG00000036548/ENSDARG00000042667/ENSDARG00000110248/ENSDARG00000004246/ENSDARG00000019815/ENSDARG00000078261/…	72
GO:0070848	BP	GO:0070848	response to growth factor	83/3481	356/20765	0.000843086	0.017386	0.0150103	ENSDARG00000116135/ENSDARG00000010773/ENSDARG00000078864/ENSDARG00000044574/ENSDARG00000032619/ENSDARG00000004782/ENSDARG00000027290/ENSDARG00000077353/ENSDARG00000068732/ENSDARG00000075733/ENSDARG00000058115/ENSDARG00000044688/ENSDARG00000041449/ENSDARG00000045094/ENSDARG00000067719/ENSDARG00000012649/ENSDARG00000071048/ENSDARG00000011027/ENSDARG00000020057/ENSDARG00000027087/ENSDARG00000042151/…	83
GO:0051146	BP	GO:0051146	striated muscle cell differentiation	67/3481	276/20765	0.000844228	0.017386	0.0150103	ENSDARG00000021265/ENSDARG00000016153/ENSDARG00000029764/ENSDARG00000104836/ENSDARG00000012824/ENSDARG00000100729/ENSDARG00000018820/ENSDARG00000044968/ENSDARG00000011422/ENSDARG00000075433/ENSDARG00000023797/ENSDARG00000104484/ENSDARG00000068732/ENSDARG00000009341/ENSDARG00000076729/ENSDARG00000040334/ENSDARG00000013317/ENSDARG00000040917/ENSDARG00000056743/ENSDARG00000027397/ENSDARG00000028213/…	67
GO:0048511	BP	GO:0048511	rhythmic process	41/3481	151/20765	0.000863819	0.0176823	0.0152661	ENSDARG00000034503/ENSDARG00000045768/ENSDARG00000091131/ENSDARG00000003820/ENSDARG00000008788/ENSDARG00000058094/ENSDARG00000012499/ENSDARG00000060641/ENSDARG00000006791/ENSDARG00000053326/ENSDARG00000056885/ENSDARG00000017500/ENSDARG00000115679/ENSDARG00000094965/ENSDARG00000103259/ENSDARG00000007553/ENSDARG00000033160/ENSDARG00000112480/ENSDARG00000011583/ENSDARG00000115563/ENSDARG00000079802/…	41
GO:0051129	BP	GO:0051129	negative regulation of cellular component organization	58/3481	233/20765	0.000959333	0.0195198	0.0168526	ENSDARG00000030490/ENSDARG00000103962/ENSDARG00000044954/ENSDARG00000007560/ENSDARG00000013607/ENSDARG00000102415/ENSDARG00000017369/ENSDARG00000053956/ENSDARG00000036571/ENSDARG00000101670/ENSDARG00000014891/ENSDARG00000058993/ENSDARG00000102883/ENSDARG00000011459/ENSDARG00000056481/ENSDARG00000021948/ENSDARG00000011661/ENSDARG00000109345/ENSDARG00000011672/ENSDARG00000011600/ENSDARG00000002571/…	58
GO:0030099	BP	GO:0030099	myeloid cell differentiation	67/3481	278/20765	0.00103309	0.0208954	0.0180402	ENSDARG00000019360/ENSDARG00000015495/ENSDARG00000038643/ENSDARG00000030490/ENSDARG00000035285/ENSDARG00000043509/ENSDARG00000036629/ENSDARG00000000767/ENSDARG00000018334/ENSDARG00000041232/ENSDARG00000010160/ENSDARG00000026655/ENSDARG00000062621/ENSDARG00000068194/ENSDARG00000022280/ENSDARG00000056929/ENSDARG00000021864/ENSDARG00000015128/ENSDARG00000027063/ENSDARG00000019930/ENSDARG00000018110/…	67
GO:0007156	BP	GO:0007156	homophilic cell adhesion via plasma membrane adhesion molecules	42/3481	157/20765	0.00103945	0.0208997	0.0180439	ENSDARG00000060610/ENSDARG00000102824/ENSDARG00000102626/ENSDARG00000011863/ENSDARG00000034344/ENSDARG00000021442/ENSDARG00000068191/ENSDARG00000014891/ENSDARG00000018923/ENSDARG00000056084/ENSDARG00000070025/ENSDARG00000003705/ENSDARG00000006604/ENSDARG00000005479/ENSDARG00000105285/ENSDARG00000031049/ENSDARG00000068586/ENSDARG00000018693/ENSDARG00000098057/ENSDARG00000076312/ENSDARG00000019726/…	42
GO:0030010	BP	GO:0030010	establishment of cell polarity	24/3481	76/20765	0.00107842	0.0215557	0.0186103	ENSDARG00000010953/ENSDARG00000102277/ENSDARG00000061699/ENSDARG00000008388/ENSDARG00000069503/ENSDARG00000076729/ENSDARG00000112188/ENSDARG00000027397/ENSDARG00000111313/ENSDARG00000019815/ENSDARG00000078335/ENSDARG00000018693/ENSDARG00000009693/ENSDARG00000041619/ENSDARG00000076496/ENSDARG00000055225/ENSDARG00000056753/ENSDARG00000042249/ENSDARG00000015472/ENSDARG00000019743/ENSDARG00000010583/…	24
GO:0051347	BP	GO:0051347	positive regulation of transferase activity	35/3481	125/20765	0.00110868	0.0220309	0.0190205	ENSDARG00000071524/ENSDARG00000015176/ENSDARG00000078888/ENSDARG00000004782/ENSDARG00000103830/ENSDARG00000027423/ENSDARG00000058115/ENSDARG00000011600/ENSDARG00000011027/ENSDARG00000102964/ENSDARG00000011190/ENSDARG00000070494/ENSDARG00000102464/ENSDARG00000098511/ENSDARG00000100725/ENSDARG00000113952/ENSDARG00000105215/ENSDARG00000043317/ENSDARG00000070903/ENSDARG00000102986/ENSDARG00000059897/…	35
GO:0009152	BP	GO:0009152	purine ribonucleotide biosynthetic process	44/3481	167/20765	0.00112327	0.0221911	0.0191588	ENSDARG00000043820/ENSDARG00000043141/ENSDARG00000027495/ENSDARG00000002071/ENSDARG00000001950/ENSDARG00000068940/ENSDARG00000099960/ENSDARG00000004402/ENSDARG00000026820/ENSDARG00000003750/ENSDARG00000093382/ENSDARG00000014313/ENSDARG00000095897/ENSDARG00000103791/ENSDARG00000005926/ENSDARG00000032838/ENSDARG00000057099/ENSDARG00000099420/ENSDARG00000101089/ENSDARG00000098355/ENSDARG00000011841/…	44
GO:0007229	BP	GO:0007229	integrin-mediated signaling pathway	23/3481	72/20765	0.00113981	0.0223877	0.0193286	ENSDARG00000053232/ENSDARG00000012824/ENSDARG00000006314/ENSDARG00000071863/ENSDARG00000032435/ENSDARG00000104484/ENSDARG00000075733/ENSDARG00000062974/ENSDARG00000020242/ENSDARG00000078717/ENSDARG00000006353/ENSDARG00000004378/ENSDARG00000103056/ENSDARG00000040985/ENSDARG00000044573/ENSDARG00000028507/ENSDARG00000101844/ENSDARG00000045070/ENSDARG00000056964/ENSDARG00000056767/ENSDARG00000098012/…	23
GO:0071867	BP	GO:0071867	response to monoamine	13/3481	32/20765	0.00118028	0.0224056	0.019344	ENSDARG00000070037/ENSDARG00000036058/ENSDARG00000053326/ENSDARG00000043094/ENSDARG00000010002/ENSDARG00000055377/ENSDARG00000102975/ENSDARG00000035178/ENSDARG00000045415/ENSDARG00000068910/ENSDARG00000016364/ENSDARG00000032131/ENSDARG00000030644	13
GO:0071868	BP	GO:0071868	cellular response to monoamine stimulus	13/3481	32/20765	0.00118028	0.0224056	0.019344	ENSDARG00000070037/ENSDARG00000036058/ENSDARG00000053326/ENSDARG00000043094/ENSDARG00000010002/ENSDARG00000055377/ENSDARG00000102975/ENSDARG00000035178/ENSDARG00000045415/ENSDARG00000068910/ENSDARG00000016364/ENSDARG00000032131/ENSDARG00000030644	13
GO:0071869	BP	GO:0071869	response to catecholamine	13/3481	32/20765	0.00118028	0.0224056	0.019344	ENSDARG00000070037/ENSDARG00000036058/ENSDARG00000053326/ENSDARG00000043094/ENSDARG00000010002/ENSDARG00000055377/ENSDARG00000102975/ENSDARG00000035178/ENSDARG00000045415/ENSDARG00000068910/ENSDARG00000016364/ENSDARG00000032131/ENSDARG00000030644	13
GO:0071870	BP	GO:0071870	cellular response to catecholamine stimulus	13/3481	32/20765	0.00118028	0.0224056	0.019344	ENSDARG00000070037/ENSDARG00000036058/ENSDARG00000053326/ENSDARG00000043094/ENSDARG00000010002/ENSDARG00000055377/ENSDARG00000102975/ENSDARG00000035178/ENSDARG00000045415/ENSDARG00000068910/ENSDARG00000016364/ENSDARG00000032131/ENSDARG00000030644	13
GO:1903350	BP	GO:1903350	response to dopamine	13/3481	32/20765	0.00118028	0.0224056	0.019344	ENSDARG00000070037/ENSDARG00000036058/ENSDARG00000053326/ENSDARG00000043094/ENSDARG00000010002/ENSDARG00000055377/ENSDARG00000102975/ENSDARG00000035178/ENSDARG00000045415/ENSDARG00000068910/ENSDARG00000016364/ENSDARG00000032131/ENSDARG00000030644	13
GO:1903351	BP	GO:1903351	cellular response to dopamine	13/3481	32/20765	0.00118028	0.0224056	0.019344	ENSDARG00000070037/ENSDARG00000036058/ENSDARG00000053326/ENSDARG00000043094/ENSDARG00000010002/ENSDARG00000055377/ENSDARG00000102975/ENSDARG00000035178/ENSDARG00000045415/ENSDARG00000068910/ENSDARG00000016364/ENSDARG00000032131/ENSDARG00000030644	13
GO:0007163	BP	GO:0007163	establishment or maintenance of cell polarity	39/3481	144/20765	0.00119851	0.0225437	0.0194633	ENSDARG00000010953/ENSDARG00000102277/ENSDARG00000061699/ENSDARG00000013414/ENSDARG00000008388/ENSDARG00000069503/ENSDARG00000076729/ENSDARG00000112188/ENSDARG00000020795/ENSDARG00000027397/ENSDARG00000037932/ENSDARG00000111313/ENSDARG00000019815/ENSDARG00000078335/ENSDARG00000052094/ENSDARG00000053194/ENSDARG00000020250/ENSDARG00000018693/ENSDARG00000093342/ENSDARG00000087954/ENSDARG00000009693/…	39
GO:0042063	BP	GO:0042063	gliogenesis	51/3481	201/20765	0.00120083	0.0225437	0.0194633	ENSDARG00000002084/ENSDARG00000035891/ENSDARG00000089769/ENSDARG00000055510/ENSDARG00000002230/ENSDARG00000071863/ENSDARG00000045799/ENSDARG00000068516/ENSDARG00000005783/ENSDARG00000004184/ENSDARG00000052139/ENSDARG00000007654/ENSDARG00000003293/ENSDARG00000077467/ENSDARG00000006353/ENSDARG00000037496/ENSDARG00000018693/ENSDARG00000070155/ENSDARG00000099093/ENSDARG00000021032/ENSDARG00000115563/…	51
GO:0033674	BP	GO:0033674	positive regulation of kinase activity	34/3481	121/20765	0.00121121	0.0226137	0.0195237	ENSDARG00000071524/ENSDARG00000015176/ENSDARG00000078888/ENSDARG00000004782/ENSDARG00000103830/ENSDARG00000027423/ENSDARG00000058115/ENSDARG00000011600/ENSDARG00000011027/ENSDARG00000102964/ENSDARG00000011190/ENSDARG00000070494/ENSDARG00000098511/ENSDARG00000100725/ENSDARG00000113952/ENSDARG00000105215/ENSDARG00000043317/ENSDARG00000070903/ENSDARG00000102986/ENSDARG00000059897/ENSDARG00000074915/…	34
GO:0043549	BP	GO:0043549	regulation of kinase activity	53/3481	211/20765	0.00124594	0.023135	0.0199738	ENSDARG00000111102/ENSDARG00000025855/ENSDARG00000071524/ENSDARG00000015176/ENSDARG00000078888/ENSDARG00000004782/ENSDARG00000103830/ENSDARG00000027423/ENSDARG00000068732/ENSDARG00000058115/ENSDARG00000036482/ENSDARG00000101387/ENSDARG00000011600/ENSDARG00000001769/ENSDARG00000011027/ENSDARG00000102964/ENSDARG00000009958/ENSDARG00000078317/ENSDARG00000114615/ENSDARG00000011190/ENSDARG00000070494/…	53
GO:0009150	BP	GO:0009150	purine ribonucleotide metabolic process	72/3481	305/20765	0.00125813	0.0232344	0.0200596	ENSDARG00000043820/ENSDARG00000043141/ENSDARG00000071524/ENSDARG00000013750/ENSDARG00000027495/ENSDARG00000002071/ENSDARG00000001950/ENSDARG00000068940/ENSDARG00000099960/ENSDARG00000052734/ENSDARG00000004402/ENSDARG00000014068/ENSDARG00000026820/ENSDARG00000003750/ENSDARG00000060797/ENSDARG00000093382/ENSDARG00000057661/ENSDARG00000014313/ENSDARG00000101719/ENSDARG00000043465/ENSDARG00000095897/…	72
GO:0035329	BP	GO:0035329	hippo signaling	14/3481	36/20765	0.00128265	0.0234576	0.0202523	ENSDARG00000078864/ENSDARG00000002332/ENSDARG00000012953/ENSDARG00000067719/ENSDARG00000078335/ENSDARG00000076041/ENSDARG00000025567/ENSDARG00000074321/ENSDARG00000063649/ENSDARG00000028159/ENSDARG00000069356/ENSDARG00000006196/ENSDARG00000074059/ENSDARG00000090949	14
GO:0051338	BP	GO:0051338	regulation of transferase activity	55/3481	221/20765	0.00128403	0.0234576	0.0202523	ENSDARG00000111102/ENSDARG00000025855/ENSDARG00000071524/ENSDARG00000015176/ENSDARG00000078888/ENSDARG00000004782/ENSDARG00000103830/ENSDARG00000027423/ENSDARG00000068732/ENSDARG00000058115/ENSDARG00000036482/ENSDARG00000101387/ENSDARG00000011600/ENSDARG00000001769/ENSDARG00000011027/ENSDARG00000102964/ENSDARG00000009958/ENSDARG00000078317/ENSDARG00000114615/ENSDARG00000011190/ENSDARG00000070494/…	55
GO:0048593	BP	GO:0048593	camera-type eye morphogenesis	57/3481	231/20765	0.00131544	0.0237313	0.0204885	ENSDARG00000116135/ENSDARG00000100397/ENSDARG00000100729/ENSDARG00000060372/ENSDARG00000021924/ENSDARG00000105452/ENSDARG00000045580/ENSDARG00000102277/ENSDARG00000056530/ENSDARG00000017798/ENSDARG00000016404/ENSDARG00000042717/ENSDARG00000019815/ENSDARG00000054879/ENSDARG00000023886/ENSDARG00000054578/ENSDARG00000075707/ENSDARG00000075188/ENSDARG00000006353/ENSDARG00000018693/ENSDARG00000071011/…	57
GO:0055002	BP	GO:0055002	striated muscle cell development	38/3481	140/20765	0.00131551	0.0237313	0.0204885	ENSDARG00000021265/ENSDARG00000029764/ENSDARG00000104836/ENSDARG00000012824/ENSDARG00000100729/ENSDARG00000018820/ENSDARG00000044968/ENSDARG00000075433/ENSDARG00000104484/ENSDARG00000009341/ENSDARG00000040917/ENSDARG00000027397/ENSDARG00000028213/ENSDARG00000000563/ENSDARG00000002571/ENSDARG00000005915/ENSDARG00000102995/ENSDARG00000061862/ENSDARG00000008433/ENSDARG00000077722/ENSDARG00000021987/…	38
GO:0042246	BP	GO:0042246	tissue regeneration	45/3481	173/20765	0.00131996	0.0237313	0.0204885	ENSDARG00000101592/ENSDARG00000043130/ENSDARG00000031683/ENSDARG00000063535/ENSDARG00000089769/ENSDARG00000114629/ENSDARG00000101209/ENSDARG00000030694/ENSDARG00000017369/ENSDARG00000045799/ENSDARG00000023062/ENSDARG00000068516/ENSDARG00000027423/ENSDARG00000039150/ENSDARG00000012405/ENSDARG00000018032/ENSDARG00000099238/ENSDARG00000056929/ENSDARG00000019000/ENSDARG00000054753/ENSDARG00000011027/…	45
GO:0021535	BP	GO:0021535	cell migration in hindbrain	3481-07-01	12/20765	0.00133469	0.0238698	0.0206082	ENSDARG00000027397/ENSDARG00000011027/ENSDARG00000018693/ENSDARG00000010583/ENSDARG00000012763/ENSDARG00000019507/ENSDARG00000117201	7
GO:0071482	BP	GO:0071482	cellular response to light stimulus	19/3481	56/20765	0.00134551	0.0239374	0.0206665	ENSDARG00000017274/ENSDARG00000097008/ENSDARG00000045677/ENSDARG00000058803/ENSDARG00000098051/ENSDARG00000052775/ENSDARG00000070666/ENSDARG00000044861/ENSDARG00000002193/ENSDARG00000104231/ENSDARG00000039117/ENSDARG00000103259/ENSDARG00000007553/ENSDARG00000104940/ENSDARG00000022098/ENSDARG00000076169/ENSDARG00000054890/ENSDARG00000044280/ENSDARG00000102430	19
GO:0042743	BP	GO:0042743	hydrogen peroxide metabolic process	3481-12-01	29/20765	0.00149992	0.0265455	0.0229182	ENSDARG00000079305/ENSDARG00000113599/ENSDARG00000115405/ENSDARG00000089124/ENSDARG00000055064/ENSDARG00000058734/ENSDARG00000019521/ENSDARG00000006207/ENSDARG00000109554/ENSDARG00000018146/ENSDARG00000045143/ENSDARG00000032102	12
GO:0009141	BP	GO:0009141	nucleoside triphosphate metabolic process	38/3481	141/20765	0.00151482	0.0266703	0.023026	ENSDARG00000043820/ENSDARG00000071524/ENSDARG00000013750/ENSDARG00000001950/ENSDARG00000068940/ENSDARG00000014068/ENSDARG00000060797/ENSDARG00000093382/ENSDARG00000057661/ENSDARG00000014313/ENSDARG00000101719/ENSDARG00000043465/ENSDARG00000095897/ENSDARG00000103791/ENSDARG00000039914/ENSDARG00000019702/ENSDARG00000014287/ENSDARG00000005926/ENSDARG00000062744/ENSDARG00000099420/ENSDARG00000098355/…	38
GO:0018105	BP	GO:0018105	peptidyl-serine phosphorylation	42/3481	160/20765	0.00155031	0.0270975	0.0233948	ENSDARG00000044526/ENSDARG00000008788/ENSDARG00000078864/ENSDARG00000060184/ENSDARG00000115657/ENSDARG00000042518/ENSDARG00000062082/ENSDARG00000101983/ENSDARG00000005372/ENSDARG00000070600/ENSDARG00000074481/ENSDARG00000017446/ENSDARG00000060116/ENSDARG00000062304/ENSDARG00000045150/ENSDARG00000028099/ENSDARG00000022254/ENSDARG00000006125/ENSDARG00000057000/ENSDARG00000044436/ENSDARG00000111166/…	42
GO:0071478	BP	GO:0071478	cellular response to radiation	21/3481	65/20765	0.00156503	0.0270975	0.0233948	ENSDARG00000017274/ENSDARG00000097008/ENSDARG00000045677/ENSDARG00000058803/ENSDARG00000098051/ENSDARG00000052775/ENSDARG00000070666/ENSDARG00000044861/ENSDARG00000002193/ENSDARG00000104231/ENSDARG00000039117/ENSDARG00000103259/ENSDARG00000007553/ENSDARG00000104940/ENSDARG00000069282/ENSDARG00000022098/ENSDARG00000076169/ENSDARG00000054937/ENSDARG00000054890/ENSDARG00000044280/ENSDARG00000102430	21
GO:0014032	BP	GO:0014032	neural crest cell development	47/3481	184/20765	0.00157358	0.0270975	0.0233948	ENSDARG00000069093/ENSDARG00000007560/ENSDARG00000013607/ENSDARG00000017369/ENSDARG00000036571/ENSDARG00000027290/ENSDARG00000036558/ENSDARG00000021948/ENSDARG00000109345/ENSDARG00000098349/ENSDARG00000011672/ENSDARG00000061471/ENSDARG00000019815/ENSDARG00000077467/ENSDARG00000010192/ENSDARG00000054578/ENSDARG00000036626/ENSDARG00000018693/ENSDARG00000070494/ENSDARG00000021032/ENSDARG00000077473/…	47
GO:0048864	BP	GO:0048864	stem cell development	47/3481	184/20765	0.00157358	0.0270975	0.0233948	ENSDARG00000069093/ENSDARG00000007560/ENSDARG00000013607/ENSDARG00000017369/ENSDARG00000036571/ENSDARG00000027290/ENSDARG00000036558/ENSDARG00000021948/ENSDARG00000109345/ENSDARG00000098349/ENSDARG00000011672/ENSDARG00000061471/ENSDARG00000019815/ENSDARG00000077467/ENSDARG00000010192/ENSDARG00000054578/ENSDARG00000036626/ENSDARG00000018693/ENSDARG00000070494/ENSDARG00000021032/ENSDARG00000077473/…	47
GO:0048668	BP	GO:0048668	collateral sprouting	3481-10-01	22/20765	0.00157896	0.0270975	0.0233948	ENSDARG00000014891/ENSDARG00000011600/ENSDARG00000074481/ENSDARG00000007172/ENSDARG00000018817/ENSDARG00000075456/ENSDARG00000068910/ENSDARG00000097205/ENSDARG00000010583/ENSDARG00000036090	10
GO:0031101	BP	GO:0031101	fin regeneration	30/3481	105/20765	0.00171601	0.0291661	0.0251807	ENSDARG00000101592/ENSDARG00000063535/ENSDARG00000089769/ENSDARG00000114629/ENSDARG00000101209/ENSDARG00000030694/ENSDARG00000017369/ENSDARG00000045799/ENSDARG00000023062/ENSDARG00000027423/ENSDARG00000012405/ENSDARG00000018032/ENSDARG00000099238/ENSDARG00000056929/ENSDARG00000019000/ENSDARG00000054753/ENSDARG00000011027/ENSDARG00000020057/ENSDARG00000052094/ENSDARG00000102964/ENSDARG00000055064/…	30
GO:0021675	BP	GO:0021675	nerve development	28/3481	96/20765	0.00171666	0.0291661	0.0251807	ENSDARG00000016153/ENSDARG00000044954/ENSDARG00000028066/ENSDARG00000014891/ENSDARG00000021948/ENSDARG00000058008/ENSDARG00000007654/ENSDARG00000004246/ENSDARG00000061471/ENSDARG00000011027/ENSDARG00000054879/ENSDARG00000043821/ENSDARG00000021032/ENSDARG00000071492/ENSDARG00000077226/ENSDARG00000101244/ENSDARG00000070903/ENSDARG00000014522/ENSDARG00000006782/ENSDARG00000018817/ENSDARG00000029072/…	28
GO:0010001	BP	GO:0010001	glial cell differentiation	46/3481	180/20765	0.00173458	0.0293238	0.0253169	ENSDARG00000002084/ENSDARG00000035891/ENSDARG00000089769/ENSDARG00000055510/ENSDARG00000002230/ENSDARG00000071863/ENSDARG00000045799/ENSDARG00000068516/ENSDARG00000005783/ENSDARG00000004184/ENSDARG00000052139/ENSDARG00000007654/ENSDARG00000003293/ENSDARG00000077467/ENSDARG00000006353/ENSDARG00000018693/ENSDARG00000070155/ENSDARG00000099093/ENSDARG00000021032/ENSDARG00000115563/ENSDARG00000078676/…	46
GO:0008038	BP	GO:0008038	neuron recognition	14/3481	37/20765	0.00174862	0.0294149	0.0253955	ENSDARG00000059826/ENSDARG00000017369/ENSDARG00000014891/ENSDARG00000021948/ENSDARG00000004246/ENSDARG00000018693/ENSDARG00000098057/ENSDARG00000076312/ENSDARG00000102153/ENSDARG00000026784/ENSDARG00000057317/ENSDARG00000009387/ENSDARG00000113355/ENSDARG00000117201	14
GO:0007369	BP	GO:0007369	gastrulation	77/3481	334/20765	0.00175913	0.0294459	0.0254223	ENSDARG00000116135/ENSDARG00000019601/ENSDARG00000110073/ENSDARG00000078864/ENSDARG00000006314/ENSDARG00000109766/ENSDARG00000100562/ENSDARG00000041735/ENSDARG00000002731/ENSDARG00000100515/ENSDARG00000017500/ENSDARG00000104484/ENSDARG00000008859/ENSDARG00000008388/ENSDARG00000004830/ENSDARG00000044688/ENSDARG00000014796/ENSDARG00000098650/ENSDARG00000040432/ENSDARG00000036548/ENSDARG00000027397/…	77
GO:0031103	BP	GO:0031103	axon regeneration	15/3481	41/20765	0.0017996	0.0298295	0.0257535	ENSDARG00000019601/ENSDARG00000116353/ENSDARG00000039150/ENSDARG00000021948/ENSDARG00000018032/ENSDARG00000032083/ENSDARG00000011600/ENSDARG00000000472/ENSDARG00000099175/ENSDARG00000015025/ENSDARG00000005368/ENSDARG00000034165/ENSDARG00000038386/ENSDARG00000098108/ENSDARG00000113355	15
GO:0045197	BP	GO:0045197	establishment or maintenance of epithelial cell apical/basal polarity	15/3481	41/20765	0.0017996	0.0298295	0.0257535	ENSDARG00000102277/ENSDARG00000013414/ENSDARG00000069503/ENSDARG00000076729/ENSDARG00000037932/ENSDARG00000019815/ENSDARG00000052094/ENSDARG00000053194/ENSDARG00000018693/ENSDARG00000013144/ENSDARG00000021389/ENSDARG00000010583/ENSDARG00000102216/ENSDARG00000006272/ENSDARG00000117201	15
GO:0033334	BP	GO:0033334	fin morphogenesis	25/3481	83/20765	0.00181453	0.029931	0.0258411	ENSDARG00000101592/ENSDARG00000011407/ENSDARG00000059746/ENSDARG00000012824/ENSDARG00000012405/ENSDARG00000058543/ENSDARG00000054619/ENSDARG00000003293/ENSDARG00000103311/ENSDARG00000026811/ENSDARG00000018693/ENSDARG00000074319/ENSDARG00000002760/ENSDARG00000070346/ENSDARG00000056648/ENSDARG00000037429/ENSDARG00000076856/ENSDARG00000111696/ENSDARG00000043443/ENSDARG00000044718/ENSDARG00000016936/…	25
GO:0048703	BP	GO:0048703	embryonic viscerocranium morphogenesis	36/3481	133/20765	0.00182789	0.0300056	0.0259056	ENSDARG00000076564/ENSDARG00000012519/ENSDARG00000100729/ENSDARG00000057465/ENSDARG00000052826/ENSDARG00000060808/ENSDARG00000101983/ENSDARG00000018907/ENSDARG00000036687/ENSDARG00000014796/ENSDARG00000036548/ENSDARG00000090444/ENSDARG00000054619/ENSDARG00000078717/ENSDARG00000019815/ENSDARG00000112480/ENSDARG00000006353/ENSDARG00000078324/ENSDARG00000102464/ENSDARG00000115563/ENSDARG00000045946/…	36
GO:0034329	BP	GO:0034329	cell junction assembly	50/3481	200/20765	0.00186991	0.0305478	0.0263736	ENSDARG00000055752/ENSDARG00000075058/ENSDARG00000044954/ENSDARG00000021442/ENSDARG00000062590/ENSDARG00000068191/ENSDARG00000014891/ENSDARG00000017500/ENSDARG00000058993/ENSDARG00000021948/ENSDARG00000069503/ENSDARG00000074275/ENSDARG00000044569/ENSDARG00000019815/ENSDARG00000018693/ENSDARG00000012513/ENSDARG00000071492/ENSDARG00000069402/ENSDARG00000021987/ENSDARG00000079781/ENSDARG00000077761/…	50
GO:0042744	BP	GO:0042744	hydrogen peroxide catabolic process	3481-11-01	26/20765	0.00189576	0.0306192	0.0264352	ENSDARG00000079305/ENSDARG00000113599/ENSDARG00000115405/ENSDARG00000089124/ENSDARG00000055064/ENSDARG00000058734/ENSDARG00000006207/ENSDARG00000109554/ENSDARG00000018146/ENSDARG00000045143/ENSDARG00000032102	11
GO:0048670	BP	GO:0048670	regulation of collateral sprouting	3481-09-01	19/20765	0.00190131	0.0306192	0.0264352	ENSDARG00000014891/ENSDARG00000011600/ENSDARG00000074481/ENSDARG00000007172/ENSDARG00000018817/ENSDARG00000075456/ENSDARG00000097205/ENSDARG00000010583/ENSDARG00000036090	9
GO:0060350	BP	GO:0060350	endochondral bone morphogenesis	3481-09-01	19/20765	0.00190131	0.0306192	0.0264352	ENSDARG00000043130/ENSDARG00000008388/ENSDARG00000111313/ENSDARG00000021032/ENSDARG00000102464/ENSDARG00000021895/ENSDARG00000015472/ENSDARG00000009534/ENSDARG00000002235	9
GO:0001764	BP	GO:0001764	neuron migration	21/3481	66/20765	0.0019383	0.0310677	0.0268225	ENSDARG00000062991/ENSDARG00000102277/ENSDARG00000027397/ENSDARG00000032083/ENSDARG00000000472/ENSDARG00000018693/ENSDARG00000042210/ENSDARG00000042627/ENSDARG00000068323/ENSDARG00000062936/ENSDARG00000102855/ENSDARG00000070903/ENSDARG00000021895/ENSDARG00000055100/ENSDARG00000052150/ENSDARG00000060025/ENSDARG00000070470/ENSDARG00000111598/ENSDARG00000003290/ENSDARG00000077497/ENSDARG00000117201	21
GO:0072521	BP	GO:0072521	purine-containing compound metabolic process	90/3481	402/20765	0.00196877	0.0314079	0.0271162	ENSDARG00000043820/ENSDARG00000005776/ENSDARG00000043141/ENSDARG00000101567/ENSDARG00000071524/ENSDARG00000057575/ENSDARG00000013750/ENSDARG00000027495/ENSDARG00000029689/ENSDARG00000002071/ENSDARG00000013393/ENSDARG00000001950/ENSDARG00000068940/ENSDARG00000099960/ENSDARG00000052734/ENSDARG00000004402/ENSDARG00000014068/ENSDARG00000026820/ENSDARG00000003750/ENSDARG00000060797/ENSDARG00000093382/…	90
GO:0006897	BP	GO:0006897	endocytosis	86/3481	382/20765	0.00206635	0.0328106	0.0283272	ENSDARG00000037941/ENSDARG00000011640/ENSDARG00000042126/ENSDARG00000020798/ENSDARG00000116353/ENSDARG00000038378/ENSDARG00000052139/ENSDARG00000075133/ENSDARG00000003326/ENSDARG00000062330/ENSDARG00000109345/ENSDARG00000020795/ENSDARG00000062868/ENSDARG00000029476/ENSDARG00000012610/ENSDARG00000025535/ENSDARG00000013360/ENSDARG00000061140/ENSDARG00000030614/ENSDARG00000000086/ENSDARG00000098475/…	86
GO:0042274	BP	GO:0042274	ribosomal small subunit biogenesis	23/3481	75/20765	0.00209225	0.0330673	0.0285489	ENSDARG00000036629/ENSDARG00000008502/ENSDARG00000100513/ENSDARG00000010160/ENSDARG00000055996/ENSDARG00000055475/ENSDARG00000115378/ENSDARG00000070849/ENSDARG00000042566/ENSDARG00000014690/ENSDARG00000035860/ENSDARG00000075380/ENSDARG00000025850/ENSDARG00000043453/ENSDARG00000023298/ENSDARG00000036875/ENSDARG00000030602/ENSDARG00000045487/ENSDARG00000059887/ENSDARG00000037675/ENSDARG00000011405/…	23
GO:0022618	BP	GO:0022618	protein-RNA complex assembly	40/3481	153/20765	0.00214024	0.0335301	0.0289485	ENSDARG00000002131/ENSDARG00000020197/ENSDARG00000057929/ENSDARG00000036629/ENSDARG00000100452/ENSDARG00000056475/ENSDARG00000100513/ENSDARG00000006316/ENSDARG00000055475/ENSDARG00000051783/ENSDARG00000070849/ENSDARG00000003681/ENSDARG00000058451/ENSDARG00000015862/ENSDARG00000035860/ENSDARG00000037284/ENSDARG00000043453/ENSDARG00000023298/ENSDARG00000090727/ENSDARG00000030602/ENSDARG00000006413/…	40
GO:0072522	BP	GO:0072522	purine-containing compound biosynthetic process	52/3481	211/20765	0.00214127	0.0335301	0.0289485	ENSDARG00000043820/ENSDARG00000043141/ENSDARG00000101567/ENSDARG00000057575/ENSDARG00000027495/ENSDARG00000002071/ENSDARG00000013393/ENSDARG00000001950/ENSDARG00000068940/ENSDARG00000099960/ENSDARG00000004402/ENSDARG00000026820/ENSDARG00000003750/ENSDARG00000093382/ENSDARG00000014313/ENSDARG00000095897/ENSDARG00000103791/ENSDARG00000005926/ENSDARG00000032838/ENSDARG00000057099/ENSDARG00000018178/…	52
GO:0007269	BP	GO:0007269	neurotransmitter secretion	27/3481	93/20765	0.00221101	0.0341678	0.029499	ENSDARG00000070972/ENSDARG00000037941/ENSDARG00000011640/ENSDARG00000058117/ENSDARG00000057913/ENSDARG00000059978/ENSDARG00000062305/ENSDARG00000020609/ENSDARG00000105490/ENSDARG00000013414/ENSDARG00000018997/ENSDARG00000037932/ENSDARG00000030614/ENSDARG00000056036/ENSDARG00000070567/ENSDARG00000078902/ENSDARG00000053194/ENSDARG00000056347/ENSDARG00000025206/ENSDARG00000045945/ENSDARG00000089486/…	27
GO:0099643	BP	GO:0099643	signal release from synapse	27/3481	93/20765	0.00221101	0.0341678	0.029499	ENSDARG00000070972/ENSDARG00000037941/ENSDARG00000011640/ENSDARG00000058117/ENSDARG00000057913/ENSDARG00000059978/ENSDARG00000062305/ENSDARG00000020609/ENSDARG00000105490/ENSDARG00000013414/ENSDARG00000018997/ENSDARG00000037932/ENSDARG00000030614/ENSDARG00000056036/ENSDARG00000070567/ENSDARG00000078902/ENSDARG00000053194/ENSDARG00000056347/ENSDARG00000025206/ENSDARG00000045945/ENSDARG00000089486/…	27
GO:0019511	BP	GO:0019511	peptidyl-proline hydroxylation	3481-08-01	16/20765	0.00222334	0.0341678	0.029499	ENSDARG00000071082/ENSDARG00000062562/ENSDARG00000010085/ENSDARG00000075209/ENSDARG00000033537/ENSDARG00000004632/ENSDARG00000018010/ENSDARG00000071233	8
GO:0045176	BP	GO:0045176	apical protein localization	3481-08-01	16/20765	0.00222334	0.0341678	0.029499	ENSDARG00000008735/ENSDARG00000069090/ENSDARG00000045543/ENSDARG00000057853/ENSDARG00000019743/ENSDARG00000036090/ENSDARG00000034534/ENSDARG00000006272	8
GO:0030318	BP	GO:0030318	melanocyte differentiation	18/3481	54/20765	0.00223227	0.0341678	0.029499	ENSDARG00000057465/ENSDARG00000042518/ENSDARG00000102142/ENSDARG00000011582/ENSDARG00000039077/ENSDARG00000077467/ENSDARG00000021032/ENSDARG00000109655/ENSDARG00000003808/ENSDARG00000043317/ENSDARG00000023815/ENSDARG00000111166/ENSDARG00000102986/ENSDARG00000043443/ENSDARG00000042861/ENSDARG00000114560/ENSDARG00000056138/ENSDARG00000102184	18
GO:0006754	BP	GO:0006754	ATP biosynthetic process	13/3481	34/20765	0.00226837	0.0345647	0.0298417	ENSDARG00000068940/ENSDARG00000093382/ENSDARG00000014313/ENSDARG00000095897/ENSDARG00000098355/ENSDARG00000011841/ENSDARG00000009447/ENSDARG00000001788/ENSDARG00000077967/ENSDARG00000078113/ENSDARG00000063911/ENSDARG00000019222/ENSDARG00000037867	13
GO:0030239	BP	GO:0030239	myofibril assembly	35/3481	130/20765	0.00231242	0.0346239	0.0298928	ENSDARG00000021265/ENSDARG00000029764/ENSDARG00000104836/ENSDARG00000012824/ENSDARG00000100729/ENSDARG00000018820/ENSDARG00000044968/ENSDARG00000075433/ENSDARG00000104484/ENSDARG00000009341/ENSDARG00000040917/ENSDARG00000028213/ENSDARG00000000563/ENSDARG00000002571/ENSDARG00000102995/ENSDARG00000061862/ENSDARG00000008433/ENSDARG00000077722/ENSDARG00000021987/ENSDARG00000076312/ENSDARG00000091253/…	35
GO:0014033	BP	GO:0014033	neural crest cell differentiation	50/3481	202/20765	0.00233554	0.0346239	0.0298928	ENSDARG00000069093/ENSDARG00000076564/ENSDARG00000100729/ENSDARG00000007560/ENSDARG00000013607/ENSDARG00000017369/ENSDARG00000036571/ENSDARG00000027290/ENSDARG00000036558/ENSDARG00000018907/ENSDARG00000021948/ENSDARG00000109345/ENSDARG00000098349/ENSDARG00000011672/ENSDARG00000061471/ENSDARG00000019815/ENSDARG00000077467/ENSDARG00000010192/ENSDARG00000054578/ENSDARG00000036626/ENSDARG00000018693/…	50
GO:0050931	BP	GO:0050931	pigment cell differentiation	24/3481	80/20765	0.00235139	0.0346239	0.0298928	ENSDARG00000099101/ENSDARG00000057465/ENSDARG00000042518/ENSDARG00000102142/ENSDARG00000011582/ENSDARG00000039077/ENSDARG00000089334/ENSDARG00000077467/ENSDARG00000010192/ENSDARG00000018693/ENSDARG00000021032/ENSDARG00000109655/ENSDARG00000003808/ENSDARG00000043317/ENSDARG00000023815/ENSDARG00000111166/ENSDARG00000102986/ENSDARG00000100398/ENSDARG00000043443/ENSDARG00000042861/ENSDARG00000114560/…	24
GO:0045103	BP	GO:0045103	intermediate filament-based process	16/3481	46/20765	0.00235372	0.0346239	0.0298928	ENSDARG00000011862/ENSDARG00000068849/ENSDARG00000062590/ENSDARG00000057881/ENSDARG00000022309/ENSDARG00000103459/ENSDARG00000053248/ENSDARG00000021987/ENSDARG00000113282/ENSDARG00000101043/ENSDARG00000096359/ENSDARG00000109279/ENSDARG00000011998/ENSDARG00000060830/ENSDARG00000058332/ENSDARG00000012426	16
GO:0045104	BP	GO:0045104	intermediate filament cytoskeleton organization	16/3481	46/20765	0.00235372	0.0346239	0.0298928	ENSDARG00000011862/ENSDARG00000068849/ENSDARG00000062590/ENSDARG00000057881/ENSDARG00000022309/ENSDARG00000103459/ENSDARG00000053248/ENSDARG00000021987/ENSDARG00000113282/ENSDARG00000101043/ENSDARG00000096359/ENSDARG00000109279/ENSDARG00000011998/ENSDARG00000060830/ENSDARG00000058332/ENSDARG00000012426	16
GO:0035088	BP	GO:0035088	establishment or maintenance of apical/basal cell polarity	15/3481	42/20765	0.00237125	0.0346239	0.0298928	ENSDARG00000102277/ENSDARG00000013414/ENSDARG00000069503/ENSDARG00000076729/ENSDARG00000037932/ENSDARG00000019815/ENSDARG00000052094/ENSDARG00000053194/ENSDARG00000018693/ENSDARG00000013144/ENSDARG00000021389/ENSDARG00000010583/ENSDARG00000102216/ENSDARG00000006272/ENSDARG00000117201	15
GO:0048678	BP	GO:0048678	response to axon injury	15/3481	42/20765	0.00237125	0.0346239	0.0298928	ENSDARG00000019601/ENSDARG00000116353/ENSDARG00000039150/ENSDARG00000021948/ENSDARG00000018032/ENSDARG00000032083/ENSDARG00000011600/ENSDARG00000000472/ENSDARG00000099175/ENSDARG00000015025/ENSDARG00000005368/ENSDARG00000034165/ENSDARG00000038386/ENSDARG00000098108/ENSDARG00000113355	15
GO:0061245	BP	GO:0061245	establishment or maintenance of bipolar cell polarity	15/3481	42/20765	0.00237125	0.0346239	0.0298928	ENSDARG00000102277/ENSDARG00000013414/ENSDARG00000069503/ENSDARG00000076729/ENSDARG00000037932/ENSDARG00000019815/ENSDARG00000052094/ENSDARG00000053194/ENSDARG00000018693/ENSDARG00000013144/ENSDARG00000021389/ENSDARG00000010583/ENSDARG00000102216/ENSDARG00000006272/ENSDARG00000117201	15
GO:0048255	BP	GO:0048255	mRNA stabilization	3481-10-01	23/20765	0.00237735	0.0346239	0.0298928	ENSDARG00000054641/ENSDARG00000061169/ENSDARG00000039943/ENSDARG00000102995/ENSDARG00000026723/ENSDARG00000078247/ENSDARG00000010437/ENSDARG00000031809/ENSDARG00000112653/ENSDARG00000040184	10
GO:0003401	BP	GO:0003401	axis elongation	21/3481	67/20765	0.00238434	0.0346239	0.0298928	ENSDARG00000011863/ENSDARG00000006314/ENSDARG00000055678/ENSDARG00000012066/ENSDARG00000100232/ENSDARG00000102394/ENSDARG00000027397/ENSDARG00000010244/ENSDARG00000070437/ENSDARG00000019815/ENSDARG00000006353/ENSDARG00000002210/ENSDARG00000018693/ENSDARG00000099609/ENSDARG00000102464/ENSDARG00000062338/ENSDARG00000059048/ENSDARG00000015472/ENSDARG00000110544/ENSDARG00000063522/ENSDARG00000117201	21
GO:0045214	BP	GO:0045214	sarcomere organization	21/3481	67/20765	0.00238434	0.0346239	0.0298928	ENSDARG00000021265/ENSDARG00000104836/ENSDARG00000012824/ENSDARG00000100729/ENSDARG00000018820/ENSDARG00000044968/ENSDARG00000075433/ENSDARG00000104484/ENSDARG00000009341/ENSDARG00000040917/ENSDARG00000028213/ENSDARG00000000563/ENSDARG00000102995/ENSDARG00000077722/ENSDARG00000091253/ENSDARG00000004154/ENSDARG00000115916/ENSDARG00000061249/ENSDARG00000056160/ENSDARG00000030980/ENSDARG00000099959	21
GO:0010822	BP	GO:0010822	positive regulation of mitochondrion organization	3481-07-01	13/20765	0.00247437	0.0350743	0.0302816	ENSDARG00000063344/ENSDARG00000069282/ENSDARG00000001929/ENSDARG00000069290/ENSDARG00000053753/ENSDARG00000099833/ENSDARG00000002377	7
GO:0006880	BP	GO:0006880	intracellular sequestering of iron ion	3481-06-01	10/20765	0.00250825	0.0350743	0.0302816	ENSDARG00000031776/ENSDARG00000094210/ENSDARG00000007975/ENSDARG00000076221/ENSDARG00000077360/ENSDARG00000052700	6
GO:0021631	BP	GO:0021631	optic nerve morphogenesis	3481-06-01	10/20765	0.00250825	0.0350743	0.0302816	ENSDARG00000058008/ENSDARG00000004246/ENSDARG00000054879/ENSDARG00000043821/ENSDARG00000077226/ENSDARG00000029072	6
GO:0070528	BP	GO:0070528	protein kinase C signaling	3481-06-01	10/20765	0.00250825	0.0350743	0.0302816	ENSDARG00000055678/ENSDARG00000091792/ENSDARG00000116380/ENSDARG00000079414/ENSDARG00000114745/ENSDARG00000110544	6
GO:0070831	BP	GO:0070831	basement membrane assembly	3481-06-01	10/20765	0.00250825	0.0350743	0.0302816	ENSDARG00000002084/ENSDARG00000101209/ENSDARG00000039133/ENSDARG00000033950/ENSDARG00000101844/ENSDARG00000045524	6
GO:0097577	BP	GO:0097577	sequestering of iron ion	3481-06-01	10/20765	0.00250825	0.0350743	0.0302816	ENSDARG00000031776/ENSDARG00000094210/ENSDARG00000007975/ENSDARG00000076221/ENSDARG00000077360/ENSDARG00000052700	6
GO:0099174	BP	GO:0099174	regulation of presynapse organization	3481-06-01	10/20765	0.00250825	0.0350743	0.0302816	ENSDARG00000079781/ENSDARG00000006636/ENSDARG00000076332/ENSDARG00000014792/ENSDARG00000004597/ENSDARG00000074739	6
GO:1903053	BP	GO:1903053	regulation of extracellular matrix organization	3481-06-01	10/20765	0.00250825	0.0350743	0.0302816	ENSDARG00000058270/ENSDARG00000008388/ENSDARG00000111313/ENSDARG00000063563/ENSDARG00000015472/ENSDARG00000002235	6
GO:1905606	BP	GO:1905606	regulation of presynapse assembly	3481-06-01	10/20765	0.00250825	0.0350743	0.0302816	ENSDARG00000079781/ENSDARG00000006636/ENSDARG00000076332/ENSDARG00000014792/ENSDARG00000004597/ENSDARG00000074739	6
GO:0071214	BP	GO:0071214	cellular response to abiotic stimulus	23/3481	76/20765	0.00253222	0.0351203	0.0303213	ENSDARG00000017274/ENSDARG00000097008/ENSDARG00000045677/ENSDARG00000058803/ENSDARG00000098051/ENSDARG00000052775/ENSDARG00000070666/ENSDARG00000044861/ENSDARG00000076870/ENSDARG00000002193/ENSDARG00000104231/ENSDARG00000039117/ENSDARG00000103259/ENSDARG00000007553/ENSDARG00000104940/ENSDARG00000069282/ENSDARG00000022098/ENSDARG00000094557/ENSDARG00000076169/ENSDARG00000054937/ENSDARG00000054890/…	23
GO:0104004	BP	GO:0104004	cellular response to environmental stimulus	23/3481	76/20765	0.00253222	0.0351203	0.0303213	ENSDARG00000017274/ENSDARG00000097008/ENSDARG00000045677/ENSDARG00000058803/ENSDARG00000098051/ENSDARG00000052775/ENSDARG00000070666/ENSDARG00000044861/ENSDARG00000076870/ENSDARG00000002193/ENSDARG00000104231/ENSDARG00000039117/ENSDARG00000103259/ENSDARG00000007553/ENSDARG00000104940/ENSDARG00000069282/ENSDARG00000022098/ENSDARG00000094557/ENSDARG00000076169/ENSDARG00000054937/ENSDARG00000054890/…	23
GO:0018209	BP	GO:0018209	peptidyl-serine modification	42/3481	164/20765	0.00256398	0.0354162	0.0305768	ENSDARG00000044526/ENSDARG00000008788/ENSDARG00000078864/ENSDARG00000060184/ENSDARG00000115657/ENSDARG00000042518/ENSDARG00000062082/ENSDARG00000101983/ENSDARG00000005372/ENSDARG00000070600/ENSDARG00000074481/ENSDARG00000017446/ENSDARG00000060116/ENSDARG00000062304/ENSDARG00000045150/ENSDARG00000028099/ENSDARG00000022254/ENSDARG00000006125/ENSDARG00000057000/ENSDARG00000044436/ENSDARG00000111166/…	42
GO:0006979	BP	GO:0006979	response to oxidative stress	25/3481	85/20765	0.0026038	0.0358206	0.030926	ENSDARG00000034503/ENSDARG00000045768/ENSDARG00000026229/ENSDARG00000023797/ENSDARG00000056885/ENSDARG00000034168/ENSDARG00000010276/ENSDARG00000027529/ENSDARG00000038028/ENSDARG00000055064/ENSDARG00000058734/ENSDARG00000019521/ENSDARG00000006207/ENSDARG00000038076/ENSDARG00000060350/ENSDARG00000018146/ENSDARG00000114695/ENSDARG00000018459/ENSDARG00000043848/ENSDARG00000076836/ENSDARG00000060345/…	25
GO:0015986	BP	GO:0015986	proton motive force-driven ATP synthesis	3481-11-01	27/20765	0.00271949	0.0372614	0.0321698	ENSDARG00000068940/ENSDARG00000014313/ENSDARG00000095897/ENSDARG00000098355/ENSDARG00000011841/ENSDARG00000009447/ENSDARG00000001788/ENSDARG00000077967/ENSDARG00000078113/ENSDARG00000063911/ENSDARG00000037867	11
GO:0035107	BP	GO:0035107	appendage morphogenesis	26/3481	90/20765	0.00284742	0.0388576	0.033548	ENSDARG00000101592/ENSDARG00000011407/ENSDARG00000059746/ENSDARG00000012824/ENSDARG00000012405/ENSDARG00000058543/ENSDARG00000054619/ENSDARG00000003293/ENSDARG00000103311/ENSDARG00000026811/ENSDARG00000018693/ENSDARG00000074319/ENSDARG00000002760/ENSDARG00000070346/ENSDARG00000056648/ENSDARG00000037429/ENSDARG00000076856/ENSDARG00000111696/ENSDARG00000043443/ENSDARG00000044718/ENSDARG00000016936/…	26
GO:0018193	BP	GO:0018193	peptidyl-amino acid modification	94/3481	428/20765	0.00290682	0.0395095	0.0341107	ENSDARG00000044526/ENSDARG00000059746/ENSDARG00000071082/ENSDARG00000008788/ENSDARG00000078864/ENSDARG00000062562/ENSDARG00000089372/ENSDARG00000060184/ENSDARG00000115657/ENSDARG00000042518/ENSDARG00000010085/ENSDARG00000017500/ENSDARG00000104283/ENSDARG00000062082/ENSDARG00000058993/ENSDARG00000054451/ENSDARG00000101983/ENSDARG00000005372/ENSDARG00000070600/ENSDARG00000075209/ENSDARG00000019383/…	94
GO:0007212	BP	GO:0007212	dopamine receptor signaling pathway	3481-12-01	31/20765	0.00294089	0.0398133	0.034373	ENSDARG00000070037/ENSDARG00000036058/ENSDARG00000053326/ENSDARG00000043094/ENSDARG00000010002/ENSDARG00000055377/ENSDARG00000102975/ENSDARG00000035178/ENSDARG00000045415/ENSDARG00000016364/ENSDARG00000032131/ENSDARG00000030644	12
GO:0051248	BP	GO:0051248	negative regulation of protein metabolic process	54/3481	224/20765	0.00296938	0.0400395	0.0345683	ENSDARG00000111102/ENSDARG00000075759/ENSDARG00000007795/ENSDARG00000025855/ENSDARG00000075954/ENSDARG00000090039/ENSDARG00000070426/ENSDARG00000043448/ENSDARG00000034168/ENSDARG00000068732/ENSDARG00000086842/ENSDARG00000074424/ENSDARG00000036482/ENSDARG00000101387/ENSDARG00000061338/ENSDARG00000109337/ENSDARG00000005924/ENSDARG00000005139/ENSDARG00000035869/ENSDARG00000116541/ENSDARG00000102995/…	54
GO:0009145	BP	GO:0009145	purine nucleoside triphosphate biosynthetic process	16/3481	47/20765	0.00302149	0.0404213	0.034898	ENSDARG00000043820/ENSDARG00000068940/ENSDARG00000093382/ENSDARG00000014313/ENSDARG00000095897/ENSDARG00000103791/ENSDARG00000099420/ENSDARG00000098355/ENSDARG00000011841/ENSDARG00000009447/ENSDARG00000001788/ENSDARG00000077967/ENSDARG00000078113/ENSDARG00000063911/ENSDARG00000019222/ENSDARG00000037867	16
GO:0009206	BP	GO:0009206	purine ribonucleoside triphosphate biosynthetic process	16/3481	47/20765	0.00302149	0.0404213	0.034898	ENSDARG00000043820/ENSDARG00000068940/ENSDARG00000093382/ENSDARG00000014313/ENSDARG00000095897/ENSDARG00000103791/ENSDARG00000099420/ENSDARG00000098355/ENSDARG00000011841/ENSDARG00000009447/ENSDARG00000001788/ENSDARG00000077967/ENSDARG00000078113/ENSDARG00000063911/ENSDARG00000019222/ENSDARG00000037867	16
GO:0048872	BP	GO:0048872	homeostasis of number of cells	45/3481	180/20765	0.00305357	0.0406903	0.0351302	ENSDARG00000019360/ENSDARG00000015495/ENSDARG00000038643/ENSDARG00000030490/ENSDARG00000076870/ENSDARG00000043509/ENSDARG00000036629/ENSDARG00000000767/ENSDARG00000018334/ENSDARG00000041232/ENSDARG00000010160/ENSDARG00000026655/ENSDARG00000036791/ENSDARG00000109345/ENSDARG00000068194/ENSDARG00000056929/ENSDARG00000021864/ENSDARG00000076228/ENSDARG00000015128/ENSDARG00000019930/ENSDARG00000061268/…	45
GO:0021782	BP	GO:0021782	glial cell development	32/3481	118/20765	0.00307158	0.0407705	0.0351994	ENSDARG00000002084/ENSDARG00000055510/ENSDARG00000002230/ENSDARG00000071863/ENSDARG00000052139/ENSDARG00000007654/ENSDARG00000077467/ENSDARG00000006353/ENSDARG00000070155/ENSDARG00000099093/ENSDARG00000021032/ENSDARG00000115563/ENSDARG00000078676/ENSDARG00000039133/ENSDARG00000058771/ENSDARG00000006636/ENSDARG00000054683/ENSDARG00000004643/ENSDARG00000113790/ENSDARG00000075557/ENSDARG00000102986/…	32
GO:0043473	BP	GO:0043473	pigmentation	46/3481	185/20765	0.00309668	0.0409437	0.035349	ENSDARG00000099101/ENSDARG00000057465/ENSDARG00000042518/ENSDARG00000102142/ENSDARG00000076844/ENSDARG00000011582/ENSDARG00000069090/ENSDARG00000039077/ENSDARG00000007654/ENSDARG00000089334/ENSDARG00000003446/ENSDARG00000077467/ENSDARG00000010192/ENSDARG00000018693/ENSDARG00000021032/ENSDARG00000038428/ENSDARG00000109655/ENSDARG00000003808/ENSDARG00000043317/ENSDARG00000101089/ENSDARG00000067920/…	46
GO:0010927	BP	GO:0010927	cellular component assembly involved in morphogenesis	36/3481	137/20765	0.00315493	0.0415521	0.0358743	ENSDARG00000021265/ENSDARG00000029764/ENSDARG00000104836/ENSDARG00000012824/ENSDARG00000100729/ENSDARG00000018820/ENSDARG00000044968/ENSDARG00000075433/ENSDARG00000104484/ENSDARG00000009341/ENSDARG00000067719/ENSDARG00000040917/ENSDARG00000028213/ENSDARG00000000563/ENSDARG00000002571/ENSDARG00000102995/ENSDARG00000061862/ENSDARG00000008433/ENSDARG00000077722/ENSDARG00000021987/ENSDARG00000076312/…	36
GO:0071826	BP	GO:0071826	protein-RNA complex organization	41/3481	161/20765	0.00319169	0.0418739	0.0361521	ENSDARG00000002131/ENSDARG00000020197/ENSDARG00000057929/ENSDARG00000036629/ENSDARG00000100452/ENSDARG00000056475/ENSDARG00000070600/ENSDARG00000100513/ENSDARG00000006316/ENSDARG00000055475/ENSDARG00000051783/ENSDARG00000070849/ENSDARG00000003681/ENSDARG00000058451/ENSDARG00000015862/ENSDARG00000035860/ENSDARG00000037284/ENSDARG00000043453/ENSDARG00000023298/ENSDARG00000090727/ENSDARG00000030602/…	41
GO:0042273	BP	GO:0042273	ribosomal large subunit biogenesis	22/3481	73/20765	0.00328809	0.0429728	0.0371008	ENSDARG00000042905/ENSDARG00000020197/ENSDARG00000100452/ENSDARG00000018334/ENSDARG00000040666/ENSDARG00000007320/ENSDARG00000006316/ENSDARG00000051783/ENSDARG00000007708/ENSDARG00000102317/ENSDARG00000040439/ENSDARG00000019230/ENSDARG00000058451/ENSDARG00000015862/ENSDARG00000103433/ENSDARG00000063627/ENSDARG00000018961/ENSDARG00000008976/ENSDARG00000025581/ENSDARG00000088030/ENSDARG00000044402/…	22
GO:0045892	BP	GO:0045892	negative regulation of DNA-templated transcription	94/3481	430/20765	0.00335051	0.0434543	0.0375166	ENSDARG00000034503/ENSDARG00000045768/ENSDARG00000091131/ENSDARG00000058094/ENSDARG00000012499/ENSDARG00000063535/ENSDARG00000109766/ENSDARG00000035285/ENSDARG00000006791/ENSDARG00000057323/ENSDARG00000021378/ENSDARG00000100232/ENSDARG00000056885/ENSDARG00000017798/ENSDARG00000003680/ENSDARG00000061543/ENSDARG00000079012/ENSDARG00000034117/ENSDARG00000061345/ENSDARG00000036482/ENSDARG00000036791/…	94
GO:1902679	BP	GO:1902679	negative regulation of RNA biosynthetic process	94/3481	430/20765	0.00335051	0.0434543	0.0375166	ENSDARG00000034503/ENSDARG00000045768/ENSDARG00000091131/ENSDARG00000058094/ENSDARG00000012499/ENSDARG00000063535/ENSDARG00000109766/ENSDARG00000035285/ENSDARG00000006791/ENSDARG00000057323/ENSDARG00000021378/ENSDARG00000100232/ENSDARG00000056885/ENSDARG00000017798/ENSDARG00000003680/ENSDARG00000061543/ENSDARG00000079012/ENSDARG00000034117/ENSDARG00000061345/ENSDARG00000036482/ENSDARG00000036791/…	94
GO:0006120	BP	GO:0006120	mitochondrial electron transport, NADH to ubiquinone	3481-10-01	24/20765	0.00346951	0.0446568	0.0385547	ENSDARG00000056583/ENSDARG00000041314/ENSDARG00000010113/ENSDARG00000051986/ENSDARG00000063917/ENSDARG00000058041/ENSDARG00000102115/ENSDARG00000036684/ENSDARG00000013044/ENSDARG00000063914	10
GO:0036342	BP	GO:0036342	post-anal tail morphogenesis	3481-10-01	24/20765	0.00346951	0.0446568	0.0385547	ENSDARG00000027397/ENSDARG00000011027/ENSDARG00000011190/ENSDARG00000018693/ENSDARG00000102464/ENSDARG00000037429/ENSDARG00000015472/ENSDARG00000115868/ENSDARG00000099833/ENSDARG00000117201	10
GO:0032836	BP	GO:0032836	glomerular basement membrane development	3481-08-01	17/20765	0.00358685	0.0459929	0.0397083	ENSDARG00000101816/ENSDARG00000060917/ENSDARG00000075209/ENSDARG00000018393/ENSDARG00000104665/ENSDARG00000038428/ENSDARG00000018423/ENSDARG00000116014	8
GO:0016079	BP	GO:0016079	synaptic vesicle exocytosis	20/3481	65/20765	0.00379754	0.0482929	0.041694	ENSDARG00000070972/ENSDARG00000037941/ENSDARG00000011640/ENSDARG00000058117/ENSDARG00000057913/ENSDARG00000059978/ENSDARG00000062305/ENSDARG00000020609/ENSDARG00000018997/ENSDARG00000030614/ENSDARG00000070567/ENSDARG00000078902/ENSDARG00000056347/ENSDARG00000025206/ENSDARG00000089486/ENSDARG00000055115/ENSDARG00000055206/ENSDARG00000038518/ENSDARG00000074680/ENSDARG00000114357	20
GO:0048048	BP	GO:0048048	embryonic eye morphogenesis	20/3481	65/20765	0.00379754	0.0482929	0.041694	ENSDARG00000100729/ENSDARG00000060372/ENSDARG00000105452/ENSDARG00000045580/ENSDARG00000027397/ENSDARG00000054879/ENSDARG00000102964/ENSDARG00000075707/ENSDARG00000018693/ENSDARG00000035521/ENSDARG00000116351/ENSDARG00000077226/ENSDARG00000038159/ENSDARG00000105112/ENSDARG00000070107/ENSDARG00000032221/ENSDARG00000010583/ENSDARG00000101279/ENSDARG00000102184/ENSDARG00000117201	20
GO:0009648	BP	GO:0009648	photoperiodism	3481-11-01	28/20765	0.00380886	0.0482929	0.041694	ENSDARG00000034503/ENSDARG00000045768/ENSDARG00000091131/ENSDARG00000012499/ENSDARG00000006791/ENSDARG00000056885/ENSDARG00000011583/ENSDARG00000079802/ENSDARG00000019498/ENSDARG00000011890/ENSDARG00000069074	11
GO:0021545	BP	GO:0021545	cranial nerve development	22/3481	74/20765	0.00395195	0.0497411	0.0429443	ENSDARG00000044954/ENSDARG00000028066/ENSDARG00000014891/ENSDARG00000021948/ENSDARG00000058008/ENSDARG00000007654/ENSDARG00000004246/ENSDARG00000011027/ENSDARG00000054879/ENSDARG00000043821/ENSDARG00000021032/ENSDARG00000077226/ENSDARG00000101244/ENSDARG00000070903/ENSDARG00000014522/ENSDARG00000006782/ENSDARG00000029072/ENSDARG00000037020/ENSDARG00000060361/ENSDARG00000037924/ENSDARG00000026629/…	22
GO:0002062	BP	GO:0002062	chondrocyte differentiation	15/3481	44/20765	0.00396699	0.0497411	0.0429443	ENSDARG00000012519/ENSDARG00000057465/ENSDARG00000052826/ENSDARG00000011582/ENSDARG00000003293/ENSDARG00000102464/ENSDARG00000002601/ENSDARG00000034600/ENSDARG00000044074/ENSDARG00000063563/ENSDARG00000015536/ENSDARG00000055876/ENSDARG00000044010/ENSDARG00000018423/ENSDARG00000116014	15
GO:0007254	BP	GO:0007254	JNK cascade	15/3481	44/20765	0.00396699	0.0497411	0.0429443	ENSDARG00000027423/ENSDARG00000057790/ENSDARG00000102964/ENSDARG00000038964/ENSDARG00000063157/ENSDARG00000078317/ENSDARG00000098108/ENSDARG00000044827/ENSDARG00000009493/ENSDARG00000070470/ENSDARG00000099088/ENSDARG00000103746/ENSDARG00000009870/ENSDARG00000041869/ENSDARG00000102730	15
GO:0010821	BP	GO:0010821	regulation of mitochondrion organization	3481-12-01	32/20765	0.00399725	0.0499362	0.0431127	ENSDARG00000056481/ENSDARG00000063344/ENSDARG00000069282/ENSDARG00000001929/ENSDARG00000092553/ENSDARG00000032552/ENSDARG00000069290/ENSDARG00000056160/ENSDARG00000053753/ENSDARG00000099833/ENSDARG00000002377/ENSDARG00000057110	12
GO:0022626	CC	GO:0022626	cytosolic ribosome	78/3583	108/21547	1.88297e-37	9.96089e-35	7.82918e-35	ENSDARG00000115707/ENSDARG00000042905/ENSDARG00000006691/ENSDARG00000041811/ENSDARG00000043509/ENSDARG00000020197/ENSDARG00000036629/ENSDARG00000041435/ENSDARG00000018334/ENSDARG00000014867/ENSDARG00000041232/ENSDARG00000100513/ENSDARG00000010160/ENSDARG00000007320/ENSDARG00000003599/ENSDARG00000035871/ENSDARG00000054818/ENSDARG00000055996/ENSDARG00000077717/ENSDARG00000111416/ENSDARG00000006316/…	78
GO:0022625	CC	GO:0022625	cytosolic large ribosomal subunit	45/3583	63/21547	7.58435e-22	2.00606e-19	1.57675e-19	ENSDARG00000115707/ENSDARG00000042905/ENSDARG00000006691/ENSDARG00000043509/ENSDARG00000020197/ENSDARG00000018334/ENSDARG00000014867/ENSDARG00000007320/ENSDARG00000003599/ENSDARG00000035871/ENSDARG00000054818/ENSDARG00000077717/ENSDARG00000006316/ENSDARG00000051783/ENSDARG00000057556/ENSDARG00000116541/ENSDARG00000021864/ENSDARG00000015128/ENSDARG00000102317/ENSDARG00000058105/ENSDARG00000041182/…	45
GO:0044391	CC	GO:0044391	ribosomal subunit	84/3583	185/21547	4.03087e-20	7.10778e-18	5.58665e-18	ENSDARG00000115707/ENSDARG00000042905/ENSDARG00000006691/ENSDARG00000041811/ENSDARG00000043509/ENSDARG00000020197/ENSDARG00000036629/ENSDARG00000041435/ENSDARG00000018334/ENSDARG00000014867/ENSDARG00000041232/ENSDARG00000100513/ENSDARG00000010160/ENSDARG00000007320/ENSDARG00000003599/ENSDARG00000035871/ENSDARG00000039347/ENSDARG00000054818/ENSDARG00000055996/ENSDARG00000077717/ENSDARG00000075743/…	84
GO:0005840	CC	GO:0005840	ribosome	95/3583	230/21547	4.68625e-19	6.19757e-17	4.87123e-17	ENSDARG00000115707/ENSDARG00000042905/ENSDARG00000006691/ENSDARG00000104011/ENSDARG00000041811/ENSDARG00000043509/ENSDARG00000020197/ENSDARG00000036629/ENSDARG00000041435/ENSDARG00000046157/ENSDARG00000018334/ENSDARG00000014867/ENSDARG00000041232/ENSDARG00000100513/ENSDARG00000010160/ENSDARG00000007320/ENSDARG00000003599/ENSDARG00000035871/ENSDARG00000039347/ENSDARG00000054818/ENSDARG00000055996/…	95
GO:0022627	CC	GO:0022627	cytosolic small ribosomal subunit	33/3583	44/21547	1.93353e-17	2.04568e-15	1.60788e-15	ENSDARG00000041811/ENSDARG00000036629/ENSDARG00000041435/ENSDARG00000041232/ENSDARG00000100513/ENSDARG00000010160/ENSDARG00000055996/ENSDARG00000111416/ENSDARG00000055475/ENSDARG00000115378/ENSDARG00000070849/ENSDARG00000042566/ENSDARG00000021838/ENSDARG00000053058/ENSDARG00000014690/ENSDARG00000036298/ENSDARG00000034897/ENSDARG00000035860/ENSDARG00000032725/ENSDARG00000077291/ENSDARG00000099022/…	33
GO:0070469	CC	GO:0070469	respirasome	50/3583	109/21547	9.05409e-13	7.98269e-11	6.27433e-11	ENSDARG00000059128/ENSDARG00000016721/ENSDARG00000022509/ENSDARG00000036329/ENSDARG00000037860/ENSDARG00000093382/ENSDARG00000038028/ENSDARG00000044562/ENSDARG00000056583/ENSDARG00000063908/ENSDARG00000015978/ENSDARG00000039346/ENSDARG00000021984/ENSDARG00000038608/ENSDARG00000103101/ENSDARG00000075768/ENSDARG00000052840/ENSDARG00000041314/ENSDARG00000104537/ENSDARG00000010113/ENSDARG00000115557/…	50
GO:0098803	CC	GO:0098803	respiratory chain complex	47/3583	101/21547	2.27564e-12	1.55734e-10	1.22405e-10	ENSDARG00000059128/ENSDARG00000016721/ENSDARG00000022509/ENSDARG00000036329/ENSDARG00000037860/ENSDARG00000093382/ENSDARG00000038028/ENSDARG00000056583/ENSDARG00000063908/ENSDARG00000015978/ENSDARG00000039346/ENSDARG00000021984/ENSDARG00000038608/ENSDARG00000103101/ENSDARG00000075768/ENSDARG00000052840/ENSDARG00000041314/ENSDARG00000104537/ENSDARG00000010113/ENSDARG00000063912/ENSDARG00000011146/…	47
GO:0062023	CC	GO:0062023	collagen-containing extracellular matrix	84/3583	239/21547	2.44728e-12	1.55734e-10	1.22405e-10	ENSDARG00000101592/ENSDARG00000026165/ENSDARG00000111196/ENSDARG00000016153/ENSDARG00000012422/ENSDARG00000011407/ENSDARG00000052061/ENSDARG00000052063/ENSDARG00000020007/ENSDARG00000019601/ENSDARG00000035809/ENSDARG00000101816/ENSDARG00000069093/ENSDARG00000009014/ENSDARG00000002084/ENSDARG00000076564/ENSDARG00000102626/ENSDARG00000035891/ENSDARG00000089769/ENSDARG00000036279/ENSDARG00000104110/…	84
GO:0005746	CC	GO:0005746	mitochondrial respirasome	46/3583	98/21547	2.64953e-12	1.55734e-10	1.22405e-10	ENSDARG00000059128/ENSDARG00000016721/ENSDARG00000022509/ENSDARG00000036329/ENSDARG00000093382/ENSDARG00000038028/ENSDARG00000056583/ENSDARG00000015978/ENSDARG00000039346/ENSDARG00000021984/ENSDARG00000038608/ENSDARG00000103101/ENSDARG00000075768/ENSDARG00000052840/ENSDARG00000041314/ENSDARG00000104537/ENSDARG00000010113/ENSDARG00000115557/ENSDARG00000011146/ENSDARG00000029064/ENSDARG00000095273/…	46
GO:0030312	CC	GO:0030312	external encapsulating structure	115/3583	370/21547	3.39817e-12	1.62241e-10	1.2752e-10	ENSDARG00000101592/ENSDARG00000026165/ENSDARG00000111196/ENSDARG00000016153/ENSDARG00000098237/ENSDARG00000012422/ENSDARG00000011407/ENSDARG00000052061/ENSDARG00000052063/ENSDARG00000020007/ENSDARG00000019601/ENSDARG00000035809/ENSDARG00000101816/ENSDARG00000069093/ENSDARG00000009014/ENSDARG00000002084/ENSDARG00000076564/ENSDARG00000102626/ENSDARG00000035891/ENSDARG00000089769/ENSDARG00000036279/…	115
GO:0031012	CC	GO:0031012	extracellular matrix	115/3583	370/21547	3.39817e-12	1.62241e-10	1.2752e-10	ENSDARG00000101592/ENSDARG00000026165/ENSDARG00000111196/ENSDARG00000016153/ENSDARG00000098237/ENSDARG00000012422/ENSDARG00000011407/ENSDARG00000052061/ENSDARG00000052063/ENSDARG00000020007/ENSDARG00000019601/ENSDARG00000035809/ENSDARG00000101816/ENSDARG00000069093/ENSDARG00000009014/ENSDARG00000002084/ENSDARG00000076564/ENSDARG00000102626/ENSDARG00000035891/ENSDARG00000089769/ENSDARG00000036279/…	115
GO:0015934	CC	GO:0015934	large ribosomal subunit	49/3583	109/21547	3.86456e-12	1.62241e-10	1.2752e-10	ENSDARG00000115707/ENSDARG00000042905/ENSDARG00000006691/ENSDARG00000043509/ENSDARG00000020197/ENSDARG00000041435/ENSDARG00000018334/ENSDARG00000014867/ENSDARG00000007320/ENSDARG00000003599/ENSDARG00000035871/ENSDARG00000054818/ENSDARG00000077717/ENSDARG00000075743/ENSDARG00000006316/ENSDARG00000051783/ENSDARG00000057556/ENSDARG00000116541/ENSDARG00000021864/ENSDARG00000015128/ENSDARG00000102317/…	49
GO:0098800	CC	GO:0098800	inner mitochondrial membrane protein complex	64/3583	163/21547	3.98701e-12	1.62241e-10	1.2752e-10	ENSDARG00000059128/ENSDARG00000016721/ENSDARG00000022509/ENSDARG00000068940/ENSDARG00000036329/ENSDARG00000093382/ENSDARG00000014313/ENSDARG00000038028/ENSDARG00000095897/ENSDARG00000056583/ENSDARG00000015978/ENSDARG00000039346/ENSDARG00000021984/ENSDARG00000038608/ENSDARG00000103101/ENSDARG00000075768/ENSDARG00000052840/ENSDARG00000041314/ENSDARG00000104537/ENSDARG00000038076/ENSDARG00000010113/…	64
GO:0005581	CC	GO:0005581	collagen trimer	37/3583	72/21547	1.21286e-11	4.58286e-10	3.60209e-10	ENSDARG00000101592/ENSDARG00000026165/ENSDARG00000012422/ENSDARG00000011407/ENSDARG00000052061/ENSDARG00000052063/ENSDARG00000020007/ENSDARG00000019601/ENSDARG00000035809/ENSDARG00000101816/ENSDARG00000069093/ENSDARG00000009014/ENSDARG00000104110/ENSDARG00000037845/ENSDARG00000024492/ENSDARG00000055009/ENSDARG00000079752/ENSDARG00000012593/ENSDARG00000060893/ENSDARG00000036558/ENSDARG00000073699/…	37
GO:0005604	CC	GO:0005604	basement membrane	29/3583	55/21547	9.0408e-10	3.18839e-08	2.50605e-08	ENSDARG00000016153/ENSDARG00000052061/ENSDARG00000052063/ENSDARG00000002084/ENSDARG00000076564/ENSDARG00000036279/ENSDARG00000104110/ENSDARG00000101209/ENSDARG00000055009/ENSDARG00000060893/ENSDARG00000102277/ENSDARG00000076748/ENSDARG00000058543/ENSDARG00000030975/ENSDARG00000075707/ENSDARG00000093572/ENSDARG00000039133/ENSDARG00000033950/ENSDARG00000044074/ENSDARG00000029482/ENSDARG00000076119/…	29
GO:0015935	CC	GO:0015935	small ribosomal subunit	35/3583	76/21547	2.00913e-09	6.6427e-08	5.2211e-08	ENSDARG00000041811/ENSDARG00000036629/ENSDARG00000041435/ENSDARG00000041232/ENSDARG00000100513/ENSDARG00000010160/ENSDARG00000055996/ENSDARG00000111416/ENSDARG00000055475/ENSDARG00000115378/ENSDARG00000070849/ENSDARG00000042566/ENSDARG00000021838/ENSDARG00000053058/ENSDARG00000014690/ENSDARG00000036298/ENSDARG00000034897/ENSDARG00000035860/ENSDARG00000032725/ENSDARG00000045913/ENSDARG00000077291/…	35
GO:0005747	CC	GO:0005747	mitochondrial respiratory chain complex I	26/3583	50/21547	9.83566e-09	2.73845e-07	2.1524e-07	ENSDARG00000036329/ENSDARG00000038028/ENSDARG00000056583/ENSDARG00000039346/ENSDARG00000021984/ENSDARG00000103101/ENSDARG00000052840/ENSDARG00000041314/ENSDARG00000010113/ENSDARG00000051986/ENSDARG00000006290/ENSDARG00000033789/ENSDARG00000028889/ENSDARG00000063917/ENSDARG00000070824/ENSDARG00000058041/ENSDARG00000102115/ENSDARG00000112762/ENSDARG00000015385/ENSDARG00000058463/ENSDARG00000042777/…	26
GO:0030964	CC	GO:0030964	NADH dehydrogenase complex	26/3583	50/21547	9.83566e-09	2.73845e-07	2.1524e-07	ENSDARG00000036329/ENSDARG00000038028/ENSDARG00000056583/ENSDARG00000039346/ENSDARG00000021984/ENSDARG00000103101/ENSDARG00000052840/ENSDARG00000041314/ENSDARG00000010113/ENSDARG00000051986/ENSDARG00000006290/ENSDARG00000033789/ENSDARG00000028889/ENSDARG00000063917/ENSDARG00000070824/ENSDARG00000058041/ENSDARG00000102115/ENSDARG00000112762/ENSDARG00000015385/ENSDARG00000058463/ENSDARG00000042777/…	26
GO:0045271	CC	GO:0045271	respiratory chain complex I	26/3583	50/21547	9.83566e-09	2.73845e-07	2.1524e-07	ENSDARG00000036329/ENSDARG00000038028/ENSDARG00000056583/ENSDARG00000039346/ENSDARG00000021984/ENSDARG00000103101/ENSDARG00000052840/ENSDARG00000041314/ENSDARG00000010113/ENSDARG00000051986/ENSDARG00000006290/ENSDARG00000033789/ENSDARG00000028889/ENSDARG00000063917/ENSDARG00000070824/ENSDARG00000058041/ENSDARG00000102115/ENSDARG00000112762/ENSDARG00000015385/ENSDARG00000058463/ENSDARG00000042777/…	26
GO:0005743	CC	GO:0005743	mitochondrial inner membrane	96/3583	349/21547	1.83026e-07	4.84103e-06	3.80501e-06	ENSDARG00000027424/ENSDARG00000069615/ENSDARG00000059128/ENSDARG00000038643/ENSDARG00000016721/ENSDARG00000022509/ENSDARG00000010572/ENSDARG00000068940/ENSDARG00000043154/ENSDARG00000036329/ENSDARG00000093382/ENSDARG00000042014/ENSDARG00000014313/ENSDARG00000038028/ENSDARG00000100304/ENSDARG00000095897/ENSDARG00000056583/ENSDARG00000063908/ENSDARG00000015978/ENSDARG00000039346/ENSDARG00000021984/…	96
GO:1990204	CC	GO:1990204	oxidoreductase complex	38/3583	103/21547	5.75285e-07	1.44917e-05	1.13903e-05	ENSDARG00000059128/ENSDARG00000016721/ENSDARG00000036329/ENSDARG00000093382/ENSDARG00000038028/ENSDARG00000056583/ENSDARG00000039346/ENSDARG00000016160/ENSDARG00000021984/ENSDARG00000038608/ENSDARG00000103101/ENSDARG00000075768/ENSDARG00000052840/ENSDARG00000041314/ENSDARG00000010113/ENSDARG00000011146/ENSDARG00000029064/ENSDARG00000104734/ENSDARG00000051986/ENSDARG00000079823/ENSDARG00000104517/…	38
GO:0016469	CC	GO:0016469	proton-transporting two-sector ATPase complex	27/3583	63/21547	8.24084e-07	1.98155e-05	1.55748e-05	ENSDARG00000041417/ENSDARG00000022315/ENSDARG00000030694/ENSDARG00000036577/ENSDARG00000059057/ENSDARG00000011175/ENSDARG00000069090/ENSDARG00000068940/ENSDARG00000014313/ENSDARG00000090963/ENSDARG00000043465/ENSDARG00000095897/ENSDARG00000045543/ENSDARG00000057853/ENSDARG00000098355/ENSDARG00000013443/ENSDARG00000011841/ENSDARG00000009447/ENSDARG00000001788/ENSDARG00000077967/ENSDARG00000078113/…	27
GO:0019866	CC	GO:0019866	organelle inner membrane	98/3583	370/21547	9.15597e-07	2.10587e-05	1.6552e-05	ENSDARG00000027424/ENSDARG00000069615/ENSDARG00000059128/ENSDARG00000038643/ENSDARG00000016721/ENSDARG00000022509/ENSDARG00000010572/ENSDARG00000068940/ENSDARG00000043154/ENSDARG00000036329/ENSDARG00000093382/ENSDARG00000042014/ENSDARG00000014313/ENSDARG00000038028/ENSDARG00000100304/ENSDARG00000095897/ENSDARG00000056583/ENSDARG00000063908/ENSDARG00000015978/ENSDARG00000039346/ENSDARG00000021984/…	98
GO:0098793	CC	GO:0098793	presynapse	77/3583	273/21547	1.014e-06	2.23502e-05	1.7567e-05	ENSDARG00000070972/ENSDARG00000037941/ENSDARG00000008735/ENSDARG00000036344/ENSDARG00000011640/ENSDARG00000031283/ENSDARG00000022315/ENSDARG00000002230/ENSDARG00000036577/ENSDARG00000059775/ENSDARG00000059978/ENSDARG00000062305/ENSDARG00000104413/ENSDARG00000037587/ENSDARG00000027419/ENSDARG00000105490/ENSDARG00000013414/ENSDARG00000018997/ENSDARG00000032072/ENSDARG00000037932/ENSDARG00000041062/…	77
GO:1902495	CC	GO:1902495	transmembrane transporter complex	102/3583	394/21547	1.72105e-06	3.64174e-05	2.86238e-05	ENSDARG00000075058/ENSDARG00000059128/ENSDARG00000010625/ENSDARG00000025728/ENSDARG00000029457/ENSDARG00000061590/ENSDARG00000011422/ENSDARG00000023797/ENSDARG00000076644/ENSDARG00000034808/ENSDARG00000075993/ENSDARG00000042552/ENSDARG00000099031/ENSDARG00000003326/ENSDARG00000018032/ENSDARG00000099203/ENSDARG00000040741/ENSDARG00000002167/ENSDARG00000032188/ENSDARG00000034424/ENSDARG00000079586/…	102
GO:0098798	CC	GO:0098798	mitochondrial protein-containing complex	73/3583	260/21547	2.29439e-06	4.6682e-05	3.66916e-05	ENSDARG00000059128/ENSDARG00000016721/ENSDARG00000022509/ENSDARG00000068940/ENSDARG00000036329/ENSDARG00000057128/ENSDARG00000075743/ENSDARG00000093382/ENSDARG00000014313/ENSDARG00000038028/ENSDARG00000095897/ENSDARG00000056583/ENSDARG00000015978/ENSDARG00000039346/ENSDARG00000021984/ENSDARG00000038608/ENSDARG00000045913/ENSDARG00000103101/ENSDARG00000075768/ENSDARG00000052840/ENSDARG00000041314/…	73
GO:1990351	CC	GO:1990351	transporter complex	102/3583	399/21547	3.15672e-06	6.18483e-05	4.86122e-05	ENSDARG00000075058/ENSDARG00000059128/ENSDARG00000010625/ENSDARG00000025728/ENSDARG00000029457/ENSDARG00000061590/ENSDARG00000011422/ENSDARG00000023797/ENSDARG00000076644/ENSDARG00000034808/ENSDARG00000075993/ENSDARG00000042552/ENSDARG00000099031/ENSDARG00000003326/ENSDARG00000018032/ENSDARG00000099203/ENSDARG00000040741/ENSDARG00000002167/ENSDARG00000032188/ENSDARG00000034424/ENSDARG00000079586/…	102
GO:0001750	CC	GO:0001750	photoreceptor outer segment	22/3583	50/21547	5.01313e-06	9.47123e-05	7.44431e-05	ENSDARG00000017274/ENSDARG00000042529/ENSDARG00000102558/ENSDARG00000097008/ENSDARG00000045677/ENSDARG00000101567/ENSDARG00000052775/ENSDARG00000070666/ENSDARG00000044861/ENSDARG00000011671/ENSDARG00000017634/ENSDARG00000038378/ENSDARG00000002193/ENSDARG00000052035/ENSDARG00000053326/ENSDARG00000013393/ENSDARG00000101984/ENSDARG00000012610/ENSDARG00000068242/ENSDARG00000000380/ENSDARG00000011886/…	22
GO:0043235	CC	GO:0043235	receptor complex	91/3583	356/21547	1.04952e-05	0.000191448	0.000150476	ENSDARG00000043130/ENSDARG00000075058/ENSDARG00000053232/ENSDARG00000012824/ENSDARG00000006314/ENSDARG00000025728/ENSDARG00000071524/ENSDARG00000015176/ENSDARG00000006791/ENSDARG00000060372/ENSDARG00000071863/ENSDARG00000032435/ENSDARG00000105452/ENSDARG00000004782/ENSDARG00000103830/ENSDARG00000098857/ENSDARG00000027423/ENSDARG00000058115/ENSDARG00000003326/ENSDARG00000032990/ENSDARG00000062974/…	91
GO:0097733	CC	GO:0097733	photoreceptor cell cilium	23/3583	56/21547	1.2478e-05	0.000220028	0.00017294	ENSDARG00000017274/ENSDARG00000042529/ENSDARG00000102558/ENSDARG00000097008/ENSDARG00000045677/ENSDARG00000101567/ENSDARG00000052775/ENSDARG00000070666/ENSDARG00000044861/ENSDARG00000011671/ENSDARG00000017634/ENSDARG00000038378/ENSDARG00000002193/ENSDARG00000052035/ENSDARG00000053326/ENSDARG00000013393/ENSDARG00000101984/ENSDARG00000012610/ENSDARG00000068242/ENSDARG00000000380/ENSDARG00000071409/…	23
GO:0097731	CC	GO:0097731	9+0 non-motile cilium	23/3583	57/21547	1.76441e-05	0.000301088	0.000236652	ENSDARG00000017274/ENSDARG00000042529/ENSDARG00000102558/ENSDARG00000097008/ENSDARG00000045677/ENSDARG00000101567/ENSDARG00000052775/ENSDARG00000070666/ENSDARG00000044861/ENSDARG00000011671/ENSDARG00000017634/ENSDARG00000038378/ENSDARG00000002193/ENSDARG00000052035/ENSDARG00000053326/ENSDARG00000013393/ENSDARG00000101984/ENSDARG00000012610/ENSDARG00000068242/ENSDARG00000000380/ENSDARG00000071409/…	23
GO:0031234	CC	GO:0031234	extrinsic component of cytoplasmic side of plasma membrane	23/3583	59/21547	3.40996e-05	0.000563709	0.00044307	ENSDARG00000044199/ENSDARG00000010680/ENSDARG00000042529/ENSDARG00000002696/ENSDARG00000103543/ENSDARG00000035798/ENSDARG00000070037/ENSDARG00000036058/ENSDARG00000053326/ENSDARG00000009553/ENSDARG00000043094/ENSDARG00000010002/ENSDARG00000055377/ENSDARG00000104372/ENSDARG00000035178/ENSDARG00000017294/ENSDARG00000115383/ENSDARG00000045415/ENSDARG00000016364/ENSDARG00000037924/ENSDARG00000042970/…	23
GO:0030424	CC	GO:0030424	axon	74/3583	285/21547	3.86228e-05	0.000614598	0.000483069	ENSDARG00000070972/ENSDARG00000037941/ENSDARG00000074335/ENSDARG00000011863/ENSDARG00000036344/ENSDARG00000011640/ENSDARG00000071524/ENSDARG00000039647/ENSDARG00000074723/ENSDARG00000057913/ENSDARG00000059978/ENSDARG00000027290/ENSDARG00000027423/ENSDARG00000104413/ENSDARG00000057881/ENSDARG00000074143/ENSDARG00000018997/ENSDARG00000018032/ENSDARG00000040741/ENSDARG00000076729/ENSDARG00000041062/…	74
GO:0005925	CC	GO:0005925	focal adhesion	29/3583	83/21547	3.95016e-05	0.000614598	0.000483069	ENSDARG00000017901/ENSDARG00000053232/ENSDARG00000100729/ENSDARG00000044968/ENSDARG00000071863/ENSDARG00000062590/ENSDARG00000027290/ENSDARG00000060766/ENSDARG00000075733/ENSDARG00000020242/ENSDARG00000079317/ENSDARG00000071113/ENSDARG00000021987/ENSDARG00000102153/ENSDARG00000068397/ENSDARG00000020845/ENSDARG00000040985/ENSDARG00000076292/ENSDARG00000057317/ENSDARG00000028507/ENSDARG00000045070/…	29
GO:0031253	CC	GO:0031253	cell projection membrane	39/3583	125/21547	4.10429e-05	0.000620334	0.000487577	ENSDARG00000102558/ENSDARG00000075058/ENSDARG00000053232/ENSDARG00000008735/ENSDARG00000011671/ENSDARG00000071863/ENSDARG00000031228/ENSDARG00000104484/ENSDARG00000075819/ENSDARG00000020242/ENSDARG00000078468/ENSDARG00000102128/ENSDARG00000101984/ENSDARG00000045145/ENSDARG00000058903/ENSDARG00000116451/ENSDARG00000098075/ENSDARG00000056719/ENSDARG00000000380/ENSDARG00000007869/ENSDARG00000061191/…	39
GO:0005834	CC	GO:0005834	heterotrimeric G-protein complex	22/3583	56/21547	4.3656e-05	0.000641501	0.000504214	ENSDARG00000044199/ENSDARG00000010680/ENSDARG00000042529/ENSDARG00000002696/ENSDARG00000103543/ENSDARG00000035798/ENSDARG00000036058/ENSDARG00000053326/ENSDARG00000009553/ENSDARG00000043094/ENSDARG00000010002/ENSDARG00000055377/ENSDARG00000104372/ENSDARG00000035178/ENSDARG00000017294/ENSDARG00000115383/ENSDARG00000045415/ENSDARG00000016364/ENSDARG00000037924/ENSDARG00000042970/ENSDARG00000030644/…	22
GO:0008021	CC	GO:0008021	synaptic vesicle	43/3583	144/21547	5.48454e-05	0.000784141	0.000616328	ENSDARG00000037941/ENSDARG00000008735/ENSDARG00000011640/ENSDARG00000031283/ENSDARG00000022315/ENSDARG00000002230/ENSDARG00000036577/ENSDARG00000104413/ENSDARG00000037587/ENSDARG00000105490/ENSDARG00000032072/ENSDARG00000058820/ENSDARG00000089428/ENSDARG00000025034/ENSDARG00000030614/ENSDARG00000041150/ENSDARG00000056347/ENSDARG00000114797/ENSDARG00000041560/ENSDARG00000042410/ENSDARG00000013843/…	43
GO:1904949	CC	GO:1904949	ATPase complex	43/3583	145/21547	6.55752e-05	0.000912876	0.000717513	ENSDARG00000041417/ENSDARG00000063535/ENSDARG00000101891/ENSDARG00000022315/ENSDARG00000030694/ENSDARG00000036577/ENSDARG00000059057/ENSDARG00000011175/ENSDARG00000069090/ENSDARG00000068940/ENSDARG00000014313/ENSDARG00000090963/ENSDARG00000054804/ENSDARG00000043465/ENSDARG00000006192/ENSDARG00000095897/ENSDARG00000045543/ENSDARG00000111791/ENSDARG00000054903/ENSDARG00000016089/ENSDARG00000017397/…	43
GO:0070382	CC	GO:0070382	exocytic vesicle	48/3583	169/21547	8.47133e-05	0.00114906	0.000903151	ENSDARG00000037941/ENSDARG00000008735/ENSDARG00000011640/ENSDARG00000031283/ENSDARG00000022315/ENSDARG00000002230/ENSDARG00000036577/ENSDARG00000057913/ENSDARG00000104413/ENSDARG00000037587/ENSDARG00000105490/ENSDARG00000032072/ENSDARG00000058820/ENSDARG00000089428/ENSDARG00000029239/ENSDARG00000025034/ENSDARG00000030614/ENSDARG00000041150/ENSDARG00000056347/ENSDARG00000114797/ENSDARG00000041560/…	48
GO:0030055	CC	GO:0030055	cell-substrate junction	29/3583	87/21547	0.000104482	0.00138178	0.00108606	ENSDARG00000017901/ENSDARG00000053232/ENSDARG00000100729/ENSDARG00000044968/ENSDARG00000071863/ENSDARG00000062590/ENSDARG00000027290/ENSDARG00000060766/ENSDARG00000075733/ENSDARG00000020242/ENSDARG00000079317/ENSDARG00000071113/ENSDARG00000021987/ENSDARG00000102153/ENSDARG00000068397/ENSDARG00000020845/ENSDARG00000040985/ENSDARG00000076292/ENSDARG00000057317/ENSDARG00000028507/ENSDARG00000045070/…	29
GO:0019897	CC	GO:0019897	extrinsic component of plasma membrane	32/3583	101/21547	0.000140516	0.001813	0.001425	ENSDARG00000044199/ENSDARG00000010680/ENSDARG00000042529/ENSDARG00000002696/ENSDARG00000103543/ENSDARG00000035798/ENSDARG00000021442/ENSDARG00000070037/ENSDARG00000036058/ENSDARG00000068191/ENSDARG00000053326/ENSDARG00000009553/ENSDARG00000043094/ENSDARG00000018693/ENSDARG00000063007/ENSDARG00000010002/ENSDARG00000055377/ENSDARG00000104372/ENSDARG00000035178/ENSDARG00000017294/ENSDARG00000014522/…	32
GO:0030133	CC	GO:0030133	transport vesicle	67/3583	263/21547	0.000160237	0.00197535	0.00155261	ENSDARG00000019360/ENSDARG00000058646/ENSDARG00000037941/ENSDARG00000008735/ENSDARG00000011640/ENSDARG00000031283/ENSDARG00000022315/ENSDARG00000002230/ENSDARG00000111235/ENSDARG00000036577/ENSDARG00000057913/ENSDARG00000018096/ENSDARG00000086288/ENSDARG00000055874/ENSDARG00000102142/ENSDARG00000104413/ENSDARG00000037587/ENSDARG00000105490/ENSDARG00000102394/ENSDARG00000071906/ENSDARG00000032072/…	67
GO:0005753	CC	GO:0005753	mitochondrial proton-transporting ATP synthase complex	3583-12-01	24/21547	0.000164301	0.00197535	0.00155261	ENSDARG00000068940/ENSDARG00000014313/ENSDARG00000095897/ENSDARG00000098355/ENSDARG00000011841/ENSDARG00000009447/ENSDARG00000001788/ENSDARG00000077967/ENSDARG00000078113/ENSDARG00000063911/ENSDARG00000096003/ENSDARG00000037867	12
GO:0045259	CC	GO:0045259	proton-transporting ATP synthase complex	3583-12-01	24/21547	0.000164301	0.00197535	0.00155261	ENSDARG00000068940/ENSDARG00000014313/ENSDARG00000095897/ENSDARG00000098355/ENSDARG00000011841/ENSDARG00000009447/ENSDARG00000001788/ENSDARG00000077967/ENSDARG00000078113/ENSDARG00000063911/ENSDARG00000096003/ENSDARG00000037867	12
GO:0009898	CC	GO:0009898	cytoplasmic side of plasma membrane	27/3583	81/21547	0.000178251	0.00209545	0.001647	ENSDARG00000044199/ENSDARG00000010680/ENSDARG00000042529/ENSDARG00000002696/ENSDARG00000103543/ENSDARG00000035798/ENSDARG00000070037/ENSDARG00000036058/ENSDARG00000053326/ENSDARG00000002332/ENSDARG00000009553/ENSDARG00000043094/ENSDARG00000010002/ENSDARG00000055377/ENSDARG00000104372/ENSDARG00000035178/ENSDARG00000017294/ENSDARG00000115383/ENSDARG00000007323/ENSDARG00000045415/ENSDARG00000000183/…	27
GO:0097730	CC	GO:0097730	non-motile cilium	25/3583	73/21547	0.000188943	0.00213143	0.00167529	ENSDARG00000017274/ENSDARG00000042529/ENSDARG00000102558/ENSDARG00000097008/ENSDARG00000045677/ENSDARG00000101567/ENSDARG00000052775/ENSDARG00000070666/ENSDARG00000044861/ENSDARG00000011671/ENSDARG00000017634/ENSDARG00000038378/ENSDARG00000002193/ENSDARG00000052035/ENSDARG00000053326/ENSDARG00000013393/ENSDARG00000101984/ENSDARG00000012610/ENSDARG00000068242/ENSDARG00000000380/ENSDARG00000017355/…	25
GO:0045263	CC	GO:0045263	proton-transporting ATP synthase complex, coupling factor F(o)	3583-10-01	18/21547	0.00019071	0.00213143	0.00167529	ENSDARG00000068940/ENSDARG00000014313/ENSDARG00000098355/ENSDARG00000011841/ENSDARG00000009447/ENSDARG00000001788/ENSDARG00000077967/ENSDARG00000078113/ENSDARG00000063911/ENSDARG00000037867	10
GO:1905360	CC	GO:1905360	GTPase complex	22/3583	61/21547	0.0001934	0.00213143	0.00167529	ENSDARG00000044199/ENSDARG00000010680/ENSDARG00000042529/ENSDARG00000002696/ENSDARG00000103543/ENSDARG00000035798/ENSDARG00000036058/ENSDARG00000053326/ENSDARG00000009553/ENSDARG00000043094/ENSDARG00000010002/ENSDARG00000055377/ENSDARG00000104372/ENSDARG00000035178/ENSDARG00000017294/ENSDARG00000115383/ENSDARG00000045415/ENSDARG00000016364/ENSDARG00000037924/ENSDARG00000042970/ENSDARG00000030644/…	22
GO:0098562	CC	GO:0098562	cytoplasmic side of membrane	29/3583	91/21547	0.000252678	0.00272789	0.0021441	ENSDARG00000044199/ENSDARG00000010680/ENSDARG00000042529/ENSDARG00000002696/ENSDARG00000103543/ENSDARG00000035798/ENSDARG00000070037/ENSDARG00000036058/ENSDARG00000053326/ENSDARG00000002332/ENSDARG00000009553/ENSDARG00000043094/ENSDARG00000015128/ENSDARG00000035860/ENSDARG00000010002/ENSDARG00000055377/ENSDARG00000104372/ENSDARG00000035178/ENSDARG00000017294/ENSDARG00000115383/ENSDARG00000007323/…	29
GO:0016442	CC	GO:0016442	RISC complex	3583-07-01	10/21547	0.000262522	0.00277749	0.00218308	ENSDARG00000061268/ENSDARG00000109655/ENSDARG00000059888/ENSDARG00000076718/ENSDARG00000092644/ENSDARG00000100854/ENSDARG00000063079	7
GO:0042383	CC	GO:0042383	sarcolemma	26/3583	79/21547	0.000292976	0.00303891	0.00238856	ENSDARG00000016153/ENSDARG00000044968/ENSDARG00000011422/ENSDARG00000062590/ENSDARG00000023797/ENSDARG00000016088/ENSDARG00000002167/ENSDARG00000098573/ENSDARG00000010565/ENSDARG00000098695/ENSDARG00000014804/ENSDARG00000046079/ENSDARG00000018693/ENSDARG00000004931/ENSDARG00000021987/ENSDARG00000014098/ENSDARG00000071331/ENSDARG00000052341/ENSDARG00000056964/ENSDARG00000068910/ENSDARG00000043406/…	26
GO:0070069	CC	GO:0070069	cytochrome complex	17/3583	44/21547	0.000398485	0.00405382	0.00318627	ENSDARG00000059128/ENSDARG00000022509/ENSDARG00000037860/ENSDARG00000093382/ENSDARG00000063908/ENSDARG00000015978/ENSDARG00000104537/ENSDARG00000063912/ENSDARG00000011146/ENSDARG00000029064/ENSDARG00000095273/ENSDARG00000104517/ENSDARG00000099499/ENSDARG00000053217/ENSDARG00000012388/ENSDARG00000038577/ENSDARG00000099663	17
GO:0016529	CC	GO:0016529	sarcoplasmic reticulum	18/3583	48/21547	0.000417442	0.00409469	0.00321839	ENSDARG00000057903/ENSDARG00000011422/ENSDARG00000023797/ENSDARG00000016088/ENSDARG00000058603/ENSDARG00000116662/ENSDARG00000020574/ENSDARG00000100742/ENSDARG00000045676/ENSDARG00000038826/ENSDARG00000014098/ENSDARG00000011909/ENSDARG00000005115/ENSDARG00000071331/ENSDARG00000003570/ENSDARG00000041779/ENSDARG00000116606/ENSDARG00000008982	18
GO:0033177	CC	GO:0033177	proton-transporting two-sector ATPase complex, proton-transporting domain	14/3583	33/21547	0.000417984	0.00409469	0.00321839	ENSDARG00000036577/ENSDARG00000059057/ENSDARG00000069090/ENSDARG00000068940/ENSDARG00000014313/ENSDARG00000057853/ENSDARG00000098355/ENSDARG00000011841/ENSDARG00000009447/ENSDARG00000001788/ENSDARG00000077967/ENSDARG00000078113/ENSDARG00000063911/ENSDARG00000037867	14
GO:0015629	CC	GO:0015629	actin cytoskeleton	85/3583	365/21547	0.000594826	0.00572114	0.00449677	ENSDARG00000030490/ENSDARG00000001014/ENSDARG00000044968/ENSDARG00000074723/ENSDARG00000102415/ENSDARG00000053956/ENSDARG00000060917/ENSDARG00000069113/ENSDARG00000104283/ENSDARG00000000103/ENSDARG00000102883/ENSDARG00000055223/ENSDARG00000011459/ENSDARG00000075733/ENSDARG00000011661/ENSDARG00000076729/ENSDARG00000074275/ENSDARG00000020242/ENSDARG00000099786/ENSDARG00000098695/ENSDARG00000002571/…	85
GO:0031332	CC	GO:0031332	RNAi effector complex	3583-07-01	11/21547	0.000617925	0.00583719	0.00458798	ENSDARG00000061268/ENSDARG00000109655/ENSDARG00000059888/ENSDARG00000076718/ENSDARG00000092644/ENSDARG00000100854/ENSDARG00000063079	7
GO:0031252	CC	GO:0031252	cell leading edge	46/3583	174/21547	0.000683585	0.00634414	0.00498644	ENSDARG00000075058/ENSDARG00000017901/ENSDARG00000053232/ENSDARG00000008735/ENSDARG00000100729/ENSDARG00000057911/ENSDARG00000071863/ENSDARG00000062991/ENSDARG00000031228/ENSDARG00000069113/ENSDARG00000104283/ENSDARG00000104484/ENSDARG00000061478/ENSDARG00000075819/ENSDARG00000020242/ENSDARG00000078468/ENSDARG00000102128/ENSDARG00000059472/ENSDARG00000045145/ENSDARG00000019383/ENSDARG00000078335/…	46
GO:0030672	CC	GO:0030672	synaptic vesicle membrane	23/3583	71/21547	0.000820684	0.00735834	0.00578359	ENSDARG00000037941/ENSDARG00000008735/ENSDARG00000011640/ENSDARG00000031283/ENSDARG00000022315/ENSDARG00000002230/ENSDARG00000036577/ENSDARG00000105490/ENSDARG00000025034/ENSDARG00000030614/ENSDARG00000041150/ENSDARG00000041560/ENSDARG00000025206/ENSDARG00000057853/ENSDARG00000057427/ENSDARG00000045945/ENSDARG00000059997/ENSDARG00000079611/ENSDARG00000001127/ENSDARG00000055115/ENSDARG00000079858/…	23
GO:0099501	CC	GO:0099501	exocytic vesicle membrane	23/3583	71/21547	0.000820684	0.00735834	0.00578359	ENSDARG00000037941/ENSDARG00000008735/ENSDARG00000011640/ENSDARG00000031283/ENSDARG00000022315/ENSDARG00000002230/ENSDARG00000036577/ENSDARG00000105490/ENSDARG00000025034/ENSDARG00000030614/ENSDARG00000041150/ENSDARG00000041560/ENSDARG00000025206/ENSDARG00000057853/ENSDARG00000057427/ENSDARG00000045945/ENSDARG00000059997/ENSDARG00000079611/ENSDARG00000001127/ENSDARG00000055115/ENSDARG00000079858/…	23
GO:0030658	CC	GO:0030658	transport vesicle membrane	39/3583	143/21547	0.000889136	0.00782404	0.00614963	ENSDARG00000019360/ENSDARG00000058646/ENSDARG00000037941/ENSDARG00000008735/ENSDARG00000011640/ENSDARG00000031283/ENSDARG00000022315/ENSDARG00000002230/ENSDARG00000036577/ENSDARG00000018096/ENSDARG00000086288/ENSDARG00000055874/ENSDARG00000102142/ENSDARG00000105490/ENSDARG00000102394/ENSDARG00000071906/ENSDARG00000025034/ENSDARG00000030614/ENSDARG00000041150/ENSDARG00000008372/ENSDARG00000041560/…	39
GO:0016459	CC	GO:0016459	myosin complex	25/3583	80/21547	0.000902205	0.00782404	0.00614963	ENSDARG00000001014/ENSDARG00000074723/ENSDARG00000000103/ENSDARG00000076729/ENSDARG00000061862/ENSDARG00000077201/ENSDARG00000062003/ENSDARG00000061635/ENSDARG00000024694/ENSDARG00000067997/ENSDARG00000061579/ENSDARG00000011519/ENSDARG00000042141/ENSDARG00000041414/ENSDARG00000115916/ENSDARG00000099712/ENSDARG00000099959/ENSDARG00000025218/ENSDARG00000067995/ENSDARG00000008494/ENSDARG00000078582/…	25
GO:0016528	CC	GO:0016528	sarcoplasm	18/3583	51/21547	0.000965517	0.00823804	0.00647503	ENSDARG00000057903/ENSDARG00000011422/ENSDARG00000023797/ENSDARG00000016088/ENSDARG00000058603/ENSDARG00000116662/ENSDARG00000020574/ENSDARG00000100742/ENSDARG00000045676/ENSDARG00000038826/ENSDARG00000014098/ENSDARG00000011909/ENSDARG00000005115/ENSDARG00000071331/ENSDARG00000003570/ENSDARG00000041779/ENSDARG00000116606/ENSDARG00000008982	18
GO:0000276	CC	GO:0000276	mitochondrial proton-transporting ATP synthase complex, coupling factor F(o)	3583-08-01	15/21547	0.00123264	0.0103502	0.00813519	ENSDARG00000068940/ENSDARG00000014313/ENSDARG00000098355/ENSDARG00000011841/ENSDARG00000009447/ENSDARG00000001788/ENSDARG00000077967/ENSDARG00000078113	8
GO:0016460	CC	GO:0016460	myosin II complex	13/3583	33/21547	0.00153067	0.0126519	0.00994432	ENSDARG00000001014/ENSDARG00000000103/ENSDARG00000061862/ENSDARG00000067997/ENSDARG00000011519/ENSDARG00000115916/ENSDARG00000099712/ENSDARG00000099959/ENSDARG00000067995/ENSDARG00000008494/ENSDARG00000076075/ENSDARG00000075752/ENSDARG00000017441	13
GO:0033176	CC	GO:0033176	proton-transporting V-type ATPase complex	14/3583	37/21547	0.00161479	0.0131419	0.0103294	ENSDARG00000041417/ENSDARG00000022315/ENSDARG00000036577/ENSDARG00000059057/ENSDARG00000011175/ENSDARG00000069090/ENSDARG00000090963/ENSDARG00000043465/ENSDARG00000045543/ENSDARG00000057853/ENSDARG00000013443/ENSDARG00000035880/ENSDARG00000023967/ENSDARG00000034534	14
GO:0070161	CC	GO:0070161	anchoring junction	97/3583	442/21547	0.00201846	0.0158349	0.0124461	ENSDARG00000017901/ENSDARG00000053232/ENSDARG00000103962/ENSDARG00000011863/ENSDARG00000100729/ENSDARG00000076673/ENSDARG00000044968/ENSDARG00000071863/ENSDARG00000021442/ENSDARG00000062590/ENSDARG00000068191/ENSDARG00000027290/ENSDARG00000021241/ENSDARG00000104484/ENSDARG00000060766/ENSDARG00000018923/ENSDARG00000061543/ENSDARG00000013414/ENSDARG00000075733/ENSDARG00000056084/ENSDARG00000069503/…	97
GO:0042470	CC	GO:0042470	melanosome	18/3583	54/21547	0.00203549	0.0158349	0.0124461	ENSDARG00000053232/ENSDARG00000071863/ENSDARG00000104484/ENSDARG00000039077/ENSDARG00000045676/ENSDARG00000087954/ENSDARG00000056479/ENSDARG00000005115/ENSDARG00000003570/ENSDARG00000058044/ENSDARG00000025147/ENSDARG00000103935/ENSDARG00000010478/ENSDARG00000055115/ENSDARG00000037488/ENSDARG00000055206/ENSDARG00000114560/ENSDARG00000042948	18
GO:0048770	CC	GO:0048770	pigment granule	18/3583	54/21547	0.00203549	0.0158349	0.0124461	ENSDARG00000053232/ENSDARG00000071863/ENSDARG00000104484/ENSDARG00000039077/ENSDARG00000045676/ENSDARG00000087954/ENSDARG00000056479/ENSDARG00000005115/ENSDARG00000003570/ENSDARG00000058044/ENSDARG00000025147/ENSDARG00000103935/ENSDARG00000010478/ENSDARG00000055115/ENSDARG00000037488/ENSDARG00000055206/ENSDARG00000114560/ENSDARG00000042948	18
GO:0099503	CC	GO:0099503	secretory vesicle	58/3583	244/21547	0.00249211	0.0187034	0.0147007	ENSDARG00000058646/ENSDARG00000037941/ENSDARG00000008735/ENSDARG00000011640/ENSDARG00000031283/ENSDARG00000022315/ENSDARG00000002230/ENSDARG00000038574/ENSDARG00000036577/ENSDARG00000057913/ENSDARG00000086288/ENSDARG00000034368/ENSDARG00000000103/ENSDARG00000104413/ENSDARG00000037587/ENSDARG00000105490/ENSDARG00000032072/ENSDARG00000058820/ENSDARG00000089428/ENSDARG00000029239/ENSDARG00000025034/…	58
GO:0030027	CC	GO:0030027	lamellipodium	24/3583	81/21547	0.00252929	0.0187034	0.0147007	ENSDARG00000053232/ENSDARG00000057911/ENSDARG00000071863/ENSDARG00000062991/ENSDARG00000031228/ENSDARG00000069113/ENSDARG00000104283/ENSDARG00000104484/ENSDARG00000061478/ENSDARG00000020242/ENSDARG00000078468/ENSDARG00000059472/ENSDARG00000019383/ENSDARG00000078335/ENSDARG00000068973/ENSDARG00000018693/ENSDARG00000005476/ENSDARG00000045180/ENSDARG00000056964/ENSDARG00000070470/ENSDARG00000032221/…	24
GO:0019898	CC	GO:0019898	extrinsic component of membrane	43/3583	170/21547	0.00253215	0.0187034	0.0147007	ENSDARG00000044199/ENSDARG00000010680/ENSDARG00000042529/ENSDARG00000002696/ENSDARG00000103543/ENSDARG00000035798/ENSDARG00000103038/ENSDARG00000021442/ENSDARG00000070037/ENSDARG00000036058/ENSDARG00000068191/ENSDARG00000053326/ENSDARG00000105490/ENSDARG00000009553/ENSDARG00000043094/ENSDARG00000018693/ENSDARG00000063007/ENSDARG00000010002/ENSDARG00000055377/ENSDARG00000104372/ENSDARG00000014465/…	43
GO:0060170	CC	GO:0060170	ciliary membrane	3583-11-01	27/21547	0.00254564	0.0187034	0.0147007	ENSDARG00000102558/ENSDARG00000011671/ENSDARG00000101984/ENSDARG00000058903/ENSDARG00000000380/ENSDARG00000007869/ENSDARG00000041621/ENSDARG00000032056/ENSDARG00000038518/ENSDARG00000012763/ENSDARG00000010602	11
GO:0098794	CC	GO:0098794	postsynapse	82/3583	370/21547	0.00323895	0.0233338	0.0183401	ENSDARG00000016153/ENSDARG00000075058/ENSDARG00000011862/ENSDARG00000008735/ENSDARG00000103962/ENSDARG00000025728/ENSDARG00000069113/ENSDARG00000057881/ENSDARG00000105490/ENSDARG00000075133/ENSDARG00000003326/ENSDARG00000070511/ENSDARG00000079586/ENSDARG00000033160/ENSDARG00000058103/ENSDARG00000052769/ENSDARG00000045145/ENSDARG00000063580/ENSDARG00000006497/ENSDARG00000056347/ENSDARG00000037496/…	82
GO:0033178	CC	GO:0033178	proton-transporting two-sector ATPase complex, catalytic domain	3583-10-01	24/21547	0.00326408	0.0233338	0.0183401	ENSDARG00000022315/ENSDARG00000030694/ENSDARG00000043465/ENSDARG00000095897/ENSDARG00000045543/ENSDARG00000013443/ENSDARG00000001788/ENSDARG00000035880/ENSDARG00000023967/ENSDARG00000034534	10
GO:0042641	CC	GO:0042641	actomyosin	16/3583	48/21547	0.00353419	0.0249278	0.0195931	ENSDARG00000104283/ENSDARG00000075733/ENSDARG00000074275/ENSDARG00000020242/ENSDARG00000099786/ENSDARG00000068973/ENSDARG00000071113/ENSDARG00000014248/ENSDARG00000027600/ENSDARG00000086300/ENSDARG00000021193/ENSDARG00000091090/ENSDARG00000056964/ENSDARG00000009689/ENSDARG00000030722/ENSDARG00000016464	16
GO:0031256	CC	GO:0031256	leading edge membrane	23/3583	79/21547	0.00392351	0.0270653	0.0212731	ENSDARG00000075058/ENSDARG00000053232/ENSDARG00000008735/ENSDARG00000071863/ENSDARG00000104484/ENSDARG00000075819/ENSDARG00000020242/ENSDARG00000078468/ENSDARG00000102128/ENSDARG00000045145/ENSDARG00000116451/ENSDARG00000098075/ENSDARG00000061191/ENSDARG00000058108/ENSDARG00000009336/ENSDARG00000005704/ENSDARG00000061579/ENSDARG00000055855/ENSDARG00000086300/ENSDARG00000042141/ENSDARG00000038442/…	23
GO:0016581	CC	GO:0016581	NuRD complex	3583-07-01	14/21547	0.00404188	0.0270653	0.0212731	ENSDARG00000063535/ENSDARG00000006192/ENSDARG00000111791/ENSDARG00000054903/ENSDARG00000007198/ENSDARG00000005834/ENSDARG00000021405	7
GO:0044295	CC	GO:0044295	axonal growth cone	3583-07-01	14/21547	0.00404188	0.0270653	0.0212731	ENSDARG00000074723/ENSDARG00000074143/ENSDARG00000076729/ENSDARG00000055455/ENSDARG00000004621/ENSDARG00000110942/ENSDARG00000102855	7
GO:0090545	CC	GO:0090545	CHD-type complex	3583-07-01	14/21547	0.00404188	0.0270653	0.0212731	ENSDARG00000063535/ENSDARG00000006192/ENSDARG00000111791/ENSDARG00000054903/ENSDARG00000007198/ENSDARG00000005834/ENSDARG00000021405	7
GO:0045177	CC	GO:0045177	apical part of cell	42/3583	170/21547	0.00444511	0.0293933	0.0231029	ENSDARG00000052779/ENSDARG00000109626/ENSDARG00000013295/ENSDARG00000014916/ENSDARG00000007412/ENSDARG00000037012/ENSDARG00000068572/ENSDARG00000068181/ENSDARG00000031228/ENSDARG00000044588/ENSDARG00000002332/ENSDARG00000016918/ENSDARG00000054609/ENSDARG00000012903/ENSDARG00000011618/ENSDARG00000043465/ENSDARG00000056719/ENSDARG00000018693/ENSDARG00000093342/ENSDARG00000025567/ENSDARG00000061459/…	42
GO:0000118	CC	GO:0000118	histone deacetylase complex	19/3583	62/21547	0.00452568	0.0295566	0.0232313	ENSDARG00000063535/ENSDARG00000021378/ENSDARG00000098349/ENSDARG00000054804/ENSDARG00000006192/ENSDARG00000111791/ENSDARG00000054903/ENSDARG00000056924/ENSDARG00000078576/ENSDARG00000007198/ENSDARG00000058696/ENSDARG00000005834/ENSDARG00000075509/ENSDARG00000021405/ENSDARG00000062472/ENSDARG00000054574/ENSDARG00000075139/ENSDARG00000079939/ENSDARG00000030213	19
GO:0008305	CC	GO:0008305	integrin complex	13/3583	37/21547	0.00496145	0.0318156	0.0250068	ENSDARG00000053232/ENSDARG00000012824/ENSDARG00000006314/ENSDARG00000071863/ENSDARG00000032435/ENSDARG00000062974/ENSDARG00000078717/ENSDARG00000006353/ENSDARG00000103056/ENSDARG00000040985/ENSDARG00000028507/ENSDARG00000045070/ENSDARG00000056767	13
GO:0045277	CC	GO:0045277	respiratory chain complex IV	3583-12-01	33/21547	0.00499186	0.0318156	0.0250068	ENSDARG00000022509/ENSDARG00000037860/ENSDARG00000063908/ENSDARG00000015978/ENSDARG00000104537/ENSDARG00000063912/ENSDARG00000095273/ENSDARG00000099499/ENSDARG00000053217/ENSDARG00000012388/ENSDARG00000038577/ENSDARG00000099663	12
GO:0048471	CC	GO:0048471	perinuclear region of cytoplasm	41/3583	167/21547	0.005501	0.0346432	0.0272293	ENSDARG00000089724/ENSDARG00000012981/ENSDARG00000110073/ENSDARG00000002663/ENSDARG00000101209/ENSDARG00000055678/ENSDARG00000062590/ENSDARG00000044588/ENSDARG00000013979/ENSDARG00000099786/ENSDARG00000109337/ENSDARG00000074233/ENSDARG00000008433/ENSDARG00000056691/ENSDARG00000068973/ENSDARG00000018693/ENSDARG00000055229/ENSDARG00000021987/ENSDARG00000007869/ENSDARG00000056112/ENSDARG00000003570/…	41
GO:0032587	CC	GO:0032587	ruffle membrane	14/3583	42/21547	0.00617348	0.0384208	0.0301984	ENSDARG00000053232/ENSDARG00000071863/ENSDARG00000104484/ENSDARG00000075819/ENSDARG00000102128/ENSDARG00000116451/ENSDARG00000098075/ENSDARG00000061191/ENSDARG00000058108/ENSDARG00000009336/ENSDARG00000005704/ENSDARG00000086300/ENSDARG00000042141/ENSDARG00000038442	14
GO:0031672	CC	GO:0031672	A band	3583-10-01	26/21547	0.00643109	0.0395587	0.0310928	ENSDARG00000021265/ENSDARG00000104836/ENSDARG00000075433/ENSDARG00000028213/ENSDARG00000000563/ENSDARG00000008433/ENSDARG00000091253/ENSDARG00000061249/ENSDARG00000010478/ENSDARG00000019125	10
GO:0014069	CC	GO:0014069	postsynaptic density	37/3583	149/21547	0.0066433	0.0403943	0.0317496	ENSDARG00000103962/ENSDARG00000069113/ENSDARG00000075133/ENSDARG00000003326/ENSDARG00000045145/ENSDARG00000063580/ENSDARG00000006497/ENSDARG00000037496/ENSDARG00000056691/ENSDARG00000018693/ENSDARG00000055229/ENSDARG00000069402/ENSDARG00000040874/ENSDARG00000071709/ENSDARG00000070624/ENSDARG00000078529/ENSDARG00000061304/ENSDARG00000102376/ENSDARG00000026247/ENSDARG00000063538/ENSDARG00000037498/…	37
GO:0099572	CC	GO:0099572	postsynaptic specialization	39/3583	160/21547	0.00753412	0.0452903	0.0355978	ENSDARG00000103962/ENSDARG00000069113/ENSDARG00000075133/ENSDARG00000003326/ENSDARG00000045145/ENSDARG00000063580/ENSDARG00000006497/ENSDARG00000037496/ENSDARG00000056691/ENSDARG00000018693/ENSDARG00000055229/ENSDARG00000069402/ENSDARG00000040874/ENSDARG00000071709/ENSDARG00000070624/ENSDARG00000078529/ENSDARG00000061304/ENSDARG00000102376/ENSDARG00000026247/ENSDARG00000063538/ENSDARG00000037498/…	39
GO:0032279	CC	GO:0032279	asymmetric synapse	37/3583	151/21547	0.00830898	0.0488383	0.0383865	ENSDARG00000103962/ENSDARG00000069113/ENSDARG00000075133/ENSDARG00000003326/ENSDARG00000045145/ENSDARG00000063580/ENSDARG00000006497/ENSDARG00000037496/ENSDARG00000056691/ENSDARG00000018693/ENSDARG00000055229/ENSDARG00000069402/ENSDARG00000040874/ENSDARG00000071709/ENSDARG00000070624/ENSDARG00000078529/ENSDARG00000061304/ENSDARG00000102376/ENSDARG00000026247/ENSDARG00000063538/ENSDARG00000037498/…	37
GO:0098984	CC	GO:0098984	neuron to neuron synapse	37/3583	151/21547	0.00830898	0.0488383	0.0383865	ENSDARG00000103962/ENSDARG00000069113/ENSDARG00000075133/ENSDARG00000003326/ENSDARG00000045145/ENSDARG00000063580/ENSDARG00000006497/ENSDARG00000037496/ENSDARG00000056691/ENSDARG00000018693/ENSDARG00000055229/ENSDARG00000069402/ENSDARG00000040874/ENSDARG00000071709/ENSDARG00000070624/ENSDARG00000078529/ENSDARG00000061304/ENSDARG00000102376/ENSDARG00000026247/ENSDARG00000063538/ENSDARG00000037498/…	37
GO:0032982	CC	GO:0032982	myosin filament	3583-09-01	23/21547	0.00843974	0.0490618	0.0385621	ENSDARG00000001014/ENSDARG00000000103/ENSDARG00000061862/ENSDARG00000067997/ENSDARG00000115916/ENSDARG00000099959/ENSDARG00000067995/ENSDARG00000076075/ENSDARG00000075752	9
GO:0030175	CC	GO:0030175	filopodium	18/3583	61/21547	0.00864569	0.0497127	0.0390738	ENSDARG00000057911/ENSDARG00000062991/ENSDARG00000031228/ENSDARG00000061478/ENSDARG00000017785/ENSDARG00000055455/ENSDARG00000074381/ENSDARG00000004621/ENSDARG00000110942/ENSDARG00000025567/ENSDARG00000005476/ENSDARG00000042141/ENSDARG00000045180/ENSDARG00000000068/ENSDARG00000058128/ENSDARG00000111417/ENSDARG00000086100/ENSDARG00000006892	18
GO:0003735	MF	GO:0003735	structural constituent of ribosome	91/3339	193/20389	1.32881e-23	1.31154e-20	1.19873e-20	ENSDARG00000115707/ENSDARG00000042905/ENSDARG00000006691/ENSDARG00000104011/ENSDARG00000041811/ENSDARG00000043509/ENSDARG00000020197/ENSDARG00000036629/ENSDARG00000041435/ENSDARG00000046157/ENSDARG00000018334/ENSDARG00000014867/ENSDARG00000041232/ENSDARG00000100513/ENSDARG00000010160/ENSDARG00000007320/ENSDARG00000003599/ENSDARG00000035871/ENSDARG00000039347/ENSDARG00000054818/ENSDARG00000055996/…	91
GO:0030020	MF	GO:0030020	extracellular matrix structural constituent conferring tensile strength	29/3339	54/20389	3.48574e-10	1.35395e-07	1.2375e-07	ENSDARG00000101592/ENSDARG00000026165/ENSDARG00000012422/ENSDARG00000011407/ENSDARG00000052061/ENSDARG00000052063/ENSDARG00000020007/ENSDARG00000035809/ENSDARG00000101816/ENSDARG00000069093/ENSDARG00000009014/ENSDARG00000104110/ENSDARG00000037845/ENSDARG00000024492/ENSDARG00000055009/ENSDARG00000012593/ENSDARG00000060893/ENSDARG00000036558/ENSDARG00000073699/ENSDARG00000012405/ENSDARG00000076321/…	29
GO:0005201	MF	GO:0005201	extracellular matrix structural constituent	39/3339	87/20389	4.11536e-10	1.35395e-07	1.2375e-07	ENSDARG00000101592/ENSDARG00000026165/ENSDARG00000098237/ENSDARG00000012422/ENSDARG00000011407/ENSDARG00000052061/ENSDARG00000052063/ENSDARG00000020007/ENSDARG00000035809/ENSDARG00000101816/ENSDARG00000069093/ENSDARG00000009014/ENSDARG00000002084/ENSDARG00000104110/ENSDARG00000101209/ENSDARG00000037845/ENSDARG00000024492/ENSDARG00000055009/ENSDARG00000012593/ENSDARG00000060893/ENSDARG00000102277/…	39
GO:0019199	MF	GO:0019199	transmembrane receptor protein kinase activity	43/3339	114/20389	3.21853e-08	7.94173e-06	7.25864e-06	ENSDARG00000052556/ENSDARG00000071524/ENSDARG00000004782/ENSDARG00000103830/ENSDARG00000032617/ENSDARG00000027290/ENSDARG00000027423/ENSDARG00000058115/ENSDARG00000011600/ENSDARG00000011027/ENSDARG00000020057/ENSDARG00000099979/ENSDARG00000039373/ENSDARG00000011190/ENSDARG00000070494/ENSDARG00000098511/ENSDARG00000100725/ENSDARG00000113952/ENSDARG00000022727/ENSDARG00000105215/ENSDARG00000102153/…	43
GO:0005539	MF	GO:0005539	glycosaminoglycan binding	42/3339	121/20389	6.62697e-07	0.000130816	0.000119565	ENSDARG00000026165/ENSDARG00000012422/ENSDARG00000009014/ENSDARG00000035891/ENSDARG00000089769/ENSDARG00000044954/ENSDARG00000042934/ENSDARG00000010785/ENSDARG00000012593/ENSDARG00000045799/ENSDARG00000073810/ENSDARG00000027290/ENSDARG00000068516/ENSDARG00000005783/ENSDARG00000020708/ENSDARG00000054864/ENSDARG00000071048/ENSDARG00000004246/ENSDARG00000019815/ENSDARG00000011027/ENSDARG00000099979/…	42
GO:0015078	MF	GO:0015078	proton transmembrane transporter activity	37/3339	104/20389	1.52447e-06	0.000250775	0.000229205	ENSDARG00000022315/ENSDARG00000068572/ENSDARG00000030694/ENSDARG00000036577/ENSDARG00000059057/ENSDARG00000011175/ENSDARG00000069090/ENSDARG00000068940/ENSDARG00000111329/ENSDARG00000014313/ENSDARG00000043465/ENSDARG00000041150/ENSDARG00000095897/ENSDARG00000045543/ENSDARG00000063908/ENSDARG00000057853/ENSDARG00000063912/ENSDARG00000098355/ENSDARG00000032010/ENSDARG00000013443/ENSDARG00000011841/…	37
GO:0004714	MF	GO:0004714	transmembrane receptor protein tyrosine kinase activity	33/3339	91/20389	3.40737e-06	0.00048044	0.000439116	ENSDARG00000052556/ENSDARG00000071524/ENSDARG00000004782/ENSDARG00000103830/ENSDARG00000032617/ENSDARG00000027290/ENSDARG00000027423/ENSDARG00000058115/ENSDARG00000011600/ENSDARG00000011027/ENSDARG00000039373/ENSDARG00000011190/ENSDARG00000070494/ENSDARG00000098511/ENSDARG00000100725/ENSDARG00000113952/ENSDARG00000022727/ENSDARG00000105215/ENSDARG00000102153/ENSDARG00000043317/ENSDARG00000096546/…	33
GO:0017154	MF	GO:0017154	semaphorin receptor activity	3339-11-01	18/20389	2.30231e-05	0.00284047	0.00259615	ENSDARG00000060372/ENSDARG00000105452/ENSDARG00000027290/ENSDARG00000032990/ENSDARG00000007172/ENSDARG00000017211/ENSDARG00000102153/ENSDARG00000096546/ENSDARG00000070903/ENSDARG00000036985/ENSDARG00000015278	11
GO:0005178	MF	GO:0005178	integrin binding	30/3339	88/20389	3.70251e-05	0.00406042	0.00371117	ENSDARG00000017901/ENSDARG00000053232/ENSDARG00000002084/ENSDARG00000012824/ENSDARG00000100729/ENSDARG00000042934/ENSDARG00000006314/ENSDARG00000101209/ENSDARG00000024829/ENSDARG00000071863/ENSDARG00000032435/ENSDARG00000062688/ENSDARG00000023062/ENSDARG00000062974/ENSDARG00000020242/ENSDARG00000071048/ENSDARG00000078717/ENSDARG00000019815/ENSDARG00000006353/ENSDARG00000025567/ENSDARG00000103056/…	30
GO:0019838	MF	GO:0019838	growth factor binding	31/3339	94/20389	5.72166e-05	0.00564728	0.00516154	ENSDARG00000052556/ENSDARG00000004782/ENSDARG00000032617/ENSDARG00000027290/ENSDARG00000027423/ENSDARG00000058115/ENSDARG00000038056/ENSDARG00000011027/ENSDARG00000099979/ENSDARG00000011190/ENSDARG00000070494/ENSDARG00000014907/ENSDARG00000007671/ENSDARG00000088708/ENSDARG00000026736/ENSDARG00000098511/ENSDARG00000057143/ENSDARG00000101210/ENSDARG00000113952/ENSDARG00000006094/ENSDARG00000102153/…	31
GO:0051015	MF	GO:0051015	actin filament binding	64/3339	245/20389	6.46459e-05	0.0058005	0.00530158	ENSDARG00000017901/ENSDARG00000030490/ENSDARG00000103962/ENSDARG00000004372/ENSDARG00000001014/ENSDARG00000100729/ENSDARG00000018820/ENSDARG00000044968/ENSDARG00000102415/ENSDARG00000053956/ENSDARG00000078888/ENSDARG00000069113/ENSDARG00000000103/ENSDARG00000055223/ENSDARG00000011459/ENSDARG00000009341/ENSDARG00000011661/ENSDARG00000076729/ENSDARG00000112613/ENSDARG00000098695/ENSDARG00000018566/…	64
GO:0017134	MF	GO:0017134	fibroblast growth factor binding	3339-10-01	18/20389	0.000167095	0.0125464	0.0114673	ENSDARG00000052556/ENSDARG00000004782/ENSDARG00000032617/ENSDARG00000058115/ENSDARG00000011027/ENSDARG00000011190/ENSDARG00000101210/ENSDARG00000016058/ENSDARG00000069105/ENSDARG00000019341	10
GO:0003779	MF	GO:0003779	actin binding	101/3339	439/20389	0.000173529	0.0125464	0.0114673	ENSDARG00000017901/ENSDARG00000030490/ENSDARG00000103962/ENSDARG00000004372/ENSDARG00000001014/ENSDARG00000100729/ENSDARG00000018820/ENSDARG00000060238/ENSDARG00000044968/ENSDARG00000074723/ENSDARG00000102415/ENSDARG00000062590/ENSDARG00000053956/ENSDARG00000078888/ENSDARG00000069113/ENSDARG00000000103/ENSDARG00000102883/ENSDARG00000055223/ENSDARG00000011459/ENSDARG00000009341/ENSDARG00000011661/…	101
GO:0004713	MF	GO:0004713	protein tyrosine kinase activity	46/3339	167/20389	0.000177964	0.0125464	0.0114673	ENSDARG00000052556/ENSDARG00000071524/ENSDARG00000089372/ENSDARG00000042518/ENSDARG00000004782/ENSDARG00000103830/ENSDARG00000032617/ENSDARG00000027290/ENSDARG00000062082/ENSDARG00000027423/ENSDARG00000058115/ENSDARG00000011600/ENSDARG00000011027/ENSDARG00000039373/ENSDARG00000011190/ENSDARG00000070494/ENSDARG00000098511/ENSDARG00000100725/ENSDARG00000004378/ENSDARG00000113952/ENSDARG00000022727/…	46
GO:0031683	MF	GO:0031683	G-protein beta/gamma-subunit complex binding	13/3339	28/20389	0.000193537	0.0127348	0.0116394	ENSDARG00000044199/ENSDARG00000042529/ENSDARG00000036058/ENSDARG00000053326/ENSDARG00000099844/ENSDARG00000043094/ENSDARG00000010002/ENSDARG00000035178/ENSDARG00000017294/ENSDARG00000045415/ENSDARG00000016364/ENSDARG00000037924/ENSDARG00000030644	13
GO:0008201	MF	GO:0008201	heparin binding	26/3339	79/20389	0.00022801	0.0140654	0.0128556	ENSDARG00000026165/ENSDARG00000012422/ENSDARG00000009014/ENSDARG00000044954/ENSDARG00000042934/ENSDARG00000010785/ENSDARG00000012593/ENSDARG00000073810/ENSDARG00000027290/ENSDARG00000020708/ENSDARG00000054864/ENSDARG00000071048/ENSDARG00000004246/ENSDARG00000019815/ENSDARG00000011027/ENSDARG00000115194/ENSDARG00000102153/ENSDARG00000096546/ENSDARG00000099266/ENSDARG00000034268/ENSDARG00000019692/…	26
GO:0019843	MF	GO:0019843	rRNA binding	19/3339	51/20389	0.000262243	0.01459	0.0133351	ENSDARG00000006691/ENSDARG00000020197/ENSDARG00000100452/ENSDARG00000014867/ENSDARG00000006316/ENSDARG00000037350/ENSDARG00000051783/ENSDARG00000014690/ENSDARG00000036298/ENSDARG00000015862/ENSDARG00000100392/ENSDARG00000043453/ENSDARG00000059362/ENSDARG00000053457/ENSDARG00000034291/ENSDARG00000076411/ENSDARG00000059887/ENSDARG00000011405/ENSDARG00000059583	19
GO:0050839	MF	GO:0050839	cell adhesion molecule binding	53/3339	203/20389	0.000266079	0.01459	0.0133351	ENSDARG00000017901/ENSDARG00000053232/ENSDARG00000002084/ENSDARG00000012824/ENSDARG00000100729/ENSDARG00000042934/ENSDARG00000006314/ENSDARG00000101209/ENSDARG00000024829/ENSDARG00000071863/ENSDARG00000034344/ENSDARG00000032435/ENSDARG00000062688/ENSDARG00000021442/ENSDARG00000068191/ENSDARG00000023062/ENSDARG00000090190/ENSDARG00000071586/ENSDARG00000062974/ENSDARG00000020242/ENSDARG00000071048/…	53
GO:0005516	MF	GO:0005516	calmodulin binding	39/3339	138/20389	0.000302746	0.0157269	0.0143741	ENSDARG00000044526/ENSDARG00000008788/ENSDARG00000055678/ENSDARG00000030604/ENSDARG00000011422/ENSDARG00000100011/ENSDARG00000078888/ENSDARG00000023797/ENSDARG00000005372/ENSDARG00000053130/ENSDARG00000103754/ENSDARG00000091792/ENSDARG00000074073/ENSDARG00000060085/ENSDARG00000035715/ENSDARG00000030687/ENSDARG00000004931/ENSDARG00000017446/ENSDARG00000102902/ENSDARG00000060116/ENSDARG00000056206/…	39
GO:1901681	MF	GO:1901681	sulfur compound binding	36/3339	125/20389	0.000340797	0.0168183	0.0153717	ENSDARG00000026165/ENSDARG00000012422/ENSDARG00000009014/ENSDARG00000044954/ENSDARG00000042934/ENSDARG00000010785/ENSDARG00000012593/ENSDARG00000034883/ENSDARG00000073810/ENSDARG00000027290/ENSDARG00000029689/ENSDARG00000020708/ENSDARG00000094730/ENSDARG00000054864/ENSDARG00000071048/ENSDARG00000004246/ENSDARG00000019815/ENSDARG00000011027/ENSDARG00000079249/ENSDARG00000068415/ENSDARG00000115194/…	36
GO:0031418	MF	GO:0031418	L-ascorbic acid binding	3339-12-01	27/20389	0.000560355	0.0251411	0.0229786	ENSDARG00000059746/ENSDARG00000071082/ENSDARG00000062562/ENSDARG00000010085/ENSDARG00000075209/ENSDARG00000033537/ENSDARG00000011821/ENSDARG00000113758/ENSDARG00000004632/ENSDARG00000071233/ENSDARG00000071212/ENSDARG00000076317	12
GO:0045499	MF	GO:0045499	chemorepellent activity	15/3339	38/20389	0.000560389	0.0251411	0.0229786	ENSDARG00000007560/ENSDARG00000013607/ENSDARG00000017369/ENSDARG00000036571/ENSDARG00000109345/ENSDARG00000011672/ENSDARG00000061471/ENSDARG00000036626/ENSDARG00000070442/ENSDARG00000042210/ENSDARG00000074414/ENSDARG00000040920/ENSDARG00000075648/ENSDARG00000079611/ENSDARG00000034300	15
GO:0004860	MF	GO:0004860	protein kinase inhibitor activity	13/3339	31/20389	0.000656876	0.027014	0.0246905	ENSDARG00000111102/ENSDARG00000025855/ENSDARG00000074424/ENSDARG00000036482/ENSDARG00000101387/ENSDARG00000053110/ENSDARG00000099719/ENSDARG00000103978/ENSDARG00000076554/ENSDARG00000054271/ENSDARG00000009477/ENSDARG00000104636/ENSDARG00000101755	13
GO:0019210	MF	GO:0019210	kinase inhibitor activity	13/3339	31/20389	0.000656876	0.027014	0.0246905	ENSDARG00000111102/ENSDARG00000025855/ENSDARG00000074424/ENSDARG00000036482/ENSDARG00000101387/ENSDARG00000053110/ENSDARG00000099719/ENSDARG00000103978/ENSDARG00000076554/ENSDARG00000054271/ENSDARG00000009477/ENSDARG00000104636/ENSDARG00000101755	13
GO:0004683	MF	GO:0004683	calmodulin-dependent protein kinase activity	14/3339	36/20389	0.00101273	0.0391359	0.0357697	ENSDARG00000044526/ENSDARG00000008788/ENSDARG00000030604/ENSDARG00000005372/ENSDARG00000017446/ENSDARG00000060116/ENSDARG00000056206/ENSDARG00000011065/ENSDARG00000057000/ENSDARG00000005141/ENSDARG00000015164/ENSDARG00000035835/ENSDARG00000029474/ENSDARG00000054208	14
GO:0019842	MF	GO:0019842	vitamin binding	34/3339	123/20389	0.00109079	0.0391359	0.0357697	ENSDARG00000059163/ENSDARG00000044684/ENSDARG00000059746/ENSDARG00000071082/ENSDARG00000038643/ENSDARG00000052775/ENSDARG00000070666/ENSDARG00000062562/ENSDARG00000002193/ENSDARG00000010085/ENSDARG00000029689/ENSDARG00000027419/ENSDARG00000075209/ENSDARG00000013317/ENSDARG00000104414/ENSDARG00000033537/ENSDARG00000055370/ENSDARG00000011821/ENSDARG00000079249/ENSDARG00000113758/ENSDARG00000026348/…	34
GO:0008330	MF	GO:0008330	protein tyrosine/threonine phosphatase activity	3339-08-01	15/20389	0.00111024	0.0391359	0.0357697	ENSDARG00000100515/ENSDARG00000044688/ENSDARG00000078317/ENSDARG00000098108/ENSDARG00000070914/ENSDARG00000009299/ENSDARG00000101413/ENSDARG00000094836	8
GO:0033550	MF	GO:0033550	MAP kinase tyrosine phosphatase activity	3339-08-01	15/20389	0.00111024	0.0391359	0.0357697	ENSDARG00000100515/ENSDARG00000044688/ENSDARG00000078317/ENSDARG00000098108/ENSDARG00000070914/ENSDARG00000009299/ENSDARG00000101413/ENSDARG00000094836	8
GO:0009881	MF	GO:0009881	photoreceptor activity	17/3339	49/20389	0.00138133	0.0465574	0.0425528	ENSDARG00000017274/ENSDARG00000097008/ENSDARG00000045677/ENSDARG00000098051/ENSDARG00000052775/ENSDARG00000070666/ENSDARG00000044861/ENSDARG00000002193/ENSDARG00000104231/ENSDARG00000020602/ENSDARG00000103259/ENSDARG00000007553/ENSDARG00000022098/ENSDARG00000011890/ENSDARG00000054890/ENSDARG00000044280/ENSDARG00000102430	17
GO:0022853	MF	GO:0022853	active monoatomic ion transmembrane transporter activity	59/3339	247/20389	0.00141512	0.0465574	0.0425528	ENSDARG00000014916/ENSDARG00000042988/ENSDARG00000022315/ENSDARG00000068572/ENSDARG00000030694/ENSDARG00000061165/ENSDARG00000039647/ENSDARG00000036577/ENSDARG00000059057/ENSDARG00000011175/ENSDARG00000043646/ENSDARG00000069090/ENSDARG00000012903/ENSDARG00000020574/ENSDARG00000111329/ENSDARG00000043465/ENSDARG00000041150/ENSDARG00000087981/ENSDARG00000032465/ENSDARG00000043148/ENSDARG00000045543/…	59

## Sheet: 4.2
#Supplemental Table 4.2. DEG GO - PBS ΔN1 vs LPS ΔN1
	ONTOLOGY	ID	Description	GeneRatio	BgRatio	pvalue	p.adjust	qvalue	geneID	Count
GO:0045229	BP	GO:0045229	external encapsulating structure organization	125/6398	203/20765	1.1018e-19	2.58188e-16	2.15825e-16	ENSDARG00000069415/ENSDARG00000031678/ENSDARG00000035809/ENSDARG00000020007/ENSDARG00000012593/ENSDARG00000026165/ENSDARG00000055009/ENSDARG00000012422/ENSDARG00000024492/ENSDARG00000054753/ENSDARG00000009014/ENSDARG00000101592/ENSDARG00000037845/ENSDARG00000071586/ENSDARG00000012405/ENSDARG00000101209/ENSDARG00000069093/ENSDARG00000090039/ENSDARG00000052061/ENSDARG00000002084/ENSDARG00000104110/…	125
GO:0030198	BP	GO:0030198	extracellular matrix organization	124/6398	202/20765	2.23025e-19	2.58188e-16	2.15825e-16	ENSDARG00000069415/ENSDARG00000031678/ENSDARG00000035809/ENSDARG00000020007/ENSDARG00000012593/ENSDARG00000026165/ENSDARG00000055009/ENSDARG00000012422/ENSDARG00000024492/ENSDARG00000054753/ENSDARG00000009014/ENSDARG00000101592/ENSDARG00000037845/ENSDARG00000071586/ENSDARG00000012405/ENSDARG00000101209/ENSDARG00000069093/ENSDARG00000090039/ENSDARG00000052061/ENSDARG00000002084/ENSDARG00000104110/…	124
GO:0043062	BP	GO:0043062	extracellular structure organization	124/6398	202/20765	2.23025e-19	2.58188e-16	2.15825e-16	ENSDARG00000069415/ENSDARG00000031678/ENSDARG00000035809/ENSDARG00000020007/ENSDARG00000012593/ENSDARG00000026165/ENSDARG00000055009/ENSDARG00000012422/ENSDARG00000024492/ENSDARG00000054753/ENSDARG00000009014/ENSDARG00000101592/ENSDARG00000037845/ENSDARG00000071586/ENSDARG00000012405/ENSDARG00000101209/ENSDARG00000069093/ENSDARG00000090039/ENSDARG00000052061/ENSDARG00000002084/ENSDARG00000104110/…	124
GO:0061061	BP	GO:0061061	muscle structure development	241/6398	499/20765	1.10193e-16	9.56754e-14	7.99772e-14	ENSDARG00000074908/ENSDARG00000061436/ENSDARG00000036371/ENSDARG00000079752/ENSDARG00000104836/ENSDARG00000036279/ENSDARG00000101592/ENSDARG00000071586/ENSDARG00000100729/ENSDARG00000062590/ENSDARG00000101209/ENSDARG00000012824/ENSDARG00000023963/ENSDARG00000052695/ENSDARG00000099115/ENSDARG00000002084/ENSDARG00000018820/ENSDARG00000099959/ENSDARG00000013415/ENSDARG00000102464/ENSDARG00000011821/…	241
GO:0042692	BP	GO:0042692	muscle cell differentiation	169/6398	343/20765	4.89828e-13	3.40234e-10	2.84409e-10	ENSDARG00000074908/ENSDARG00000061436/ENSDARG00000036371/ENSDARG00000104836/ENSDARG00000071586/ENSDARG00000100729/ENSDARG00000012824/ENSDARG00000023963/ENSDARG00000052695/ENSDARG00000099115/ENSDARG00000018820/ENSDARG00000099959/ENSDARG00000102464/ENSDARG00000011821/ENSDARG00000023797/ENSDARG00000055518/ENSDARG00000077722/ENSDARG00000032976/ENSDARG00000044968/ENSDARG00000115916/ENSDARG00000021265/…	169
GO:0051146	BP	GO:0051146	striated muscle cell differentiation	140/6398	276/20765	3.21472e-12	1.86079e-09	1.55547e-09	ENSDARG00000074908/ENSDARG00000036371/ENSDARG00000104836/ENSDARG00000100729/ENSDARG00000012824/ENSDARG00000023963/ENSDARG00000052695/ENSDARG00000099115/ENSDARG00000018820/ENSDARG00000099959/ENSDARG00000011821/ENSDARG00000023797/ENSDARG00000055518/ENSDARG00000077722/ENSDARG00000032976/ENSDARG00000044968/ENSDARG00000115916/ENSDARG00000021265/ENSDARG00000021987/ENSDARG00000075433/ENSDARG00000008030/…	140
GO:0055001	BP	GO:0055001	muscle cell development	138/6398	277/20765	2.43135e-11	1.2063e-08	1.00837e-08	ENSDARG00000074908/ENSDARG00000061436/ENSDARG00000036371/ENSDARG00000104836/ENSDARG00000071586/ENSDARG00000100729/ENSDARG00000012824/ENSDARG00000023963/ENSDARG00000099115/ENSDARG00000018820/ENSDARG00000099959/ENSDARG00000011821/ENSDARG00000023797/ENSDARG00000055518/ENSDARG00000077722/ENSDARG00000032976/ENSDARG00000044968/ENSDARG00000115916/ENSDARG00000021265/ENSDARG00000021987/ENSDARG00000075433/…	138
GO:0031032	BP	GO:0031032	actomyosin structure organization	98/6398	184/20765	1.7809e-10	7.73135e-08	6.46281e-08	ENSDARG00000078888/ENSDARG00000104836/ENSDARG00000100729/ENSDARG00000020795/ENSDARG00000012824/ENSDARG00000023963/ENSDARG00000099115/ENSDARG00000018820/ENSDARG00000099959/ENSDARG00000009782/ENSDARG00000077722/ENSDARG00000032976/ENSDARG00000044968/ENSDARG00000060010/ENSDARG00000115916/ENSDARG00000021265/ENSDARG00000021987/ENSDARG00000075433/ENSDARG00000008030/ENSDARG00000038123/ENSDARG00000029764/…	98
GO:0010927	BP	GO:0010927	cellular component assembly involved in morphogenesis	77/6398	137/20765	5.89293e-10	2.27402e-07	1.9009e-07	ENSDARG00000104836/ENSDARG00000100729/ENSDARG00000012824/ENSDARG00000023963/ENSDARG00000099115/ENSDARG00000018820/ENSDARG00000099959/ENSDARG00000077722/ENSDARG00000032976/ENSDARG00000044968/ENSDARG00000115916/ENSDARG00000021265/ENSDARG00000021987/ENSDARG00000075433/ENSDARG00000008030/ENSDARG00000038123/ENSDARG00000029764/ENSDARG00000103969/ENSDARG00000104484/ENSDARG00000028213/ENSDARG00000006603/…	77
GO:0060537	BP	GO:0060537	muscle tissue development	139/6398	292/20765	1.10904e-09	3.8517e-07	3.21973e-07	ENSDARG00000074908/ENSDARG00000036371/ENSDARG00000036279/ENSDARG00000100729/ENSDARG00000062590/ENSDARG00000012824/ENSDARG00000023963/ENSDARG00000052695/ENSDARG00000099959/ENSDARG00000013415/ENSDARG00000011821/ENSDARG00000023797/ENSDARG00000055518/ENSDARG00000078696/ENSDARG00000076564/ENSDARG00000032976/ENSDARG00000115916/ENSDARG00000021265/ENSDARG00000021987/ENSDARG00000052960/ENSDARG00000098573/…	139
GO:0030239	BP	GO:0030239	myofibril assembly	73/6398	130/20765	1.72314e-09	5.44041e-07	4.54776e-07	ENSDARG00000104836/ENSDARG00000100729/ENSDARG00000012824/ENSDARG00000023963/ENSDARG00000099115/ENSDARG00000018820/ENSDARG00000099959/ENSDARG00000077722/ENSDARG00000032976/ENSDARG00000044968/ENSDARG00000115916/ENSDARG00000021265/ENSDARG00000021987/ENSDARG00000075433/ENSDARG00000008030/ENSDARG00000038123/ENSDARG00000029764/ENSDARG00000103969/ENSDARG00000104484/ENSDARG00000028213/ENSDARG00000006603/…	73
GO:0055002	BP	GO:0055002	striated muscle cell development	77/6398	140/20765	2.27253e-09	6.57709e-07	5.49793e-07	ENSDARG00000104836/ENSDARG00000100729/ENSDARG00000012824/ENSDARG00000023963/ENSDARG00000099115/ENSDARG00000018820/ENSDARG00000099959/ENSDARG00000077722/ENSDARG00000032976/ENSDARG00000044968/ENSDARG00000115916/ENSDARG00000021265/ENSDARG00000021987/ENSDARG00000075433/ENSDARG00000008030/ENSDARG00000038123/ENSDARG00000029764/ENSDARG00000103969/ENSDARG00000104484/ENSDARG00000028213/ENSDARG00000006603/…	77
GO:0035051	BP	GO:0035051	cardiocyte differentiation	57/6398	96/20765	6.48201e-09	1.73169e-06	1.44756e-06	ENSDARG00000098237/ENSDARG00000100729/ENSDARG00000023963/ENSDARG00000019815/ENSDARG00000052695/ENSDARG00000032976/ENSDARG00000040926/ENSDARG00000029764/ENSDARG00000008305/ENSDARG00000104484/ENSDARG00000017821/ENSDARG00000031891/ENSDARG00000052182/ENSDARG00000009341/ENSDARG00000017369/ENSDARG00000079564/ENSDARG00000105045/ENSDARG00000004023/ENSDARG00000102889/ENSDARG00000103056/ENSDARG00000030367/…	57
GO:0045214	BP	GO:0045214	sarcomere organization	43/6398	67/20765	1.80959e-08	4.18987e-06	3.50241e-06	ENSDARG00000104836/ENSDARG00000100729/ENSDARG00000012824/ENSDARG00000099115/ENSDARG00000018820/ENSDARG00000099959/ENSDARG00000077722/ENSDARG00000032976/ENSDARG00000044968/ENSDARG00000115916/ENSDARG00000021265/ENSDARG00000075433/ENSDARG00000103969/ENSDARG00000104484/ENSDARG00000028213/ENSDARG00000006603/ENSDARG00000061249/ENSDARG00000102995/ENSDARG00000032242/ENSDARG00000009341/ENSDARG00000058656/…	43
GO:0030199	BP	GO:0030199	collagen fibril organization	26/6398	33/20765	1.80962e-08	4.18987e-06	3.50241e-06	ENSDARG00000012422/ENSDARG00000012405/ENSDARG00000069093/ENSDARG00000054451/ENSDARG00000044074/ENSDARG00000011821/ENSDARG00000011407/ENSDARG00000044010/ENSDARG00000045580/ENSDARG00000111571/ENSDARG00000056922/ENSDARG00000104089/ENSDARG00000075954/ENSDARG00000056530/ENSDARG00000031483/ENSDARG00000025089/ENSDARG00000058270/ENSDARG00000115115/ENSDARG00000102332/ENSDARG00000019949/ENSDARG00000018010/…	26
GO:0001501	BP	GO:0001501	skeletal system development	202/6398	479/20765	7.18472e-08	1.55953e-05	1.30365e-05	ENSDARG00000035809/ENSDARG00000020007/ENSDARG00000026165/ENSDARG00000012422/ENSDARG00000030215/ENSDARG00000006314/ENSDARG00000043130/ENSDARG00000068516/ENSDARG00000035891/ENSDARG00000056950/ENSDARG00000012066/ENSDARG00000100729/ENSDARG00000012405/ENSDARG00000070494/ENSDARG00000069093/ENSDARG00000019815/ENSDARG00000089769/ENSDARG00000032617/ENSDARG00000078717/ENSDARG00000044074/ENSDARG00000102464/…	202
GO:0048738	BP	GO:0048738	cardiac muscle tissue development	66/6398	123/20765	1.099e-07	2.24519e-05	1.8768e-05	ENSDARG00000100729/ENSDARG00000012824/ENSDARG00000023963/ENSDARG00000052695/ENSDARG00000078696/ENSDARG00000032976/ENSDARG00000052960/ENSDARG00000098573/ENSDARG00000040926/ENSDARG00000062003/ENSDARG00000029764/ENSDARG00000103937/ENSDARG00000008305/ENSDARG00000104484/ENSDARG00000017821/ENSDARG00000028213/ENSDARG00000031891/ENSDARG00000102995/ENSDARG00000052182/ENSDARG00000067719/ENSDARG00000009341/…	66
GO:0007015	BP	GO:0007015	actin filament organization	169/6398	391/20765	1.19821e-07	2.31189e-05	1.93256e-05	ENSDARG00000061579/ENSDARG00000078888/ENSDARG00000001014/ENSDARG00000020795/ENSDARG00000023963/ENSDARG00000030722/ENSDARG00000099959/ENSDARG00000030490/ENSDARG00000035907/ENSDARG00000037655/ENSDARG00000078696/ENSDARG00000035715/ENSDARG00000060010/ENSDARG00000115916/ENSDARG00000030547/ENSDARG00000004218/ENSDARG00000010031/ENSDARG00000044345/ENSDARG00000015224/ENSDARG00000021193/ENSDARG00000086391/…	169
GO:0014706	BP	GO:0014706	striated muscle tissue development	67/6398	126/20765	1.39636e-07	2.5524e-05	2.13361e-05	ENSDARG00000100729/ENSDARG00000012824/ENSDARG00000023963/ENSDARG00000052695/ENSDARG00000078696/ENSDARG00000032976/ENSDARG00000052960/ENSDARG00000098573/ENSDARG00000040926/ENSDARG00000062003/ENSDARG00000029764/ENSDARG00000103937/ENSDARG00000008305/ENSDARG00000104484/ENSDARG00000017821/ENSDARG00000028213/ENSDARG00000031891/ENSDARG00000102995/ENSDARG00000052182/ENSDARG00000067719/ENSDARG00000009341/…	67
GO:0001667	BP	GO:0001667	ameboidal-type cell migration	137/6398	306/20765	1.62427e-07	2.82055e-05	2.35776e-05	ENSDARG00000078888/ENSDARG00000006314/ENSDARG00000092170/ENSDARG00000023578/ENSDARG00000070494/ENSDARG00000069093/ENSDARG00000090039/ENSDARG00000019815/ENSDARG00000044074/ENSDARG00000055100/ENSDARG00000102464/ENSDARG00000076564/ENSDARG00000079327/ENSDARG00000077004/ENSDARG00000002235/ENSDARG00000044010/ENSDARG00000036548/ENSDARG00000014796/ENSDARG00000091293/ENSDARG00000086391/ENSDARG00000102750/…	137
GO:0031589	BP	GO:0031589	cell-substrate adhesion	69/6398	133/20765	3.17543e-07	5.25156e-05	4.3899e-05	ENSDARG00000053232/ENSDARG00000075707/ENSDARG00000006314/ENSDARG00000101209/ENSDARG00000012824/ENSDARG00000071863/ENSDARG00000019815/ENSDARG00000024829/ENSDARG00000002084/ENSDARG00000078717/ENSDARG00000070480/ENSDARG00000055388/ENSDARG00000028507/ENSDARG00000006526/ENSDARG00000045420/ENSDARG00000053831/ENSDARG00000062974/ENSDARG00000074316/ENSDARG00000056767/ENSDARG00000039133/ENSDARG00000104484/…	69
GO:0007517	BP	GO:0007517	muscle organ development	119/6398	262/20765	4.12058e-07	6.5049e-05	5.43759e-05	ENSDARG00000074908/ENSDARG00000061436/ENSDARG00000036371/ENSDARG00000079752/ENSDARG00000036279/ENSDARG00000101592/ENSDARG00000100729/ENSDARG00000062590/ENSDARG00000101209/ENSDARG00000002084/ENSDARG00000099959/ENSDARG00000013415/ENSDARG00000011821/ENSDARG00000023797/ENSDARG00000055518/ENSDARG00000078696/ENSDARG00000076564/ENSDARG00000115916/ENSDARG00000021987/ENSDARG00000020785/ENSDARG00000062003/…	119
GO:0048878	BP	GO:0048878	chemical homeostasis	199/6398	484/20765	7.80154e-07	0.000117803	9.84744e-05	ENSDARG00000003203/ENSDARG00000020956/ENSDARG00000018259/ENSDARG00000041417/ENSDARG00000043130/ENSDARG00000020866/ENSDARG00000007739/ENSDARG00000076833/ENSDARG00000042780/ENSDARG00000020574/ENSDARG00000019253/ENSDARG00000055100/ENSDARG00000022767/ENSDARG00000102464/ENSDARG00000058646/ENSDARG00000023797/ENSDARG00000006607/ENSDARG00000036344/ENSDARG00000015662/ENSDARG00000075016/ENSDARG00000068246/…	199
GO:0007411	BP	GO:0007411	axon guidance	134/6398	306/20765	9.96816e-07	0.000138478	0.000115757	ENSDARG00000036279/ENSDARG00000098936/ENSDARG00000020795/ENSDARG00000101209/ENSDARG00000069093/ENSDARG00000093572/ENSDARG00000052061/ENSDARG00000002084/ENSDARG00000017676/ENSDARG00000014018/ENSDARG00000055100/ENSDARG00000052063/ENSDARG00000037655/ENSDARG00000002235/ENSDARG00000020785/ENSDARG00000099266/ENSDARG00000044345/ENSDARG00000060481/ENSDARG00000071011/ENSDARG00000039133/ENSDARG00000079578/…	134
GO:0097485	BP	GO:0097485	neuron projection guidance	134/6398	306/20765	9.96816e-07	0.000138478	0.000115757	ENSDARG00000036279/ENSDARG00000098936/ENSDARG00000020795/ENSDARG00000101209/ENSDARG00000069093/ENSDARG00000093572/ENSDARG00000052061/ENSDARG00000002084/ENSDARG00000017676/ENSDARG00000014018/ENSDARG00000055100/ENSDARG00000052063/ENSDARG00000037655/ENSDARG00000002235/ENSDARG00000020785/ENSDARG00000099266/ENSDARG00000044345/ENSDARG00000060481/ENSDARG00000071011/ENSDARG00000039133/ENSDARG00000079578/…	134
GO:0060485	BP	GO:0060485	mesenchyme development	134/6398	307/20765	1.2361e-06	0.000165114	0.000138022	ENSDARG00000102824/ENSDARG00000057911/ENSDARG00000100729/ENSDARG00000070494/ENSDARG00000101209/ENSDARG00000069093/ENSDARG00000019815/ENSDARG00000044074/ENSDARG00000111417/ENSDARG00000042535/ENSDARG00000076564/ENSDARG00000077004/ENSDARG00000059279/ENSDARG00000056138/ENSDARG00000044010/ENSDARG00000091293/ENSDARG00000103379/ENSDARG00000008305/ENSDARG00000114342/ENSDARG00000059680/ENSDARG00000101980/…	134
GO:0048762	BP	GO:0048762	mesenchymal cell differentiation	107/6398	235/20765	1.33609e-06	0.00017186	0.000143662	ENSDARG00000100729/ENSDARG00000070494/ENSDARG00000069093/ENSDARG00000019815/ENSDARG00000044074/ENSDARG00000076564/ENSDARG00000077004/ENSDARG00000059279/ENSDARG00000056138/ENSDARG00000044010/ENSDARG00000091293/ENSDARG00000103379/ENSDARG00000114342/ENSDARG00000059680/ENSDARG00000101980/ENSDARG00000031891/ENSDARG00000036993/ENSDARG00000035598/ENSDARG00000100252/ENSDARG00000045893/ENSDARG00000036558/…	107
GO:0120035	BP	GO:0120035	regulation of plasma membrane bounded cell projection organization	123/6398	279/20765	1.79915e-06	0.00022205	0.000185616	ENSDARG00000019601/ENSDARG00000078322/ENSDARG00000101209/ENSDARG00000004621/ENSDARG00000062390/ENSDARG00000031720/ENSDARG00000034168/ENSDARG00000100693/ENSDARG00000079578/ENSDARG00000037116/ENSDARG00000011564/ENSDARG00000100252/ENSDARG00000076227/ENSDARG00000017369/ENSDARG00000011672/ENSDARG00000031228/ENSDARG00000070442/ENSDARG00000103830/ENSDARG00000042210/ENSDARG00000056228/ENSDARG00000034300/…	123
GO:0015711	BP	GO:0015711	organic anion transport	141/6398	328/20765	1.85414e-06	0.00022205	0.000185616	ENSDARG00000061120/ENSDARG00000112080/ENSDARG00000059227/ENSDARG00000076381/ENSDARG00000039647/ENSDARG00000059775/ENSDARG00000015662/ENSDARG00000104108/ENSDARG00000013295/ENSDARG00000075931/ENSDARG00000117188/ENSDARG00000070078/ENSDARG00000008637/ENSDARG00000038439/ENSDARG00000041150/ENSDARG00000110230/ENSDARG00000010572/ENSDARG00000068572/ENSDARG00000102793/ENSDARG00000020984/ENSDARG00000006427/…	141
GO:0060041	BP	GO:0060041	retina development in camera-type eye	145/6398	341/20765	2.7749e-06	0.000312379	0.000261125	ENSDARG00000002230/ENSDARG00000071863/ENSDARG00000002084/ENSDARG00000030722/ENSDARG00000017676/ENSDARG00000014018/ENSDARG00000094992/ENSDARG00000071684/ENSDARG00000035715/ENSDARG00000070107/ENSDARG00000095743/ENSDARG00000002235/ENSDARG00000059279/ENSDARG00000035521/ENSDARG00000011235/ENSDARG00000000018/ENSDARG00000030694/ENSDARG00000103379/ENSDARG00000077811/ENSDARG00000102288/ENSDARG00000037421/…	145
GO:0031344	BP	GO:0031344	regulation of cell projection organization	123/6398	281/20765	2.7883e-06	0.000312379	0.000261125	ENSDARG00000019601/ENSDARG00000078322/ENSDARG00000101209/ENSDARG00000004621/ENSDARG00000062390/ENSDARG00000031720/ENSDARG00000034168/ENSDARG00000100693/ENSDARG00000079578/ENSDARG00000037116/ENSDARG00000011564/ENSDARG00000100252/ENSDARG00000076227/ENSDARG00000017369/ENSDARG00000011672/ENSDARG00000031228/ENSDARG00000070442/ENSDARG00000103830/ENSDARG00000042210/ENSDARG00000056228/ENSDARG00000034300/…	123
GO:0098609	BP	GO:0098609	cell-cell adhesion	194/6398	478/20765	2.95814e-06	0.000315232	0.000263509	ENSDARG00000022309/ENSDARG00000053232/ENSDARG00000006314/ENSDARG00000102824/ENSDARG00000100729/ENSDARG00000023578/ENSDARG00000070494/ENSDARG00000012824/ENSDARG00000071863/ENSDARG00000019815/ENSDARG00000078717/ENSDARG00000028507/ENSDARG00000020741/ENSDARG00000102626/ENSDARG00000061909/ENSDARG00000104826/ENSDARG00000004830/ENSDARG00000077329/ENSDARG00000078404/ENSDARG00000039677/ENSDARG00000062974/…	194
GO:0061448	BP	GO:0061448	connective tissue development	108/6398	241/20765	2.99529e-06	0.000315232	0.000263509	ENSDARG00000026165/ENSDARG00000012422/ENSDARG00000030215/ENSDARG00000006314/ENSDARG00000043130/ENSDARG00000056950/ENSDARG00000012066/ENSDARG00000019815/ENSDARG00000032617/ENSDARG00000020072/ENSDARG00000044074/ENSDARG00000102464/ENSDARG00000035715/ENSDARG00000002235/ENSDARG00000059279/ENSDARG00000068246/ENSDARG00000044010/ENSDARG00000036548/ENSDARG00000111313/ENSDARG00000012667/ENSDARG00000029764/…	108
GO:0015849	BP	GO:0015849	organic acid transport	116/6398	263/20765	3.39386e-06	0.000336768	0.000281512	ENSDARG00000061120/ENSDARG00000112080/ENSDARG00000059227/ENSDARG00000076381/ENSDARG00000039647/ENSDARG00000059775/ENSDARG00000015662/ENSDARG00000104108/ENSDARG00000075931/ENSDARG00000117188/ENSDARG00000070078/ENSDARG00000008637/ENSDARG00000038439/ENSDARG00000041150/ENSDARG00000110230/ENSDARG00000068572/ENSDARG00000102793/ENSDARG00000020984/ENSDARG00000006427/ENSDARG00000036237/ENSDARG00000014587/…	116
GO:0046942	BP	GO:0046942	carboxylic acid transport	116/6398	263/20765	3.39386e-06	0.000336768	0.000281512	ENSDARG00000061120/ENSDARG00000112080/ENSDARG00000059227/ENSDARG00000076381/ENSDARG00000039647/ENSDARG00000059775/ENSDARG00000015662/ENSDARG00000104108/ENSDARG00000075931/ENSDARG00000117188/ENSDARG00000070078/ENSDARG00000008637/ENSDARG00000038439/ENSDARG00000041150/ENSDARG00000110230/ENSDARG00000068572/ENSDARG00000102793/ENSDARG00000020984/ENSDARG00000006427/ENSDARG00000036237/ENSDARG00000014587/…	116
GO:0030855	BP	GO:0030855	epithelial cell differentiation	141/6398	332/20765	4.09049e-06	0.000394619	0.000329871	ENSDARG00000020956/ENSDARG00000098237/ENSDARG00000019815/ENSDARG00000009782/ENSDARG00000014018/ENSDARG00000070480/ENSDARG00000019566/ENSDARG00000060010/ENSDARG00000059279/ENSDARG00000020785/ENSDARG00000040926/ENSDARG00000036548/ENSDARG00000116139/ENSDARG00000058358/ENSDARG00000008305/ENSDARG00000053301/ENSDARG00000058462/ENSDARG00000076262/ENSDARG00000102995/ENSDARG00000010758/ENSDARG00000067719/…	141
GO:0031016	BP	GO:0031016	pancreas development	90/6398	196/20765	5.84774e-06	0.000548897	0.000458835	ENSDARG00000043130/ENSDARG00000102464/ENSDARG00000019566/ENSDARG00000116139/ENSDARG00000054438/ENSDARG00000101076/ENSDARG00000053301/ENSDARG00000029177/ENSDARG00000059680/ENSDARG00000017821/ENSDARG00000099291/ENSDARG00000053499/ENSDARG00000004023/ENSDARG00000112952/ENSDARG00000091756/ENSDARG00000068401/ENSDARG00000004415/ENSDARG00000102889/ENSDARG00000068006/ENSDARG00000021494/ENSDARG00000098834/…	90
GO:0001525	BP	GO:0001525	angiogenesis	169/6398	412/20765	6.04995e-06	0.000552934	0.00046221	ENSDARG00000034503/ENSDARG00000006314/ENSDARG00000068516/ENSDARG00000010785/ENSDARG00000005368/ENSDARG00000071863/ENSDARG00000090039/ENSDARG00000019815/ENSDARG00000044074/ENSDARG00000005185/ENSDARG00000075133/ENSDARG00000055100/ENSDARG00000073810/ENSDARG00000102464/ENSDARG00000076564/ENSDARG00000069048/ENSDARG00000061647/ENSDARG00000095743/ENSDARG00000044010/ENSDARG00000086391/ENSDARG00000053358/…	169
GO:0055007	BP	GO:0055007	cardiac muscle cell differentiation	37/6398	64/20765	6.86305e-06	0.000610614	0.000510426	ENSDARG00000100729/ENSDARG00000023963/ENSDARG00000052695/ENSDARG00000032976/ENSDARG00000040926/ENSDARG00000029764/ENSDARG00000008305/ENSDARG00000104484/ENSDARG00000017821/ENSDARG00000031891/ENSDARG00000052182/ENSDARG00000009341/ENSDARG00000079564/ENSDARG00000004023/ENSDARG00000102889/ENSDARG00000019096/ENSDARG00000091253/ENSDARG00000026294/ENSDARG00000056964/ENSDARG00000031761/ENSDARG00000040334/…	37
GO:0048589	BP	GO:0048589	developmental growth	191/6398	475/20765	7.0327e-06	0.000610614	0.000510426	ENSDARG00000075707/ENSDARG00000054753/ENSDARG00000006314/ENSDARG00000043130/ENSDARG00000068516/ENSDARG00000101592/ENSDARG00000012066/ENSDARG00000012405/ENSDARG00000101209/ENSDARG00000012824/ENSDARG00000019815/ENSDARG00000089769/ENSDARG00000024829/ENSDARG00000052061/ENSDARG00000003655/ENSDARG00000052063/ENSDARG00000102464/ENSDARG00000054879/ENSDARG00000078864/ENSDARG00000044345/ENSDARG00000052960/…	191
GO:0045944	BP	GO:0045944	positive regulation of transcription by RNA polymerase II	160/6398	388/20765	7.43396e-06	0.000629711	0.000526389	ENSDARG00000021833/ENSDARG00000052695/ENSDARG00000058039/ENSDARG00000037588/ENSDARG00000071684/ENSDARG00000019566/ENSDARG00000095743/ENSDARG00000014244/ENSDARG00000010137/ENSDARG00000043729/ENSDARG00000103379/ENSDARG00000077811/ENSDARG00000098240/ENSDARG00000029764/ENSDARG00000004588/ENSDARG00000003469/ENSDARG00000037421/ENSDARG00000063649/ENSDARG00000025847/ENSDARG00000017821/ENSDARG00000057826/…	160
GO:0055090	BP	GO:0055090	acylglycerol homeostasis	16/6398	20/20765	8.06915e-06	0.000667242	0.000557763	ENSDARG00000020866/ENSDARG00000015662/ENSDARG00000110230/ENSDARG00000101324/ENSDARG00000069375/ENSDARG00000006427/ENSDARG00000040298/ENSDARG00000012076/ENSDARG00000102004/ENSDARG00000040295/ENSDARG00000030872/ENSDARG00000035859/ENSDARG00000044365/ENSDARG00000031848/ENSDARG00000027978/ENSDARG00000110395	16
GO:0051216	BP	GO:0051216	cartilage development	101/6398	227/20765	8.97985e-06	0.000725279	0.000606277	ENSDARG00000026165/ENSDARG00000012422/ENSDARG00000030215/ENSDARG00000006314/ENSDARG00000043130/ENSDARG00000056950/ENSDARG00000012066/ENSDARG00000019815/ENSDARG00000032617/ENSDARG00000044074/ENSDARG00000102464/ENSDARG00000035715/ENSDARG00000002235/ENSDARG00000059279/ENSDARG00000068246/ENSDARG00000044010/ENSDARG00000036548/ENSDARG00000111313/ENSDARG00000012667/ENSDARG00000029764/ENSDARG00000045946/…	101
GO:0031018	BP	GO:0031018	endocrine pancreas development	45/6398	84/20765	1.16883e-05	0.00092258	0.000771205	ENSDARG00000043130/ENSDARG00000102464/ENSDARG00000019566/ENSDARG00000054438/ENSDARG00000101076/ENSDARG00000053301/ENSDARG00000059680/ENSDARG00000004023/ENSDARG00000091756/ENSDARG00000102889/ENSDARG00000068006/ENSDARG00000021494/ENSDARG00000098834/ENSDARG00000006615/ENSDARG00000017882/ENSDARG00000035350/ENSDARG00000070047/ENSDARG00000022569/ENSDARG00000045936/ENSDARG00000013430/ENSDARG00000058868/…	45
GO:0034330	BP	GO:0034330	cell junction organization	142/6398	341/20765	1.30633e-05	0.0010082	0.000842774	ENSDARG00000079781/ENSDARG00000062590/ENSDARG00000019815/ENSDARG00000062174/ENSDARG00000076381/ENSDARG00000002255/ENSDARG00000057296/ENSDARG00000077151/ENSDARG00000006526/ENSDARG00000021987/ENSDARG00000044345/ENSDARG00000077329/ENSDARG00000078404/ENSDARG00000104945/ENSDARG00000039677/ENSDARG00000102750/ENSDARG00000070080/ENSDARG00000100851/ENSDARG00000031720/ENSDARG00000011863/ENSDARG00000068191/…	142
GO:0006836	BP	GO:0006836	neurotransmitter transport	59/6398	119/20765	1.39061e-05	0.0010424	0.000871369	ENSDARG00000030614/ENSDARG00000039647/ENSDARG00000059775/ENSDARG00000056036/ENSDARG00000020609/ENSDARG00000070567/ENSDARG00000100119/ENSDARG00000037932/ENSDARG00000011640/ENSDARG00000056347/ENSDARG00000060711/ENSDARG00000041150/ENSDARG00000001994/ENSDARG00000013414/ENSDARG00000057913/ENSDARG00000045945/ENSDARG00000059978/ENSDARG00000060368/ENSDARG00000102453/ENSDARG00000070972/ENSDARG00000018997/…	59
GO:0044087	BP	GO:0044087	regulation of cellular component biogenesis	144/6398	347/20765	1.41068e-05	0.0010424	0.000871369	ENSDARG00000079781/ENSDARG00000020944/ENSDARG00000101209/ENSDARG00000030490/ENSDARG00000002255/ENSDARG00000004621/ENSDARG00000035907/ENSDARG00000078696/ENSDARG00000002235/ENSDARG00000010031/ENSDARG00000044345/ENSDARG00000062390/ENSDARG00000031720/ENSDARG00000111313/ENSDARG00000102056/ENSDARG00000037998/ENSDARG00000076332/ENSDARG00000036375/ENSDARG00000100252/ENSDARG00000017500/ENSDARG00000031228/…	144
GO:0035270	BP	GO:0035270	endocrine system development	68/6398	143/20765	1.9119e-05	0.00138334	0.00115637	ENSDARG00000043130/ENSDARG00000019815/ENSDARG00000102464/ENSDARG00000019566/ENSDARG00000054438/ENSDARG00000101076/ENSDARG00000008305/ENSDARG00000053301/ENSDARG00000105215/ENSDARG00000059680/ENSDARG00000017821/ENSDARG00000019930/ENSDARG00000004023/ENSDARG00000091756/ENSDARG00000102889/ENSDARG00000068006/ENSDARG00000021494/ENSDARG00000052893/ENSDARG00000098834/ENSDARG00000014259/ENSDARG00000006615/…	68
GO:0007160	BP	GO:0007160	cell-matrix adhesion	49/6398	96/20765	2.73526e-05	0.0019074	0.00159444	ENSDARG00000053232/ENSDARG00000075707/ENSDARG00000006314/ENSDARG00000012824/ENSDARG00000071863/ENSDARG00000019815/ENSDARG00000024829/ENSDARG00000078717/ENSDARG00000055388/ENSDARG00000028507/ENSDARG00000006526/ENSDARG00000045420/ENSDARG00000053831/ENSDARG00000062974/ENSDARG00000074316/ENSDARG00000056767/ENSDARG00000104484/ENSDARG00000037281/ENSDARG00000040985/ENSDARG00000052652/ENSDARG00000032435/…	49
GO:0055006	BP	GO:0055006	cardiac cell development	31/6398	53/20765	2.74605e-05	0.0019074	0.00159444	ENSDARG00000098237/ENSDARG00000100729/ENSDARG00000023963/ENSDARG00000032976/ENSDARG00000040926/ENSDARG00000029764/ENSDARG00000104484/ENSDARG00000052182/ENSDARG00000009341/ENSDARG00000079564/ENSDARG00000004023/ENSDARG00000102889/ENSDARG00000019096/ENSDARG00000091253/ENSDARG00000026294/ENSDARG00000056964/ENSDARG00000040334/ENSDARG00000015681/ENSDARG00000010381/ENSDARG00000020008/ENSDARG00000101543/…	31
GO:0048863	BP	GO:0048863	stem cell differentiation	136/6398	329/20765	3.01149e-05	0.00205076	0.00171428	ENSDARG00000100729/ENSDARG00000070494/ENSDARG00000069093/ENSDARG00000019815/ENSDARG00000008697/ENSDARG00000076564/ENSDARG00000077004/ENSDARG00000059279/ENSDARG00000034541/ENSDARG00000056138/ENSDARG00000091293/ENSDARG00000103379/ENSDARG00000008305/ENSDARG00000114342/ENSDARG00000059680/ENSDARG00000031891/ENSDARG00000102995/ENSDARG00000036993/ENSDARG00000035598/ENSDARG00000100252/ENSDARG00000045893/…	136
GO:0060047	BP	GO:0060047	heart contraction	93/6398	211/20765	3.11707e-05	0.00208184	0.00174026	ENSDARG00000045592/ENSDARG00000035958/ENSDARG00000012824/ENSDARG00000023963/ENSDARG00000099115/ENSDARG00000099959/ENSDARG00000009782/ENSDARG00000013415/ENSDARG00000032976/ENSDARG00000044968/ENSDARG00000115916/ENSDARG00000008982/ENSDARG00000098573/ENSDARG00000039677/ENSDARG00000103969/ENSDARG00000008305/ENSDARG00000014098/ENSDARG00000029439/ENSDARG00000028213/ENSDARG00000053858/ENSDARG00000034270/…	93
GO:0090596	BP	GO:0090596	sensory organ morphogenesis	159/6398	394/20765	3.17705e-05	0.00208187	0.00174028	ENSDARG00000075707/ENSDARG00000007739/ENSDARG00000100729/ENSDARG00000021924/ENSDARG00000101209/ENSDARG00000069093/ENSDARG00000019815/ENSDARG00000032617/ENSDARG00000014018/ENSDARG00000094992/ENSDARG00000071684/ENSDARG00000054879/ENSDARG00000019566/ENSDARG00000070107/ENSDARG00000095743/ENSDARG00000002235/ENSDARG00000059279/ENSDARG00000045580/ENSDARG00000035521/ENSDARG00000103379/ENSDARG00000077811/…	159
GO:0055013	BP	GO:0055013	cardiac muscle cell development	29/6398	49/20765	3.65498e-05	0.00235069	0.001965	ENSDARG00000100729/ENSDARG00000023963/ENSDARG00000032976/ENSDARG00000040926/ENSDARG00000029764/ENSDARG00000104484/ENSDARG00000052182/ENSDARG00000009341/ENSDARG00000079564/ENSDARG00000004023/ENSDARG00000102889/ENSDARG00000019096/ENSDARG00000091253/ENSDARG00000026294/ENSDARG00000056964/ENSDARG00000040334/ENSDARG00000015681/ENSDARG00000010381/ENSDARG00000020008/ENSDARG00000101543/ENSDARG00000076144/…	29
GO:0048705	BP	GO:0048705	skeletal system morphogenesis	111/6398	261/20765	3.82558e-05	0.00241568	0.00201932	ENSDARG00000043130/ENSDARG00000100729/ENSDARG00000070494/ENSDARG00000019815/ENSDARG00000078717/ENSDARG00000102464/ENSDARG00000037655/ENSDARG00000076564/ENSDARG00000077004/ENSDARG00000002235/ENSDARG00000059279/ENSDARG00000068246/ENSDARG00000036548/ENSDARG00000014796/ENSDARG00000111313/ENSDARG00000098240/ENSDARG00000029764/ENSDARG00000037421/ENSDARG00000008305/ENSDARG00000103251/ENSDARG00000114342/…	111
GO:0044282	BP	GO:0044282	small molecule catabolic process	112/6398	264/20765	4.0153e-05	0.00245503	0.00205221	ENSDARG00000020956/ENSDARG00000007024/ENSDARG00000054319/ENSDARG00000070394/ENSDARG00000007421/ENSDARG00000077004/ENSDARG00000037943/ENSDARG00000024278/ENSDARG00000028000/ENSDARG00000088366/ENSDARG00000015537/ENSDARG00000114342/ENSDARG00000019541/ENSDARG00000024160/ENSDARG00000017126/ENSDARG00000044935/ENSDARG00000076487/ENSDARG00000101074/ENSDARG00000002764/ENSDARG00000013522/ENSDARG00000014179/…	112
GO:0060538	BP	GO:0060538	skeletal muscle organ development	87/6398	196/20765	4.02927e-05	0.00245503	0.00205221	ENSDARG00000074908/ENSDARG00000036371/ENSDARG00000036279/ENSDARG00000101592/ENSDARG00000100729/ENSDARG00000062590/ENSDARG00000002084/ENSDARG00000099959/ENSDARG00000013415/ENSDARG00000011821/ENSDARG00000023797/ENSDARG00000055518/ENSDARG00000078696/ENSDARG00000076564/ENSDARG00000115916/ENSDARG00000021987/ENSDARG00000020785/ENSDARG00000028213/ENSDARG00000011422/ENSDARG00000019125/ENSDARG00000115733/…	87
GO:0006936	BP	GO:0006936	muscle contraction	76/6398	167/20765	4.35677e-05	0.00259067	0.0021656	ENSDARG00000045592/ENSDARG00000001993/ENSDARG00000101592/ENSDARG00000035958/ENSDARG00000027310/ENSDARG00000023963/ENSDARG00000099115/ENSDARG00000020574/ENSDARG00000099959/ENSDARG00000023797/ENSDARG00000115916/ENSDARG00000008982/ENSDARG00000035682/ENSDARG00000012667/ENSDARG00000103969/ENSDARG00000014098/ENSDARG00000074201/ENSDARG00000067990/ENSDARG00000067997/ENSDARG00000011422/ENSDARG00000005162/…	76
GO:0003012	BP	GO:0003012	muscle system process	79/6398	175/20765	4.40108e-05	0.00259067	0.0021656	ENSDARG00000045592/ENSDARG00000001993/ENSDARG00000101592/ENSDARG00000035958/ENSDARG00000027310/ENSDARG00000023963/ENSDARG00000099115/ENSDARG00000020574/ENSDARG00000099959/ENSDARG00000023797/ENSDARG00000115916/ENSDARG00000008982/ENSDARG00000035682/ENSDARG00000012667/ENSDARG00000103969/ENSDARG00000014098/ENSDARG00000074201/ENSDARG00000067990/ENSDARG00000067997/ENSDARG00000011422/ENSDARG00000005162/…	79
GO:0014033	BP	GO:0014033	neural crest cell differentiation	89/6398	202/20765	4.6345e-05	0.0026826	0.00224245	ENSDARG00000100729/ENSDARG00000070494/ENSDARG00000069093/ENSDARG00000019815/ENSDARG00000076564/ENSDARG00000077004/ENSDARG00000059279/ENSDARG00000056138/ENSDARG00000091293/ENSDARG00000103379/ENSDARG00000114342/ENSDARG00000059680/ENSDARG00000031891/ENSDARG00000036993/ENSDARG00000035598/ENSDARG00000100252/ENSDARG00000045893/ENSDARG00000036558/ENSDARG00000017369/ENSDARG00000099371/ENSDARG00000011672/…	89
GO:0090497	BP	GO:0090497	mesenchymal cell migration	64/6398	136/20765	4.93754e-05	0.00281116	0.00234991	ENSDARG00000070494/ENSDARG00000069093/ENSDARG00000019815/ENSDARG00000079327/ENSDARG00000077004/ENSDARG00000091293/ENSDARG00000103379/ENSDARG00000114342/ENSDARG00000059680/ENSDARG00000031891/ENSDARG00000036993/ENSDARG00000035598/ENSDARG00000100252/ENSDARG00000036558/ENSDARG00000017369/ENSDARG00000011672/ENSDARG00000070442/ENSDARG00000006921/ENSDARG00000042210/ENSDARG00000034300/ENSDARG00000036571/…	64
GO:0003015	BP	GO:0003015	heart process	94/6398	216/20765	5.1399e-05	0.00284925	0.00238175	ENSDARG00000045592/ENSDARG00000035958/ENSDARG00000012824/ENSDARG00000023963/ENSDARG00000099115/ENSDARG00000099959/ENSDARG00000009782/ENSDARG00000013415/ENSDARG00000032976/ENSDARG00000044968/ENSDARG00000115916/ENSDARG00000008982/ENSDARG00000098573/ENSDARG00000039677/ENSDARG00000103969/ENSDARG00000008305/ENSDARG00000014098/ENSDARG00000029439/ENSDARG00000028213/ENSDARG00000053858/ENSDARG00000034270/…	94
GO:0097581	BP	GO:0097581	lamellipodium organization	21/6398	32/20765	5.16853e-05	0.00284925	0.00238175	ENSDARG00000002235/ENSDARG00000044345/ENSDARG00000111313/ENSDARG00000077410/ENSDARG00000100252/ENSDARG00000008388/ENSDARG00000062837/ENSDARG00000078313/ENSDARG00000039969/ENSDARG00000015472/ENSDARG00000060149/ENSDARG00000040466/ENSDARG00000011661/ENSDARG00000006299/ENSDARG00000019117/ENSDARG00000013110/ENSDARG00000088168/ENSDARG00000055223/ENSDARG00000073848/ENSDARG00000109680/ENSDARG00000115712	21
GO:0051960	BP	GO:0051960	regulation of nervous system development	99/6398	230/20765	5.57236e-05	0.00302387	0.00252772	ENSDARG00000068516/ENSDARG00000035891/ENSDARG00000079781/ENSDARG00000089769/ENSDARG00000023058/ENSDARG00000069048/ENSDARG00000031720/ENSDARG00000009401/ENSDARG00000003469/ENSDARG00000045799/ENSDARG00000009922/ENSDARG00000102986/ENSDARG00000006566/ENSDARG00000037116/ENSDARG00000017369/ENSDARG00000011672/ENSDARG00000044062/ENSDARG00000070442/ENSDARG00000042210/ENSDARG00000034300/ENSDARG00000006636/…	99
GO:0006941	BP	GO:0006941	striated muscle contraction	42/6398	81/20765	6.24106e-05	0.00333465	0.0027875	ENSDARG00000045592/ENSDARG00000035958/ENSDARG00000023963/ENSDARG00000099115/ENSDARG00000099959/ENSDARG00000023797/ENSDARG00000115916/ENSDARG00000008982/ENSDARG00000103969/ENSDARG00000014098/ENSDARG00000011422/ENSDARG00000032242/ENSDARG00000004082/ENSDARG00000099031/ENSDARG00000058656/ENSDARG00000079564/ENSDARG00000102889/ENSDARG00000043313/ENSDARG00000011400/ENSDARG00000052708/ENSDARG00000020610/…	42
GO:0051130	BP	GO:0051130	positive regulation of cellular component organization	114/6398	272/20765	6.41181e-05	0.00337397	0.00282038	ENSDARG00000079781/ENSDARG00000078696/ENSDARG00000062390/ENSDARG00000031720/ENSDARG00000100693/ENSDARG00000037998/ENSDARG00000037116/ENSDARG00000102995/ENSDARG00000076227/ENSDARG00000017235/ENSDARG00000103830/ENSDARG00000062897/ENSDARG00000006636/ENSDARG00000073883/ENSDARG00000069600/ENSDARG00000024865/ENSDARG00000061143/ENSDARG00000104500/ENSDARG00000011602/ENSDARG00000030367/ENSDARG00000024209/…	114
GO:0060048	BP	GO:0060048	cardiac muscle contraction	34/6398	62/20765	7.14408e-05	0.00370319	0.00309558	ENSDARG00000045592/ENSDARG00000035958/ENSDARG00000023963/ENSDARG00000099115/ENSDARG00000099959/ENSDARG00000115916/ENSDARG00000008982/ENSDARG00000103969/ENSDARG00000014098/ENSDARG00000032242/ENSDARG00000099031/ENSDARG00000058656/ENSDARG00000079564/ENSDARG00000102889/ENSDARG00000043313/ENSDARG00000011400/ENSDARG00000052708/ENSDARG00000020610/ENSDARG00000045822/ENSDARG00000058820/ENSDARG00000002988/…	34
GO:0050804	BP	GO:0050804	modulation of chemical synaptic transmission	81/6398	183/20765	8.19739e-05	0.00403677	0.00337442	ENSDARG00000036344/ENSDARG00000077329/ENSDARG00000100119/ENSDARG00000031720/ENSDARG00000069402/ENSDARG00000043673/ENSDARG00000059978/ENSDARG00000034493/ENSDARG00000102376/ENSDARG00000104786/ENSDARG00000059534/ENSDARG00000070972/ENSDARG00000018997/ENSDARG00000032737/ENSDARG00000021352/ENSDARG00000030376/ENSDARG00000063144/ENSDARG00000073883/ENSDARG00000045886/ENSDARG00000074583/ENSDARG00000102690/…	81
GO:0099177	BP	GO:0099177	regulation of trans-synaptic signaling	81/6398	183/20765	8.19739e-05	0.00403677	0.00337442	ENSDARG00000036344/ENSDARG00000077329/ENSDARG00000100119/ENSDARG00000031720/ENSDARG00000069402/ENSDARG00000043673/ENSDARG00000059978/ENSDARG00000034493/ENSDARG00000102376/ENSDARG00000104786/ENSDARG00000059534/ENSDARG00000070972/ENSDARG00000018997/ENSDARG00000032737/ENSDARG00000021352/ENSDARG00000030376/ENSDARG00000063144/ENSDARG00000073883/ENSDARG00000045886/ENSDARG00000074583/ENSDARG00000102690/…	81
GO:0045103	BP	GO:0045103	intermediate filament-based process	27/6398	46/20765	8.25253e-05	0.00403677	0.00337442	ENSDARG00000103459/ENSDARG00000022309/ENSDARG00000101043/ENSDARG00000096359/ENSDARG00000060830/ENSDARG00000068849/ENSDARG00000062590/ENSDARG00000021987/ENSDARG00000058358/ENSDARG00000018404/ENSDARG00000058462/ENSDARG00000043242/ENSDARG00000021351/ENSDARG00000019526/ENSDARG00000019808/ENSDARG00000112017/ENSDARG00000011998/ENSDARG00000028533/ENSDARG00000025301/ENSDARG00000113282/ENSDARG00000062350/…	27
GO:0045104	BP	GO:0045104	intermediate filament cytoskeleton organization	27/6398	46/20765	8.25253e-05	0.00403677	0.00337442	ENSDARG00000103459/ENSDARG00000022309/ENSDARG00000101043/ENSDARG00000096359/ENSDARG00000060830/ENSDARG00000068849/ENSDARG00000062590/ENSDARG00000021987/ENSDARG00000058358/ENSDARG00000018404/ENSDARG00000058462/ENSDARG00000043242/ENSDARG00000021351/ENSDARG00000019526/ENSDARG00000019808/ENSDARG00000112017/ENSDARG00000011998/ENSDARG00000028533/ENSDARG00000025301/ENSDARG00000113282/ENSDARG00000062350/…	27
GO:0015718	BP	GO:0015718	monocarboxylic acid transport	52/6398	107/20765	8.59956e-05	0.0041481	0.00346749	ENSDARG00000112080/ENSDARG00000059227/ENSDARG00000015662/ENSDARG00000104108/ENSDARG00000075931/ENSDARG00000070078/ENSDARG00000008637/ENSDARG00000038439/ENSDARG00000110230/ENSDARG00000068572/ENSDARG00000102793/ENSDARG00000006427/ENSDARG00000036237/ENSDARG00000060246/ENSDARG00000093774/ENSDARG00000030449/ENSDARG00000007697/ENSDARG00000021573/ENSDARG00000091906/ENSDARG00000045306/ENSDARG00000115375/…	52
GO:1904888	BP	GO:1904888	cranial skeletal system development	125/6398	305/20765	9.65898e-05	0.00457155	0.00382146	ENSDARG00000100729/ENSDARG00000070494/ENSDARG00000019815/ENSDARG00000021833/ENSDARG00000089724/ENSDARG00000078717/ENSDARG00000102464/ENSDARG00000037655/ENSDARG00000076564/ENSDARG00000021242/ENSDARG00000077004/ENSDARG00000002235/ENSDARG00000059279/ENSDARG00000068246/ENSDARG00000040926/ENSDARG00000036548/ENSDARG00000014796/ENSDARG00000098240/ENSDARG00000037421/ENSDARG00000008305/ENSDARG00000114342/…	125
GO:0030902	BP	GO:0030902	hindbrain development	71/6398	157/20765	9.74071e-05	0.00457155	0.00382146	ENSDARG00000020795/ENSDARG00000032617/ENSDARG00000014018/ENSDARG00000059279/ENSDARG00000011235/ENSDARG00000103379/ENSDARG00000102288/ENSDARG00000015567/ENSDARG00000011564/ENSDARG00000017369/ENSDARG00000031768/ENSDARG00000068732/ENSDARG00000078701/ENSDARG00000030449/ENSDARG00000021664/ENSDARG00000007369/ENSDARG00000040946/ENSDARG00000015554/ENSDARG00000022280/ENSDARG00000006615/ENSDARG00000053493/…	71
GO:0048645	BP	GO:0048645	animal organ formation	29/6398	51/20765	0.000100713	0.00466368	0.00389847	ENSDARG00000070494/ENSDARG00000101209/ENSDARG00000019815/ENSDARG00000006526/ENSDARG00000029764/ENSDARG00000017821/ENSDARG00000031891/ENSDARG00000053499/ENSDARG00000112952/ENSDARG00000068401/ENSDARG00000053493/ENSDARG00000103589/ENSDARG00000040237/ENSDARG00000039827/ENSDARG00000061600/ENSDARG00000015427/ENSDARG00000100944/ENSDARG00000112963/ENSDARG00000073765/ENSDARG00000113952/ENSDARG00000034893/…	29
GO:0050767	BP	GO:0050767	regulation of neurogenesis	86/6398	198/20765	0.000113491	0.00518624	0.00433529	ENSDARG00000068516/ENSDARG00000035891/ENSDARG00000089769/ENSDARG00000069048/ENSDARG00000009401/ENSDARG00000003469/ENSDARG00000045799/ENSDARG00000009922/ENSDARG00000006566/ENSDARG00000037116/ENSDARG00000017369/ENSDARG00000011672/ENSDARG00000044062/ENSDARG00000070442/ENSDARG00000042210/ENSDARG00000034300/ENSDARG00000036571/ENSDARG00000022712/ENSDARG00000024865/ENSDARG00000040946/ENSDARG00000030367/…	86
GO:0051253	BP	GO:0051253	negative regulation of RNA metabolic process	181/6398	466/20765	0.000117764	0.00526553	0.00440157	ENSDARG00000034503/ENSDARG00000091131/ENSDARG00000045768/ENSDARG00000061169/ENSDARG00000052695/ENSDARG00000044074/ENSDARG00000014018/ENSDARG00000095743/ENSDARG00000014244/ENSDARG00000010137/ENSDARG00000044010/ENSDARG00000040926/ENSDARG00000077811/ENSDARG00000010437/ENSDARG00000004588/ENSDARG00000053301/ENSDARG00000009922/ENSDARG00000025847/ENSDARG00000012499/ENSDARG00000017821/ENSDARG00000102995/…	181
GO:0001755	BP	GO:0001755	neural crest cell migration	62/6398	134/20765	0.000118258	0.00526553	0.00440157	ENSDARG00000070494/ENSDARG00000069093/ENSDARG00000019815/ENSDARG00000077004/ENSDARG00000091293/ENSDARG00000103379/ENSDARG00000114342/ENSDARG00000059680/ENSDARG00000031891/ENSDARG00000036993/ENSDARG00000035598/ENSDARG00000100252/ENSDARG00000036558/ENSDARG00000017369/ENSDARG00000011672/ENSDARG00000070442/ENSDARG00000006921/ENSDARG00000042210/ENSDARG00000034300/ENSDARG00000036571/ENSDARG00000052893/…	62
GO:0060349	BP	GO:0060349	bone morphogenesis	24/6398	40/20765	0.000126227	0.00537341	0.00449175	ENSDARG00000043130/ENSDARG00000102464/ENSDARG00000002235/ENSDARG00000111313/ENSDARG00000029764/ENSDARG00000103251/ENSDARG00000111571/ENSDARG00000056922/ENSDARG00000008388/ENSDARG00000021895/ENSDARG00000015472/ENSDARG00000009021/ENSDARG00000009534/ENSDARG00000040251/ENSDARG00000042232/ENSDARG00000099088/ENSDARG00000008867/ENSDARG00000079266/ENSDARG00000074131/ENSDARG00000013168/ENSDARG00000077121/…	24
GO:0060914	BP	GO:0060914	heart formation	24/6398	40/20765	0.000126227	0.00537341	0.00449175	ENSDARG00000070494/ENSDARG00000101209/ENSDARG00000019815/ENSDARG00000006526/ENSDARG00000029764/ENSDARG00000017821/ENSDARG00000031891/ENSDARG00000053499/ENSDARG00000112952/ENSDARG00000068401/ENSDARG00000103589/ENSDARG00000040237/ENSDARG00000061600/ENSDARG00000015427/ENSDARG00000100944/ENSDARG00000112963/ENSDARG00000073765/ENSDARG00000113952/ENSDARG00000034893/ENSDARG00000002791/ENSDARG00000036292/…	24
GO:0007269	BP	GO:0007269	neurotransmitter secretion	46/6398	93/20765	0.00012687	0.00537341	0.00449175	ENSDARG00000030614/ENSDARG00000056036/ENSDARG00000020609/ENSDARG00000070567/ENSDARG00000100119/ENSDARG00000037932/ENSDARG00000011640/ENSDARG00000056347/ENSDARG00000001994/ENSDARG00000013414/ENSDARG00000057913/ENSDARG00000045945/ENSDARG00000059978/ENSDARG00000060368/ENSDARG00000070972/ENSDARG00000018997/ENSDARG00000058117/ENSDARG00000045886/ENSDARG00000037941/ENSDARG00000102690/ENSDARG00000012874/…	46
GO:0099643	BP	GO:0099643	signal release from synapse	46/6398	93/20765	0.00012687	0.00537341	0.00449175	ENSDARG00000030614/ENSDARG00000056036/ENSDARG00000020609/ENSDARG00000070567/ENSDARG00000100119/ENSDARG00000037932/ENSDARG00000011640/ENSDARG00000056347/ENSDARG00000001994/ENSDARG00000013414/ENSDARG00000057913/ENSDARG00000045945/ENSDARG00000059978/ENSDARG00000060368/ENSDARG00000070972/ENSDARG00000018997/ENSDARG00000058117/ENSDARG00000045886/ENSDARG00000037941/ENSDARG00000102690/ENSDARG00000012874/…	46
GO:0009266	BP	GO:0009266	response to temperature stimulus	33/6398	61/20765	0.000129328	0.00541151	0.0045236	ENSDARG00000034503/ENSDARG00000023151/ENSDARG00000024746/ENSDARG00000000018/ENSDARG00000113771/ENSDARG00000091209/ENSDARG00000012499/ENSDARG00000010745/ENSDARG00000099175/ENSDARG00000013351/ENSDARG00000094557/ENSDARG00000043154/ENSDARG00000069425/ENSDARG00000069074/ENSDARG00000061338/ENSDARG00000052450/ENSDARG00000078674/ENSDARG00000102295/ENSDARG00000041921/ENSDARG00000055723/ENSDARG00000112926/…	33
GO:0019725	BP	GO:0019725	cellular homeostasis	143/6398	358/20765	0.000135669	0.00560925	0.0046889	ENSDARG00000018566/ENSDARG00000020956/ENSDARG00000018259/ENSDARG00000041417/ENSDARG00000007739/ENSDARG00000076833/ENSDARG00000020574/ENSDARG00000018820/ENSDARG00000055100/ENSDARG00000102464/ENSDARG00000058646/ENSDARG00000023797/ENSDARG00000036344/ENSDARG00000076870/ENSDARG00000068246/ENSDARG00000008982/ENSDARG00000059960/ENSDARG00000091293/ENSDARG00000013443/ENSDARG00000001870/ENSDARG00000011370/…	143
GO:0045892	BP	GO:0045892	negative regulation of DNA-templated transcription	168/6398	430/20765	0.000144069	0.00580987	0.0048566	ENSDARG00000034503/ENSDARG00000091131/ENSDARG00000045768/ENSDARG00000052695/ENSDARG00000044074/ENSDARG00000014018/ENSDARG00000095743/ENSDARG00000010137/ENSDARG00000044010/ENSDARG00000040926/ENSDARG00000077811/ENSDARG00000004588/ENSDARG00000053301/ENSDARG00000009922/ENSDARG00000025847/ENSDARG00000012499/ENSDARG00000017821/ENSDARG00000061543/ENSDARG00000010770/ENSDARG00000056979/ENSDARG00000034117/…	168
GO:1902679	BP	GO:1902679	negative regulation of RNA biosynthetic process	168/6398	430/20765	0.000144069	0.00580987	0.0048566	ENSDARG00000034503/ENSDARG00000091131/ENSDARG00000045768/ENSDARG00000052695/ENSDARG00000044074/ENSDARG00000014018/ENSDARG00000095743/ENSDARG00000010137/ENSDARG00000044010/ENSDARG00000040926/ENSDARG00000077811/ENSDARG00000004588/ENSDARG00000053301/ENSDARG00000009922/ENSDARG00000025847/ENSDARG00000012499/ENSDARG00000017821/ENSDARG00000061543/ENSDARG00000010770/ENSDARG00000056979/ENSDARG00000034117/…	168
GO:0023061	BP	GO:0023061	signal release	70/6398	156/20765	0.000145539	0.00580987	0.0048566	ENSDARG00000030614/ENSDARG00000058646/ENSDARG00000056036/ENSDARG00000020609/ENSDARG00000070567/ENSDARG00000100119/ENSDARG00000037932/ENSDARG00000011640/ENSDARG00000056347/ENSDARG00000001994/ENSDARG00000013414/ENSDARG00000057913/ENSDARG00000045945/ENSDARG00000059978/ENSDARG00000060368/ENSDARG00000008803/ENSDARG00000070972/ENSDARG00000018997/ENSDARG00000058117/ENSDARG00000045886/ENSDARG00000037941/…	70
GO:0003007	BP	GO:0003007	heart morphogenesis	122/6398	300/20765	0.000171007	0.00669452	0.00559609	ENSDARG00000098237/ENSDARG00000035891/ENSDARG00000070494/ENSDARG00000101209/ENSDARG00000019815/ENSDARG00000052695/ENSDARG00000042535/ENSDARG00000077722/ENSDARG00000032976/ENSDARG00000006526/ENSDARG00000036548/ENSDARG00000014796/ENSDARG00000086391/ENSDARG00000035682/ENSDARG00000077840/ENSDARG00000062003/ENSDARG00000054438/ENSDARG00000029764/ENSDARG00000103937/ENSDARG00000008305/ENSDARG00000014098/…	122
GO:0051346	BP	GO:0051346	negative regulation of hydrolase activity	36/6398	69/20765	0.000173345	0.00669452	0.00559609	ENSDARG00000092170/ENSDARG00000090039/ENSDARG00000053973/ENSDARG00000091801/ENSDARG00000058693/ENSDARG00000069048/ENSDARG00000076448/ENSDARG00000090850/ENSDARG00000061383/ENSDARG00000090286/ENSDARG00000034168/ENSDARG00000075954/ENSDARG00000022372/ENSDARG00000077960/ENSDARG00000070918/ENSDARG00000055416/ENSDARG00000014556/ENSDARG00000075261/ENSDARG00000110127/ENSDARG00000096888/ENSDARG00000044365/…	36
GO:0090504	BP	GO:0090504	epiboly	46/6398	94/20765	0.000174836	0.00669452	0.00559609	ENSDARG00000062174/ENSDARG00000004830/ENSDARG00000039677/ENSDARG00000102750/ENSDARG00000002731/ENSDARG00000015866/ENSDARG00000059680/ENSDARG00000025826/ENSDARG00000095863/ENSDARG00000007807/ENSDARG00000021309/ENSDARG00000068213/ENSDARG00000027589/ENSDARG00000079283/ENSDARG00000061391/ENSDARG00000110073/ENSDARG00000059906/ENSDARG00000058548/ENSDARG00000057975/ENSDARG00000017180/ENSDARG00000037018/…	46
GO:0002011	BP	GO:0002011	morphogenesis of an epithelial sheet	58/6398	125/20765	0.000175411	0.00669452	0.00559609	ENSDARG00000075707/ENSDARG00000100729/ENSDARG00000062174/ENSDARG00000004830/ENSDARG00000095743/ENSDARG00000035521/ENSDARG00000039677/ENSDARG00000102750/ENSDARG00000002731/ENSDARG00000077811/ENSDARG00000015866/ENSDARG00000004588/ENSDARG00000059680/ENSDARG00000025826/ENSDARG00000098834/ENSDARG00000095863/ENSDARG00000007807/ENSDARG00000021309/ENSDARG00000068213/ENSDARG00000027589/ENSDARG00000105112/…	58
GO:1903053	BP	GO:1903053	regulation of extracellular matrix organization	6398-09-01	10/20765	0.000180234	0.00680384	0.00568748	ENSDARG00000002235/ENSDARG00000111313/ENSDARG00000008388/ENSDARG00000063563/ENSDARG00000015472/ENSDARG00000058270/ENSDARG00000061600/ENSDARG00000087646/ENSDARG00000016750	9
GO:0014032	BP	GO:0014032	neural crest cell development	80/6398	184/20765	0.000185134	0.00684009	0.00571779	ENSDARG00000070494/ENSDARG00000069093/ENSDARG00000019815/ENSDARG00000077004/ENSDARG00000059279/ENSDARG00000056138/ENSDARG00000091293/ENSDARG00000103379/ENSDARG00000114342/ENSDARG00000059680/ENSDARG00000031891/ENSDARG00000036993/ENSDARG00000035598/ENSDARG00000100252/ENSDARG00000036558/ENSDARG00000017369/ENSDARG00000099371/ENSDARG00000011672/ENSDARG00000070442/ENSDARG00000006921/ENSDARG00000042210/…	80
GO:0048864	BP	GO:0048864	stem cell development	80/6398	184/20765	0.000185134	0.00684009	0.00571779	ENSDARG00000070494/ENSDARG00000069093/ENSDARG00000019815/ENSDARG00000077004/ENSDARG00000059279/ENSDARG00000056138/ENSDARG00000091293/ENSDARG00000103379/ENSDARG00000114342/ENSDARG00000059680/ENSDARG00000031891/ENSDARG00000036993/ENSDARG00000035598/ENSDARG00000100252/ENSDARG00000036558/ENSDARG00000017369/ENSDARG00000099371/ENSDARG00000011672/ENSDARG00000070442/ENSDARG00000006921/ENSDARG00000042210/…	80
GO:0030903	BP	GO:0030903	notochord development	47/6398	97/20765	0.000201195	0.00734228	0.00613758	ENSDARG00000026165/ENSDARG00000039576/ENSDARG00000098237/ENSDARG00000009014/ENSDARG00000036279/ENSDARG00000059362/ENSDARG00000101209/ENSDARG00000069093/ENSDARG00000054451/ENSDARG00000099959/ENSDARG00000011821/ENSDARG00000011407/ENSDARG00000115916/ENSDARG00000042934/ENSDARG00000020785/ENSDARG00000030694/ENSDARG00000099930/ENSDARG00000103747/ENSDARG00000077403/ENSDARG00000015559/ENSDARG00000022712/…	47
GO:0007519	BP	GO:0007519	skeletal muscle tissue development	78/6398	179/20765	0.000202954	0.00734228	0.00613758	ENSDARG00000074908/ENSDARG00000036371/ENSDARG00000036279/ENSDARG00000100729/ENSDARG00000062590/ENSDARG00000099959/ENSDARG00000013415/ENSDARG00000011821/ENSDARG00000023797/ENSDARG00000055518/ENSDARG00000078696/ENSDARG00000076564/ENSDARG00000115916/ENSDARG00000021987/ENSDARG00000028213/ENSDARG00000011422/ENSDARG00000019125/ENSDARG00000115733/ENSDARG00000102995/ENSDARG00000052182/ENSDARG00000056743/…	78
GO:0055082	BP	GO:0055082	intracellular chemical homeostasis	118/6398	290/20765	0.00021057	0.00753927	0.00630225	ENSDARG00000020956/ENSDARG00000018259/ENSDARG00000041417/ENSDARG00000007739/ENSDARG00000076833/ENSDARG00000020574/ENSDARG00000055100/ENSDARG00000102464/ENSDARG00000058646/ENSDARG00000023797/ENSDARG00000036344/ENSDARG00000068246/ENSDARG00000008982/ENSDARG00000059960/ENSDARG00000091293/ENSDARG00000013443/ENSDARG00000001870/ENSDARG00000011370/ENSDARG00000014098/ENSDARG00000029439/ENSDARG00000002840/…	118
GO:0140352	BP	GO:0140352	export from cell	132/6398	330/20765	0.00022347	0.00791951	0.0066201	ENSDARG00000018259/ENSDARG00000007739/ENSDARG00000076833/ENSDARG00000030614/ENSDARG00000058646/ENSDARG00000056036/ENSDARG00000020609/ENSDARG00000070567/ENSDARG00000100119/ENSDARG00000037932/ENSDARG00000011640/ENSDARG00000014340/ENSDARG00000008637/ENSDARG00000056347/ENSDARG00000001870/ENSDARG00000045946/ENSDARG00000001994/ENSDARG00000039131/ENSDARG00000013414/ENSDARG00000057913/ENSDARG00000045945/…	132
GO:0010466	BP	GO:0010466	negative regulation of peptidase activity	32/6398	60/20765	0.000231176	0.00810984	0.00677919	ENSDARG00000090039/ENSDARG00000053973/ENSDARG00000091801/ENSDARG00000058693/ENSDARG00000069048/ENSDARG00000076448/ENSDARG00000090850/ENSDARG00000061383/ENSDARG00000090286/ENSDARG00000034168/ENSDARG00000075954/ENSDARG00000022372/ENSDARG00000077960/ENSDARG00000070918/ENSDARG00000055416/ENSDARG00000014556/ENSDARG00000075261/ENSDARG00000110127/ENSDARG00000096888/ENSDARG00000019949/ENSDARG00000021208/…	32
GO:0032535	BP	GO:0032535	regulation of cellular component size	103/6398	249/20765	0.000252534	0.00876976	0.00733084	ENSDARG00000030490/ENSDARG00000035907/ENSDARG00000076870/ENSDARG00000010031/ENSDARG00000044345/ENSDARG00000062003/ENSDARG00000062390/ENSDARG00000031720/ENSDARG00000102056/ENSDARG00000037116/ENSDARG00000036375/ENSDARG00000100252/ENSDARG00000017369/ENSDARG00000011672/ENSDARG00000058348/ENSDARG00000012729/ENSDARG00000070442/ENSDARG00000042210/ENSDARG00000011459/ENSDARG00000034300/ENSDARG00000036571/…	103
GO:0120032	BP	GO:0120032	regulation of plasma membrane bounded cell projection assembly	40/6398	80/20765	0.000255038	0.00876976	0.00733084	ENSDARG00000101209/ENSDARG00000004621/ENSDARG00000062390/ENSDARG00000100252/ENSDARG00000031228/ENSDARG00000056228/ENSDARG00000061143/ENSDARG00000115375/ENSDARG00000111301/ENSDARG00000101979/ENSDARG00000039969/ENSDARG00000044573/ENSDARG00000045543/ENSDARG00000079283/ENSDARG00000062727/ENSDARG00000011661/ENSDARG00000102128/ENSDARG00000075295/ENSDARG00000055543/ENSDARG00000052783/ENSDARG00000057125/…	40
GO:0032922	BP	GO:0032922	circadian regulation of gene expression	26/6398	46/20765	0.000260294	0.00878349	0.00734232	ENSDARG00000034503/ENSDARG00000091131/ENSDARG00000045768/ENSDARG00000003820/ENSDARG00000037421/ENSDARG00000012499/ENSDARG00000094965/ENSDARG00000055283/ENSDARG00000045131/ENSDARG00000043483/ENSDARG00000056885/ENSDARG00000069074/ENSDARG00000033160/ENSDARG00000010519/ENSDARG00000058094/ENSDARG00000111860/ENSDARG00000011583/ENSDARG00000016536/ENSDARG00000044153/ENSDARG00000011890/ENSDARG00000112926/…	26
GO:0031099	BP	GO:0031099	regeneration	104/6398	252/20765	0.000261851	0.00878349	0.00734232	ENSDARG00000019601/ENSDARG00000075707/ENSDARG00000054753/ENSDARG00000043130/ENSDARG00000068516/ENSDARG00000078322/ENSDARG00000101592/ENSDARG00000012405/ENSDARG00000101209/ENSDARG00000005368/ENSDARG00000089769/ENSDARG00000102464/ENSDARG00000054879/ENSDARG00000019566/ENSDARG00000021242/ENSDARG00000042934/ENSDARG00000030694/ENSDARG00000054438/ENSDARG00000045799/ENSDARG00000006603/ENSDARG00000037116/…	104
GO:0031033	BP	GO:0031033	myosin filament organization	6398-10-01	12/20765	0.000263024	0.00878349	0.00734232	ENSDARG00000099959/ENSDARG00000115916/ENSDARG00000029764/ENSDARG00000028213/ENSDARG00000000563/ENSDARG00000091253/ENSDARG00000035835/ENSDARG00000040237/ENSDARG00000009280/ENSDARG00000002204	10
GO:0000380	BP	GO:0000380	alternative mRNA splicing, via spliceosome	33/6398	63/20765	0.00028948	0.00957489	0.00800387	ENSDARG00000038068/ENSDARG00000014244/ENSDARG00000070475/ENSDARG00000102995/ENSDARG00000052182/ENSDARG00000069469/ENSDARG00000052856/ENSDARG00000042642/ENSDARG00000014746/ENSDARG00000034668/ENSDARG00000045930/ENSDARG00000015206/ENSDARG00000006983/ENSDARG00000039266/ENSDARG00000017843/ENSDARG00000078966/ENSDARG00000057691/ENSDARG00000010873/ENSDARG00000004735/ENSDARG00000008097/ENSDARG00000031809/…	33
GO:0034329	BP	GO:0034329	cell junction assembly	85/6398	200/20765	0.000298321	0.00970555	0.00811308	ENSDARG00000079781/ENSDARG00000062590/ENSDARG00000019815/ENSDARG00000002255/ENSDARG00000006526/ENSDARG00000021987/ENSDARG00000077329/ENSDARG00000078404/ENSDARG00000039677/ENSDARG00000102750/ENSDARG00000070080/ENSDARG00000031720/ENSDARG00000068191/ENSDARG00000037998/ENSDARG00000069402/ENSDARG00000057826/ENSDARG00000076332/ENSDARG00000099291/ENSDARG00000104786/ENSDARG00000017500/ENSDARG00000044062/…	85
GO:0055088	BP	GO:0055088	lipid homeostasis	41/6398	83/20765	0.000299019	0.00970555	0.00811308	ENSDARG00000020866/ENSDARG00000042780/ENSDARG00000022767/ENSDARG00000102464/ENSDARG00000015662/ENSDARG00000075016/ENSDARG00000008637/ENSDARG00000110230/ENSDARG00000029476/ENSDARG00000018846/ENSDARG00000101324/ENSDARG00000040255/ENSDARG00000069375/ENSDARG00000006427/ENSDARG00000040298/ENSDARG00000012076/ENSDARG00000102004/ENSDARG00000040295/ENSDARG00000076484/ENSDARG00000069018/ENSDARG00000087697/…	41
GO:0042074	BP	GO:0042074	cell migration involved in gastrulation	48/6398	101/20765	0.000307896	0.00990115	0.00827659	ENSDARG00000006314/ENSDARG00000092170/ENSDARG00000023578/ENSDARG00000055100/ENSDARG00000102464/ENSDARG00000002235/ENSDARG00000036548/ENSDARG00000014796/ENSDARG00000102750/ENSDARG00000111313/ENSDARG00000069185/ENSDARG00000104484/ENSDARG00000006603/ENSDARG00000037116/ENSDARG00000042690/ENSDARG00000017500/ENSDARG00000008388/ENSDARG00000025826/ENSDARG00000022712/ENSDARG00000024865/ENSDARG00000007231/…	48
GO:0032787	BP	GO:0032787	monocarboxylic acid metabolic process	144/6398	367/20765	0.000331449	0.0105608	0.00882797	ENSDARG00000020956/ENSDARG00000027495/ENSDARG00000051939/ENSDARG00000090063/ENSDARG00000070394/ENSDARG00000099960/ENSDARG00000007421/ENSDARG00000037943/ENSDARG00000028000/ENSDARG00000075931/ENSDARG00000003854/ENSDARG00000015537/ENSDARG00000061201/ENSDARG00000024160/ENSDARG00000017126/ENSDARG00000076487/ENSDARG00000036237/ENSDARG00000103826/ENSDARG00000039914/ENSDARG00000100718/ENSDARG00000013522/…	144
GO:1902903	BP	GO:1902903	regulation of supramolecular fiber organization	88/6398	209/20765	0.000343192	0.0107555	0.00899079	ENSDARG00000012824/ENSDARG00000030490/ENSDARG00000035907/ENSDARG00000078696/ENSDARG00000010031/ENSDARG00000044345/ENSDARG00000062390/ENSDARG00000102056/ENSDARG00000070055/ENSDARG00000102995/ENSDARG00000036375/ENSDARG00000100252/ENSDARG00000059244/ENSDARG00000009341/ENSDARG00000019208/ENSDARG00000058348/ENSDARG00000012729/ENSDARG00000011459/ENSDARG00000069600/ENSDARG00000062662/ENSDARG00000011602/…	88
GO:0001941	BP	GO:0001941	postsynaptic membrane organization	6398-12-01	16/20765	0.000349569	0.0107555	0.00899079	ENSDARG00000077329/ENSDARG00000100851/ENSDARG00000069402/ENSDARG00000104786/ENSDARG00000079455/ENSDARG00000062376/ENSDARG00000098764/ENSDARG00000004954/ENSDARG00000089076/ENSDARG00000077761/ENSDARG00000003020/ENSDARG00000079251	12
GO:0009649	BP	GO:0009649	entrainment of circadian clock	6398-12-01	16/20765	0.000349569	0.0107555	0.00899079	ENSDARG00000034503/ENSDARG00000091131/ENSDARG00000045768/ENSDARG00000012499/ENSDARG00000056885/ENSDARG00000069074/ENSDARG00000010519/ENSDARG00000011583/ENSDARG00000011890/ENSDARG00000112926/ENSDARG00000019498/ENSDARG00000053326	12
GO:0030301	BP	GO:0030301	cholesterol transport	27/6398	49/20765	0.00034995	0.0107555	0.00899079	ENSDARG00000020866/ENSDARG00000092170/ENSDARG00000042780/ENSDARG00000022767/ENSDARG00000075016/ENSDARG00000029476/ENSDARG00000101324/ENSDARG00000069375/ENSDARG00000012194/ENSDARG00000040298/ENSDARG00000012076/ENSDARG00000103747/ENSDARG00000102004/ENSDARG00000040295/ENSDARG00000076484/ENSDARG00000030872/ENSDARG00000053625/ENSDARG00000006137/ENSDARG00000063475/ENSDARG00000116775/ENSDARG00000099558/…	27
GO:0060491	BP	GO:0060491	regulation of cell projection assembly	40/6398	81/20765	0.000355174	0.0107982	0.00902643	ENSDARG00000101209/ENSDARG00000004621/ENSDARG00000062390/ENSDARG00000100252/ENSDARG00000031228/ENSDARG00000056228/ENSDARG00000061143/ENSDARG00000115375/ENSDARG00000111301/ENSDARG00000101979/ENSDARG00000039969/ENSDARG00000044573/ENSDARG00000045543/ENSDARG00000079283/ENSDARG00000062727/ENSDARG00000011661/ENSDARG00000102128/ENSDARG00000075295/ENSDARG00000055543/ENSDARG00000052783/ENSDARG00000057125/…	40
GO:0006090	BP	GO:0006090	pyruvate metabolic process	38/6398	76/20765	0.000360034	0.0107982	0.00902643	ENSDARG00000020956/ENSDARG00000051939/ENSDARG00000028000/ENSDARG00000103826/ENSDARG00000039914/ENSDARG00000100718/ENSDARG00000013522/ENSDARG00000071076/ENSDARG00000014179/ENSDARG00000014287/ENSDARG00000038703/ENSDARG00000042010/ENSDARG00000018478/ENSDARG00000039007/ENSDARG00000012987/ENSDARG00000014068/ENSDARG00000039452/ENSDARG00000068006/ENSDARG00000019702/ENSDARG00000043457/ENSDARG00000034470/…	38
GO:0006897	BP	GO:0006897	endocytosis	149/6398	382/20765	0.000360664	0.0107982	0.00902643	ENSDARG00000061579/ENSDARG00000104359/ENSDARG00000020795/ENSDARG00000040362/ENSDARG00000030614/ENSDARG00000056511/ENSDARG00000075133/ENSDARG00000003219/ENSDARG00000098809/ENSDARG00000061140/ENSDARG00000077329/ENSDARG00000020798/ENSDARG00000105001/ENSDARG00000091293/ENSDARG00000104945/ENSDARG00000011640/ENSDARG00000014793/ENSDARG00000029476/ENSDARG00000102986/ENSDARG00000016128/ENSDARG00000079891/…	149
GO:0099536	BP	GO:0099536	synaptic signaling	182/6398	478/20765	0.00037194	0.0110406	0.00922907	ENSDARG00000062174/ENSDARG00000030614/ENSDARG00000056036/ENSDARG00000036344/ENSDARG00000020609/ENSDARG00000070567/ENSDARG00000077329/ENSDARG00000100119/ENSDARG00000037932/ENSDARG00000104945/ENSDARG00000011640/ENSDARG00000031720/ENSDARG00000056347/ENSDARG00000074328/ENSDARG00000060711/ENSDARG00000041150/ENSDARG00000001994/ENSDARG00000025728/ENSDARG00000027828/ENSDARG00000013414/ENSDARG00000058103/…	182
GO:0016054	BP	GO:0016054	organic acid catabolic process	86/6398	204/20765	0.000379387	0.0110724	0.00925564	ENSDARG00000020956/ENSDARG00000070394/ENSDARG00000007421/ENSDARG00000077004/ENSDARG00000037943/ENSDARG00000015537/ENSDARG00000114342/ENSDARG00000019541/ENSDARG00000024160/ENSDARG00000017126/ENSDARG00000044935/ENSDARG00000076487/ENSDARG00000101074/ENSDARG00000013522/ENSDARG00000017444/ENSDARG00000100709/ENSDARG00000036776/ENSDARG00000001463/ENSDARG00000021154/ENSDARG00000038207/ENSDARG00000051816/…	86
GO:0046395	BP	GO:0046395	carboxylic acid catabolic process	86/6398	204/20765	0.000379387	0.0110724	0.00925564	ENSDARG00000020956/ENSDARG00000070394/ENSDARG00000007421/ENSDARG00000077004/ENSDARG00000037943/ENSDARG00000015537/ENSDARG00000114342/ENSDARG00000019541/ENSDARG00000024160/ENSDARG00000017126/ENSDARG00000044935/ENSDARG00000076487/ENSDARG00000101074/ENSDARG00000013522/ENSDARG00000017444/ENSDARG00000100709/ENSDARG00000036776/ENSDARG00000001463/ENSDARG00000021154/ENSDARG00000038207/ENSDARG00000051816/…	86
GO:0000122	BP	GO:0000122	negative regulation of transcription by RNA polymerase II	117/6398	291/20765	0.00038891	0.0112557	0.0094089	ENSDARG00000034503/ENSDARG00000052695/ENSDARG00000044074/ENSDARG00000095743/ENSDARG00000010137/ENSDARG00000044010/ENSDARG00000040926/ENSDARG00000077811/ENSDARG00000004588/ENSDARG00000053301/ENSDARG00000025847/ENSDARG00000012499/ENSDARG00000017821/ENSDARG00000010770/ENSDARG00000034117/ENSDARG00000006235/ENSDARG00000040123/ENSDARG00000055283/ENSDARG00000036482/ENSDARG00000036791/ENSDARG00000091756/…	117
GO:0007268	BP	GO:0007268	chemical synaptic transmission	176/6398	461/20765	0.000395468	0.0112579	0.0094107	ENSDARG00000062174/ENSDARG00000030614/ENSDARG00000056036/ENSDARG00000036344/ENSDARG00000020609/ENSDARG00000070567/ENSDARG00000077329/ENSDARG00000100119/ENSDARG00000037932/ENSDARG00000104945/ENSDARG00000011640/ENSDARG00000031720/ENSDARG00000056347/ENSDARG00000074328/ENSDARG00000060711/ENSDARG00000041150/ENSDARG00000001994/ENSDARG00000025728/ENSDARG00000027828/ENSDARG00000013414/ENSDARG00000058103/…	176
GO:0098916	BP	GO:0098916	anterograde trans-synaptic signaling	176/6398	461/20765	0.000395468	0.0112579	0.0094107	ENSDARG00000062174/ENSDARG00000030614/ENSDARG00000056036/ENSDARG00000036344/ENSDARG00000020609/ENSDARG00000070567/ENSDARG00000077329/ENSDARG00000100119/ENSDARG00000037932/ENSDARG00000104945/ENSDARG00000011640/ENSDARG00000031720/ENSDARG00000056347/ENSDARG00000074328/ENSDARG00000060711/ENSDARG00000041150/ENSDARG00000001994/ENSDARG00000025728/ENSDARG00000027828/ENSDARG00000013414/ENSDARG00000058103/…	176
GO:0046031	BP	GO:0046031	ADP metabolic process	31/6398	59/20765	0.000407817	0.0114657	0.00958447	ENSDARG00000028000/ENSDARG00000103826/ENSDARG00000039914/ENSDARG00000014179/ENSDARG00000014287/ENSDARG00000038703/ENSDARG00000042010/ENSDARG00000039007/ENSDARG00000012987/ENSDARG00000014068/ENSDARG00000039452/ENSDARG00000068006/ENSDARG00000019702/ENSDARG00000043457/ENSDARG00000034470/ENSDARG00000022456/ENSDARG00000060797/ENSDARG00000013750/ENSDARG00000115422/ENSDARG00000115664/ENSDARG00000053684/…	31
GO:0043484	BP	GO:0043484	regulation of RNA splicing	56/6398	123/20765	0.000409373	0.0114657	0.00958447	ENSDARG00000061764/ENSDARG00000017246/ENSDARG00000014244/ENSDARG00000115003/ENSDARG00000070475/ENSDARG00000005908/ENSDARG00000102995/ENSDARG00000052182/ENSDARG00000069469/ENSDARG00000089372/ENSDARG00000013351/ENSDARG00000056836/ENSDARG00000035324/ENSDARG00000052856/ENSDARG00000042642/ENSDARG00000040031/ENSDARG00000014746/ENSDARG00000102146/ENSDARG00000015901/ENSDARG00000034668/ENSDARG00000045930/…	56
GO:0042752	BP	GO:0042752	regulation of circadian rhythm	23/6398	40/20765	0.000417341	0.0115954	0.00969286	ENSDARG00000034503/ENSDARG00000091131/ENSDARG00000045768/ENSDARG00000012499/ENSDARG00000056885/ENSDARG00000103259/ENSDARG00000069074/ENSDARG00000033160/ENSDARG00000010519/ENSDARG00000007553/ENSDARG00000011583/ENSDARG00000044153/ENSDARG00000006125/ENSDARG00000011890/ENSDARG00000079802/ENSDARG00000112926/ENSDARG00000006621/ENSDARG00000019498/ENSDARG00000078095/ENSDARG00000036222/ENSDARG00000075397/…	23
GO:0031101	BP	GO:0031101	fin regeneration	49/6398	105/20765	0.000456513	0.0125831	0.0105185	ENSDARG00000075707/ENSDARG00000054753/ENSDARG00000101592/ENSDARG00000012405/ENSDARG00000101209/ENSDARG00000089769/ENSDARG00000102464/ENSDARG00000030694/ENSDARG00000045799/ENSDARG00000037116/ENSDARG00000036993/ENSDARG00000017369/ENSDARG00000112952/ENSDARG00000068401/ENSDARG00000015955/ENSDARG00000006921/ENSDARG00000099238/ENSDARG00000070913/ENSDARG00000053493/ENSDARG00000026294/ENSDARG00000037997/…	49
GO:0060560	BP	GO:0060560	developmental growth involved in morphogenesis	96/6398	233/20765	0.00047115	0.0128843	0.0107703	ENSDARG00000006314/ENSDARG00000012066/ENSDARG00000019815/ENSDARG00000024829/ENSDARG00000052061/ENSDARG00000003655/ENSDARG00000052063/ENSDARG00000102464/ENSDARG00000044345/ENSDARG00000062003/ENSDARG00000031720/ENSDARG00000011863/ENSDARG00000037116/ENSDARG00000017369/ENSDARG00000011672/ENSDARG00000004023/ENSDARG00000037968/ENSDARG00000070442/ENSDARG00000025826/ENSDARG00000042210/ENSDARG00000034300/…	96
GO:0051493	BP	GO:0051493	regulation of cytoskeleton organization	126/6398	318/20765	0.000479349	0.0130061	0.0108721	ENSDARG00000020795/ENSDARG00000012824/ENSDARG00000062263/ENSDARG00000030490/ENSDARG00000035907/ENSDARG00000078696/ENSDARG00000030547/ENSDARG00000004218/ENSDARG00000010031/ENSDARG00000033234/ENSDARG00000044345/ENSDARG00000062390/ENSDARG00000102056/ENSDARG00000033655/ENSDARG00000070055/ENSDARG00000102995/ENSDARG00000036375/ENSDARG00000100252/ENSDARG00000059244/ENSDARG00000009341/ENSDARG00000017500/…	126
GO:0006887	BP	GO:0006887	exocytosis	85/6398	203/20765	0.000529125	0.0142453	0.011908	ENSDARG00000030614/ENSDARG00000056036/ENSDARG00000020609/ENSDARG00000070567/ENSDARG00000037932/ENSDARG00000011640/ENSDARG00000014340/ENSDARG00000056347/ENSDARG00000001994/ENSDARG00000013414/ENSDARG00000057913/ENSDARG00000059978/ENSDARG00000000503/ENSDARG00000070972/ENSDARG00000014462/ENSDARG00000018997/ENSDARG00000058117/ENSDARG00000111675/ENSDARG00000010385/ENSDARG00000062045/ENSDARG00000037941/…	85
GO:0050953	BP	GO:0050953	sensory perception of light stimulus	81/6398	192/20765	0.000536303	0.0143275	0.0119767	ENSDARG00000036279/ENSDARG00000101209/ENSDARG00000056511/ENSDARG00000009480/ENSDARG00000102288/ENSDARG00000041150/ENSDARG00000012499/ENSDARG00000019752/ENSDARG00000101984/ENSDARG00000044199/ENSDARG00000058803/ENSDARG00000044362/ENSDARG00000070666/ENSDARG00000063631/ENSDARG00000100397/ENSDARG00000021345/ENSDARG00000017274/ENSDARG00000011989/ENSDARG00000033172/ENSDARG00000074892/ENSDARG00000025671/…	81
GO:0042246	BP	GO:0042246	tissue regeneration	74/6398	173/20765	0.000564873	0.0146826	0.0122735	ENSDARG00000075707/ENSDARG00000054753/ENSDARG00000043130/ENSDARG00000068516/ENSDARG00000101592/ENSDARG00000012405/ENSDARG00000101209/ENSDARG00000089769/ENSDARG00000102464/ENSDARG00000054879/ENSDARG00000030694/ENSDARG00000054438/ENSDARG00000045799/ENSDARG00000037116/ENSDARG00000036993/ENSDARG00000040374/ENSDARG00000017369/ENSDARG00000089086/ENSDARG00000112952/ENSDARG00000103747/ENSDARG00000091756/…	74
GO:0099537	BP	GO:0099537	trans-synaptic signaling	176/6398	464/20765	0.000567212	0.0146826	0.0122735	ENSDARG00000062174/ENSDARG00000030614/ENSDARG00000056036/ENSDARG00000036344/ENSDARG00000020609/ENSDARG00000070567/ENSDARG00000077329/ENSDARG00000100119/ENSDARG00000037932/ENSDARG00000104945/ENSDARG00000011640/ENSDARG00000031720/ENSDARG00000056347/ENSDARG00000074328/ENSDARG00000060711/ENSDARG00000041150/ENSDARG00000001994/ENSDARG00000025728/ENSDARG00000027828/ENSDARG00000013414/ENSDARG00000058103/…	176
GO:0006641	BP	GO:0006641	triglyceride metabolic process	24/6398	43/20765	0.000573181	0.0146826	0.0122735	ENSDARG00000020956/ENSDARG00000092170/ENSDARG00000042780/ENSDARG00000022767/ENSDARG00000075016/ENSDARG00000018846/ENSDARG00000019228/ENSDARG00000013522/ENSDARG00000087697/ENSDARG00000006491/ENSDARG00000030872/ENSDARG00000062864/ENSDARG00000003635/ENSDARG00000110463/ENSDARG00000036064/ENSDARG00000016048/ENSDARG00000054914/ENSDARG00000112314/ENSDARG00000086481/ENSDARG00000063037/ENSDARG00000102020/…	24
GO:0048701	BP	GO:0048701	embryonic cranial skeleton morphogenesis	87/6398	209/20765	0.000574097	0.0146826	0.0122735	ENSDARG00000100729/ENSDARG00000070494/ENSDARG00000019815/ENSDARG00000078717/ENSDARG00000102464/ENSDARG00000037655/ENSDARG00000076564/ENSDARG00000077004/ENSDARG00000002235/ENSDARG00000059279/ENSDARG00000068246/ENSDARG00000036548/ENSDARG00000014796/ENSDARG00000098240/ENSDARG00000037421/ENSDARG00000008305/ENSDARG00000114342/ENSDARG00000045946/ENSDARG00000017126/ENSDARG00000059680/ENSDARG00000031891/…	87
GO:0006096	BP	GO:0006096	glycolytic process	29/6398	55/20765	0.000574961	0.0146826	0.0122735	ENSDARG00000028000/ENSDARG00000103826/ENSDARG00000039914/ENSDARG00000014179/ENSDARG00000014287/ENSDARG00000038703/ENSDARG00000042010/ENSDARG00000039007/ENSDARG00000012987/ENSDARG00000014068/ENSDARG00000039452/ENSDARG00000068006/ENSDARG00000019702/ENSDARG00000043457/ENSDARG00000034470/ENSDARG00000022456/ENSDARG00000060797/ENSDARG00000013750/ENSDARG00000115422/ENSDARG00000115664/ENSDARG00000053684/…	29
GO:0046032	BP	GO:0046032	ADP catabolic process	29/6398	55/20765	0.000574961	0.0146826	0.0122735	ENSDARG00000028000/ENSDARG00000103826/ENSDARG00000039914/ENSDARG00000014179/ENSDARG00000014287/ENSDARG00000038703/ENSDARG00000042010/ENSDARG00000039007/ENSDARG00000012987/ENSDARG00000014068/ENSDARG00000039452/ENSDARG00000068006/ENSDARG00000019702/ENSDARG00000043457/ENSDARG00000034470/ENSDARG00000022456/ENSDARG00000060797/ENSDARG00000013750/ENSDARG00000115422/ENSDARG00000115664/ENSDARG00000053684/…	29
GO:0007224	BP	GO:0007224	smoothened signaling pathway	39/6398	80/20765	0.000580768	0.0147227	0.012307	ENSDARG00000008310/ENSDARG00000023797/ENSDARG00000095743/ENSDARG00000077811/ENSDARG00000004588/ENSDARG00000061328/ENSDARG00000011422/ENSDARG00000019838/ENSDARG00000043484/ENSDARG00000015554/ENSDARG00000074335/ENSDARG00000016404/ENSDARG00000098834/ENSDARG00000075245/ENSDARG00000071331/ENSDARG00000042846/ENSDARG00000044417/ENSDARG00000055026/ENSDARG00000038428/ENSDARG00000058733/ENSDARG00000035390/…	39
GO:0001708	BP	GO:0001708	cell fate specification	64/6398	146/20765	0.000594005	0.0147307	0.0123137	ENSDARG00000002582/ENSDARG00000059279/ENSDARG00000031891/ENSDARG00000015314/ENSDARG00000053499/ENSDARG00000056979/ENSDARG00000105045/ENSDARG00000004023/ENSDARG00000039458/ENSDARG00000007369/ENSDARG00000018025/ENSDARG00000040946/ENSDARG00000026599/ENSDARG00000052893/ENSDARG00000054030/ENSDARG00000021895/ENSDARG00000056292/ENSDARG00000044417/ENSDARG00000105112/ENSDARG00000038363/ENSDARG00000038868/…	64
GO:0009135	BP	GO:0009135	purine nucleoside diphosphate metabolic process	31/6398	60/20765	0.00059664	0.0147307	0.0123137	ENSDARG00000028000/ENSDARG00000103826/ENSDARG00000039914/ENSDARG00000014179/ENSDARG00000014287/ENSDARG00000038703/ENSDARG00000042010/ENSDARG00000039007/ENSDARG00000012987/ENSDARG00000014068/ENSDARG00000039452/ENSDARG00000068006/ENSDARG00000019702/ENSDARG00000043457/ENSDARG00000034470/ENSDARG00000022456/ENSDARG00000060797/ENSDARG00000013750/ENSDARG00000115422/ENSDARG00000115664/ENSDARG00000053684/…	31
GO:0009179	BP	GO:0009179	purine ribonucleoside diphosphate metabolic process	31/6398	60/20765	0.00059664	0.0147307	0.0123137	ENSDARG00000028000/ENSDARG00000103826/ENSDARG00000039914/ENSDARG00000014179/ENSDARG00000014287/ENSDARG00000038703/ENSDARG00000042010/ENSDARG00000039007/ENSDARG00000012987/ENSDARG00000014068/ENSDARG00000039452/ENSDARG00000068006/ENSDARG00000019702/ENSDARG00000043457/ENSDARG00000034470/ENSDARG00000022456/ENSDARG00000060797/ENSDARG00000013750/ENSDARG00000115422/ENSDARG00000115664/ENSDARG00000053684/…	31
GO:0045165	BP	GO:0045165	cell fate commitment	93/6398	226/20765	0.000600394	0.0147307	0.0123137	ENSDARG00000102464/ENSDARG00000058039/ENSDARG00000037588/ENSDARG00000002582/ENSDARG00000059279/ENSDARG00000040926/ENSDARG00000014796/ENSDARG00000017821/ENSDARG00000031891/ENSDARG00000067719/ENSDARG00000015314/ENSDARG00000053499/ENSDARG00000056979/ENSDARG00000043317/ENSDARG00000105045/ENSDARG00000004023/ENSDARG00000039458/ENSDARG00000007369/ENSDARG00000018025/ENSDARG00000040946/ENSDARG00000026599/…	93
GO:0048483	BP	GO:0048483	autonomic nervous system development	35/6398	70/20765	0.000605093	0.0147307	0.0123137	ENSDARG00000012667/ENSDARG00000008305/ENSDARG00000059680/ENSDARG00000011422/ENSDARG00000017369/ENSDARG00000034300/ENSDARG00000024865/ENSDARG00000018025/ENSDARG00000037997/ENSDARG00000101735/ENSDARG00000071331/ENSDARG00000011876/ENSDARG00000015266/ENSDARG00000077467/ENSDARG00000058733/ENSDARG00000116135/ENSDARG00000089334/ENSDARG00000101244/ENSDARG00000015552/ENSDARG00000078797/ENSDARG00000114276/…	35
GO:0007369	BP	GO:0007369	gastrulation	131/6398	334/20765	0.000609145	0.0147307	0.0123137	ENSDARG00000019601/ENSDARG00000006314/ENSDARG00000078322/ENSDARG00000092170/ENSDARG00000023578/ENSDARG00000019815/ENSDARG00000062174/ENSDARG00000014018/ENSDARG00000055100/ENSDARG00000102464/ENSDARG00000078864/ENSDARG00000077004/ENSDARG00000004830/ENSDARG00000002235/ENSDARG00000021151/ENSDARG00000036548/ENSDARG00000014796/ENSDARG00000039677/ENSDARG00000116139/ENSDARG00000102750/ENSDARG00000111313/…	131
GO:0042063	BP	GO:0042063	gliogenesis	84/6398	201/20765	0.000610775	0.0147307	0.0123137	ENSDARG00000068516/ENSDARG00000035891/ENSDARG00000002230/ENSDARG00000071863/ENSDARG00000089769/ENSDARG00000002084/ENSDARG00000030722/ENSDARG00000017676/ENSDARG00000054683/ENSDARG00000009401/ENSDARG00000037421/ENSDARG00000045799/ENSDARG00000070155/ENSDARG00000039133/ENSDARG00000102986/ENSDARG00000005739/ENSDARG00000036993/ENSDARG00000029761/ENSDARG00000075041/ENSDARG00000044062/ENSDARG00000007654/…	84
GO:0014902	BP	GO:0014902	myotube differentiation	55/6398	122/20765	0.000617143	0.0147816	0.0123563	ENSDARG00000074908/ENSDARG00000036371/ENSDARG00000099959/ENSDARG00000011821/ENSDARG00000023797/ENSDARG00000055518/ENSDARG00000115916/ENSDARG00000011422/ENSDARG00000019125/ENSDARG00000102995/ENSDARG00000052182/ENSDARG00000056743/ENSDARG00000040374/ENSDARG00000045302/ENSDARG00000001968/ENSDARG00000016153/ENSDARG00000068732/ENSDARG00000055185/ENSDARG00000074894/ENSDARG00000012944/ENSDARG00000062662/…	55
GO:0048706	BP	GO:0048706	embryonic skeletal system development	100/6398	246/20765	0.000635327	0.0150769	0.0126032	ENSDARG00000100729/ENSDARG00000070494/ENSDARG00000069093/ENSDARG00000019815/ENSDARG00000078717/ENSDARG00000102464/ENSDARG00000037655/ENSDARG00000076564/ENSDARG00000077004/ENSDARG00000002235/ENSDARG00000059279/ENSDARG00000068246/ENSDARG00000036548/ENSDARG00000014796/ENSDARG00000098240/ENSDARG00000037421/ENSDARG00000008305/ENSDARG00000114342/ENSDARG00000045946/ENSDARG00000017126/ENSDARG00000059680/…	100
GO:0033627	BP	GO:0033627	cell adhesion mediated by integrin	26/6398	48/20765	0.000638155	0.0150769	0.0126032	ENSDARG00000053232/ENSDARG00000006314/ENSDARG00000012824/ENSDARG00000071863/ENSDARG00000078717/ENSDARG00000055388/ENSDARG00000028507/ENSDARG00000053831/ENSDARG00000062974/ENSDARG00000074316/ENSDARG00000056767/ENSDARG00000104484/ENSDARG00000040985/ENSDARG00000032435/ENSDARG00000031228/ENSDARG00000037917/ENSDARG00000022689/ENSDARG00000103056/ENSDARG00000115691/ENSDARG00000006353/ENSDARG00000045070/…	26
GO:0010951	BP	GO:0010951	negative regulation of endopeptidase activity	30/6398	58/20765	0.0007096	0.0163972	0.0137068	ENSDARG00000090039/ENSDARG00000053973/ENSDARG00000091801/ENSDARG00000058693/ENSDARG00000069048/ENSDARG00000076448/ENSDARG00000090850/ENSDARG00000061383/ENSDARG00000090286/ENSDARG00000034168/ENSDARG00000075954/ENSDARG00000022372/ENSDARG00000077960/ENSDARG00000070918/ENSDARG00000055416/ENSDARG00000014556/ENSDARG00000075261/ENSDARG00000096888/ENSDARG00000019949/ENSDARG00000021208/ENSDARG00000056795/…	30
GO:0019364	BP	GO:0019364	pyridine nucleotide catabolic process	30/6398	58/20765	0.0007096	0.0163972	0.0137068	ENSDARG00000028000/ENSDARG00000103826/ENSDARG00000039914/ENSDARG00000014179/ENSDARG00000014287/ENSDARG00000038703/ENSDARG00000042010/ENSDARG00000039007/ENSDARG00000012987/ENSDARG00000014068/ENSDARG00000010610/ENSDARG00000039452/ENSDARG00000068006/ENSDARG00000019702/ENSDARG00000043457/ENSDARG00000034470/ENSDARG00000022456/ENSDARG00000060797/ENSDARG00000013750/ENSDARG00000115422/ENSDARG00000115664/…	30
GO:0072526	BP	GO:0072526	pyridine-containing compound catabolic process	30/6398	58/20765	0.0007096	0.0163972	0.0137068	ENSDARG00000028000/ENSDARG00000103826/ENSDARG00000039914/ENSDARG00000014179/ENSDARG00000014287/ENSDARG00000038703/ENSDARG00000042010/ENSDARG00000039007/ENSDARG00000012987/ENSDARG00000014068/ENSDARG00000010610/ENSDARG00000039452/ENSDARG00000068006/ENSDARG00000019702/ENSDARG00000043457/ENSDARG00000034470/ENSDARG00000022456/ENSDARG00000060797/ENSDARG00000013750/ENSDARG00000115422/ENSDARG00000115664/…	30
GO:0032956	BP	GO:0032956	regulation of actin cytoskeleton organization	93/6398	227/20765	0.000712921	0.0163972	0.0137068	ENSDARG00000020795/ENSDARG00000012824/ENSDARG00000062263/ENSDARG00000030490/ENSDARG00000035907/ENSDARG00000078696/ENSDARG00000030547/ENSDARG00000004218/ENSDARG00000010031/ENSDARG00000044345/ENSDARG00000062390/ENSDARG00000102056/ENSDARG00000070055/ENSDARG00000102995/ENSDARG00000036375/ENSDARG00000100252/ENSDARG00000059244/ENSDARG00000009341/ENSDARG00000017500/ENSDARG00000087954/ENSDARG00000090062/…	93
GO:0003310	BP	GO:0003310	pancreatic A cell differentiation	6398-09-01	11/20765	0.00071772	0.016399	0.0137083	ENSDARG00000053301/ENSDARG00000004023/ENSDARG00000091756/ENSDARG00000035350/ENSDARG00000022569/ENSDARG00000045936/ENSDARG00000040747/ENSDARG00000102879/ENSDARG00000104735	9
GO:0001503	BP	GO:0001503	ossification	54/6398	120/20765	0.000725566	0.0164002	0.0137093	ENSDARG00000012405/ENSDARG00000078468/ENSDARG00000102464/ENSDARG00000037655/ENSDARG00000002235/ENSDARG00000111313/ENSDARG00000009401/ENSDARG00000029764/ENSDARG00000028071/ENSDARG00000103308/ENSDARG00000060542/ENSDARG00000111571/ENSDARG00000056922/ENSDARG00000053481/ENSDARG00000099930/ENSDARG00000008388/ENSDARG00000006921/ENSDARG00000005485/ENSDARG00000008403/ENSDARG00000061143/ENSDARG00000016404/…	54
GO:0032940	BP	GO:0032940	secretion by cell	118/6398	298/20765	0.000729608	0.0164002	0.0137093	ENSDARG00000030614/ENSDARG00000058646/ENSDARG00000056036/ENSDARG00000020609/ENSDARG00000070567/ENSDARG00000100119/ENSDARG00000037932/ENSDARG00000011640/ENSDARG00000014340/ENSDARG00000008637/ENSDARG00000056347/ENSDARG00000045946/ENSDARG00000001994/ENSDARG00000013414/ENSDARG00000057913/ENSDARG00000045945/ENSDARG00000059978/ENSDARG00000060368/ENSDARG00000000503/ENSDARG00000008803/ENSDARG00000070972/…	118
GO:0022603	BP	GO:0022603	regulation of anatomical structure morphogenesis	153/6398	399/20765	0.00073194	0.0164002	0.0137093	ENSDARG00000034503/ENSDARG00000001014/ENSDARG00000010785/ENSDARG00000020795/ENSDARG00000020944/ENSDARG00000071863/ENSDARG00000090039/ENSDARG00000019815/ENSDARG00000009782/ENSDARG00000014018/ENSDARG00000075133/ENSDARG00000073810/ENSDARG00000102464/ENSDARG00000023724/ENSDARG00000069048/ENSDARG00000004830/ENSDARG00000095743/ENSDARG00000006526/ENSDARG00000044345/ENSDARG00000053358/ENSDARG00000062390/…	153
GO:0007601	BP	GO:0007601	visual perception	80/6398	191/20765	0.000748949	0.0166737	0.0139379	ENSDARG00000036279/ENSDARG00000101209/ENSDARG00000056511/ENSDARG00000009480/ENSDARG00000102288/ENSDARG00000041150/ENSDARG00000012499/ENSDARG00000019752/ENSDARG00000101984/ENSDARG00000044199/ENSDARG00000058803/ENSDARG00000044362/ENSDARG00000070666/ENSDARG00000063631/ENSDARG00000100397/ENSDARG00000021345/ENSDARG00000017274/ENSDARG00000011989/ENSDARG00000033172/ENSDARG00000074892/ENSDARG00000025671/…	80
GO:0006575	BP	GO:0006575	cellular modified amino acid metabolic process	61/6398	139/20765	0.000760245	0.0167192	0.013976	ENSDARG00000018266/ENSDARG00000077004/ENSDARG00000037943/ENSDARG00000103019/ENSDARG00000006840/ENSDARG00000114342/ENSDARG00000069615/ENSDARG00000069752/ENSDARG00000042221/ENSDARG00000033537/ENSDARG00000100304/ENSDARG00000090228/ENSDARG00000036239/ENSDARG00000043257/ENSDARG00000114671/ENSDARG00000035327/ENSDARG00000110738/ENSDARG00000058102/ENSDARG00000069100/ENSDARG00000016545/ENSDARG00000075209/…	61
GO:0006883	BP	GO:0006883	intracellular sodium ion homeostasis	14/6398	21/20765	0.00076062	0.0167192	0.013976	ENSDARG00000018259/ENSDARG00000007739/ENSDARG00000076833/ENSDARG00000001870/ENSDARG00000034534/ENSDARG00000039131/ENSDARG00000115733/ENSDARG00000034424/ENSDARG00000099203/ENSDARG00000042837/ENSDARG00000010472/ENSDARG00000015790/ENSDARG00000013144/ENSDARG00000002791	14
GO:0099003	BP	GO:0099003	vesicle-mediated transport in synapse	58/6398	131/20765	0.000776098	0.0168462	0.0140821	ENSDARG00000030614/ENSDARG00000059775/ENSDARG00000098809/ENSDARG00000020609/ENSDARG00000070567/ENSDARG00000077329/ENSDARG00000091293/ENSDARG00000104945/ENSDARG00000011640/ENSDARG00000056347/ENSDARG00000041150/ENSDARG00000022315/ENSDARG00000079891/ENSDARG00000057913/ENSDARG00000059978/ENSDARG00000007663/ENSDARG00000025011/ENSDARG00000104786/ENSDARG00000070972/ENSDARG00000018997/ENSDARG00000058117/…	58
GO:0099504	BP	GO:0099504	synaptic vesicle cycle	58/6398	131/20765	0.000776098	0.0168462	0.0140821	ENSDARG00000030614/ENSDARG00000059775/ENSDARG00000098809/ENSDARG00000020609/ENSDARG00000070567/ENSDARG00000077329/ENSDARG00000091293/ENSDARG00000104945/ENSDARG00000011640/ENSDARG00000056347/ENSDARG00000041150/ENSDARG00000022315/ENSDARG00000079891/ENSDARG00000057913/ENSDARG00000059978/ENSDARG00000007663/ENSDARG00000025011/ENSDARG00000104786/ENSDARG00000070972/ENSDARG00000018997/ENSDARG00000058117/…	58
GO:0050808	BP	GO:0050808	synapse organization	86/6398	208/20765	0.000791018	0.0170236	0.0142304	ENSDARG00000079781/ENSDARG00000062174/ENSDARG00000076381/ENSDARG00000002255/ENSDARG00000057296/ENSDARG00000077151/ENSDARG00000044345/ENSDARG00000077329/ENSDARG00000104945/ENSDARG00000070080/ENSDARG00000100851/ENSDARG00000031720/ENSDARG00000011863/ENSDARG00000056347/ENSDARG00000069402/ENSDARG00000025011/ENSDARG00000076332/ENSDARG00000015314/ENSDARG00000104786/ENSDARG00000044062/ENSDARG00000006636/…	86
GO:1903034	BP	GO:1903034	regulation of response to wounding	22/6398	39/20765	0.000794075	0.0170236	0.0142304	ENSDARG00000019601/ENSDARG00000078322/ENSDARG00000042684/ENSDARG00000036041/ENSDARG00000023111/ENSDARG00000020741/ENSDARG00000061383/ENSDARG00000037116/ENSDARG00000011564/ENSDARG00000022372/ENSDARG00000010610/ENSDARG00000104693/ENSDARG00000113518/ENSDARG00000037144/ENSDARG00000040291/ENSDARG00000059507/ENSDARG00000054942/ENSDARG00000056795/ENSDARG00000011600/ENSDARG00000075827/ENSDARG00000054911/…	22
GO:0030007	BP	GO:0030007	intracellular potassium ion homeostasis	13/6398	19/20765	0.000816393	0.0171838	0.0143643	ENSDARG00000018259/ENSDARG00000007739/ENSDARG00000076833/ENSDARG00000001870/ENSDARG00000039131/ENSDARG00000115733/ENSDARG00000034424/ENSDARG00000099203/ENSDARG00000042837/ENSDARG00000010472/ENSDARG00000015790/ENSDARG00000013144/ENSDARG00000002791	13
GO:0036376	BP	GO:0036376	sodium ion export across plasma membrane	13/6398	19/20765	0.000816393	0.0171838	0.0143643	ENSDARG00000018259/ENSDARG00000007739/ENSDARG00000076833/ENSDARG00000001870/ENSDARG00000039131/ENSDARG00000115733/ENSDARG00000034424/ENSDARG00000099203/ENSDARG00000042837/ENSDARG00000010472/ENSDARG00000015790/ENSDARG00000013144/ENSDARG00000002791	13
GO:0060350	BP	GO:0060350	endochondral bone morphogenesis	13/6398	19/20765	0.000816393	0.0171838	0.0143643	ENSDARG00000043130/ENSDARG00000102464/ENSDARG00000002235/ENSDARG00000111313/ENSDARG00000008388/ENSDARG00000021895/ENSDARG00000015472/ENSDARG00000009021/ENSDARG00000009534/ENSDARG00000008867/ENSDARG00000079266/ENSDARG00000013168/ENSDARG00000042816	13
GO:0048840	BP	GO:0048840	otolith development	35/6398	71/20765	0.000842983	0.0172467	0.0144169	ENSDARG00000040306/ENSDARG00000102464/ENSDARG00000036548/ENSDARG00000019353/ENSDARG00000003570/ENSDARG00000041502/ENSDARG00000034424/ENSDARG00000006921/ENSDARG00000014259/ENSDARG00000006615/ENSDARG00000011618/ENSDARG00000102308/ENSDARG00000068460/ENSDARG00000014047/ENSDARG00000045268/ENSDARG00000110073/ENSDARG00000077467/ENSDARG00000062727/ENSDARG00000021442/ENSDARG00000111521/ENSDARG00000035694/…	35
GO:0009137	BP	GO:0009137	purine nucleoside diphosphate catabolic process	29/6398	56/20765	0.000844212	0.0172467	0.0144169	ENSDARG00000028000/ENSDARG00000103826/ENSDARG00000039914/ENSDARG00000014179/ENSDARG00000014287/ENSDARG00000038703/ENSDARG00000042010/ENSDARG00000039007/ENSDARG00000012987/ENSDARG00000014068/ENSDARG00000039452/ENSDARG00000068006/ENSDARG00000019702/ENSDARG00000043457/ENSDARG00000034470/ENSDARG00000022456/ENSDARG00000060797/ENSDARG00000013750/ENSDARG00000115422/ENSDARG00000115664/ENSDARG00000053684/…	29
GO:0009181	BP	GO:0009181	purine ribonucleoside diphosphate catabolic process	29/6398	56/20765	0.000844212	0.0172467	0.0144169	ENSDARG00000028000/ENSDARG00000103826/ENSDARG00000039914/ENSDARG00000014179/ENSDARG00000014287/ENSDARG00000038703/ENSDARG00000042010/ENSDARG00000039007/ENSDARG00000012987/ENSDARG00000014068/ENSDARG00000039452/ENSDARG00000068006/ENSDARG00000019702/ENSDARG00000043457/ENSDARG00000034470/ENSDARG00000022456/ENSDARG00000060797/ENSDARG00000013750/ENSDARG00000115422/ENSDARG00000115664/ENSDARG00000053684/…	29
GO:0048846	BP	GO:0048846	axon extension involved in axon guidance	29/6398	56/20765	0.000844212	0.0172467	0.0144169	ENSDARG00000052061/ENSDARG00000052063/ENSDARG00000037116/ENSDARG00000017369/ENSDARG00000011672/ENSDARG00000070442/ENSDARG00000042210/ENSDARG00000034300/ENSDARG00000036571/ENSDARG00000096073/ENSDARG00000024865/ENSDARG00000011334/ENSDARG00000111106/ENSDARG00000007560/ENSDARG00000061454/ENSDARG00000002748/ENSDARG00000105112/ENSDARG00000013607/ENSDARG00000052997/ENSDARG00000014569/ENSDARG00000061976/…	29
GO:1902284	BP	GO:1902284	neuron projection extension involved in neuron projection guidance	29/6398	56/20765	0.000844212	0.0172467	0.0144169	ENSDARG00000052061/ENSDARG00000052063/ENSDARG00000037116/ENSDARG00000017369/ENSDARG00000011672/ENSDARG00000070442/ENSDARG00000042210/ENSDARG00000034300/ENSDARG00000036571/ENSDARG00000096073/ENSDARG00000024865/ENSDARG00000011334/ENSDARG00000111106/ENSDARG00000007560/ENSDARG00000061454/ENSDARG00000002748/ENSDARG00000105112/ENSDARG00000013607/ENSDARG00000052997/ENSDARG00000014569/ENSDARG00000061976/…	29
GO:0043153	BP	GO:0043153	entrainment of circadian clock by photoperiod	6398-11-01	15/20765	0.000861972	0.0175066	0.0146342	ENSDARG00000034503/ENSDARG00000091131/ENSDARG00000045768/ENSDARG00000012499/ENSDARG00000056885/ENSDARG00000069074/ENSDARG00000010519/ENSDARG00000011583/ENSDARG00000011890/ENSDARG00000112926/ENSDARG00000019498	11
GO:0006730	BP	GO:0006730	one-carbon metabolic process	28/6398	54/20765	0.00100469	0.0200535	0.0167631	ENSDARG00000039605/ENSDARG00000018266/ENSDARG00000077004/ENSDARG00000006840/ENSDARG00000114342/ENSDARG00000042221/ENSDARG00000005191/ENSDARG00000063665/ENSDARG00000042293/ENSDARG00000009568/ENSDARG00000104414/ENSDARG00000110473/ENSDARG00000040334/ENSDARG00000015654/ENSDARG00000011166/ENSDARG00000012932/ENSDARG00000045139/ENSDARG00000110050/ENSDARG00000002259/ENSDARG00000039098/ENSDARG00000112532/…	28
GO:0015918	BP	GO:0015918	sterol transport	28/6398	54/20765	0.00100469	0.0200535	0.0167631	ENSDARG00000020866/ENSDARG00000092170/ENSDARG00000042780/ENSDARG00000022767/ENSDARG00000075016/ENSDARG00000029476/ENSDARG00000101324/ENSDARG00000069375/ENSDARG00000012194/ENSDARG00000040298/ENSDARG00000012076/ENSDARG00000103747/ENSDARG00000102004/ENSDARG00000040295/ENSDARG00000076484/ENSDARG00000030872/ENSDARG00000053625/ENSDARG00000006137/ENSDARG00000063475/ENSDARG00000116775/ENSDARG00000099558/…	28
GO:0048663	BP	GO:0048663	neuron fate commitment	28/6398	54/20765	0.00100469	0.0200535	0.0167631	ENSDARG00000058039/ENSDARG00000037588/ENSDARG00000015314/ENSDARG00000053499/ENSDARG00000056979/ENSDARG00000004023/ENSDARG00000039458/ENSDARG00000040946/ENSDARG00000007808/ENSDARG00000098730/ENSDARG00000105112/ENSDARG00000038363/ENSDARG00000096756/ENSDARG00000030350/ENSDARG00000004712/ENSDARG00000021163/ENSDARG00000116135/ENSDARG00000007430/ENSDARG00000100875/ENSDARG00000101244/ENSDARG00000099564/…	28
GO:0048592	BP	GO:0048592	eye morphogenesis	113/6398	286/20765	0.00102113	0.020265	0.0169399	ENSDARG00000075707/ENSDARG00000100729/ENSDARG00000021924/ENSDARG00000101209/ENSDARG00000069093/ENSDARG00000019815/ENSDARG00000032617/ENSDARG00000014018/ENSDARG00000071684/ENSDARG00000054879/ENSDARG00000019566/ENSDARG00000070107/ENSDARG00000095743/ENSDARG00000002235/ENSDARG00000045580/ENSDARG00000035521/ENSDARG00000103379/ENSDARG00000077811/ENSDARG00000004588/ENSDARG00000037421/ENSDARG00000071011/…	113
GO:0016049	BP	GO:0016049	cell growth	80/6398	193/20765	0.00107966	0.0213049	0.0178093	ENSDARG00000024829/ENSDARG00000052061/ENSDARG00000003655/ENSDARG00000052063/ENSDARG00000102464/ENSDARG00000099266/ENSDARG00000044345/ENSDARG00000031720/ENSDARG00000037116/ENSDARG00000017369/ENSDARG00000011672/ENSDARG00000004023/ENSDARG00000037968/ENSDARG00000070442/ENSDARG00000025826/ENSDARG00000042210/ENSDARG00000037960/ENSDARG00000034300/ENSDARG00000036571/ENSDARG00000096073/ENSDARG00000024865/…	80
GO:0032970	BP	GO:0032970	regulation of actin filament-based process	93/6398	230/20765	0.00117285	0.023013	0.0192371	ENSDARG00000020795/ENSDARG00000012824/ENSDARG00000062263/ENSDARG00000030490/ENSDARG00000035907/ENSDARG00000078696/ENSDARG00000030547/ENSDARG00000004218/ENSDARG00000010031/ENSDARG00000044345/ENSDARG00000062390/ENSDARG00000102056/ENSDARG00000070055/ENSDARG00000102995/ENSDARG00000036375/ENSDARG00000100252/ENSDARG00000059244/ENSDARG00000009341/ENSDARG00000017500/ENSDARG00000087954/ENSDARG00000090062/…	93
GO:0051017	BP	GO:0051017	actin filament bundle assembly	27/6398	52/20765	0.00119611	0.0233334	0.0195049	ENSDARG00000037655/ENSDARG00000078696/ENSDARG00000086391/ENSDARG00000059680/ENSDARG00000009336/ENSDARG00000025826/ENSDARG00000074396/ENSDARG00000078092/ENSDARG00000014577/ENSDARG00000039272/ENSDARG00000058993/ENSDARG00000059906/ENSDARG00000112416/ENSDARG00000012682/ENSDARG00000076414/ENSDARG00000078211/ENSDARG00000060933/ENSDARG00000073765/ENSDARG00000003952/ENSDARG00000013110/ENSDARG00000116058/…	27
GO:0010975	BP	GO:0010975	regulation of neuron projection development	83/6398	202/20765	0.00120261	0.0233334	0.0195049	ENSDARG00000019601/ENSDARG00000078322/ENSDARG00000031720/ENSDARG00000034168/ENSDARG00000100693/ENSDARG00000079578/ENSDARG00000037116/ENSDARG00000011564/ENSDARG00000076227/ENSDARG00000017369/ENSDARG00000011672/ENSDARG00000070442/ENSDARG00000103830/ENSDARG00000042210/ENSDARG00000034300/ENSDARG00000010610/ENSDARG00000036571/ENSDARG00000002587/ENSDARG00000024865/ENSDARG00000030367/ENSDARG00000070913/…	83
GO:0044089	BP	GO:0044089	positive regulation of cellular component biogenesis	58/6398	133/20765	0.00121421	0.0233535	0.0195217	ENSDARG00000079781/ENSDARG00000078696/ENSDARG00000062390/ENSDARG00000031720/ENSDARG00000037998/ENSDARG00000006636/ENSDARG00000073883/ENSDARG00000061143/ENSDARG00000011602/ENSDARG00000099720/ENSDARG00000060637/ENSDARG00000087596/ENSDARG00000101979/ENSDARG00000039969/ENSDARG00000044573/ENSDARG00000113518/ENSDARG00000027738/ENSDARG00000058993/ENSDARG00000116265/ENSDARG00000012682/ENSDARG00000099021/…	58
GO:0009191	BP	GO:0009191	ribonucleoside diphosphate catabolic process	29/6398	57/20765	0.0012171	0.0233535	0.0195217	ENSDARG00000028000/ENSDARG00000103826/ENSDARG00000039914/ENSDARG00000014179/ENSDARG00000014287/ENSDARG00000038703/ENSDARG00000042010/ENSDARG00000039007/ENSDARG00000012987/ENSDARG00000014068/ENSDARG00000039452/ENSDARG00000068006/ENSDARG00000019702/ENSDARG00000043457/ENSDARG00000034470/ENSDARG00000022456/ENSDARG00000060797/ENSDARG00000013750/ENSDARG00000115422/ENSDARG00000115664/ENSDARG00000053684/…	29
GO:0016052	BP	GO:0016052	carbohydrate catabolic process	43/6398	93/20765	0.00124638	0.0237839	0.0198815	ENSDARG00000002197/ENSDARG00000055518/ENSDARG00000028000/ENSDARG00000103826/ENSDARG00000039914/ENSDARG00000014179/ENSDARG00000014287/ENSDARG00000038703/ENSDARG00000042010/ENSDARG00000039007/ENSDARG00000012987/ENSDARG00000014068/ENSDARG00000039452/ENSDARG00000068006/ENSDARG00000019702/ENSDARG00000043457/ENSDARG00000013317/ENSDARG00000034470/ENSDARG00000022456/ENSDARG00000060797/ENSDARG00000013750/…	43
GO:0032963	BP	GO:0032963	collagen metabolic process	19/6398	33/20765	0.00128529	0.0240763	0.0201259	ENSDARG00000017676/ENSDARG00000011821/ENSDARG00000002235/ENSDARG00000111313/ENSDARG00000014098/ENSDARG00000028071/ENSDARG00000016718/ENSDARG00000008388/ENSDARG00000071212/ENSDARG00000113758/ENSDARG00000115440/ENSDARG00000030417/ENSDARG00000059029/ENSDARG00000051962/ENSDARG00000026325/ENSDARG00000087646/ENSDARG00000103026/ENSDARG00000033029/ENSDARG00000042816	19
GO:0006873	BP	GO:0006873	intracellular monoatomic ion homeostasis	103/6398	259/20765	0.00128816	0.0240763	0.0201259	ENSDARG00000018259/ENSDARG00000041417/ENSDARG00000007739/ENSDARG00000076833/ENSDARG00000020574/ENSDARG00000055100/ENSDARG00000102464/ENSDARG00000023797/ENSDARG00000036344/ENSDARG00000068246/ENSDARG00000008982/ENSDARG00000059960/ENSDARG00000091293/ENSDARG00000013443/ENSDARG00000001870/ENSDARG00000011370/ENSDARG00000014098/ENSDARG00000029439/ENSDARG00000002840/ENSDARG00000034534/ENSDARG00000059123/…	103
GO:0030003	BP	GO:0030003	intracellular monoatomic cation homeostasis	103/6398	259/20765	0.00128816	0.0240763	0.0201259	ENSDARG00000018259/ENSDARG00000041417/ENSDARG00000007739/ENSDARG00000076833/ENSDARG00000020574/ENSDARG00000055100/ENSDARG00000102464/ENSDARG00000023797/ENSDARG00000036344/ENSDARG00000068246/ENSDARG00000008982/ENSDARG00000059960/ENSDARG00000091293/ENSDARG00000013443/ENSDARG00000001870/ENSDARG00000011370/ENSDARG00000014098/ENSDARG00000029439/ENSDARG00000002840/ENSDARG00000034534/ENSDARG00000059123/…	103
GO:0009611	BP	GO:0009611	response to wounding	80/6398	194/20765	0.00128943	0.0240763	0.0201259	ENSDARG00000022309/ENSDARG00000019601/ENSDARG00000101043/ENSDARG00000078322/ENSDARG00000042684/ENSDARG00000096359/ENSDARG00000036041/ENSDARG00000062590/ENSDARG00000005368/ENSDARG00000023111/ENSDARG00000020741/ENSDARG00000095743/ENSDARG00000021987/ENSDARG00000061383/ENSDARG00000077540/ENSDARG00000056767/ENSDARG00000037281/ENSDARG00000037116/ENSDARG00000011564/ENSDARG00000092035/ENSDARG00000099175/…	80
GO:0045664	BP	GO:0045664	regulation of neuron differentiation	34/6398	70/20765	0.00137868	0.0256052	0.0214039	ENSDARG00000012499/ENSDARG00000015314/ENSDARG00000020708/ENSDARG00000055283/ENSDARG00000041621/ENSDARG00000030106/ENSDARG00000101628/ENSDARG00000055543/ENSDARG00000037879/ENSDARG00000076351/ENSDARG00000075352/ENSDARG00000073944/ENSDARG00000056130/ENSDARG00000038386/ENSDARG00000075501/ENSDARG00000109562/ENSDARG00000058961/ENSDARG00000099640/ENSDARG00000018693/ENSDARG00000015002/ENSDARG00000116109/…	34
GO:1990138	BP	GO:1990138	neuron projection extension	61/6398	142/20765	0.00144656	0.0265885	0.0222259	ENSDARG00000024829/ENSDARG00000052061/ENSDARG00000003655/ENSDARG00000052063/ENSDARG00000044345/ENSDARG00000037116/ENSDARG00000017369/ENSDARG00000011672/ENSDARG00000004023/ENSDARG00000037968/ENSDARG00000070442/ENSDARG00000042210/ENSDARG00000034300/ENSDARG00000036571/ENSDARG00000096073/ENSDARG00000024865/ENSDARG00000011334/ENSDARG00000040031/ENSDARG00000073843/ENSDARG00000111106/ENSDARG00000007560/…	61
GO:0061572	BP	GO:0061572	actin filament bundle organization	30/6398	60/20765	0.00144694	0.0265885	0.0222259	ENSDARG00000001014/ENSDARG00000037655/ENSDARG00000078696/ENSDARG00000086391/ENSDARG00000059680/ENSDARG00000009336/ENSDARG00000025826/ENSDARG00000074396/ENSDARG00000078092/ENSDARG00000014577/ENSDARG00000039272/ENSDARG00000058993/ENSDARG00000023484/ENSDARG00000059906/ENSDARG00000112416/ENSDARG00000012682/ENSDARG00000076414/ENSDARG00000078211/ENSDARG00000060933/ENSDARG00000073765/ENSDARG00000003952/…	30
GO:0032474	BP	GO:0032474	otolith morphogenesis	18/6398	31/20765	0.00150465	0.0275034	0.0229907	ENSDARG00000019353/ENSDARG00000006921/ENSDARG00000006615/ENSDARG00000011618/ENSDARG00000102308/ENSDARG00000068460/ENSDARG00000110073/ENSDARG00000062727/ENSDARG00000111521/ENSDARG00000035694/ENSDARG00000017180/ENSDARG00000011693/ENSDARG00000040534/ENSDARG00000013168/ENSDARG00000088750/ENSDARG00000102381/ENSDARG00000002952/ENSDARG00000117012	18
GO:0015850	BP	GO:0015850	organic hydroxy compound transport	55/6398	126/20765	0.00155787	0.0283141	0.0236684	ENSDARG00000020866/ENSDARG00000092170/ENSDARG00000042780/ENSDARG00000030614/ENSDARG00000022767/ENSDARG00000075016/ENSDARG00000103399/ENSDARG00000104108/ENSDARG00000011640/ENSDARG00000070078/ENSDARG00000029476/ENSDARG00000068572/ENSDARG00000101324/ENSDARG00000069375/ENSDARG00000057913/ENSDARG00000012194/ENSDARG00000040298/ENSDARG00000012076/ENSDARG00000103747/ENSDARG00000102004/ENSDARG00000040295/…	55
GO:0045597	BP	GO:0045597	positive regulation of cell differentiation	86/6398	212/20765	0.00156531	0.0283141	0.0236684	ENSDARG00000068516/ENSDARG00000035891/ENSDARG00000089769/ENSDARG00000044074/ENSDARG00000014018/ENSDARG00000069048/ENSDARG00000042934/ENSDARG00000044010/ENSDARG00000009401/ENSDARG00000003469/ENSDARG00000045799/ENSDARG00000012499/ENSDARG00000006566/ENSDARG00000071048/ENSDARG00000037116/ENSDARG00000102995/ENSDARG00000015314/ENSDARG00000020708/ENSDARG00000019930/ENSDARG00000022712/ENSDARG00000024865/…	86
GO:0030900	BP	GO:0030900	forebrain development	76/6398	184/20765	0.00158926	0.0285985	0.0239061	ENSDARG00000102824/ENSDARG00000032617/ENSDARG00000014018/ENSDARG00000116139/ENSDARG00000103379/ENSDARG00000003469/ENSDARG00000014201/ENSDARG00000015567/ENSDARG00000037116/ENSDARG00000060542/ENSDARG00000099175/ENSDARG00000057936/ENSDARG00000012896/ENSDARG00000056979/ENSDARG00000017007/ENSDARG00000007654/ENSDARG00000103697/ENSDARG00000004415/ENSDARG00000002587/ENSDARG00000005541/ENSDARG00000070929/…	76
GO:0046034	BP	GO:0046034	ATP metabolic process	46/6398	102/20765	0.00163506	0.0291208	0.0243427	ENSDARG00000028000/ENSDARG00000013443/ENSDARG00000034534/ENSDARG00000103826/ENSDARG00000039914/ENSDARG00000014179/ENSDARG00000014287/ENSDARG00000038703/ENSDARG00000043465/ENSDARG00000042010/ENSDARG00000076318/ENSDARG00000039007/ENSDARG00000012987/ENSDARG00000014068/ENSDARG00000039452/ENSDARG00000068006/ENSDARG00000019702/ENSDARG00000043457/ENSDARG00000034470/ENSDARG00000022456/ENSDARG00000060797/…	46
GO:0051962	BP	GO:0051962	positive regulation of nervous system development	46/6398	102/20765	0.00163506	0.0291208	0.0243427	ENSDARG00000068516/ENSDARG00000035891/ENSDARG00000079781/ENSDARG00000089769/ENSDARG00000069048/ENSDARG00000031720/ENSDARG00000009401/ENSDARG00000003469/ENSDARG00000045799/ENSDARG00000006566/ENSDARG00000037116/ENSDARG00000006636/ENSDARG00000073883/ENSDARG00000022712/ENSDARG00000024865/ENSDARG00000040946/ENSDARG00000030367/ENSDARG00000060637/ENSDARG00000032482/ENSDARG00000113518/ENSDARG00000040008/…	46
GO:0051489	BP	GO:0051489	regulation of filopodium assembly	13/6398	20/20765	0.00167515	0.0296826	0.0248123	ENSDARG00000004621/ENSDARG00000100252/ENSDARG00000111301/ENSDARG00000044573/ENSDARG00000018602/ENSDARG00000010186/ENSDARG00000038228/ENSDARG00000017004/ENSDARG00000027290/ENSDARG00000070407/ENSDARG00000007257/ENSDARG00000112800/ENSDARG00000006892	13
GO:0110053	BP	GO:0110053	regulation of actin filament organization	69/6398	165/20765	0.00174097	0.0306433	0.0256154	ENSDARG00000030490/ENSDARG00000035907/ENSDARG00000078696/ENSDARG00000010031/ENSDARG00000044345/ENSDARG00000062390/ENSDARG00000102056/ENSDARG00000070055/ENSDARG00000036375/ENSDARG00000100252/ENSDARG00000059244/ENSDARG00000058348/ENSDARG00000012729/ENSDARG00000011459/ENSDARG00000069600/ENSDARG00000062662/ENSDARG00000011602/ENSDARG00000092970/ENSDARG00000086990/ENSDARG00000024209/ENSDARG00000099720/…	69
GO:0048704	BP	GO:0048704	embryonic skeletal system morphogenesis	90/6398	224/20765	0.00174701	0.0306433	0.0256154	ENSDARG00000100729/ENSDARG00000070494/ENSDARG00000019815/ENSDARG00000078717/ENSDARG00000102464/ENSDARG00000037655/ENSDARG00000076564/ENSDARG00000077004/ENSDARG00000002235/ENSDARG00000059279/ENSDARG00000068246/ENSDARG00000036548/ENSDARG00000014796/ENSDARG00000098240/ENSDARG00000037421/ENSDARG00000008305/ENSDARG00000114342/ENSDARG00000045946/ENSDARG00000017126/ENSDARG00000059680/ENSDARG00000031891/…	90
GO:0048915	BP	GO:0048915	posterior lateral line system development	47/6398	105/20765	0.00177134	0.0308803	0.0258135	ENSDARG00000019566/ENSDARG00000036548/ENSDARG00000037116/ENSDARG00000036993/ENSDARG00000012896/ENSDARG00000041502/ENSDARG00000112952/ENSDARG00000034424/ENSDARG00000035648/ENSDARG00000104372/ENSDARG00000091756/ENSDARG00000068401/ENSDARG00000007654/ENSDARG00000006921/ENSDARG00000025826/ENSDARG00000022712/ENSDARG00000040910/ENSDARG00000026294/ENSDARG00000070173/ENSDARG00000004932/ENSDARG00000017320/…	47
GO:0001702	BP	GO:0001702	gastrulation with mouth forming second	36/6398	76/20765	0.00177831	0.0308803	0.0258135	ENSDARG00000062174/ENSDARG00000014018/ENSDARG00000004830/ENSDARG00000039677/ENSDARG00000102750/ENSDARG00000002731/ENSDARG00000015866/ENSDARG00000011370/ENSDARG00000025826/ENSDARG00000015472/ENSDARG00000007807/ENSDARG00000110073/ENSDARG00000059906/ENSDARG00000057975/ENSDARG00000017180/ENSDARG00000079751/ENSDARG00000115159/ENSDARG00000073765/ENSDARG00000006640/ENSDARG00000043128/ENSDARG00000076742/…	36
GO:0046903	BP	GO:0046903	secretion	123/6398	319/20765	0.00181592	0.0311118	0.0260071	ENSDARG00000030614/ENSDARG00000058646/ENSDARG00000056036/ENSDARG00000015662/ENSDARG00000020609/ENSDARG00000070567/ENSDARG00000100119/ENSDARG00000037932/ENSDARG00000011640/ENSDARG00000014340/ENSDARG00000070078/ENSDARG00000008637/ENSDARG00000056347/ENSDARG00000045946/ENSDARG00000001994/ENSDARG00000013414/ENSDARG00000057913/ENSDARG00000045945/ENSDARG00000059978/ENSDARG00000060368/ENSDARG00000000503/…	123
GO:0140718	BP	GO:0140718	facultative heterochromatin formation	6398-12-01	18/20765	0.00184422	0.0311118	0.0260071	ENSDARG00000018691/ENSDARG00000027738/ENSDARG00000116265/ENSDARG00000099021/ENSDARG00000061810/ENSDARG00000101205/ENSDARG00000069619/ENSDARG00000013346/ENSDARG00000042029/ENSDARG00000006584/ENSDARG00000061774/ENSDARG00000076903	12
GO:0140694	BP	GO:0140694	non-membrane-bounded organelle assembly	116/6398	299/20765	0.00188046	0.0311118	0.0260071	ENSDARG00000104836/ENSDARG00000100729/ENSDARG00000012824/ENSDARG00000023963/ENSDARG00000099115/ENSDARG00000018820/ENSDARG00000099959/ENSDARG00000003219/ENSDARG00000077722/ENSDARG00000032976/ENSDARG00000044968/ENSDARG00000115916/ENSDARG00000021265/ENSDARG00000021987/ENSDARG00000075433/ENSDARG00000008030/ENSDARG00000038123/ENSDARG00000029764/ENSDARG00000103969/ENSDARG00000104484/ENSDARG00000028213/…	116
GO:0000272	BP	GO:0000272	polysaccharide catabolic process	6398-08-01	10/20765	0.00192601	0.0311118	0.0260071	ENSDARG00000002197/ENSDARG00000055518/ENSDARG00000013317/ENSDARG00000100352/ENSDARG00000116450/ENSDARG00000044691/ENSDARG00000002021/ENSDARG00000103811	8
GO:0005980	BP	GO:0005980	glycogen catabolic process	6398-08-01	10/20765	0.00192601	0.0311118	0.0260071	ENSDARG00000002197/ENSDARG00000055518/ENSDARG00000013317/ENSDARG00000100352/ENSDARG00000116450/ENSDARG00000044691/ENSDARG00000002021/ENSDARG00000103811	8
GO:0006599	BP	GO:0006599	phosphagen metabolic process	6398-08-01	10/20765	0.00192601	0.0311118	0.0260071	ENSDARG00000069615/ENSDARG00000069752/ENSDARG00000043257/ENSDARG00000114671/ENSDARG00000035327/ENSDARG00000039929/ENSDARG00000016598/ENSDARG00000040565	8
GO:0006603	BP	GO:0006603	phosphocreatine metabolic process	6398-08-01	10/20765	0.00192601	0.0311118	0.0260071	ENSDARG00000069615/ENSDARG00000069752/ENSDARG00000043257/ENSDARG00000114671/ENSDARG00000035327/ENSDARG00000039929/ENSDARG00000016598/ENSDARG00000040565	8
GO:0009251	BP	GO:0009251	glucan catabolic process	6398-08-01	10/20765	0.00192601	0.0311118	0.0260071	ENSDARG00000002197/ENSDARG00000055518/ENSDARG00000013317/ENSDARG00000100352/ENSDARG00000116450/ENSDARG00000044691/ENSDARG00000002021/ENSDARG00000103811	8
GO:0021754	BP	GO:0021754	facial nucleus development	6398-08-01	10/20765	0.00192601	0.0311118	0.0260071	ENSDARG00000021664/ENSDARG00000040946/ENSDARG00000015427/ENSDARG00000101244/ENSDARG00000086327/ENSDARG00000008174/ENSDARG00000103046/ENSDARG00000019726	8
GO:0031034	BP	GO:0031034	myosin filament assembly	6398-08-01	10/20765	0.00192601	0.0311118	0.0260071	ENSDARG00000099959/ENSDARG00000115916/ENSDARG00000029764/ENSDARG00000028213/ENSDARG00000000563/ENSDARG00000091253/ENSDARG00000040237/ENSDARG00000009280	8
GO:0042396	BP	GO:0042396	phosphagen biosynthetic process	6398-08-01	10/20765	0.00192601	0.0311118	0.0260071	ENSDARG00000069615/ENSDARG00000069752/ENSDARG00000043257/ENSDARG00000114671/ENSDARG00000035327/ENSDARG00000039929/ENSDARG00000016598/ENSDARG00000040565	8
GO:0046314	BP	GO:0046314	phosphocreatine biosynthetic process	6398-08-01	10/20765	0.00192601	0.0311118	0.0260071	ENSDARG00000069615/ENSDARG00000069752/ENSDARG00000043257/ENSDARG00000114671/ENSDARG00000035327/ENSDARG00000039929/ENSDARG00000016598/ENSDARG00000040565	8
GO:0050819	BP	GO:0050819	negative regulation of coagulation	6398-08-01	10/20765	0.00192601	0.0311118	0.0260071	ENSDARG00000023111/ENSDARG00000016470/ENSDARG00000061383/ENSDARG00000022372/ENSDARG00000037144/ENSDARG00000026406/ENSDARG00000030448/ENSDARG00000075827	8
GO:0070328	BP	GO:0070328	triglyceride homeostasis	6398-08-01	10/20765	0.00192601	0.0311118	0.0260071	ENSDARG00000015662/ENSDARG00000110230/ENSDARG00000006427/ENSDARG00000030872/ENSDARG00000035859/ENSDARG00000044365/ENSDARG00000031848/ENSDARG00000027978	8
GO:0071688	BP	GO:0071688	striated muscle myosin thick filament assembly	6398-08-01	10/20765	0.00192601	0.0311118	0.0260071	ENSDARG00000099959/ENSDARG00000115916/ENSDARG00000029764/ENSDARG00000028213/ENSDARG00000000563/ENSDARG00000091253/ENSDARG00000040237/ENSDARG00000009280	8
GO:0006002	BP	GO:0006002	fructose 6-phosphate metabolic process	6398-11-01	16/20765	0.00198926	0.0318373	0.0266135	ENSDARG00000020364/ENSDARG00000028000/ENSDARG00000044094/ENSDARG00000014179/ENSDARG00000012366/ENSDARG00000060797/ENSDARG00000057465/ENSDARG00000115422/ENSDARG00000012801/ENSDARG00000111428/ENSDARG00000021366	11
GO:0009409	BP	GO:0009409	response to cold	6398-11-01	16/20765	0.00198926	0.0318373	0.0266135	ENSDARG00000034503/ENSDARG00000023151/ENSDARG00000024746/ENSDARG00000000018/ENSDARG00000113771/ENSDARG00000091209/ENSDARG00000099175/ENSDARG00000013351/ENSDARG00000043154/ENSDARG00000102746/ENSDARG00000042873	11
GO:0048588	BP	GO:0048588	developmental cell growth	68/6398	163/20765	0.00201191	0.0320521	0.026793	ENSDARG00000024829/ENSDARG00000052061/ENSDARG00000003655/ENSDARG00000052063/ENSDARG00000044345/ENSDARG00000031720/ENSDARG00000037116/ENSDARG00000017369/ENSDARG00000011672/ENSDARG00000004023/ENSDARG00000037968/ENSDARG00000070442/ENSDARG00000042210/ENSDARG00000034300/ENSDARG00000036571/ENSDARG00000096073/ENSDARG00000024865/ENSDARG00000011334/ENSDARG00000040031/ENSDARG00000073843/ENSDARG00000111106/…	68
GO:0050806	BP	GO:0050806	positive regulation of synaptic transmission	24/6398	46/20765	0.00202303	0.032082	0.0268181	ENSDARG00000036344/ENSDARG00000031720/ENSDARG00000034493/ENSDARG00000102376/ENSDARG00000030376/ENSDARG00000073883/ENSDARG00000102690/ENSDARG00000076401/ENSDARG00000020450/ENSDARG00000060637/ENSDARG00000001835/ENSDARG00000041062/ENSDARG00000041133/ENSDARG00000070543/ENSDARG00000070626/ENSDARG00000032565/ENSDARG00000074680/ENSDARG00000042988/ENSDARG00000086207/ENSDARG00000003326/ENSDARG00000031598/…	24
GO:1901605	BP	GO:1901605	alpha-amino acid metabolic process	84/6398	208/20765	0.00204863	0.0322888	0.026991	ENSDARG00000070394/ENSDARG00000007421/ENSDARG00000006840/ENSDARG00000015537/ENSDARG00000019541/ENSDARG00000017126/ENSDARG00000044935/ENSDARG00000076487/ENSDARG00000101074/ENSDARG00000044094/ENSDARG00000017444/ENSDARG00000045568/ENSDARG00000033537/ENSDARG00000018478/ENSDARG00000100709/ENSDARG00000036776/ENSDARG00000001463/ENSDARG00000021154/ENSDARG00000038207/ENSDARG00000051816/ENSDARG00000114318/…	84
GO:0033700	BP	GO:0033700	phospholipid efflux	6398-09-01	12/20765	0.00208181	0.0322888	0.026991	ENSDARG00000020866/ENSDARG00000079009/ENSDARG00000101324/ENSDARG00000069375/ENSDARG00000040298/ENSDARG00000012076/ENSDARG00000102004/ENSDARG00000040295/ENSDARG00000110395	9
GO:0042693	BP	GO:0042693	muscle cell fate commitment	6398-09-01	12/20765	0.00208181	0.0322888	0.026991	ENSDARG00000044417/ENSDARG00000025641/ENSDARG00000024141/ENSDARG00000101244/ENSDARG00000111447/ENSDARG00000002952/ENSDARG00000053424/ENSDARG00000015536/ENSDARG00000056920	9
GO:0070365	BP	GO:0070365	hepatocyte differentiation	6398-09-01	12/20765	0.00208181	0.0322888	0.026991	ENSDARG00000020956/ENSDARG00000013522/ENSDARG00000055283/ENSDARG00000022712/ENSDARG00000058868/ENSDARG00000116135/ENSDARG00000057323/ENSDARG00000110463/ENSDARG00000006120	9
GO:0048923	BP	GO:0048923	posterior lateral line neuromast hair cell differentiation	6398-10-01	14/20765	0.00208255	0.0322888	0.026991	ENSDARG00000019566/ENSDARG00000036548/ENSDARG00000041502/ENSDARG00000034424/ENSDARG00000035648/ENSDARG00000091756/ENSDARG00000006921/ENSDARG00000022712/ENSDARG00000090830/ENSDARG00000012397	10
GO:0060284	BP	GO:0060284	regulation of cell development	128/6398	335/20765	0.00218785	0.0337707	0.0282297	ENSDARG00000068516/ENSDARG00000035891/ENSDARG00000090039/ENSDARG00000089769/ENSDARG00000010420/ENSDARG00000069048/ENSDARG00000009401/ENSDARG00000003469/ENSDARG00000045799/ENSDARG00000009922/ENSDARG00000102986/ENSDARG00000006566/ENSDARG00000037116/ENSDARG00000053666/ENSDARG00000017369/ENSDARG00000011672/ENSDARG00000044062/ENSDARG00000070442/ENSDARG00000042210/ENSDARG00000034300/ENSDARG00000038476/…	128
GO:0045861	BP	GO:0045861	negative regulation of proteolysis	33/6398	69/20765	0.00222468	0.0341873	0.0285779	ENSDARG00000090039/ENSDARG00000053973/ENSDARG00000091801/ENSDARG00000058693/ENSDARG00000069048/ENSDARG00000076448/ENSDARG00000090850/ENSDARG00000061383/ENSDARG00000090286/ENSDARG00000034168/ENSDARG00000075954/ENSDARG00000022372/ENSDARG00000077960/ENSDARG00000070918/ENSDARG00000055416/ENSDARG00000014556/ENSDARG00000075261/ENSDARG00000110127/ENSDARG00000096888/ENSDARG00000019949/ENSDARG00000021208/…	33
GO:0009126	BP	GO:0009126	purine nucleoside monophosphate metabolic process	21/6398	39/20765	0.0022906	0.0348915	0.0291665	ENSDARG00000002071/ENSDARG00000017049/ENSDARG00000003113/ENSDARG00000039429/ENSDARG00000016706/ENSDARG00000033539/ENSDARG00000032469/ENSDARG00000099517/ENSDARG00000033832/ENSDARG00000058226/ENSDARG00000004517/ENSDARG00000006900/ENSDARG00000042336/ENSDARG00000071017/ENSDARG00000074528/ENSDARG00000101089/ENSDARG00000003750/ENSDARG00000001950/ENSDARG00000104491/ENSDARG00000058728/ENSDARG00000079848	21
GO:0009167	BP	GO:0009167	purine ribonucleoside monophosphate metabolic process	21/6398	39/20765	0.0022906	0.0348915	0.0291665	ENSDARG00000002071/ENSDARG00000017049/ENSDARG00000003113/ENSDARG00000039429/ENSDARG00000016706/ENSDARG00000033539/ENSDARG00000032469/ENSDARG00000099517/ENSDARG00000033832/ENSDARG00000058226/ENSDARG00000004517/ENSDARG00000006900/ENSDARG00000042336/ENSDARG00000071017/ENSDARG00000074528/ENSDARG00000101089/ENSDARG00000003750/ENSDARG00000001950/ENSDARG00000104491/ENSDARG00000058728/ENSDARG00000079848	21
GO:0009185	BP	GO:0009185	ribonucleoside diphosphate metabolic process	31/6398	64/20765	0.00232459	0.0351014	0.029342	ENSDARG00000028000/ENSDARG00000103826/ENSDARG00000039914/ENSDARG00000014179/ENSDARG00000014287/ENSDARG00000038703/ENSDARG00000042010/ENSDARG00000039007/ENSDARG00000012987/ENSDARG00000014068/ENSDARG00000039452/ENSDARG00000068006/ENSDARG00000019702/ENSDARG00000043457/ENSDARG00000034470/ENSDARG00000022456/ENSDARG00000060797/ENSDARG00000013750/ENSDARG00000115422/ENSDARG00000115664/ENSDARG00000053684/…	31
GO:0055113	BP	GO:0055113	epiboly involved in gastrulation with mouth forming second	31/6398	64/20765	0.00232459	0.0351014	0.029342	ENSDARG00000062174/ENSDARG00000004830/ENSDARG00000039677/ENSDARG00000102750/ENSDARG00000002731/ENSDARG00000015866/ENSDARG00000025826/ENSDARG00000007807/ENSDARG00000110073/ENSDARG00000059906/ENSDARG00000057975/ENSDARG00000017180/ENSDARG00000079751/ENSDARG00000115159/ENSDARG00000073765/ENSDARG00000043128/ENSDARG00000076742/ENSDARG00000040534/ENSDARG00000045092/ENSDARG00000073848/ENSDARG00000002552/…	31
GO:0008360	BP	GO:0008360	regulation of cell shape	36/6398	77/20765	0.00236098	0.0352035	0.0294274	ENSDARG00000001014/ENSDARG00000020795/ENSDARG00000020944/ENSDARG00000019815/ENSDARG00000023724/ENSDARG00000006526/ENSDARG00000044345/ENSDARG00000062390/ENSDARG00000056218/ENSDARG00000075041/ENSDARG00000087954/ENSDARG00000090062/ENSDARG00000007818/ENSDARG00000022712/ENSDARG00000001913/ENSDARG00000020242/ENSDARG00000111301/ENSDARG00000069608/ENSDARG00000010583/ENSDARG00000003811/ENSDARG00000071215/…	36
GO:0019432	BP	GO:0019432	triglyceride biosynthetic process	15/6398	25/20765	0.00237834	0.0352035	0.0294274	ENSDARG00000020956/ENSDARG00000018846/ENSDARG00000019228/ENSDARG00000013522/ENSDARG00000006491/ENSDARG00000003635/ENSDARG00000110463/ENSDARG00000036064/ENSDARG00000016048/ENSDARG00000054914/ENSDARG00000112314/ENSDARG00000086481/ENSDARG00000103380/ENSDARG00000074169/ENSDARG00000061214	15
GO:0046460	BP	GO:0046460	neutral lipid biosynthetic process	15/6398	25/20765	0.00237834	0.0352035	0.0294274	ENSDARG00000020956/ENSDARG00000018846/ENSDARG00000019228/ENSDARG00000013522/ENSDARG00000006491/ENSDARG00000003635/ENSDARG00000110463/ENSDARG00000036064/ENSDARG00000016048/ENSDARG00000054914/ENSDARG00000112314/ENSDARG00000086481/ENSDARG00000103380/ENSDARG00000074169/ENSDARG00000061214	15
GO:0046463	BP	GO:0046463	acylglycerol biosynthetic process	15/6398	25/20765	0.00237834	0.0352035	0.0294274	ENSDARG00000020956/ENSDARG00000018846/ENSDARG00000019228/ENSDARG00000013522/ENSDARG00000006491/ENSDARG00000003635/ENSDARG00000110463/ENSDARG00000036064/ENSDARG00000016048/ENSDARG00000054914/ENSDARG00000112314/ENSDARG00000086481/ENSDARG00000103380/ENSDARG00000074169/ENSDARG00000061214	15
GO:0048675	BP	GO:0048675	axon extension	55/6398	128/20765	0.00238787	0.0352035	0.0294274	ENSDARG00000052061/ENSDARG00000003655/ENSDARG00000052063/ENSDARG00000044345/ENSDARG00000037116/ENSDARG00000017369/ENSDARG00000011672/ENSDARG00000004023/ENSDARG00000037968/ENSDARG00000070442/ENSDARG00000042210/ENSDARG00000034300/ENSDARG00000036571/ENSDARG00000096073/ENSDARG00000024865/ENSDARG00000011334/ENSDARG00000040031/ENSDARG00000073843/ENSDARG00000111106/ENSDARG00000007560/ENSDARG00000061454/…	55
GO:0031346	BP	GO:0031346	positive regulation of cell projection organization	48/6398	109/20765	0.00240622	0.0352035	0.0294274	ENSDARG00000062390/ENSDARG00000100693/ENSDARG00000037116/ENSDARG00000076227/ENSDARG00000103830/ENSDARG00000024865/ENSDARG00000061143/ENSDARG00000030367/ENSDARG00000015176/ENSDARG00000101979/ENSDARG00000039969/ENSDARG00000059897/ENSDARG00000044573/ENSDARG00000032482/ENSDARG00000104693/ENSDARG00000113518/ENSDARG00000058695/ENSDARG00000003811/ENSDARG00000011661/ENSDARG00000004586/ENSDARG00000102128/…	48
GO:0048881	BP	GO:0048881	mechanosensory lateral line system development	48/6398	109/20765	0.00240622	0.0352035	0.0294274	ENSDARG00000019566/ENSDARG00000036548/ENSDARG00000037116/ENSDARG00000036993/ENSDARG00000012896/ENSDARG00000041502/ENSDARG00000112952/ENSDARG00000034424/ENSDARG00000035648/ENSDARG00000067537/ENSDARG00000104372/ENSDARG00000091756/ENSDARG00000068401/ENSDARG00000007654/ENSDARG00000006921/ENSDARG00000025826/ENSDARG00000022712/ENSDARG00000040910/ENSDARG00000026294/ENSDARG00000070173/ENSDARG00000004932/…	48
GO:0008589	BP	GO:0008589	regulation of smoothened signaling pathway	23/6398	44/20765	0.00241245	0.0352035	0.0294274	ENSDARG00000008310/ENSDARG00000095743/ENSDARG00000077811/ENSDARG00000004588/ENSDARG00000061328/ENSDARG00000019838/ENSDARG00000043484/ENSDARG00000015554/ENSDARG00000074335/ENSDARG00000016404/ENSDARG00000098834/ENSDARG00000075245/ENSDARG00000055026/ENSDARG00000111482/ENSDARG00000060397/ENSDARG00000100875/ENSDARG00000101244/ENSDARG00000027234/ENSDARG00000116142/ENSDARG00000111447/ENSDARG00000002952/…	23
GO:0003205	BP	GO:0003205	cardiac chamber development	27/6398	54/20765	0.00245342	0.0354661	0.0296469	ENSDARG00000052695/ENSDARG00000035682/ENSDARG00000077840/ENSDARG00000062003/ENSDARG00000067719/ENSDARG00000079564/ENSDARG00000103697/ENSDARG00000011400/ENSDARG00000018025/ENSDARG00000011615/ENSDARG00000020610/ENSDARG00000026294/ENSDARG00000056964/ENSDARG00000040291/ENSDARG00000116135/ENSDARG00000018721/ENSDARG00000027916/ENSDARG00000006120/ENSDARG00000052150/ENSDARG00000109345/ENSDARG00000071498/…	27
GO:0006885	BP	GO:0006885	regulation of pH	27/6398	54/20765	0.00245342	0.0354661	0.0296469	ENSDARG00000041417/ENSDARG00000055100/ENSDARG00000091293/ENSDARG00000013443/ENSDARG00000037116/ENSDARG00000052330/ENSDARG00000069090/ENSDARG00000043465/ENSDARG00000035538/ENSDARG00000090963/ENSDARG00000028173/ENSDARG00000012881/ENSDARG00000024560/ENSDARG00000044808/ENSDARG00000002771/ENSDARG00000015531/ENSDARG00000016835/ENSDARG00000015654/ENSDARG00000009209/ENSDARG00000011166/ENSDARG00000045139/…	27
GO:0050919	BP	GO:0050919	negative chemotaxis	25/6398	49/20765	0.00246108	0.0354661	0.0296469	ENSDARG00000099266/ENSDARG00000017369/ENSDARG00000011672/ENSDARG00000045811/ENSDARG00000070442/ENSDARG00000042210/ENSDARG00000037960/ENSDARG00000034300/ENSDARG00000036571/ENSDARG00000007560/ENSDARG00000002748/ENSDARG00000013607/ENSDARG00000052997/ENSDARG00000061976/ENSDARG00000090035/ENSDARG00000045071/ENSDARG00000070792/ENSDARG00000116240/ENSDARG00000044954/ENSDARG00000040920/ENSDARG00000109345/…	25
GO:0043086	BP	GO:0043086	negative regulation of catalytic activity	56/6398	131/20765	0.00251886	0.0361488	0.0302176	ENSDARG00000092170/ENSDARG00000090039/ENSDARG00000053973/ENSDARG00000111102/ENSDARG00000091801/ENSDARG00000058693/ENSDARG00000069048/ENSDARG00000076448/ENSDARG00000090850/ENSDARG00000061383/ENSDARG00000090286/ENSDARG00000034168/ENSDARG00000101387/ENSDARG00000103747/ENSDARG00000036482/ENSDARG00000068732/ENSDARG00000075954/ENSDARG00000022372/ENSDARG00000077960/ENSDARG00000070918/ENSDARG00000055416/…	56
GO:0001945	BP	GO:0001945	lymph vessel development	37/6398	80/20765	0.00261797	0.0374164	0.0312772	ENSDARG00000043130/ENSDARG00000005368/ENSDARG00000017676/ENSDARG00000102464/ENSDARG00000036168/ENSDARG00000040926/ENSDARG00000014098/ENSDARG00000105215/ENSDARG00000037116/ENSDARG00000032435/ENSDARG00000105045/ENSDARG00000088810/ENSDARG00000076484/ENSDARG00000041449/ENSDARG00000053279/ENSDARG00000038881/ENSDARG00000013526/ENSDARG00000098753/ENSDARG00000099840/ENSDARG00000062054/ENSDARG00000100725/…	37
GO:0009134	BP	GO:0009134	nucleoside diphosphate catabolic process	32/6398	67/20765	0.0026461	0.0376635	0.0314838	ENSDARG00000028000/ENSDARG00000045066/ENSDARG00000103826/ENSDARG00000039914/ENSDARG00000053481/ENSDARG00000014179/ENSDARG00000014287/ENSDARG00000038703/ENSDARG00000042010/ENSDARG00000039007/ENSDARG00000012987/ENSDARG00000014068/ENSDARG00000039452/ENSDARG00000068006/ENSDARG00000019702/ENSDARG00000043457/ENSDARG00000034470/ENSDARG00000022456/ENSDARG00000060797/ENSDARG00000013750/ENSDARG00000115422/…	32
GO:0014904	BP	GO:0014904	myotube cell development	43/6398	96/20765	0.00266972	0.0378446	0.0316351	ENSDARG00000074908/ENSDARG00000036371/ENSDARG00000099959/ENSDARG00000011821/ENSDARG00000023797/ENSDARG00000055518/ENSDARG00000115916/ENSDARG00000011422/ENSDARG00000019125/ENSDARG00000052182/ENSDARG00000056743/ENSDARG00000040374/ENSDARG00000045302/ENSDARG00000016153/ENSDARG00000068732/ENSDARG00000055185/ENSDARG00000074894/ENSDARG00000012944/ENSDARG00000062662/ENSDARG00000039052/ENSDARG00000055618/…	43
GO:0070121	BP	GO:0070121	Kupffer's vesicle development	44/6398	99/20765	0.00287989	0.0401847	0.0335913	ENSDARG00000006314/ENSDARG00000055100/ENSDARG00000002731/ENSDARG00000014098/ENSDARG00000104484/ENSDARG00000017821/ENSDARG00000067719/ENSDARG00000112952/ENSDARG00000044362/ENSDARG00000074321/ENSDARG00000036791/ENSDARG00000068401/ENSDARG00000055271/ENSDARG00000004592/ENSDARG00000104441/ENSDARG00000041621/ENSDARG00000086990/ENSDARG00000036863/ENSDARG00000045543/ENSDARG00000101908/ENSDARG00000055678/…	44
GO:0051093	BP	GO:0051093	negative regulation of developmental process	85/6398	213/20765	0.00288086	0.0401847	0.0335913	ENSDARG00000034503/ENSDARG00000010785/ENSDARG00000078468/ENSDARG00000044074/ENSDARG00000075133/ENSDARG00000073810/ENSDARG00000069048/ENSDARG00000044010/ENSDARG00000010437/ENSDARG00000079578/ENSDARG00000011564/ENSDARG00000042690/ENSDARG00000100133/ENSDARG00000040374/ENSDARG00000017369/ENSDARG00000011672/ENSDARG00000070442/ENSDARG00000052470/ENSDARG00000042210/ENSDARG00000034300/ENSDARG00000073883/…	85
GO:0050684	BP	GO:0050684	regulation of mRNA processing	38/6398	83/20765	0.00288138	0.0401847	0.0335913	ENSDARG00000052728/ENSDARG00000014244/ENSDARG00000070475/ENSDARG00000102995/ENSDARG00000052182/ENSDARG00000069469/ENSDARG00000013351/ENSDARG00000052856/ENSDARG00000020467/ENSDARG00000042642/ENSDARG00000014746/ENSDARG00000034668/ENSDARG00000045930/ENSDARG00000073997/ENSDARG00000007863/ENSDARG00000006983/ENSDARG00000039266/ENSDARG00000078966/ENSDARG00000002168/ENSDARG00000007034/ENSDARG00000103672/…	38
GO:0060348	BP	GO:0060348	bone development	38/6398	83/20765	0.00288138	0.0401847	0.0335913	ENSDARG00000043130/ENSDARG00000056950/ENSDARG00000012405/ENSDARG00000102464/ENSDARG00000002235/ENSDARG00000111313/ENSDARG00000029764/ENSDARG00000103251/ENSDARG00000102986/ENSDARG00000111571/ENSDARG00000056922/ENSDARG00000008388/ENSDARG00000022712/ENSDARG00000061143/ENSDARG00000021895/ENSDARG00000015472/ENSDARG00000009021/ENSDARG00000009534/ENSDARG00000040251/ENSDARG00000023484/ENSDARG00000042232/…	38
GO:0009205	BP	GO:0009205	purine ribonucleoside triphosphate metabolic process	51/6398	118/20765	0.00290422	0.0401847	0.0335913	ENSDARG00000028000/ENSDARG00000013443/ENSDARG00000034534/ENSDARG00000103826/ENSDARG00000039914/ENSDARG00000014179/ENSDARG00000014287/ENSDARG00000038703/ENSDARG00000043465/ENSDARG00000042010/ENSDARG00000076318/ENSDARG00000039007/ENSDARG00000012987/ENSDARG00000014068/ENSDARG00000039452/ENSDARG00000068006/ENSDARG00000019702/ENSDARG00000043457/ENSDARG00000034470/ENSDARG00000022456/ENSDARG00000060797/…	51
GO:0021782	BP	GO:0021782	glial cell development	51/6398	118/20765	0.00290422	0.0401847	0.0335913	ENSDARG00000002230/ENSDARG00000071863/ENSDARG00000002084/ENSDARG00000030722/ENSDARG00000017676/ENSDARG00000054683/ENSDARG00000037421/ENSDARG00000070155/ENSDARG00000039133/ENSDARG00000102986/ENSDARG00000005739/ENSDARG00000036993/ENSDARG00000029761/ENSDARG00000075041/ENSDARG00000007654/ENSDARG00000019063/ENSDARG00000025826/ENSDARG00000006636/ENSDARG00000040946/ENSDARG00000006353/ENSDARG00000053493/…	51
GO:0000381	BP	GO:0000381	regulation of alternative mRNA splicing, via spliceosome	24/6398	47/20765	0.00293857	0.0404626	0.0338236	ENSDARG00000014244/ENSDARG00000070475/ENSDARG00000102995/ENSDARG00000052182/ENSDARG00000069469/ENSDARG00000052856/ENSDARG00000042642/ENSDARG00000014746/ENSDARG00000034668/ENSDARG00000045930/ENSDARG00000006983/ENSDARG00000039266/ENSDARG00000078966/ENSDARG00000031809/ENSDARG00000001241/ENSDARG00000009871/ENSDARG00000016516/ENSDARG00000006395/ENSDARG00000073847/ENSDARG00000002538/ENSDARG00000015221/…	24
GO:0048732	BP	GO:0048732	gland development	121/6398	317/20765	0.00294761	0.0404626	0.0338236	ENSDARG00000020956/ENSDARG00000043130/ENSDARG00000019815/ENSDARG00000005185/ENSDARG00000010420/ENSDARG00000116139/ENSDARG00000008305/ENSDARG00000029177/ENSDARG00000105215/ENSDARG00000012788/ENSDARG00000059680/ENSDARG00000056314/ENSDARG00000017821/ENSDARG00000090722/ENSDARG00000031891/ENSDARG00000036074/ENSDARG00000013522/ENSDARG00000053499/ENSDARG00000017369/ENSDARG00000034117/ENSDARG00000019930/…	121
GO:0007626	BP	GO:0007626	locomotory behavior	69/6398	168/20765	0.00299141	0.0409022	0.0341911	ENSDARG00000034503/ENSDARG00000074908/ENSDARG00000018566/ENSDARG00000018259/ENSDARG00000062590/ENSDARG00000018820/ENSDARG00000023797/ENSDARG00000020609/ENSDARG00000021987/ENSDARG00000104945/ENSDARG00000005578/ENSDARG00000062341/ENSDARG00000102986/ENSDARG00000102453/ENSDARG00000009341/ENSDARG00000058656/ENSDARG00000058117/ENSDARG00000076312/ENSDARG00000020493/ENSDARG00000004297/ENSDARG00000039486/…	69
GO:0008015	BP	GO:0008015	blood circulation	123/6398	323/20765	0.0030085	0.0409745	0.0342515	ENSDARG00000045592/ENSDARG00000035958/ENSDARG00000012824/ENSDARG00000023963/ENSDARG00000099115/ENSDARG00000099959/ENSDARG00000045003/ENSDARG00000009782/ENSDARG00000013415/ENSDARG00000032976/ENSDARG00000044968/ENSDARG00000115916/ENSDARG00000068246/ENSDARG00000008982/ENSDARG00000052960/ENSDARG00000098573/ENSDARG00000039677/ENSDARG00000103969/ENSDARG00000008305/ENSDARG00000014098/ENSDARG00000029439/…	123
GO:0042060	BP	GO:0042060	wound healing	52/6398	121/20765	0.00307235	0.0416299	0.0347993	ENSDARG00000022309/ENSDARG00000101043/ENSDARG00000042684/ENSDARG00000096359/ENSDARG00000036041/ENSDARG00000062590/ENSDARG00000023111/ENSDARG00000020741/ENSDARG00000021987/ENSDARG00000061383/ENSDARG00000077540/ENSDARG00000056767/ENSDARG00000037281/ENSDARG00000092035/ENSDARG00000013335/ENSDARG00000022372/ENSDARG00000027609/ENSDARG00000115691/ENSDARG00000029493/ENSDARG00000045070/ENSDARG00000008969/…	52
GO:0019362	BP	GO:0019362	pyridine nucleotide metabolic process	45/6398	102/20765	0.00309257	0.0416299	0.0347993	ENSDARG00000028000/ENSDARG00000076487/ENSDARG00000103826/ENSDARG00000039914/ENSDARG00000014179/ENSDARG00000014287/ENSDARG00000029689/ENSDARG00000038703/ENSDARG00000042010/ENSDARG00000039007/ENSDARG00000012987/ENSDARG00000014068/ENSDARG00000010610/ENSDARG00000112650/ENSDARG00000039452/ENSDARG00000068006/ENSDARG00000019702/ENSDARG00000043457/ENSDARG00000009160/ENSDARG00000027930/ENSDARG00000034470/…	45
GO:0046496	BP	GO:0046496	nicotinamide nucleotide metabolic process	45/6398	102/20765	0.00309257	0.0416299	0.0347993	ENSDARG00000028000/ENSDARG00000076487/ENSDARG00000103826/ENSDARG00000039914/ENSDARG00000014179/ENSDARG00000014287/ENSDARG00000029689/ENSDARG00000038703/ENSDARG00000042010/ENSDARG00000039007/ENSDARG00000012987/ENSDARG00000014068/ENSDARG00000010610/ENSDARG00000112650/ENSDARG00000039452/ENSDARG00000068006/ENSDARG00000019702/ENSDARG00000043457/ENSDARG00000009160/ENSDARG00000027930/ENSDARG00000034470/…	45
GO:0015908	BP	GO:0015908	fatty acid transport	31/6398	65/20765	0.00314835	0.042217	0.0352901	ENSDARG00000112080/ENSDARG00000059227/ENSDARG00000015662/ENSDARG00000075931/ENSDARG00000008637/ENSDARG00000038439/ENSDARG00000110230/ENSDARG00000006427/ENSDARG00000036237/ENSDARG00000093774/ENSDARG00000030449/ENSDARG00000007697/ENSDARG00000091906/ENSDARG00000115375/ENSDARG00000115141/ENSDARG00000070038/ENSDARG00000116461/ENSDARG00000038742/ENSDARG00000104949/ENSDARG00000045926/ENSDARG00000032639/…	31
GO:0050818	BP	GO:0050818	regulation of coagulation	13/6398	21/20765	0.00316125	0.042227	0.0352985	ENSDARG00000042684/ENSDARG00000036041/ENSDARG00000023111/ENSDARG00000016470/ENSDARG00000020741/ENSDARG00000061383/ENSDARG00000022372/ENSDARG00000037144/ENSDARG00000059507/ENSDARG00000026406/ENSDARG00000030448/ENSDARG00000075827/ENSDARG00000090638	13
GO:0042632	BP	GO:0042632	cholesterol homeostasis	19/6398	35/20765	0.00324293	0.0429873	0.0359341	ENSDARG00000042780/ENSDARG00000022767/ENSDARG00000015662/ENSDARG00000075016/ENSDARG00000008637/ENSDARG00000110230/ENSDARG00000029476/ENSDARG00000040255/ENSDARG00000006427/ENSDARG00000076484/ENSDARG00000069018/ENSDARG00000087697/ENSDARG00000030872/ENSDARG00000063475/ENSDARG00000075169/ENSDARG00000044365/ENSDARG00000017180/ENSDARG00000018529/ENSDARG00000008858	19
GO:0055092	BP	GO:0055092	sterol homeostasis	19/6398	35/20765	0.00324293	0.0429873	0.0359341	ENSDARG00000042780/ENSDARG00000022767/ENSDARG00000015662/ENSDARG00000075016/ENSDARG00000008637/ENSDARG00000110230/ENSDARG00000029476/ENSDARG00000040255/ENSDARG00000006427/ENSDARG00000076484/ENSDARG00000069018/ENSDARG00000087697/ENSDARG00000030872/ENSDARG00000063475/ENSDARG00000075169/ENSDARG00000044365/ENSDARG00000017180/ENSDARG00000018529/ENSDARG00000008858	19
GO:0048593	BP	GO:0048593	camera-type eye morphogenesis	91/6398	231/20765	0.00327383	0.043232	0.0361386	ENSDARG00000075707/ENSDARG00000100729/ENSDARG00000021924/ENSDARG00000019815/ENSDARG00000014018/ENSDARG00000071684/ENSDARG00000054879/ENSDARG00000070107/ENSDARG00000095743/ENSDARG00000002235/ENSDARG00000045580/ENSDARG00000035521/ENSDARG00000103379/ENSDARG00000077811/ENSDARG00000004588/ENSDARG00000037421/ENSDARG00000071011/ENSDARG00000062341/ENSDARG00000057074/ENSDARG00000015567/ENSDARG00000025011/…	91
GO:0010001	BP	GO:0010001	glial cell differentiation	73/6398	180/20765	0.00339477	0.0446592	0.0373316	ENSDARG00000068516/ENSDARG00000035891/ENSDARG00000002230/ENSDARG00000071863/ENSDARG00000089769/ENSDARG00000002084/ENSDARG00000030722/ENSDARG00000017676/ENSDARG00000054683/ENSDARG00000009401/ENSDARG00000037421/ENSDARG00000045799/ENSDARG00000070155/ENSDARG00000039133/ENSDARG00000102986/ENSDARG00000005739/ENSDARG00000036993/ENSDARG00000029761/ENSDARG00000075041/ENSDARG00000007654/ENSDARG00000019063/…	73
GO:0032984	BP	GO:0032984	protein-containing complex disassembly	68/6398	166/20765	0.0034408	0.045094	0.0376951	ENSDARG00000030490/ENSDARG00000033234/ENSDARG00000102056/ENSDARG00000070600/ENSDARG00000079891/ENSDARG00000033655/ENSDARG00000100252/ENSDARG00000017235/ENSDARG00000019208/ENSDARG00000058348/ENSDARG00000007654/ENSDARG00000011459/ENSDARG00000069545/ENSDARG00000114082/ENSDARG00000027200/ENSDARG00000104500/ENSDARG00000062662/ENSDARG00000011602/ENSDARG00000023600/ENSDARG00000002642/ENSDARG00000110402/…	68
GO:0016055	BP	GO:0016055	Wnt signaling pathway	125/6398	330/20765	0.00345898	0.0451618	0.0377517	ENSDARG00000090039/ENSDARG00000102464/ENSDARG00000103071/ENSDARG00000035521/ENSDARG00000070050/ENSDARG00000014796/ENSDARG00000091293/ENSDARG00000054438/ENSDARG00000011863/ENSDARG00000014098/ENSDARG00000076994/ENSDARG00000006566/ENSDARG00000075222/ENSDARG00000032765/ENSDARG00000071048/ENSDARG00000006603/ENSDARG00000060542/ENSDARG00000045893/ENSDARG00000017500/ENSDARG00000019838/ENSDARG00000045150/…	125
GO:0072524	BP	GO:0072524	pyridine-containing compound metabolic process	47/6398	108/20765	0.00352319	0.0458278	0.0383085	ENSDARG00000028000/ENSDARG00000076487/ENSDARG00000103826/ENSDARG00000039914/ENSDARG00000014179/ENSDARG00000014287/ENSDARG00000029689/ENSDARG00000038703/ENSDARG00000042010/ENSDARG00000039007/ENSDARG00000012987/ENSDARG00000014068/ENSDARG00000010610/ENSDARG00000112650/ENSDARG00000039452/ENSDARG00000068006/ENSDARG00000019702/ENSDARG00000043457/ENSDARG00000009160/ENSDARG00000027930/ENSDARG00000034470/…	47
GO:0030388	BP	GO:0030388	fructose 1,6-bisphosphate metabolic process	6398-12-01	19/20765	0.0036062	0.0465588	0.0389195	ENSDARG00000020364/ENSDARG00000028000/ENSDARG00000014179/ENSDARG00000012366/ENSDARG00000019702/ENSDARG00000034470/ENSDARG00000060797/ENSDARG00000115422/ENSDARG00000053684/ENSDARG00000012801/ENSDARG00000111428/ENSDARG00000021366	12
GO:0097320	BP	GO:0097320	plasma membrane tubulation	6398-12-01	19/20765	0.0036062	0.0465588	0.0389195	ENSDARG00000003219/ENSDARG00000105001/ENSDARG00000054645/ENSDARG00000000837/ENSDARG00000069302/ENSDARG00000101215/ENSDARG00000014954/ENSDARG00000042128/ENSDARG00000099339/ENSDARG00000067713/ENSDARG00000010255/ENSDARG00000078014	12
GO:0009132	BP	GO:0009132	nucleoside diphosphate metabolic process	35/6398	76/20765	0.00367284	0.0470693	0.0393462	ENSDARG00000028000/ENSDARG00000045066/ENSDARG00000103826/ENSDARG00000039914/ENSDARG00000053481/ENSDARG00000014179/ENSDARG00000014287/ENSDARG00000038703/ENSDARG00000042010/ENSDARG00000039007/ENSDARG00000012987/ENSDARG00000014068/ENSDARG00000039452/ENSDARG00000068006/ENSDARG00000019702/ENSDARG00000043457/ENSDARG00000034470/ENSDARG00000022456/ENSDARG00000060797/ENSDARG00000013750/ENSDARG00000115422/…	35
GO:0021515	BP	GO:0021515	cell differentiation in spinal cord	35/6398	76/20765	0.00367284	0.0470693	0.0393462	ENSDARG00000014018/ENSDARG00000014201/ENSDARG00000011564/ENSDARG00000015314/ENSDARG00000004023/ENSDARG00000091756/ENSDARG00000039458/ENSDARG00000040946/ENSDARG00000070913/ENSDARG00000010791/ENSDARG00000001859/ENSDARG00000022569/ENSDARG00000070903/ENSDARG00000038363/ENSDARG00000042041/ENSDARG00000016526/ENSDARG00000030350/ENSDARG00000053298/ENSDARG00000020219/ENSDARG00000025641/ENSDARG00000007430/…	35
GO:0050769	BP	GO:0050769	positive regulation of neurogenesis	38/6398	84/20765	0.00371951	0.0474921	0.0396997	ENSDARG00000068516/ENSDARG00000035891/ENSDARG00000089769/ENSDARG00000069048/ENSDARG00000009401/ENSDARG00000003469/ENSDARG00000045799/ENSDARG00000006566/ENSDARG00000037116/ENSDARG00000022712/ENSDARG00000024865/ENSDARG00000040946/ENSDARG00000030367/ENSDARG00000032482/ENSDARG00000040008/ENSDARG00000003811/ENSDARG00000016526/ENSDARG00000016260/ENSDARG00000015427/ENSDARG00000004954/ENSDARG00000054942/…	38
GO:0009127	BP	GO:0009127	purine nucleoside monophosphate biosynthetic process	18/6398	33/20765	0.00385958	0.0485663	0.0405977	ENSDARG00000002071/ENSDARG00000017049/ENSDARG00000003113/ENSDARG00000039429/ENSDARG00000016706/ENSDARG00000033539/ENSDARG00000032469/ENSDARG00000099517/ENSDARG00000033832/ENSDARG00000004517/ENSDARG00000006900/ENSDARG00000042336/ENSDARG00000074528/ENSDARG00000101089/ENSDARG00000003750/ENSDARG00000104491/ENSDARG00000058728/ENSDARG00000079848	18
GO:0009168	BP	GO:0009168	purine ribonucleoside monophosphate biosynthetic process	18/6398	33/20765	0.00385958	0.0485663	0.0405977	ENSDARG00000002071/ENSDARG00000017049/ENSDARG00000003113/ENSDARG00000039429/ENSDARG00000016706/ENSDARG00000033539/ENSDARG00000032469/ENSDARG00000099517/ENSDARG00000033832/ENSDARG00000004517/ENSDARG00000006900/ENSDARG00000042336/ENSDARG00000074528/ENSDARG00000101089/ENSDARG00000003750/ENSDARG00000104491/ENSDARG00000058728/ENSDARG00000079848	18
GO:0030278	BP	GO:0030278	regulation of ossification	18/6398	33/20765	0.00385958	0.0485663	0.0405977	ENSDARG00000012405/ENSDARG00000078468/ENSDARG00000006921/ENSDARG00000008403/ENSDARG00000019367/ENSDARG00000014969/ENSDARG00000005789/ENSDARG00000023484/ENSDARG00000113511/ENSDARG00000105239/ENSDARG00000068036/ENSDARG00000077121/ENSDARG00000008133/ENSDARG00000093931/ENSDARG00000039150/ENSDARG00000043388/ENSDARG00000016750/ENSDARG00000020009	18
GO:0044331	BP	GO:0044331	cell-cell adhesion mediated by cadherin	18/6398	33/20765	0.00385958	0.0485663	0.0405977	ENSDARG00000004830/ENSDARG00000078404/ENSDARG00000102750/ENSDARG00000068191/ENSDARG00000037998/ENSDARG00000025826/ENSDARG00000061371/ENSDARG00000005112/ENSDARG00000021442/ENSDARG00000098791/ENSDARG00000001710/ENSDARG00000073765/ENSDARG00000115508/ENSDARG00000018693/ENSDARG00000015002/ENSDARG00000104440/ENSDARG00000014522/ENSDARG00000055843	18
GO:0035050	BP	GO:0035050	embryonic heart tube development	85/6398	215/20765	0.00389594	0.048847	0.0408323	ENSDARG00000070494/ENSDARG00000019815/ENSDARG00000077722/ENSDARG00000036548/ENSDARG00000014796/ENSDARG00000086391/ENSDARG00000077840/ENSDARG00000054438/ENSDARG00000103937/ENSDARG00000008305/ENSDARG00000014098/ENSDARG00000029439/ENSDARG00000105215/ENSDARG00000017821/ENSDARG00000031891/ENSDARG00000115733/ENSDARG00000102995/ENSDARG00000017369/ENSDARG00000079564/ENSDARG00000019930/ENSDARG00000069090/…	85
GO:0048741	BP	GO:0048741	skeletal muscle fiber development	42/6398	95/20765	0.00397858	0.0497036	0.0415483	ENSDARG00000074908/ENSDARG00000036371/ENSDARG00000099959/ENSDARG00000011821/ENSDARG00000023797/ENSDARG00000055518/ENSDARG00000115916/ENSDARG00000011422/ENSDARG00000019125/ENSDARG00000052182/ENSDARG00000056743/ENSDARG00000045302/ENSDARG00000016153/ENSDARG00000068732/ENSDARG00000055185/ENSDARG00000074894/ENSDARG00000012944/ENSDARG00000062662/ENSDARG00000039052/ENSDARG00000055618/ENSDARG00000091253/…	42
GO:0062023	CC	GO:0062023	collagen-containing extracellular matrix	140/6725	239/21547	1.6204e-18	6.02901e-16	4.70744e-16	ENSDARG00000074908/ENSDARG00000069415/ENSDARG00000061436/ENSDARG00000019601/ENSDARG00000031678/ENSDARG00000035809/ENSDARG00000020007/ENSDARG00000012593/ENSDARG00000111196/ENSDARG00000026165/ENSDARG00000075707/ENSDARG00000055009/ENSDARG00000012422/ENSDARG00000024492/ENSDARG00000030215/ENSDARG00000054753/ENSDARG00000068516/ENSDARG00000078322/ENSDARG00000035891/ENSDARG00000009014/ENSDARG00000036279/…	140
GO:0030016	CC	GO:0030016	myofibril	113/6725	180/21547	2.20843e-18	6.02901e-16	4.70744e-16	ENSDARG00000102414/ENSDARG00000061764/ENSDARG00000104836/ENSDARG00000045592/ENSDARG00000001993/ENSDARG00000017246/ENSDARG00000035958/ENSDARG00000017676/ENSDARG00000023797/ENSDARG00000078696/ENSDARG00000069956/ENSDARG00000021265/ENSDARG00000042018/ENSDARG00000008982/ENSDARG00000075433/ENSDARG00000008030/ENSDARG00000115003/ENSDARG00000038123/ENSDARG00000014248/ENSDARG00000016088/ENSDARG00000068973/…	113
GO:0043292	CC	GO:0043292	contractile fiber	114/6725	183/21547	3.70035e-18	6.73464e-16	5.2584e-16	ENSDARG00000102414/ENSDARG00000061764/ENSDARG00000104836/ENSDARG00000045592/ENSDARG00000001993/ENSDARG00000017246/ENSDARG00000035958/ENSDARG00000017676/ENSDARG00000023797/ENSDARG00000078696/ENSDARG00000069956/ENSDARG00000021265/ENSDARG00000042018/ENSDARG00000008982/ENSDARG00000075433/ENSDARG00000008030/ENSDARG00000115003/ENSDARG00000038123/ENSDARG00000014248/ENSDARG00000016088/ENSDARG00000068973/…	114
GO:0015629	CC	GO:0015629	actin cytoskeleton	191/6725	365/21547	2.56638e-17	2.46636e-15	1.92573e-15	ENSDARG00000061579/ENSDARG00000102414/ENSDARG00000001014/ENSDARG00000045592/ENSDARG00000001993/ENSDARG00000023578/ENSDARG00000035958/ENSDARG00000023963/ENSDARG00000099115/ENSDARG00000099786/ENSDARG00000030722/ENSDARG00000099959/ENSDARG00000030490/ENSDARG00000009782/ENSDARG00000003219/ENSDARG00000037655/ENSDARG00000078696/ENSDARG00000004904/ENSDARG00000075733/ENSDARG00000032976/ENSDARG00000044968/…	191
GO:0030312	CC	GO:0030312	external encapsulating structure	193/6725	370/21547	2.71029e-17	2.46636e-15	1.92573e-15	ENSDARG00000074908/ENSDARG00000069415/ENSDARG00000061436/ENSDARG00000019601/ENSDARG00000031678/ENSDARG00000035809/ENSDARG00000020007/ENSDARG00000012593/ENSDARG00000111196/ENSDARG00000026165/ENSDARG00000075707/ENSDARG00000055009/ENSDARG00000012422/ENSDARG00000024492/ENSDARG00000030215/ENSDARG00000054753/ENSDARG00000058556/ENSDARG00000098237/ENSDARG00000068516/ENSDARG00000078322/ENSDARG00000035891/…	193
GO:0031012	CC	GO:0031012	extracellular matrix	193/6725	370/21547	2.71029e-17	2.46636e-15	1.92573e-15	ENSDARG00000074908/ENSDARG00000069415/ENSDARG00000061436/ENSDARG00000019601/ENSDARG00000031678/ENSDARG00000035809/ENSDARG00000020007/ENSDARG00000012593/ENSDARG00000111196/ENSDARG00000026165/ENSDARG00000075707/ENSDARG00000055009/ENSDARG00000012422/ENSDARG00000024492/ENSDARG00000030215/ENSDARG00000054753/ENSDARG00000058556/ENSDARG00000098237/ENSDARG00000068516/ENSDARG00000078322/ENSDARG00000035891/…	193
GO:0070161	CC	GO:0070161	anchoring junction	210/6725	442/21547	3.56382e-13	2.69172e-11	2.10169e-11	ENSDARG00000022309/ENSDARG00000053232/ENSDARG00000076673/ENSDARG00000100729/ENSDARG00000023578/ENSDARG00000020944/ENSDARG00000062590/ENSDARG00000071863/ENSDARG00000078468/ENSDARG00000099786/ENSDARG00000030722/ENSDARG00000028507/ENSDARG00000075733/ENSDARG00000044968/ENSDARG00000069956/ENSDARG00000021987/ENSDARG00000039577/ENSDARG00000100119/ENSDARG00000078404/ENSDARG00000037932/ENSDARG00000039677/…	210
GO:0030017	CC	GO:0030017	sarcomere	92/6725	155/21547	3.94391e-13	2.69172e-11	2.10169e-11	ENSDARG00000104836/ENSDARG00000045592/ENSDARG00000035958/ENSDARG00000017676/ENSDARG00000023797/ENSDARG00000078696/ENSDARG00000069956/ENSDARG00000021265/ENSDARG00000042018/ENSDARG00000008982/ENSDARG00000075433/ENSDARG00000014248/ENSDARG00000016088/ENSDARG00000068973/ENSDARG00000014098/ENSDARG00000028213/ENSDARG00000011422/ENSDARG00000006603/ENSDARG00000019125/ENSDARG00000061249/ENSDARG00000032242/…	92
GO:0005581	CC	GO:0005581	collagen trimer	49/6725	72/21547	1.38543e-10	8.40496e-09	6.56258e-09	ENSDARG00000074908/ENSDARG00000069415/ENSDARG00000061436/ENSDARG00000019601/ENSDARG00000031678/ENSDARG00000035809/ENSDARG00000020007/ENSDARG00000012593/ENSDARG00000026165/ENSDARG00000079752/ENSDARG00000055009/ENSDARG00000012422/ENSDARG00000024492/ENSDARG00000054753/ENSDARG00000078322/ENSDARG00000009014/ENSDARG00000101592/ENSDARG00000037845/ENSDARG00000012405/ENSDARG00000069093/ENSDARG00000052061/…	49
GO:0031674	CC	GO:0031674	I band	50/6725	80/21547	7.79412e-09	4.21706e-07	3.29267e-07	ENSDARG00000023797/ENSDARG00000078696/ENSDARG00000069956/ENSDARG00000042018/ENSDARG00000008982/ENSDARG00000014248/ENSDARG00000016088/ENSDARG00000068973/ENSDARG00000011422/ENSDARG00000006603/ENSDARG00000019125/ENSDARG00000009341/ENSDARG00000058656/ENSDARG00000001431/ENSDARG00000012366/ENSDARG00000034643/ENSDARG00000013755/ENSDARG00000011961/ENSDARG00000026985/ENSDARG00000039486/ENSDARG00000039052/…	50
GO:0005604	CC	GO:0005604	basement membrane	38/6725	55/21547	8.49591e-09	4.21706e-07	3.29267e-07	ENSDARG00000069415/ENSDARG00000075707/ENSDARG00000055009/ENSDARG00000036279/ENSDARG00000101209/ENSDARG00000093572/ENSDARG00000052061/ENSDARG00000002084/ENSDARG00000104110/ENSDARG00000044074/ENSDARG00000052063/ENSDARG00000076564/ENSDARG00000020785/ENSDARG00000044010/ENSDARG00000039133/ENSDARG00000058543/ENSDARG00000019353/ENSDARG00000030975/ENSDARG00000060893/ENSDARG00000045524/ENSDARG00000044695/…	38
GO:0030055	CC	GO:0030055	cell-substrate junction	52/6725	87/21547	3.48716e-08	1.48162e-06	1.15685e-06	ENSDARG00000053232/ENSDARG00000100729/ENSDARG00000023578/ENSDARG00000062590/ENSDARG00000071863/ENSDARG00000030722/ENSDARG00000028507/ENSDARG00000075733/ENSDARG00000044968/ENSDARG00000021987/ENSDARG00000039577/ENSDARG00000079317/ENSDARG00000056767/ENSDARG00000113649/ENSDARG00000040985/ENSDARG00000052652/ENSDARG00000045302/ENSDARG00000068397/ENSDARG00000103747/ENSDARG00000013335/ENSDARG00000076292/…	52
GO:0030018	CC	GO:0030018	Z disc	47/6725	76/21547	3.52767e-08	1.48162e-06	1.15685e-06	ENSDARG00000023797/ENSDARG00000078696/ENSDARG00000069956/ENSDARG00000042018/ENSDARG00000008982/ENSDARG00000014248/ENSDARG00000016088/ENSDARG00000068973/ENSDARG00000011422/ENSDARG00000006603/ENSDARG00000009341/ENSDARG00000058656/ENSDARG00000001431/ENSDARG00000012366/ENSDARG00000034643/ENSDARG00000013755/ENSDARG00000011961/ENSDARG00000026985/ENSDARG00000039486/ENSDARG00000027600/ENSDARG00000040917/…	47
GO:0016459	CC	GO:0016459	myosin complex	48/6725	80/21547	9.8235e-08	3.83116e-06	2.99137e-06	ENSDARG00000061579/ENSDARG00000102414/ENSDARG00000001014/ENSDARG00000001993/ENSDARG00000099115/ENSDARG00000099959/ENSDARG00000009782/ENSDARG00000032976/ENSDARG00000115916/ENSDARG00000062003/ENSDARG00000076075/ENSDARG00000103969/ENSDARG00000011519/ENSDARG00000067990/ENSDARG00000077410/ENSDARG00000067997/ENSDARG00000079564/ENSDARG00000095930/ENSDARG00000063295/ENSDARG00000012944/ENSDARG00000020924/…	48
GO:0022626	CC	GO:0022626	cytosolic ribosome	60/6725	108/21547	1.32483e-07	4.82237e-06	3.7653e-06	ENSDARG00000044093/ENSDARG00000034897/ENSDARG00000034291/ENSDARG00000041232/ENSDARG00000115128/ENSDARG00000041811/ENSDARG00000006691/ENSDARG00000037071/ENSDARG00000025073/ENSDARG00000011201/ENSDARG00000036875/ENSDARG00000041435/ENSDARG00000053365/ENSDARG00000035871/ENSDARG00000100588/ENSDARG00000101406/ENSDARG00000099104/ENSDARG00000115378/ENSDARG00000070849/ENSDARG00000051783/ENSDARG00000053457/…	60
GO:0005925	CC	GO:0005925	focal adhesion	49/6725	83/21547	1.47905e-07	5.04727e-06	3.9409e-06	ENSDARG00000053232/ENSDARG00000100729/ENSDARG00000023578/ENSDARG00000062590/ENSDARG00000071863/ENSDARG00000030722/ENSDARG00000028507/ENSDARG00000075733/ENSDARG00000044968/ENSDARG00000021987/ENSDARG00000039577/ENSDARG00000079317/ENSDARG00000056767/ENSDARG00000113649/ENSDARG00000040985/ENSDARG00000052652/ENSDARG00000068397/ENSDARG00000103747/ENSDARG00000013335/ENSDARG00000076292/ENSDARG00000043710/…	49
GO:0016460	CC	GO:0016460	myosin II complex	25/6725	33/21547	1.79533e-07	5.76619e-06	4.50223e-06	ENSDARG00000001014/ENSDARG00000001993/ENSDARG00000099115/ENSDARG00000099959/ENSDARG00000009782/ENSDARG00000032976/ENSDARG00000115916/ENSDARG00000076075/ENSDARG00000103969/ENSDARG00000011519/ENSDARG00000067990/ENSDARG00000067997/ENSDARG00000079564/ENSDARG00000095930/ENSDARG00000012944/ENSDARG00000067995/ENSDARG00000033738/ENSDARG00000035322/ENSDARG00000042245/ENSDARG00000075752/ENSDARG00000035438/…	25
GO:0032432	CC	GO:0032432	actin filament bundle	35/6725	54/21547	3.78584e-07	1.14837e-05	8.96647e-06	ENSDARG00000023578/ENSDARG00000099786/ENSDARG00000030722/ENSDARG00000037655/ENSDARG00000075733/ENSDARG00000069956/ENSDARG00000008030/ENSDARG00000021193/ENSDARG00000038123/ENSDARG00000014248/ENSDARG00000068973/ENSDARG00000008803/ENSDARG00000034643/ENSDARG00000027600/ENSDARG00000020242/ENSDARG00000056964/ENSDARG00000099720/ENSDARG00000071113/ENSDARG00000060149/ENSDARG00000056322/ENSDARG00000103854/…	35
GO:0031253	CC	GO:0031253	cell projection membrane	66/6725	125/21547	4.13416e-07	1.18803e-05	9.2761e-06	ENSDARG00000053232/ENSDARG00000061579/ENSDARG00000020944/ENSDARG00000071863/ENSDARG00000078468/ENSDARG00000052575/ENSDARG00000014793/ENSDARG00000104484/ENSDARG00000059680/ENSDARG00000009336/ENSDARG00000101984/ENSDARG00000035598/ENSDARG00000031228/ENSDARG00000007818/ENSDARG00000018621/ENSDARG00000025826/ENSDARG00000063144/ENSDARG00000020924/ENSDARG00000039406/ENSDARG00000039966/ENSDARG00000079420/…	66
GO:0005911	CC	GO:0005911	cell-cell junction	147/6725	334/21547	4.9684e-07	1.35637e-05	1.05905e-05	ENSDARG00000022309/ENSDARG00000076673/ENSDARG00000020944/ENSDARG00000044968/ENSDARG00000069956/ENSDARG00000100119/ENSDARG00000078404/ENSDARG00000037932/ENSDARG00000039677/ENSDARG00000102750/ENSDARG00000014248/ENSDARG00000011863/ENSDARG00000068191/ENSDARG00000068973/ENSDARG00000102441/ENSDARG00000018923/ENSDARG00000105287/ENSDARG00000098695/ENSDARG00000013414/ENSDARG00000057826/ENSDARG00000029761/…	147
GO:0032982	CC	GO:0032982	myosin filament	19/6725	23/21547	5.28437e-07	1.37394e-05	1.07277e-05	ENSDARG00000001014/ENSDARG00000001993/ENSDARG00000099115/ENSDARG00000099959/ENSDARG00000009782/ENSDARG00000115916/ENSDARG00000076075/ENSDARG00000103969/ENSDARG00000067990/ENSDARG00000067997/ENSDARG00000079564/ENSDARG00000095930/ENSDARG00000012944/ENSDARG00000067995/ENSDARG00000035322/ENSDARG00000075752/ENSDARG00000035438/ENSDARG00000061862/ENSDARG00000079782	19
GO:0042383	CC	GO:0042383	sarcolemma	45/6725	79/21547	1.8887e-06	4.6874e-05	3.65992e-05	ENSDARG00000062590/ENSDARG00000023797/ENSDARG00000016470/ENSDARG00000044968/ENSDARG00000021987/ENSDARG00000098573/ENSDARG00000016088/ENSDARG00000014098/ENSDARG00000098695/ENSDARG00000011422/ENSDARG00000014804/ENSDARG00000058656/ENSDARG00000103747/ENSDARG00000016153/ENSDARG00000013335/ENSDARG00000043313/ENSDARG00000056964/ENSDARG00000098883/ENSDARG00000071331/ENSDARG00000012138/ENSDARG00000038107/…	45
GO:0005912	CC	GO:0005912	adherens junction	64/6725	125/21547	2.48204e-06	5.89214e-05	4.60057e-05	ENSDARG00000020944/ENSDARG00000044968/ENSDARG00000069956/ENSDARG00000078404/ENSDARG00000037932/ENSDARG00000102750/ENSDARG00000014248/ENSDARG00000068191/ENSDARG00000068973/ENSDARG00000102441/ENSDARG00000018923/ENSDARG00000098695/ENSDARG00000013414/ENSDARG00000061543/ENSDARG00000031049/ENSDARG00000054060/ENSDARG00000027600/ENSDARG00000061371/ENSDARG00000056084/ENSDARG00000051861/ENSDARG00000010583/…	64
GO:0034361	CC	GO:0034361	very-low-density lipoprotein particle	14/6725	16/21547	4.97927e-06	0.000108747	8.49096e-05	ENSDARG00000020866/ENSDARG00000092170/ENSDARG00000042780/ENSDARG00000022767/ENSDARG00000075016/ENSDARG00000101324/ENSDARG00000069375/ENSDARG00000040298/ENSDARG00000092155/ENSDARG00000012076/ENSDARG00000102004/ENSDARG00000040295/ENSDARG00000087697/ENSDARG00000110395	14
GO:0034385	CC	GO:0034385	triglyceride-rich plasma lipoprotein particle	14/6725	16/21547	4.97927e-06	0.000108747	8.49096e-05	ENSDARG00000020866/ENSDARG00000092170/ENSDARG00000042780/ENSDARG00000022767/ENSDARG00000075016/ENSDARG00000101324/ENSDARG00000069375/ENSDARG00000040298/ENSDARG00000092155/ENSDARG00000012076/ENSDARG00000102004/ENSDARG00000040295/ENSDARG00000087697/ENSDARG00000110395	14
GO:0042641	CC	GO:0042641	actomyosin	30/6725	48/21547	7.70161e-06	0.000161734	0.000126281	ENSDARG00000023578/ENSDARG00000099786/ENSDARG00000030722/ENSDARG00000075733/ENSDARG00000069956/ENSDARG00000008030/ENSDARG00000021193/ENSDARG00000038123/ENSDARG00000014248/ENSDARG00000068973/ENSDARG00000034643/ENSDARG00000027600/ENSDARG00000020242/ENSDARG00000056964/ENSDARG00000099720/ENSDARG00000071113/ENSDARG00000060149/ENSDARG00000056322/ENSDARG00000103854/ENSDARG00000099974/ENSDARG00000019845/…	30
GO:0001725	CC	GO:0001725	stress fiber	29/6725	46/21547	8.52499e-06	0.000166237	0.000129798	ENSDARG00000023578/ENSDARG00000099786/ENSDARG00000030722/ENSDARG00000075733/ENSDARG00000069956/ENSDARG00000008030/ENSDARG00000021193/ENSDARG00000038123/ENSDARG00000014248/ENSDARG00000068973/ENSDARG00000034643/ENSDARG00000027600/ENSDARG00000020242/ENSDARG00000056964/ENSDARG00000099720/ENSDARG00000071113/ENSDARG00000060149/ENSDARG00000056322/ENSDARG00000103854/ENSDARG00000099974/ENSDARG00000019845/…	29
GO:0097517	CC	GO:0097517	contractile actin filament bundle	29/6725	46/21547	8.52499e-06	0.000166237	0.000129798	ENSDARG00000023578/ENSDARG00000099786/ENSDARG00000030722/ENSDARG00000075733/ENSDARG00000069956/ENSDARG00000008030/ENSDARG00000021193/ENSDARG00000038123/ENSDARG00000014248/ENSDARG00000068973/ENSDARG00000034643/ENSDARG00000027600/ENSDARG00000020242/ENSDARG00000056964/ENSDARG00000099720/ENSDARG00000071113/ENSDARG00000060149/ENSDARG00000056322/ENSDARG00000103854/ENSDARG00000099974/ENSDARG00000019845/…	29
GO:0042627	CC	GO:0042627	chylomicron	13/6725	15/21547	1.40368e-05	0.00026428	0.000206349	ENSDARG00000020866/ENSDARG00000042780/ENSDARG00000022767/ENSDARG00000075016/ENSDARG00000101324/ENSDARG00000069375/ENSDARG00000040298/ENSDARG00000092155/ENSDARG00000012076/ENSDARG00000102004/ENSDARG00000040295/ENSDARG00000087697/ENSDARG00000110395	13
GO:0019897	CC	GO:0019897	extrinsic component of plasma membrane	52/6725	101/21547	1.71622e-05	0.000312353	0.000243884	ENSDARG00000016364/ENSDARG00000036058/ENSDARG00000098809/ENSDARG00000009553/ENSDARG00000078404/ENSDARG00000016676/ENSDARG00000102750/ENSDARG00000068191/ENSDARG00000056831/ENSDARG00000102441/ENSDARG00000037921/ENSDARG00000017294/ENSDARG00000044199/ENSDARG00000104372/ENSDARG00000025826/ENSDARG00000010680/ENSDARG00000015931/ENSDARG00000061371/ENSDARG00000004358/ENSDARG00000014137/ENSDARG00000070037/…	52
GO:0045111	CC	GO:0045111	intermediate filament cytoskeleton	48/6725	92/21547	2.2691e-05	0.000399654	0.000312049	ENSDARG00000022309/ENSDARG00000101043/ENSDARG00000036834/ENSDARG00000096359/ENSDARG00000060830/ENSDARG00000068849/ENSDARG00000062590/ENSDARG00000013415/ENSDARG00000044261/ENSDARG00000021987/ENSDARG00000023082/ENSDARG00000058358/ENSDARG00000018404/ENSDARG00000058462/ENSDARG00000058656/ENSDARG00000012281/ENSDARG00000043242/ENSDARG00000000212/ENSDARG00000021895/ENSDARG00000094041/ENSDARG00000021351/…	48
GO:0032994	CC	GO:0032994	protein-lipid complex	15/6725	19/21547	2.51072e-05	0.000403193	0.000314812	ENSDARG00000020866/ENSDARG00000092170/ENSDARG00000042780/ENSDARG00000022767/ENSDARG00000075016/ENSDARG00000101324/ENSDARG00000069375/ENSDARG00000040298/ENSDARG00000092155/ENSDARG00000012076/ENSDARG00000102004/ENSDARG00000040295/ENSDARG00000087697/ENSDARG00000030872/ENSDARG00000110395	15
GO:0034358	CC	GO:0034358	plasma lipoprotein particle	15/6725	19/21547	2.51072e-05	0.000403193	0.000314812	ENSDARG00000020866/ENSDARG00000092170/ENSDARG00000042780/ENSDARG00000022767/ENSDARG00000075016/ENSDARG00000101324/ENSDARG00000069375/ENSDARG00000040298/ENSDARG00000092155/ENSDARG00000012076/ENSDARG00000102004/ENSDARG00000040295/ENSDARG00000087697/ENSDARG00000030872/ENSDARG00000110395	15
GO:1990777	CC	GO:1990777	lipoprotein particle	15/6725	19/21547	2.51072e-05	0.000403193	0.000314812	ENSDARG00000020866/ENSDARG00000092170/ENSDARG00000042780/ENSDARG00000022767/ENSDARG00000075016/ENSDARG00000101324/ENSDARG00000069375/ENSDARG00000040298/ENSDARG00000092155/ENSDARG00000012076/ENSDARG00000102004/ENSDARG00000040295/ENSDARG00000087697/ENSDARG00000030872/ENSDARG00000110395	15
GO:0005884	CC	GO:0005884	actin filament	36/6725	64/21547	2.87454e-05	0.000448429	0.000350132	ENSDARG00000023963/ENSDARG00000037655/ENSDARG00000069956/ENSDARG00000014248/ENSDARG00000068973/ENSDARG00000113649/ENSDARG00000077410/ENSDARG00000009336/ENSDARG00000005162/ENSDARG00000104682/ENSDARG00000087402/ENSDARG00000012729/ENSDARG00000054060/ENSDARG00000019128/ENSDARG00000027600/ENSDARG00000073843/ENSDARG00000078313/ENSDARG00000007715/ENSDARG00000032482/ENSDARG00000056322/ENSDARG00000103854/…	36
GO:0034362	CC	GO:0034362	low-density lipoprotein particle	6725-12-01	14/21547	3.92154e-05	0.000594767	0.000464393	ENSDARG00000020866/ENSDARG00000042780/ENSDARG00000022767/ENSDARG00000075016/ENSDARG00000101324/ENSDARG00000069375/ENSDARG00000040298/ENSDARG00000092155/ENSDARG00000012076/ENSDARG00000102004/ENSDARG00000040295/ENSDARG00000110395	12
GO:0043235	CC	GO:0043235	receptor complex	146/6725	356/21547	5.18399e-05	0.00075605	0.000590323	ENSDARG00000053232/ENSDARG00000006314/ENSDARG00000043130/ENSDARG00000070494/ENSDARG00000012824/ENSDARG00000071863/ENSDARG00000021833/ENSDARG00000078717/ENSDARG00000028507/ENSDARG00000034541/ENSDARG00000062974/ENSDARG00000074316/ENSDARG00000006202/ENSDARG00000056767/ENSDARG00000025728/ENSDARG00000105215/ENSDARG00000102986/ENSDARG00000027828/ENSDARG00000100693/ENSDARG00000040985/ENSDARG00000034493/…	146
GO:0022625	CC	GO:0022625	cytosolic large ribosomal subunit	35/6725	63/21547	5.26189e-05	0.00075605	0.000590323	ENSDARG00000044093/ENSDARG00000034291/ENSDARG00000115128/ENSDARG00000006691/ENSDARG00000025073/ENSDARG00000011201/ENSDARG00000053365/ENSDARG00000035871/ENSDARG00000100588/ENSDARG00000101406/ENSDARG00000099104/ENSDARG00000051783/ENSDARG00000053457/ENSDARG00000115271/ENSDARG00000057556/ENSDARG00000102317/ENSDARG00000014867/ENSDARG00000043509/ENSDARG00000018334/ENSDARG00000006316/ENSDARG00000042905/…	35
GO:0005882	CC	GO:0005882	intermediate filament	46/6725	90/21547	6.48314e-05	0.000907639	0.000708683	ENSDARG00000022309/ENSDARG00000101043/ENSDARG00000036834/ENSDARG00000096359/ENSDARG00000060830/ENSDARG00000068849/ENSDARG00000062590/ENSDARG00000013415/ENSDARG00000044261/ENSDARG00000021987/ENSDARG00000023082/ENSDARG00000058358/ENSDARG00000018404/ENSDARG00000058462/ENSDARG00000058656/ENSDARG00000012281/ENSDARG00000043242/ENSDARG00000000212/ENSDARG00000094041/ENSDARG00000021351/ENSDARG00000041339/…	46
GO:0005901	CC	GO:0005901	caveola	20/6725	30/21547	6.84759e-05	0.000911898	0.000712009	ENSDARG00000059362/ENSDARG00000076411/ENSDARG00000004830/ENSDARG00000071196/ENSDARG00000037998/ENSDARG00000056743/ENSDARG00000103747/ENSDARG00000070074/ENSDARG00000012829/ENSDARG00000058548/ENSDARG00000038658/ENSDARG00000024141/ENSDARG00000001710/ENSDARG00000032639/ENSDARG00000053381/ENSDARG00000069774/ENSDARG00000063037/ENSDARG00000070923/ENSDARG00000111414/ENSDARG00000078014	20
GO:0044853	CC	GO:0044853	plasma membrane raft	20/6725	30/21547	6.84759e-05	0.000911898	0.000712009	ENSDARG00000059362/ENSDARG00000076411/ENSDARG00000004830/ENSDARG00000071196/ENSDARG00000037998/ENSDARG00000056743/ENSDARG00000103747/ENSDARG00000070074/ENSDARG00000012829/ENSDARG00000058548/ENSDARG00000038658/ENSDARG00000024141/ENSDARG00000001710/ENSDARG00000032639/ENSDARG00000053381/ENSDARG00000069774/ENSDARG00000063037/ENSDARG00000070923/ENSDARG00000111414/ENSDARG00000078014	20
GO:0031672	CC	GO:0031672	A band	18/6725	26/21547	7.50672e-05	0.000975873	0.00076196	ENSDARG00000104836/ENSDARG00000021265/ENSDARG00000075433/ENSDARG00000028213/ENSDARG00000019125/ENSDARG00000061249/ENSDARG00000045302/ENSDARG00000000563/ENSDARG00000062662/ENSDARG00000039052/ENSDARG00000011615/ENSDARG00000091253/ENSDARG00000097613/ENSDARG00000058799/ENSDARG00000008433/ENSDARG00000003081/ENSDARG00000009280/ENSDARG00000030157	18
GO:0033176	CC	GO:0033176	proton-transporting V-type ATPase complex	23/6725	37/21547	0.000100524	0.00127643	0.000996632	ENSDARG00000041417/ENSDARG00000036577/ENSDARG00000013443/ENSDARG00000022315/ENSDARG00000034534/ENSDARG00000069090/ENSDARG00000043465/ENSDARG00000076318/ENSDARG00000059057/ENSDARG00000035538/ENSDARG00000090963/ENSDARG00000035880/ENSDARG00000023967/ENSDARG00000057853/ENSDARG00000045543/ENSDARG00000031681/ENSDARG00000011175/ENSDARG00000006370/ENSDARG00000016835/ENSDARG00000105142/ENSDARG00000037153/…	23
GO:0031430	CC	GO:0031430	M band	15/6725	21/21547	0.000177234	0.00219931	0.00171722	ENSDARG00000104836/ENSDARG00000021265/ENSDARG00000075433/ENSDARG00000028213/ENSDARG00000061249/ENSDARG00000045302/ENSDARG00000000563/ENSDARG00000062662/ENSDARG00000011615/ENSDARG00000091253/ENSDARG00000097613/ENSDARG00000058799/ENSDARG00000003081/ENSDARG00000009280/ENSDARG00000030157	15
GO:0031234	CC	GO:0031234	extrinsic component of cytoplasmic side of plasma membrane	32/6725	59/21547	0.00019953	0.00242096	0.00189028	ENSDARG00000016364/ENSDARG00000036058/ENSDARG00000009553/ENSDARG00000016676/ENSDARG00000056831/ENSDARG00000037921/ENSDARG00000017294/ENSDARG00000044199/ENSDARG00000104372/ENSDARG00000025826/ENSDARG00000010680/ENSDARG00000004358/ENSDARG00000070037/ENSDARG00000042529/ENSDARG00000055377/ENSDARG00000098883/ENSDARG00000002696/ENSDARG00000103543/ENSDARG00000090454/ENSDARG00000035357/ENSDARG00000073765/…	32
GO:0030027	CC	GO:0030027	lamellipodium	41/6725	81/21547	0.000208073	0.00246973	0.00192836	ENSDARG00000053232/ENSDARG00000057911/ENSDARG00000071863/ENSDARG00000078468/ENSDARG00000111417/ENSDARG00000044345/ENSDARG00000068973/ENSDARG00000059472/ENSDARG00000104484/ENSDARG00000059680/ENSDARG00000077410/ENSDARG00000035598/ENSDARG00000031228/ENSDARG00000045180/ENSDARG00000104222/ENSDARG00000069600/ENSDARG00000078335/ENSDARG00000079420/ENSDARG00000086990/ENSDARG00000020242/ENSDARG00000078313/…	41
GO:0030426	CC	GO:0030426	growth cone	22/6725	37/21547	0.000354277	0.00411565	0.00321349	ENSDARG00000055455/ENSDARG00000004621/ENSDARG00000033234/ENSDARG00000071011/ENSDARG00000059680/ENSDARG00000002587/ENSDARG00000073843/ENSDARG00000076895/ENSDARG00000099744/ENSDARG00000056691/ENSDARG00000078671/ENSDARG00000074143/ENSDARG00000058868/ENSDARG00000070537/ENSDARG00000045639/ENSDARG00000076729/ENSDARG00000056633/ENSDARG00000110942/ENSDARG00000035056/ENSDARG00000099294/ENSDARG00000075100/…	22
GO:0016528	CC	GO:0016528	sarcoplasm	28/6725	51/21547	0.000376331	0.00424009	0.00331065	ENSDARG00000057903/ENSDARG00000020574/ENSDARG00000020072/ENSDARG00000023797/ENSDARG00000008982/ENSDARG00000016088/ENSDARG00000014098/ENSDARG00000029439/ENSDARG00000002840/ENSDARG00000011422/ENSDARG00000011909/ENSDARG00000059534/ENSDARG00000003570/ENSDARG00000058603/ENSDARG00000038826/ENSDARG00000028625/ENSDARG00000061741/ENSDARG00000071331/ENSDARG00000116662/ENSDARG00000068888/ENSDARG00000022684/…	28
GO:0022627	CC	GO:0022627	cytosolic small ribosomal subunit	25/6725	44/21547	0.000380521	0.00424009	0.00331065	ENSDARG00000034897/ENSDARG00000041232/ENSDARG00000041811/ENSDARG00000037071/ENSDARG00000036875/ENSDARG00000041435/ENSDARG00000115378/ENSDARG00000070849/ENSDARG00000010160/ENSDARG00000053058/ENSDARG00000055475/ENSDARG00000032725/ENSDARG00000103007/ENSDARG00000035860/ENSDARG00000030408/ENSDARG00000045487/ENSDARG00000036629/ENSDARG00000036298/ENSDARG00000030602/ENSDARG00000099022/ENSDARG00000043453/…	25
GO:0005834	CC	GO:0005834	heterotrimeric G-protein complex	30/6725	56/21547	0.000415272	0.00453477	0.00354074	ENSDARG00000016364/ENSDARG00000036058/ENSDARG00000009553/ENSDARG00000016676/ENSDARG00000056831/ENSDARG00000037921/ENSDARG00000017294/ENSDARG00000044199/ENSDARG00000104372/ENSDARG00000025826/ENSDARG00000010680/ENSDARG00000004358/ENSDARG00000042529/ENSDARG00000055377/ENSDARG00000002696/ENSDARG00000103543/ENSDARG00000090454/ENSDARG00000035357/ENSDARG00000073765/ENSDARG00000094695/ENSDARG00000035798/…	30
GO:0032587	CC	GO:0032587	ruffle membrane	24/6725	42/21547	0.000442134	0.00473343	0.00369585	ENSDARG00000053232/ENSDARG00000020944/ENSDARG00000071863/ENSDARG00000104484/ENSDARG00000009336/ENSDARG00000035598/ENSDARG00000020924/ENSDARG00000026294/ENSDARG00000101979/ENSDARG00000061191/ENSDARG00000104820/ENSDARG00000112477/ENSDARG00000102128/ENSDARG00000098075/ENSDARG00000042128/ENSDARG00000059774/ENSDARG00000058108/ENSDARG00000025091/ENSDARG00000077499/ENSDARG00000089871/ENSDARG00000005704/…	24
GO:0098793	CC	GO:0098793	presynapse	111/6725	273/21547	0.000560551	0.00588579	0.00459561	ENSDARG00000002230/ENSDARG00000030614/ENSDARG00000059775/ENSDARG00000098809/ENSDARG00000036344/ENSDARG00000036577/ENSDARG00000069339/ENSDARG00000037932/ENSDARG00000104945/ENSDARG00000011640/ENSDARG00000056347/ENSDARG00000060711/ENSDARG00000041150/ENSDARG00000015537/ENSDARG00000022315/ENSDARG00000013414/ENSDARG00000045945/ENSDARG00000059978/ENSDARG00000060368/ENSDARG00000007663/ENSDARG00000104413/…	111
GO:0070382	CC	GO:0070382	exocytic vesicle	73/6725	169/21547	0.000657877	0.00672684	0.0052523	ENSDARG00000002230/ENSDARG00000030614/ENSDARG00000098809/ENSDARG00000036577/ENSDARG00000011640/ENSDARG00000056347/ENSDARG00000060711/ENSDARG00000041150/ENSDARG00000022315/ENSDARG00000057913/ENSDARG00000045945/ENSDARG00000060368/ENSDARG00000007663/ENSDARG00000104413/ENSDARG00000055307/ENSDARG00000069208/ENSDARG00000014462/ENSDARG00000031283/ENSDARG00000035808/ENSDARG00000057427/ENSDARG00000010385/…	73
GO:0098858	CC	GO:0098858	actin-based cell projection	47/6725	100/21547	0.000665292	0.00672684	0.0052523	ENSDARG00000061579/ENSDARG00000096533/ENSDARG00000057911/ENSDARG00000020944/ENSDARG00000055455/ENSDARG00000004621/ENSDARG00000111417/ENSDARG00000102750/ENSDARG00000102441/ENSDARG00000059680/ENSDARG00000031228/ENSDARG00000007818/ENSDARG00000045180/ENSDARG00000020924/ENSDARG00000039406/ENSDARG00000009133/ENSDARG00000104222/ENSDARG00000039966/ENSDARG00000111301/ENSDARG00000099744/ENSDARG00000044632/…	47
GO:0016529	CC	GO:0016529	sarcoplasmic reticulum	26/6725	48/21547	0.000793685	0.00787912	0.00615201	ENSDARG00000057903/ENSDARG00000020574/ENSDARG00000020072/ENSDARG00000023797/ENSDARG00000008982/ENSDARG00000016088/ENSDARG00000014098/ENSDARG00000029439/ENSDARG00000002840/ENSDARG00000011422/ENSDARG00000011909/ENSDARG00000003570/ENSDARG00000058603/ENSDARG00000038826/ENSDARG00000028625/ENSDARG00000061741/ENSDARG00000071331/ENSDARG00000116662/ENSDARG00000068888/ENSDARG00000022684/ENSDARG00000060978/…	26
GO:0016607	CC	GO:0016607	nuclear speck	47/6725	101/21547	0.000871614	0.00849824	0.00663541	ENSDARG00000027734/ENSDARG00000069855/ENSDARG00000104222/ENSDARG00000042642/ENSDARG00000059360/ENSDARG00000055124/ENSDARG00000057484/ENSDARG00000103893/ENSDARG00000116311/ENSDARG00000012140/ENSDARG00000036069/ENSDARG00000012505/ENSDARG00000017843/ENSDARG00000057691/ENSDARG00000057234/ENSDARG00000008097/ENSDARG00000056235/ENSDARG00000031420/ENSDARG00000008032/ENSDARG00000029911/ENSDARG00000077012/…	47
GO:0034364	CC	GO:0034364	high-density lipoprotein particle	6725-11-01	15/21547	0.000973535	0.00932544	0.00728128	ENSDARG00000020866/ENSDARG00000092170/ENSDARG00000101324/ENSDARG00000069375/ENSDARG00000040298/ENSDARG00000092155/ENSDARG00000012076/ENSDARG00000102004/ENSDARG00000040295/ENSDARG00000030872/ENSDARG00000110395	11
GO:0008021	CC	GO:0008021	synaptic vesicle	63/6725	144/21547	0.0010029	0.00944106	0.00737156	ENSDARG00000002230/ENSDARG00000030614/ENSDARG00000098809/ENSDARG00000036577/ENSDARG00000011640/ENSDARG00000056347/ENSDARG00000060711/ENSDARG00000041150/ENSDARG00000022315/ENSDARG00000045945/ENSDARG00000060368/ENSDARG00000007663/ENSDARG00000104413/ENSDARG00000055307/ENSDARG00000069208/ENSDARG00000014462/ENSDARG00000031283/ENSDARG00000035808/ENSDARG00000057427/ENSDARG00000010385/ENSDARG00000014871/…	63
GO:0031252	CC	GO:0031252	cell leading edge	74/6725	174/21547	0.00103284	0.00955817	0.007463	ENSDARG00000053232/ENSDARG00000061579/ENSDARG00000057911/ENSDARG00000100729/ENSDARG00000020944/ENSDARG00000071863/ENSDARG00000078468/ENSDARG00000111417/ENSDARG00000044345/ENSDARG00000015224/ENSDARG00000068973/ENSDARG00000059472/ENSDARG00000104484/ENSDARG00000059680/ENSDARG00000077410/ENSDARG00000009336/ENSDARG00000035598/ENSDARG00000031228/ENSDARG00000045180/ENSDARG00000063144/ENSDARG00000020924/…	74
GO:0030175	CC	GO:0030175	filopodium	31/6725	61/21547	0.00108971	0.00991633	0.00774265	ENSDARG00000057911/ENSDARG00000020944/ENSDARG00000055455/ENSDARG00000004621/ENSDARG00000111417/ENSDARG00000059680/ENSDARG00000031228/ENSDARG00000007818/ENSDARG00000045180/ENSDARG00000104222/ENSDARG00000111301/ENSDARG00000099744/ENSDARG00000070917/ENSDARG00000040466/ENSDARG00000058128/ENSDARG00000086100/ENSDARG00000056633/ENSDARG00000025567/ENSDARG00000010186/ENSDARG00000025091/ENSDARG00000110942/…	31
GO:0098802	CC	GO:0098802	plasma membrane signaling receptor complex	66/6725	153/21547	0.00120813	0.0108138	0.00844339	ENSDARG00000053232/ENSDARG00000006314/ENSDARG00000012824/ENSDARG00000071863/ENSDARG00000078717/ENSDARG00000028507/ENSDARG00000062974/ENSDARG00000074316/ENSDARG00000056767/ENSDARG00000025728/ENSDARG00000027828/ENSDARG00000040985/ENSDARG00000034493/ENSDARG00000102376/ENSDARG00000032435/ENSDARG00000032737/ENSDARG00000021352/ENSDARG00000037917/ENSDARG00000030376/ENSDARG00000063144/ENSDARG00000022689/…	66
GO:0098794	CC	GO:0098794	postsynapse	143/6725	370/21547	0.00131159	0.0115505	0.00901859	ENSDARG00000004621/ENSDARG00000075133/ENSDARG00000054177/ENSDARG00000039577/ENSDARG00000100851/ENSDARG00000031720/ENSDARG00000014340/ENSDARG00000113771/ENSDARG00000056347/ENSDARG00000074328/ENSDARG00000025728/ENSDARG00000027828/ENSDARG00000079891/ENSDARG00000058103/ENSDARG00000069402/ENSDARG00000052769/ENSDARG00000034493/ENSDARG00000102376/ENSDARG00000015314/ENSDARG00000087954/ENSDARG00000016153/…	143
GO:0043230	CC	GO:0043230	extracellular organelle	14/6725	22/21547	0.0017241	0.0147087	0.0114846	ENSDARG00000020866/ENSDARG00000014244/ENSDARG00000101324/ENSDARG00000069375/ENSDARG00000040298/ENSDARG00000012076/ENSDARG00000102004/ENSDARG00000040295/ENSDARG00000008403/ENSDARG00000039406/ENSDARG00000039966/ENSDARG00000034007/ENSDARG00000100862/ENSDARG00000110395	14
GO:0065010	CC	GO:0065010	extracellular membrane-bounded organelle	14/6725	22/21547	0.0017241	0.0147087	0.0114846	ENSDARG00000020866/ENSDARG00000014244/ENSDARG00000101324/ENSDARG00000069375/ENSDARG00000040298/ENSDARG00000012076/ENSDARG00000102004/ENSDARG00000040295/ENSDARG00000008403/ENSDARG00000039406/ENSDARG00000039966/ENSDARG00000034007/ENSDARG00000100862/ENSDARG00000110395	14
GO:0001750	CC	GO:0001750	photoreceptor outer segment	26/6725	50/21547	0.00175344	0.0147289	0.0115003	ENSDARG00000101984/ENSDARG00000012610/ENSDARG00000070666/ENSDARG00000017274/ENSDARG00000038378/ENSDARG00000044280/ENSDARG00000042529/ENSDARG00000052775/ENSDARG00000017634/ENSDARG00000102558/ENSDARG00000074839/ENSDARG00000068242/ENSDARG00000011671/ENSDARG00000011886/ENSDARG00000111860/ENSDARG00000044861/ENSDARG00000045677/ENSDARG00000002193/ENSDARG00000097008/ENSDARG00000052035/ENSDARG00000101567/…	26
GO:0098636	CC	GO:0098636	protein complex involved in cell adhesion	23/6725	43/21547	0.00196	0.0162145	0.0126603	ENSDARG00000053232/ENSDARG00000006314/ENSDARG00000012824/ENSDARG00000071863/ENSDARG00000078717/ENSDARG00000028507/ENSDARG00000062974/ENSDARG00000074316/ENSDARG00000056767/ENSDARG00000040985/ENSDARG00000032435/ENSDARG00000037917/ENSDARG00000022689/ENSDARG00000103056/ENSDARG00000115691/ENSDARG00000006353/ENSDARG00000045070/ENSDARG00000002507/ENSDARG00000069946/ENSDARG00000114589/ENSDARG00000061794/…	23
GO:0016469	CC	GO:0016469	proton-transporting two-sector ATPase complex	31/6725	63/21547	0.00212706	0.0168769	0.0131774	ENSDARG00000041417/ENSDARG00000036577/ENSDARG00000030694/ENSDARG00000013443/ENSDARG00000022315/ENSDARG00000034534/ENSDARG00000069090/ENSDARG00000043465/ENSDARG00000076318/ENSDARG00000059057/ENSDARG00000035538/ENSDARG00000090963/ENSDARG00000035880/ENSDARG00000023967/ENSDARG00000057853/ENSDARG00000045543/ENSDARG00000031681/ENSDARG00000011175/ENSDARG00000006370/ENSDARG00000016835/ENSDARG00000063910/…	31
GO:0008328	CC	GO:0008328	ionotropic glutamate receptor complex	27/6725	53/21547	0.00213279	0.0168769	0.0131774	ENSDARG00000025728/ENSDARG00000027828/ENSDARG00000034493/ENSDARG00000102376/ENSDARG00000032737/ENSDARG00000021352/ENSDARG00000030376/ENSDARG00000063144/ENSDARG00000038794/ENSDARG00000076401/ENSDARG00000037498/ENSDARG00000020450/ENSDARG00000070173/ENSDARG00000101449/ENSDARG00000070543/ENSDARG00000052765/ENSDARG00000070626/ENSDARG00000040627/ENSDARG00000037496/ENSDARG00000032565/ENSDARG00000059368/…	27
GO:0098878	CC	GO:0098878	neurotransmitter receptor complex	27/6725	53/21547	0.00213279	0.0168769	0.0131774	ENSDARG00000025728/ENSDARG00000027828/ENSDARG00000034493/ENSDARG00000102376/ENSDARG00000032737/ENSDARG00000021352/ENSDARG00000030376/ENSDARG00000063144/ENSDARG00000038794/ENSDARG00000076401/ENSDARG00000037498/ENSDARG00000020450/ENSDARG00000070173/ENSDARG00000101449/ENSDARG00000070543/ENSDARG00000052765/ENSDARG00000070626/ENSDARG00000040627/ENSDARG00000037496/ENSDARG00000032565/ENSDARG00000059368/…	27
GO:0019898	CC	GO:0019898	extrinsic component of membrane	71/6725	170/21547	0.00227705	0.0175108	0.0136724	ENSDARG00000016364/ENSDARG00000036058/ENSDARG00000098809/ENSDARG00000034409/ENSDARG00000009553/ENSDARG00000078404/ENSDARG00000016676/ENSDARG00000102750/ENSDARG00000068191/ENSDARG00000056831/ENSDARG00000102441/ENSDARG00000037921/ENSDARG00000060841/ENSDARG00000017294/ENSDARG00000044199/ENSDARG00000104372/ENSDARG00000103038/ENSDARG00000025826/ENSDARG00000010680/ENSDARG00000015931/ENSDARG00000061371/…	71
GO:0045177	CC	GO:0045177	apical part of cell	71/6725	170/21547	0.00227705	0.0175108	0.0136724	ENSDARG00000020944/ENSDARG00000061459/ENSDARG00000044588/ENSDARG00000013295/ENSDARG00000013443/ENSDARG00000068572/ENSDARG00000014098/ENSDARG00000034534/ENSDARG00000014031/ENSDARG00000007412/ENSDARG00000052330/ENSDARG00000016918/ENSDARG00000013871/ENSDARG00000036864/ENSDARG00000031228/ENSDARG00000043465/ENSDARG00000076318/ENSDARG00000018621/ENSDARG00000039406/ENSDARG00000039966/ENSDARG00000116140/…	71
GO:0060170	CC	GO:0060170	ciliary membrane	16/6725	27/21547	0.00237839	0.0180361	0.0140826	ENSDARG00000052575/ENSDARG00000014793/ENSDARG00000101984/ENSDARG00000041621/ENSDARG00000102558/ENSDARG00000054302/ENSDARG00000011671/ENSDARG00000039827/ENSDARG00000058903/ENSDARG00000012763/ENSDARG00000042272/ENSDARG00000032056/ENSDARG00000000380/ENSDARG00000010602/ENSDARG00000035837/ENSDARG00000017140	16
GO:0150034	CC	GO:0150034	distal axon	39/6725	84/21547	0.00242112	0.0181087	0.0141392	ENSDARG00000055455/ENSDARG00000004621/ENSDARG00000036344/ENSDARG00000033234/ENSDARG00000104945/ENSDARG00000071011/ENSDARG00000059680/ENSDARG00000059978/ENSDARG00000070972/ENSDARG00000018997/ENSDARG00000002587/ENSDARG00000073843/ENSDARG00000076895/ENSDARG00000099744/ENSDARG00000041062/ENSDARG00000056691/ENSDARG00000078671/ENSDARG00000074143/ENSDARG00000058868/ENSDARG00000061918/ENSDARG00000070537/…	39
GO:1905360	CC	GO:1905360	GTPase complex	30/6725	61/21547	0.00251617	0.0185057	0.0144492	ENSDARG00000016364/ENSDARG00000036058/ENSDARG00000009553/ENSDARG00000016676/ENSDARG00000056831/ENSDARG00000037921/ENSDARG00000017294/ENSDARG00000044199/ENSDARG00000104372/ENSDARG00000025826/ENSDARG00000010680/ENSDARG00000004358/ENSDARG00000042529/ENSDARG00000055377/ENSDARG00000002696/ENSDARG00000103543/ENSDARG00000090454/ENSDARG00000035357/ENSDARG00000073765/ENSDARG00000094695/ENSDARG00000035798/…	30
GO:0097733	CC	GO:0097733	photoreceptor cell cilium	28/6725	56/21547	0.00254199	0.0185057	0.0144492	ENSDARG00000101984/ENSDARG00000012610/ENSDARG00000070666/ENSDARG00000017274/ENSDARG00000071409/ENSDARG00000038378/ENSDARG00000044280/ENSDARG00000042529/ENSDARG00000052775/ENSDARG00000017634/ENSDARG00000102558/ENSDARG00000074839/ENSDARG00000076055/ENSDARG00000068242/ENSDARG00000011671/ENSDARG00000011886/ENSDARG00000111860/ENSDARG00000044861/ENSDARG00000045677/ENSDARG00000002193/ENSDARG00000097008/…	28
GO:0030665	CC	GO:0030665	clathrin-coated vesicle membrane	25/6725	49/21547	0.00299197	0.0214949	0.0167832	ENSDARG00000036577/ENSDARG00000020798/ENSDARG00000110439/ENSDARG00000008735/ENSDARG00000090716/ENSDARG00000054320/ENSDARG00000057853/ENSDARG00000031681/ENSDARG00000011175/ENSDARG00000026967/ENSDARG00000091618/ENSDARG00000045618/ENSDARG00000079847/ENSDARG00000002790/ENSDARG00000008377/ENSDARG00000087349/ENSDARG00000102394/ENSDARG00000010411/ENSDARG00000052368/ENSDARG00000107527/ENSDARG00000027966/…	25
GO:0008305	CC	GO:0008305	integrin complex	20/6725	37/21547	0.00322702	0.0228825	0.0178666	ENSDARG00000053232/ENSDARG00000006314/ENSDARG00000012824/ENSDARG00000071863/ENSDARG00000078717/ENSDARG00000028507/ENSDARG00000062974/ENSDARG00000074316/ENSDARG00000056767/ENSDARG00000040985/ENSDARG00000032435/ENSDARG00000037917/ENSDARG00000022689/ENSDARG00000103056/ENSDARG00000115691/ENSDARG00000006353/ENSDARG00000045070/ENSDARG00000002507/ENSDARG00000069946/ENSDARG00000036086	20
GO:0097731	CC	GO:0097731	9+0 non-motile cilium	28/6725	57/21547	0.00352562	0.0242875	0.0189636	ENSDARG00000101984/ENSDARG00000012610/ENSDARG00000070666/ENSDARG00000017274/ENSDARG00000071409/ENSDARG00000038378/ENSDARG00000044280/ENSDARG00000042529/ENSDARG00000052775/ENSDARG00000017634/ENSDARG00000102558/ENSDARG00000074839/ENSDARG00000076055/ENSDARG00000068242/ENSDARG00000011671/ENSDARG00000011886/ENSDARG00000111860/ENSDARG00000044861/ENSDARG00000045677/ENSDARG00000002193/ENSDARG00000097008/…	28
GO:0045095	CC	GO:0045095	keratin filament	13/6725	21/21547	0.00358944	0.0242875	0.0189636	ENSDARG00000096359/ENSDARG00000060830/ENSDARG00000068849/ENSDARG00000058358/ENSDARG00000018404/ENSDARG00000058462/ENSDARG00000043242/ENSDARG00000112017/ENSDARG00000113282/ENSDARG00000028618/ENSDARG00000058371/ENSDARG00000115790/ENSDARG00000058332	13
GO:1903561	CC	GO:1903561	extracellular vesicle	13/6725	21/21547	0.00358944	0.0242875	0.0189636	ENSDARG00000020866/ENSDARG00000014244/ENSDARG00000101324/ENSDARG00000069375/ENSDARG00000040298/ENSDARG00000012076/ENSDARG00000102004/ENSDARG00000040295/ENSDARG00000039406/ENSDARG00000039966/ENSDARG00000034007/ENSDARG00000100862/ENSDARG00000110395	13
GO:0099513	CC	GO:0099513	polymeric cytoskeletal fiber	164/6725	440/21547	0.00362233	0.0242875	0.0189636	ENSDARG00000022309/ENSDARG00000101043/ENSDARG00000036834/ENSDARG00000098936/ENSDARG00000096359/ENSDARG00000060830/ENSDARG00000068849/ENSDARG00000062590/ENSDARG00000094466/ENSDARG00000023963/ENSDARG00000013415/ENSDARG00000037655/ENSDARG00000044261/ENSDARG00000069956/ENSDARG00000055216/ENSDARG00000021987/ENSDARG00000023082/ENSDARG00000045014/ENSDARG00000014248/ENSDARG00000058358/ENSDARG00000068973/…	164
GO:1904949	CC	GO:1904949	ATPase complex	61/6725	145/21547	0.00364757	0.0242875	0.0189636	ENSDARG00000041417/ENSDARG00000036577/ENSDARG00000030694/ENSDARG00000013443/ENSDARG00000022315/ENSDARG00000034534/ENSDARG00000054804/ENSDARG00000077946/ENSDARG00000069090/ENSDARG00000043465/ENSDARG00000076318/ENSDARG00000059057/ENSDARG00000035538/ENSDARG00000090963/ENSDARG00000035880/ENSDARG00000023967/ENSDARG00000025789/ENSDARG00000038786/ENSDARG00000057853/ENSDARG00000016871/ENSDARG00000045543/…	61
GO:0031941	CC	GO:0031941	filamentous actin	6725-12-01	19/21547	0.00406379	0.0267329	0.020873	ENSDARG00000069956/ENSDARG00000014248/ENSDARG00000068973/ENSDARG00000027600/ENSDARG00000056322/ENSDARG00000103854/ENSDARG00000042232/ENSDARG00000099974/ENSDARG00000055632/ENSDARG00000019845/ENSDARG00000011023/ENSDARG00000111275	12
GO:0097060	CC	GO:0097060	synaptic membrane	107/6725	276/21547	0.00439535	0.0285698	0.0223072	ENSDARG00000098809/ENSDARG00000100851/ENSDARG00000031720/ENSDARG00000113771/ENSDARG00000015537/ENSDARG00000025728/ENSDARG00000027828/ENSDARG00000058103/ENSDARG00000069402/ENSDARG00000052769/ENSDARG00000034493/ENSDARG00000102376/ENSDARG00000015314/ENSDARG00000016153/ENSDARG00000032737/ENSDARG00000021352/ENSDARG00000030376/ENSDARG00000053468/ENSDARG00000063144/ENSDARG00000073883/ENSDARG00000032799/…	107
GO:0001726	CC	GO:0001726	ruffle	33/6725	71/21547	0.0049227	0.0316211	0.0246897	ENSDARG00000053232/ENSDARG00000100729/ENSDARG00000020944/ENSDARG00000071863/ENSDARG00000044345/ENSDARG00000104484/ENSDARG00000059680/ENSDARG00000077410/ENSDARG00000009336/ENSDARG00000035598/ENSDARG00000031228/ENSDARG00000020924/ENSDARG00000026294/ENSDARG00000078313/ENSDARG00000101979/ENSDARG00000061191/ENSDARG00000104820/ENSDARG00000040466/ENSDARG00000112477/ENSDARG00000102128/ENSDARG00000098075/…	33
GO:0030427	CC	GO:0030427	site of polarized growth	24/6725	48/21547	0.00501923	0.0318663	0.0248811	ENSDARG00000055455/ENSDARG00000004621/ENSDARG00000033234/ENSDARG00000071011/ENSDARG00000059680/ENSDARG00000012729/ENSDARG00000002587/ENSDARG00000073843/ENSDARG00000076895/ENSDARG00000099744/ENSDARG00000032482/ENSDARG00000056691/ENSDARG00000078671/ENSDARG00000074143/ENSDARG00000058868/ENSDARG00000070537/ENSDARG00000045639/ENSDARG00000076729/ENSDARG00000056633/ENSDARG00000110942/ENSDARG00000035056/…	24
GO:0031256	CC	GO:0031256	leading edge membrane	36/6725	79/21547	0.00508932	0.0319399	0.0249386	ENSDARG00000053232/ENSDARG00000061579/ENSDARG00000020944/ENSDARG00000071863/ENSDARG00000078468/ENSDARG00000104484/ENSDARG00000009336/ENSDARG00000035598/ENSDARG00000063144/ENSDARG00000020924/ENSDARG00000079420/ENSDARG00000008735/ENSDARG00000026294/ENSDARG00000020242/ENSDARG00000101979/ENSDARG00000061191/ENSDARG00000075058/ENSDARG00000104820/ENSDARG00000112477/ENSDARG00000102128/ENSDARG00000098075/…	36
GO:0030133	CC	GO:0030133	transport vesicle	102/6725	263/21547	0.00524435	0.0321184	0.025078	ENSDARG00000002230/ENSDARG00000030614/ENSDARG00000058646/ENSDARG00000098809/ENSDARG00000055874/ENSDARG00000036577/ENSDARG00000011640/ENSDARG00000014340/ENSDARG00000056347/ENSDARG00000060711/ENSDARG00000041150/ENSDARG00000045946/ENSDARG00000022315/ENSDARG00000057913/ENSDARG00000045945/ENSDARG00000060368/ENSDARG00000007663/ENSDARG00000104413/ENSDARG00000055307/ENSDARG00000069208/ENSDARG00000014462/…	102
GO:0045178	CC	GO:0045178	basal part of cell	61/6725	147/21547	0.00524823	0.0321184	0.025078	ENSDARG00000036080/ENSDARG00000104108/ENSDARG00000063133/ENSDARG00000100119/ENSDARG00000013295/ENSDARG00000037932/ENSDARG00000008637/ENSDARG00000006202/ENSDARG00000068572/ENSDARG00000014098/ENSDARG00000020984/ENSDARG00000013414/ENSDARG00000007412/ENSDARG00000036993/ENSDARG00000052330/ENSDARG00000053480/ENSDARG00000003808/ENSDARG00000007818/ENSDARG00000021573/ENSDARG00000026294/ENSDARG00000026726/…	61
GO:0016010	CC	GO:0016010	dystrophin-associated glycoprotein complex	6725-09-01	13/21547	0.00541189	0.0321184	0.025078	ENSDARG00000098573/ENSDARG00000016153/ENSDARG00000074156/ENSDARG00000012138/ENSDARG00000038107/ENSDARG00000051763/ENSDARG00000052341/ENSDARG00000101660/ENSDARG00000114643	9
GO:0090665	CC	GO:0090665	glycoprotein complex	6725-09-01	13/21547	0.00541189	0.0321184	0.025078	ENSDARG00000098573/ENSDARG00000016153/ENSDARG00000074156/ENSDARG00000012138/ENSDARG00000038107/ENSDARG00000051763/ENSDARG00000052341/ENSDARG00000101660/ENSDARG00000114643	9
GO:0098533	CC	GO:0098533	ATPase dependent transmembrane transport complex	6725-09-01	13/21547	0.00541189	0.0321184	0.025078	ENSDARG00000076833/ENSDARG00000100075/ENSDARG00000034424/ENSDARG00000099203/ENSDARG00000042837/ENSDARG00000015790/ENSDARG00000053262/ENSDARG00000013144/ENSDARG00000111253	9
GO:0016324	CC	GO:0016324	apical plasma membrane	64/6725	156/21547	0.00587926	0.0345169	0.0269508	ENSDARG00000020944/ENSDARG00000061459/ENSDARG00000044588/ENSDARG00000013295/ENSDARG00000013443/ENSDARG00000068572/ENSDARG00000014098/ENSDARG00000034534/ENSDARG00000014031/ENSDARG00000007412/ENSDARG00000052330/ENSDARG00000016918/ENSDARG00000013871/ENSDARG00000036864/ENSDARG00000031228/ENSDARG00000043465/ENSDARG00000076318/ENSDARG00000018621/ENSDARG00000039406/ENSDARG00000039966/ENSDARG00000116140/…	64
GO:0030118	CC	GO:0030118	clathrin coat	26/6725	54/21547	0.00675042	0.0392099	0.030615	ENSDARG00000020798/ENSDARG00000016128/ENSDARG00000039512/ENSDARG00000110439/ENSDARG00000090716/ENSDARG00000054320/ENSDARG00000096454/ENSDARG00000035152/ENSDARG00000026967/ENSDARG00000078216/ENSDARG00000091618/ENSDARG00000045618/ENSDARG00000079847/ENSDARG00000002790/ENSDARG00000008377/ENSDARG00000102394/ENSDARG00000029928/ENSDARG00000010411/ENSDARG00000052368/ENSDARG00000107527/ENSDARG00000027966/…	26
GO:0030119	CC	GO:0030119	AP-type membrane coat adaptor complex	20/6725	39/21547	0.00704758	0.040505	0.0316263	ENSDARG00000016128/ENSDARG00000039512/ENSDARG00000039882/ENSDARG00000103684/ENSDARG00000110439/ENSDARG00000054320/ENSDARG00000096454/ENSDARG00000035152/ENSDARG00000026967/ENSDARG00000002790/ENSDARG00000102394/ENSDARG00000029928/ENSDARG00000107527/ENSDARG00000027966/ENSDARG00000100082/ENSDARG00000069249/ENSDARG00000013726/ENSDARG00000078805/ENSDARG00000114974/ENSDARG00000054337	20
GO:0009925	CC	GO:0009925	basal plasma membrane	58/6725	141/21547	0.00789638	0.0449107	0.0350662	ENSDARG00000036080/ENSDARG00000104108/ENSDARG00000063133/ENSDARG00000100119/ENSDARG00000013295/ENSDARG00000037932/ENSDARG00000008637/ENSDARG00000006202/ENSDARG00000068572/ENSDARG00000014098/ENSDARG00000020984/ENSDARG00000013414/ENSDARG00000007412/ENSDARG00000036993/ENSDARG00000052330/ENSDARG00000053480/ENSDARG00000003808/ENSDARG00000007818/ENSDARG00000021573/ENSDARG00000026294/ENSDARG00000026726/…	58
GO:0009898	CC	GO:0009898	cytoplasmic side of plasma membrane	36/6725	81/21547	0.00825927	0.045531	0.0355505	ENSDARG00000016364/ENSDARG00000036058/ENSDARG00000009553/ENSDARG00000016676/ENSDARG00000056831/ENSDARG00000037921/ENSDARG00000017294/ENSDARG00000044199/ENSDARG00000104372/ENSDARG00000025826/ENSDARG00000010680/ENSDARG00000004358/ENSDARG00000070037/ENSDARG00000042529/ENSDARG00000055377/ENSDARG00000098883/ENSDARG00000002696/ENSDARG00000103543/ENSDARG00000090454/ENSDARG00000035357/ENSDARG00000000183/…	36
GO:0005902	CC	GO:0005902	microvillus	19/6725	37/21547	0.00838357	0.045531	0.0355505	ENSDARG00000061579/ENSDARG00000096533/ENSDARG00000020944/ENSDARG00000102750/ENSDARG00000102441/ENSDARG00000059680/ENSDARG00000031228/ENSDARG00000020924/ENSDARG00000039406/ENSDARG00000009133/ENSDARG00000039966/ENSDARG00000044632/ENSDARG00000040466/ENSDARG00000034007/ENSDARG00000058128/ENSDARG00000014571/ENSDARG00000025091/ENSDARG00000078734/ENSDARG00000028740	19
GO:0005865	CC	GO:0005865	striated muscle thin filament	21/6725	42/21547	0.00841789	0.045531	0.0355505	ENSDARG00000045592/ENSDARG00000035958/ENSDARG00000032242/ENSDARG00000104682/ENSDARG00000011400/ENSDARG00000052708/ENSDARG00000062662/ENSDARG00000020610/ENSDARG00000045822/ENSDARG00000002988/ENSDARG00000042559/ENSDARG00000036671/ENSDARG00000029995/ENSDARG00000037539/ENSDARG00000068457/ENSDARG00000078318/ENSDARG00000095002/ENSDARG00000056111/ENSDARG00000099870/ENSDARG00000002571/ENSDARG00000020890	21
GO:0036379	CC	GO:0036379	myofilament	21/6725	42/21547	0.00841789	0.045531	0.0355505	ENSDARG00000045592/ENSDARG00000035958/ENSDARG00000032242/ENSDARG00000104682/ENSDARG00000011400/ENSDARG00000052708/ENSDARG00000062662/ENSDARG00000020610/ENSDARG00000045822/ENSDARG00000002988/ENSDARG00000042559/ENSDARG00000036671/ENSDARG00000029995/ENSDARG00000037539/ENSDARG00000068457/ENSDARG00000078318/ENSDARG00000095002/ENSDARG00000056111/ENSDARG00000099870/ENSDARG00000002571/ENSDARG00000020890	21
GO:0044291	CC	GO:0044291	cell-cell contact zone	6725-11-01	18/21547	0.00842241	0.045531	0.0355505	ENSDARG00000022309/ENSDARG00000044968/ENSDARG00000026985/ENSDARG00000020242/ENSDARG00000040291/ENSDARG00000114589/ENSDARG00000043658/ENSDARG00000014571/ENSDARG00000018693/ENSDARG00000061794/ENSDARG00000041799	11
GO:0099503	CC	GO:0099503	secretory vesicle	94/6725	244/21547	0.00877569	0.046588	0.0363759	ENSDARG00000002230/ENSDARG00000030614/ENSDARG00000009782/ENSDARG00000058646/ENSDARG00000056036/ENSDARG00000098809/ENSDARG00000036577/ENSDARG00000011640/ENSDARG00000056347/ENSDARG00000060711/ENSDARG00000041150/ENSDARG00000001994/ENSDARG00000022315/ENSDARG00000057913/ENSDARG00000045945/ENSDARG00000060368/ENSDARG00000007663/ENSDARG00000104413/ENSDARG00000055307/ENSDARG00000011909/ENSDARG00000069208/…	94
GO:0045211	CC	GO:0045211	postsynaptic membrane	86/6725	221/21547	0.00878859	0.046588	0.0363759	ENSDARG00000100851/ENSDARG00000031720/ENSDARG00000113771/ENSDARG00000025728/ENSDARG00000027828/ENSDARG00000058103/ENSDARG00000069402/ENSDARG00000052769/ENSDARG00000034493/ENSDARG00000102376/ENSDARG00000015314/ENSDARG00000016153/ENSDARG00000032737/ENSDARG00000021352/ENSDARG00000030376/ENSDARG00000063144/ENSDARG00000073883/ENSDARG00000032799/ENSDARG00000074583/ENSDARG00000052713/ENSDARG00000026796/…	86
GO:0003779	MF	GO:0003779	actin binding	231/6329	439/20389	2.00124e-21	2.07129e-18	1.86431e-18	ENSDARG00000018566/ENSDARG00000061579/ENSDARG00000102414/ENSDARG00000078888/ENSDARG00000001014/ENSDARG00000001993/ENSDARG00000100729/ENSDARG00000020944/ENSDARG00000062590/ENSDARG00000027310/ENSDARG00000023963/ENSDARG00000099115/ENSDARG00000099786/ENSDARG00000030722/ENSDARG00000018820/ENSDARG00000099959/ENSDARG00000030490/ENSDARG00000002255/ENSDARG00000009782/ENSDARG00000060238/ENSDARG00000037655/…	231
GO:0051015	MF	GO:0051015	actin filament binding	131/6329	245/20389	2.02388e-13	1.04736e-10	9.42701e-11	ENSDARG00000018566/ENSDARG00000061579/ENSDARG00000102414/ENSDARG00000078888/ENSDARG00000001014/ENSDARG00000001993/ENSDARG00000100729/ENSDARG00000023963/ENSDARG00000099115/ENSDARG00000030722/ENSDARG00000018820/ENSDARG00000099959/ENSDARG00000030490/ENSDARG00000009782/ENSDARG00000037655/ENSDARG00000035715/ENSDARG00000044968/ENSDARG00000060010/ENSDARG00000115916/ENSDARG00000044345/ENSDARG00000021193/…	131
GO:0030020	MF	GO:0030020	extracellular matrix structural constituent conferring tensile strength	40/6329	54/20389	9.41741e-11	2.53515e-08	2.28183e-08	ENSDARG00000069415/ENSDARG00000031678/ENSDARG00000035809/ENSDARG00000020007/ENSDARG00000012593/ENSDARG00000026165/ENSDARG00000055009/ENSDARG00000012422/ENSDARG00000024492/ENSDARG00000054753/ENSDARG00000009014/ENSDARG00000101592/ENSDARG00000037845/ENSDARG00000012405/ENSDARG00000069093/ENSDARG00000052061/ENSDARG00000104110/ENSDARG00000073699/ENSDARG00000052063/ENSDARG00000011407/ENSDARG00000101816/…	40
GO:0050839	MF	GO:0050839	cell adhesion molecule binding	107/6329	203/20389	9.79768e-11	2.53515e-08	2.28183e-08	ENSDARG00000053232/ENSDARG00000006314/ENSDARG00000071586/ENSDARG00000100729/ENSDARG00000020944/ENSDARG00000101209/ENSDARG00000012824/ENSDARG00000071863/ENSDARG00000019815/ENSDARG00000024829/ENSDARG00000002084/ENSDARG00000078717/ENSDARG00000055388/ENSDARG00000028507/ENSDARG00000006526/ENSDARG00000042934/ENSDARG00000078404/ENSDARG00000090190/ENSDARG00000053831/ENSDARG00000062974/ENSDARG00000102750/…	107
GO:0005201	MF	GO:0005201	extracellular matrix structural constituent	52/6329	87/20389	2.84036e-08	5.87955e-06	5.29204e-06	ENSDARG00000069415/ENSDARG00000031678/ENSDARG00000035809/ENSDARG00000020007/ENSDARG00000012593/ENSDARG00000026165/ENSDARG00000055009/ENSDARG00000012422/ENSDARG00000024492/ENSDARG00000054753/ENSDARG00000098237/ENSDARG00000009014/ENSDARG00000101592/ENSDARG00000037845/ENSDARG00000012405/ENSDARG00000101209/ENSDARG00000069093/ENSDARG00000052061/ENSDARG00000002084/ENSDARG00000104110/ENSDARG00000073699/…	52
GO:0000146	MF	GO:0000146	microfilament motor activity	33/6329	50/20389	3.76951e-07	6.50241e-05	5.85267e-05	ENSDARG00000061579/ENSDARG00000001014/ENSDARG00000001993/ENSDARG00000099115/ENSDARG00000099959/ENSDARG00000009782/ENSDARG00000115916/ENSDARG00000062003/ENSDARG00000076075/ENSDARG00000103969/ENSDARG00000067990/ENSDARG00000077410/ENSDARG00000067997/ENSDARG00000079564/ENSDARG00000095930/ENSDARG00000012944/ENSDARG00000020924/ENSDARG00000009133/ENSDARG00000067995/ENSDARG00000073843/ENSDARG00000078313/…	33
GO:0005178	MF	GO:0005178	integrin binding	50/6329	88/20389	4.75831e-07	7.0355e-05	6.33249e-05	ENSDARG00000053232/ENSDARG00000006314/ENSDARG00000100729/ENSDARG00000101209/ENSDARG00000012824/ENSDARG00000071863/ENSDARG00000019815/ENSDARG00000024829/ENSDARG00000002084/ENSDARG00000078717/ENSDARG00000055388/ENSDARG00000028507/ENSDARG00000006526/ENSDARG00000042934/ENSDARG00000053831/ENSDARG00000062974/ENSDARG00000074316/ENSDARG00000056767/ENSDARG00000062688/ENSDARG00000071048/ENSDARG00000040985/…	50
GO:0042805	MF	GO:0042805	actinin binding	16/6329	18/20389	5.63359e-07	7.28846e-05	6.56017e-05	ENSDARG00000069956/ENSDARG00000014248/ENSDARG00000068973/ENSDARG00000014098/ENSDARG00000006603/ENSDARG00000011961/ENSDARG00000027600/ENSDARG00000056322/ENSDARG00000103854/ENSDARG00000099974/ENSDARG00000019845/ENSDARG00000022503/ENSDARG00000011023/ENSDARG00000101706/ENSDARG00000030980/ENSDARG00000111275	16
GO:0004857	MF	GO:0004857	enzyme inhibitor activity	108/6329	239/20389	2.72026e-06	0.00031283	0.000281571	ENSDARG00000079752/ENSDARG00000092170/ENSDARG00000042684/ENSDARG00000045516/ENSDARG00000090039/ENSDARG00000053973/ENSDARG00000111102/ENSDARG00000091801/ENSDARG00000058693/ENSDARG00000001818/ENSDARG00000069048/ENSDARG00000004296/ENSDARG00000076448/ENSDARG00000090850/ENSDARG00000061383/ENSDARG00000093068/ENSDARG00000090286/ENSDARG00000104782/ENSDARG00000034168/ENSDARG00000056314/ENSDARG00000044541/…	108
GO:1901681	MF	GO:1901681	sulfur compound binding	63/6329	125/20389	4.74755e-06	0.000491372	0.000442272	ENSDARG00000012593/ENSDARG00000026165/ENSDARG00000012422/ENSDARG00000009014/ENSDARG00000010785/ENSDARG00000019815/ENSDARG00000073810/ENSDARG00000103775/ENSDARG00000006526/ENSDARG00000042934/ENSDARG00000099266/ENSDARG00000006840/ENSDARG00000016687/ENSDARG00000017126/ENSDARG00000098368/ENSDARG00000071048/ENSDARG00000034270/ENSDARG00000041081/ENSDARG00000062797/ENSDARG00000071549/ENSDARG00000020708/…	63
GO:0030414	MF	GO:0030414	peptidase inhibitor activity	71/6329	146/20389	6.32562e-06	0.00056926	0.000512378	ENSDARG00000079752/ENSDARG00000042684/ENSDARG00000045516/ENSDARG00000090039/ENSDARG00000053973/ENSDARG00000091801/ENSDARG00000058693/ENSDARG00000001818/ENSDARG00000069048/ENSDARG00000004296/ENSDARG00000076448/ENSDARG00000090850/ENSDARG00000061383/ENSDARG00000093068/ENSDARG00000090286/ENSDARG00000034168/ENSDARG00000056314/ENSDARG00000077084/ENSDARG00000070331/ENSDARG00000012896/ENSDARG00000061231/…	71
GO:0005539	MF	GO:0005539	glycosaminoglycan binding	61/6329	121/20389	6.60012e-06	0.00056926	0.000512378	ENSDARG00000012593/ENSDARG00000026165/ENSDARG00000012422/ENSDARG00000068516/ENSDARG00000035891/ENSDARG00000009014/ENSDARG00000010785/ENSDARG00000019815/ENSDARG00000089769/ENSDARG00000073810/ENSDARG00000103775/ENSDARG00000006526/ENSDARG00000042934/ENSDARG00000099266/ENSDARG00000009401/ENSDARG00000045799/ENSDARG00000098368/ENSDARG00000071048/ENSDARG00000062797/ENSDARG00000071549/ENSDARG00000020708/…	61
GO:0019199	MF	GO:0019199	transmembrane receptor protein kinase activity	57/6329	114/20389	1.78656e-05	0.00142237	0.00128024	ENSDARG00000070494/ENSDARG00000032617/ENSDARG00000022727/ENSDARG00000034541/ENSDARG00000006202/ENSDARG00000105215/ENSDARG00000102986/ENSDARG00000100693/ENSDARG00000052556/ENSDARG00000036993/ENSDARG00000076227/ENSDARG00000043317/ENSDARG00000105045/ENSDARG00000021539/ENSDARG00000103830/ENSDARG00000004782/ENSDARG00000007231/ENSDARG00000026294/ENSDARG00000004105/ENSDARG00000059897/ENSDARG00000055136/…	57
GO:0004866	MF	GO:0004866	endopeptidase inhibitor activity	65/6329	136/20389	3.05422e-05	0.00212062	0.00190872	ENSDARG00000079752/ENSDARG00000042684/ENSDARG00000045516/ENSDARG00000090039/ENSDARG00000053973/ENSDARG00000091801/ENSDARG00000058693/ENSDARG00000001818/ENSDARG00000069048/ENSDARG00000004296/ENSDARG00000076448/ENSDARG00000090850/ENSDARG00000061383/ENSDARG00000093068/ENSDARG00000090286/ENSDARG00000034168/ENSDARG00000056314/ENSDARG00000077084/ENSDARG00000055036/ENSDARG00000090185/ENSDARG00000021004/…	65
GO:0019829	MF	GO:0019829	ATPase-coupled monoatomic cation transmembrane transporter activity	37/6329	67/20389	3.38768e-05	0.00212062	0.00190872	ENSDARG00000018259/ENSDARG00000007739/ENSDARG00000020574/ENSDARG00000036577/ENSDARG00000030694/ENSDARG00000013443/ENSDARG00000001870/ENSDARG00000029439/ENSDARG00000002840/ENSDARG00000022315/ENSDARG00000034534/ENSDARG00000039131/ENSDARG00000115733/ENSDARG00000069090/ENSDARG00000043465/ENSDARG00000076318/ENSDARG00000059057/ENSDARG00000035538/ENSDARG00000035880/ENSDARG00000023967/ENSDARG00000057853/…	37
GO:0008201	MF	GO:0008201	heparin binding	42/6329	79/20389	3.50372e-05	0.00212062	0.00190872	ENSDARG00000012593/ENSDARG00000026165/ENSDARG00000012422/ENSDARG00000009014/ENSDARG00000010785/ENSDARG00000019815/ENSDARG00000073810/ENSDARG00000103775/ENSDARG00000006526/ENSDARG00000042934/ENSDARG00000099266/ENSDARG00000098368/ENSDARG00000071048/ENSDARG00000062797/ENSDARG00000071549/ENSDARG00000020708/ENSDARG00000074216/ENSDARG00000045811/ENSDARG00000040295/ENSDARG00000037960/ENSDARG00000087697/…	42
GO:0051371	MF	GO:0051371	muscle alpha-actinin binding	6329-12-01	14/20389	3.68804e-05	0.00212062	0.00190872	ENSDARG00000069956/ENSDARG00000014248/ENSDARG00000068973/ENSDARG00000014098/ENSDARG00000027600/ENSDARG00000056322/ENSDARG00000103854/ENSDARG00000099974/ENSDARG00000019845/ENSDARG00000022503/ENSDARG00000011023/ENSDARG00000111275	12
GO:0051393	MF	GO:0051393	alpha-actinin binding	6329-12-01	14/20389	3.68804e-05	0.00212062	0.00190872	ENSDARG00000069956/ENSDARG00000014248/ENSDARG00000068973/ENSDARG00000014098/ENSDARG00000027600/ENSDARG00000056322/ENSDARG00000103854/ENSDARG00000099974/ENSDARG00000019845/ENSDARG00000022503/ENSDARG00000011023/ENSDARG00000111275	12
GO:0005543	MF	GO:0005543	phospholipid binding	149/6329	366/20389	4.95838e-05	0.00270101	0.00243112	ENSDARG00000020866/ENSDARG00000104359/ENSDARG00000030614/ENSDARG00000030490/ENSDARG00000003219/ENSDARG00000012504/ENSDARG00000103071/ENSDARG00000098809/ENSDARG00000016470/ENSDARG00000105001/ENSDARG00000011640/ENSDARG00000102056/ENSDARG00000103251/ENSDARG00000101324/ENSDARG00000070055/ENSDARG00000069375/ENSDARG00000075222/ENSDARG00000057913/ENSDARG00000007663/ENSDARG00000054645/ENSDARG00000060841/…	149
GO:0140678	MF	GO:0140678	molecular function inhibitor activity	115/6329	272/20389	5.41334e-05	0.0028014	0.00252148	ENSDARG00000079752/ENSDARG00000092170/ENSDARG00000042684/ENSDARG00000045516/ENSDARG00000090039/ENSDARG00000053973/ENSDARG00000111102/ENSDARG00000091801/ENSDARG00000058693/ENSDARG00000001818/ENSDARG00000069048/ENSDARG00000004296/ENSDARG00000076448/ENSDARG00000090850/ENSDARG00000061383/ENSDARG00000093068/ENSDARG00000090286/ENSDARG00000104782/ENSDARG00000034168/ENSDARG00000056314/ENSDARG00000044541/…	115
GO:0005518	MF	GO:0005518	collagen binding	16/6329	22/20389	6.97572e-05	0.00343803	0.00309449	ENSDARG00000053232/ENSDARG00000071863/ENSDARG00000056913/ENSDARG00000100693/ENSDARG00000019353/ENSDARG00000071549/ENSDARG00000104089/ENSDARG00000103830/ENSDARG00000022689/ENSDARG00000052057/ENSDARG00000058695/ENSDARG00000062487/ENSDARG00000018010/ENSDARG00000078523/ENSDARG00000054137/ENSDARG00000112715	16
GO:0004714	MF	GO:0004714	transmembrane receptor protein tyrosine kinase activity	46/6329	91/20389	7.90975e-05	0.00372118	0.00334935	ENSDARG00000070494/ENSDARG00000032617/ENSDARG00000022727/ENSDARG00000006202/ENSDARG00000105215/ENSDARG00000102986/ENSDARG00000100693/ENSDARG00000052556/ENSDARG00000036993/ENSDARG00000076227/ENSDARG00000043317/ENSDARG00000021539/ENSDARG00000103830/ENSDARG00000004782/ENSDARG00000007231/ENSDARG00000026294/ENSDARG00000004105/ENSDARG00000059897/ENSDARG00000017321/ENSDARG00000058695/ENSDARG00000070903/…	46
GO:0003729	MF	GO:0003729	mRNA binding	134/6329	329/20389	0.000112515	0.00493806	0.00444463	ENSDARG00000009830/ENSDARG00000002968/ENSDARG00000038068/ENSDARG00000014244/ENSDARG00000056138/ENSDARG00000055903/ENSDARG00000079745/ENSDARG00000070475/ENSDARG00000075759/ENSDARG00000079578/ENSDARG00000021443/ENSDARG00000102995/ENSDARG00000069469/ENSDARG00000063050/ENSDARG00000044093/ENSDARG00000010710/ENSDARG00000035324/ENSDARG00000114082/ENSDARG00000052856/ENSDARG00000059259/ENSDARG00000038695/…	134
GO:0042626	MF	GO:0042626	ATPase-coupled transmembrane transporter activity	62/6329	133/20389	0.000114506	0.00493806	0.00444463	ENSDARG00000018259/ENSDARG00000079009/ENSDARG00000007739/ENSDARG00000020574/ENSDARG00000036577/ENSDARG00000030694/ENSDARG00000013443/ENSDARG00000070078/ENSDARG00000001870/ENSDARG00000029439/ENSDARG00000074221/ENSDARG00000002840/ENSDARG00000022315/ENSDARG00000034534/ENSDARG00000039131/ENSDARG00000014031/ENSDARG00000115733/ENSDARG00000100075/ENSDARG00000069090/ENSDARG00000043465/ENSDARG00000076318/…	62
GO:0019842	MF	GO:0019842	vitamin binding	58/6329	123/20389	0.000126999	0.00525776	0.00473238	ENSDARG00000068088/ENSDARG00000035544/ENSDARG00000011821/ENSDARG00000002197/ENSDARG00000055518/ENSDARG00000007421/ENSDARG00000030743/ENSDARG00000059746/ENSDARG00000006840/ENSDARG00000015537/ENSDARG00000019541/ENSDARG00000017126/ENSDARG00000034270/ENSDARG00000036481/ENSDARG00000029689/ENSDARG00000070666/ENSDARG00000033537/ENSDARG00000100709/ENSDARG00000027419/ENSDARG00000071212/ENSDARG00000044684/…	58
GO:0050840	MF	GO:0050840	extracellular matrix binding	16/6329	23/20389	0.000162973	0.00648758	0.00583932	ENSDARG00000053232/ENSDARG00000071863/ENSDARG00000103713/ENSDARG00000055388/ENSDARG00000053831/ENSDARG00000101980/ENSDARG00000077938/ENSDARG00000019353/ENSDARG00000016153/ENSDARG00000022689/ENSDARG00000044001/ENSDARG00000110127/ENSDARG00000054942/ENSDARG00000038153/ENSDARG00000079388/ENSDARG00000054137	16
GO:0046943	MF	GO:0046943	carboxylic acid transmembrane transporter activity	101/6329	240/20389	0.000183045	0.00701671	0.00631558	ENSDARG00000061120/ENSDARG00000076381/ENSDARG00000039647/ENSDARG00000059775/ENSDARG00000104108/ENSDARG00000117188/ENSDARG00000113771/ENSDARG00000070078/ENSDARG00000041150/ENSDARG00000068572/ENSDARG00000025728/ENSDARG00000027828/ENSDARG00000102793/ENSDARG00000020984/ENSDARG00000036237/ENSDARG00000034493/ENSDARG00000014587/ENSDARG00000102453/ENSDARG00000060246/ENSDARG00000032737/ENSDARG00000021352/…	101
GO:0061135	MF	GO:0061135	endopeptidase regulator activity	65/6329	143/20389	0.000197921	0.00731601	0.00658497	ENSDARG00000079752/ENSDARG00000042684/ENSDARG00000045516/ENSDARG00000090039/ENSDARG00000053973/ENSDARG00000091801/ENSDARG00000058693/ENSDARG00000001818/ENSDARG00000069048/ENSDARG00000004296/ENSDARG00000076448/ENSDARG00000090850/ENSDARG00000061383/ENSDARG00000093068/ENSDARG00000090286/ENSDARG00000034168/ENSDARG00000056314/ENSDARG00000077084/ENSDARG00000055036/ENSDARG00000090185/ENSDARG00000021004/…	65
GO:0005342	MF	GO:0005342	organic acid transmembrane transporter activity	101/6329	241/20389	0.000219955	0.00780211	0.00702249	ENSDARG00000061120/ENSDARG00000076381/ENSDARG00000039647/ENSDARG00000059775/ENSDARG00000104108/ENSDARG00000117188/ENSDARG00000113771/ENSDARG00000070078/ENSDARG00000041150/ENSDARG00000068572/ENSDARG00000025728/ENSDARG00000027828/ENSDARG00000102793/ENSDARG00000020984/ENSDARG00000036237/ENSDARG00000034493/ENSDARG00000014587/ENSDARG00000102453/ENSDARG00000060246/ENSDARG00000032737/ENSDARG00000021352/…	101
GO:0061134	MF	GO:0061134	peptidase regulator activity	79/6329	181/20389	0.000226148	0.00780211	0.00702249	ENSDARG00000079752/ENSDARG00000042684/ENSDARG00000045516/ENSDARG00000090039/ENSDARG00000056913/ENSDARG00000053973/ENSDARG00000091801/ENSDARG00000058693/ENSDARG00000001818/ENSDARG00000069048/ENSDARG00000004296/ENSDARG00000076448/ENSDARG00000090850/ENSDARG00000061383/ENSDARG00000093068/ENSDARG00000090286/ENSDARG00000034168/ENSDARG00000056314/ENSDARG00000077084/ENSDARG00000070331/ENSDARG00000012896/…	79
GO:0008514	MF	GO:0008514	organic anion transmembrane transporter activity	123/6329	303/20389	0.000246482	0.00822932	0.00740701	ENSDARG00000061120/ENSDARG00000076381/ENSDARG00000039647/ENSDARG00000059775/ENSDARG00000104108/ENSDARG00000117188/ENSDARG00000113771/ENSDARG00000070078/ENSDARG00000041150/ENSDARG00000010572/ENSDARG00000068572/ENSDARG00000025728/ENSDARG00000027828/ENSDARG00000102793/ENSDARG00000020984/ENSDARG00000036237/ENSDARG00000034493/ENSDARG00000014587/ENSDARG00000100075/ENSDARG00000052330/ENSDARG00000102453/…	123
GO:0004867	MF	GO:0004867	serine-type endopeptidase inhibitor activity	48/6329	100/20389	0.000278415	0.00900498	0.00810517	ENSDARG00000079752/ENSDARG00000042684/ENSDARG00000045516/ENSDARG00000090039/ENSDARG00000091801/ENSDARG00000001818/ENSDARG00000069048/ENSDARG00000004296/ENSDARG00000076448/ENSDARG00000090850/ENSDARG00000061383/ENSDARG00000093068/ENSDARG00000090286/ENSDARG00000034168/ENSDARG00000056314/ENSDARG00000077084/ENSDARG00000055036/ENSDARG00000090185/ENSDARG00000016412/ENSDARG00000075954/ENSDARG00000056530/…	48
GO:0003774	MF	GO:0003774	cytoskeletal motor activity	59/6329	129/20389	0.000311467	0.00976873	0.0087926	ENSDARG00000061579/ENSDARG00000102414/ENSDARG00000001014/ENSDARG00000001993/ENSDARG00000098936/ENSDARG00000099115/ENSDARG00000099959/ENSDARG00000009782/ENSDARG00000115916/ENSDARG00000062003/ENSDARG00000076075/ENSDARG00000103969/ENSDARG00000067990/ENSDARG00000077410/ENSDARG00000067997/ENSDARG00000079564/ENSDARG00000095930/ENSDARG00000063295/ENSDARG00000079500/ENSDARG00000012944/ENSDARG00000020924/…	59
GO:0042625	MF	GO:0042625	ATPase-coupled ion transmembrane transporter activity	21/6329	35/20389	0.000372632	0.0107132	0.00964267	ENSDARG00000036577/ENSDARG00000030694/ENSDARG00000013443/ENSDARG00000022315/ENSDARG00000034534/ENSDARG00000069090/ENSDARG00000043465/ENSDARG00000076318/ENSDARG00000059057/ENSDARG00000035538/ENSDARG00000035880/ENSDARG00000023967/ENSDARG00000057853/ENSDARG00000045543/ENSDARG00000031681/ENSDARG00000011175/ENSDARG00000006370/ENSDARG00000016835/ENSDARG00000105142/ENSDARG00000070083/ENSDARG00000103971	21
GO:0044769	MF	GO:0044769	ATPase activity, coupled to transmembrane movement of ions, rotational mechanism	21/6329	35/20389	0.000372632	0.0107132	0.00964267	ENSDARG00000036577/ENSDARG00000030694/ENSDARG00000013443/ENSDARG00000022315/ENSDARG00000034534/ENSDARG00000069090/ENSDARG00000043465/ENSDARG00000076318/ENSDARG00000059057/ENSDARG00000035538/ENSDARG00000035880/ENSDARG00000023967/ENSDARG00000057853/ENSDARG00000045543/ENSDARG00000031681/ENSDARG00000011175/ENSDARG00000006370/ENSDARG00000016835/ENSDARG00000105142/ENSDARG00000070083/ENSDARG00000103971	21
GO:0046961	MF	GO:0046961	proton-transporting ATPase activity, rotational mechanism	21/6329	35/20389	0.000372632	0.0107132	0.00964267	ENSDARG00000036577/ENSDARG00000030694/ENSDARG00000013443/ENSDARG00000022315/ENSDARG00000034534/ENSDARG00000069090/ENSDARG00000043465/ENSDARG00000076318/ENSDARG00000059057/ENSDARG00000035538/ENSDARG00000035880/ENSDARG00000023967/ENSDARG00000057853/ENSDARG00000045543/ENSDARG00000031681/ENSDARG00000011175/ENSDARG00000006370/ENSDARG00000016835/ENSDARG00000105142/ENSDARG00000070083/ENSDARG00000103971	21
GO:0072341	MF	GO:0072341	modified amino acid binding	35/6329	69/20389	0.000499832	0.0139818	0.0125847	ENSDARG00000104359/ENSDARG00000030614/ENSDARG00000016470/ENSDARG00000007421/ENSDARG00000011640/ENSDARG00000006840/ENSDARG00000057913/ENSDARG00000013335/ENSDARG00000013741/ENSDARG00000037941/ENSDARG00000077383/ENSDARG00000003994/ENSDARG00000053625/ENSDARG00000026726/ENSDARG00000099744/ENSDARG00000101776/ENSDARG00000087657/ENSDARG00000003216/ENSDARG00000116775/ENSDARG00000036456/ENSDARG00000042620/…	35
GO:0003712	MF	GO:0003712	transcription coregulator activity	127/6329	320/20389	0.00058462	0.0159232	0.0143321	ENSDARG00000045768/ENSDARG00000042018/ENSDARG00000032765/ENSDARG00000067719/ENSDARG00000078214/ENSDARG00000069912/ENSDARG00000044062/ENSDARG00000077428/ENSDARG00000037968/ENSDARG00000034643/ENSDARG00000004297/ENSDARG00000008218/ENSDARG00000101009/ENSDARG00000058729/ENSDARG00000030905/ENSDARG00000007824/ENSDARG00000040917/ENSDARG00000069425/ENSDARG00000046010/ENSDARG00000004587/ENSDARG00000020258/…	127
GO:0043236	MF	GO:0043236	laminin binding	6329-10-01	13/20389	0.000878792	0.0233218	0.0209914	ENSDARG00000053232/ENSDARG00000071863/ENSDARG00000016153/ENSDARG00000022689/ENSDARG00000044001/ENSDARG00000110127/ENSDARG00000054942/ENSDARG00000038153/ENSDARG00000079388/ENSDARG00000054137	10
GO:0180030	MF	GO:0180030	inositol phosphate kinase activity	6329-12-01	17/20389	0.000920393	0.0238152	0.0214355	ENSDARG00000008310/ENSDARG00000073909/ENSDARG00000003446/ENSDARG00000067741/ENSDARG00000019613/ENSDARG00000010059/ENSDARG00000013056/ENSDARG00000076143/ENSDARG00000076699/ENSDARG00000073744/ENSDARG00000042856/ENSDARG00000116299	12
GO:0001786	MF	GO:0001786	phosphatidylserine binding	28/6329	54/20389	0.00114189	0.0288257	0.0259453	ENSDARG00000104359/ENSDARG00000030614/ENSDARG00000016470/ENSDARG00000011640/ENSDARG00000057913/ENSDARG00000013335/ENSDARG00000037941/ENSDARG00000077383/ENSDARG00000003994/ENSDARG00000053625/ENSDARG00000026726/ENSDARG00000099744/ENSDARG00000101776/ENSDARG00000003216/ENSDARG00000116775/ENSDARG00000036456/ENSDARG00000002632/ENSDARG00000036505/ENSDARG00000029239/ENSDARG00000009196/ENSDARG00000026406/…	28
GO:0015171	MF	GO:0015171	amino acid transmembrane transporter activity	69/6329	162/20389	0.00121361	0.0299068	0.0269184	ENSDARG00000061120/ENSDARG00000039647/ENSDARG00000059775/ENSDARG00000117188/ENSDARG00000113771/ENSDARG00000041150/ENSDARG00000025728/ENSDARG00000027828/ENSDARG00000020984/ENSDARG00000034493/ENSDARG00000014587/ENSDARG00000102453/ENSDARG00000032737/ENSDARG00000021352/ENSDARG00000018621/ENSDARG00000030376/ENSDARG00000027065/ENSDARG00000045886/ENSDARG00000074583/ENSDARG00000091061/ENSDARG00000037498/…	69
GO:0005200	MF	GO:0005200	structural constituent of cytoskeleton	29/6329	57/20389	0.00138497	0.0333359	0.0300049	ENSDARG00000100729/ENSDARG00000062590/ENSDARG00000094466/ENSDARG00000030490/ENSDARG00000013415/ENSDARG00000055216/ENSDARG00000021987/ENSDARG00000045014/ENSDARG00000070155/ENSDARG00000113649/ENSDARG00000001889/ENSDARG00000020610/ENSDARG00000104436/ENSDARG00000037997/ENSDARG00000098591/ENSDARG00000031164/ENSDARG00000021351/ENSDARG00000016301/ENSDARG00000025301/ENSDARG00000017901/ENSDARG00000042708/…	29
GO:0019904	MF	GO:0019904	protein domain specific binding	57/6329	131/20389	0.00171601	0.0403653	0.0363318	ENSDARG00000010137/ENSDARG00000016651/ENSDARG00000024746/ENSDARG00000037932/ENSDARG00000070055/ENSDARG00000012788/ENSDARG00000013414/ENSDARG00000025011/ENSDARG00000059244/ENSDARG00000042126/ENSDARG00000053468/ENSDARG00000036878/ENSDARG00000099720/ENSDARG00000052741/ENSDARG00000098753/ENSDARG00000010169/ENSDARG00000063527/ENSDARG00000070272/ENSDARG00000017338/ENSDARG00000027322/ENSDARG00000070435/…	57
GO:0045296	MF	GO:0045296	cadherin binding	25/6329	48/20389	0.00190498	0.0438146	0.0394365	ENSDARG00000078404/ENSDARG00000102750/ENSDARG00000068191/ENSDARG00000102441/ENSDARG00000061371/ENSDARG00000051861/ENSDARG00000024785/ENSDARG00000076624/ENSDARG00000005112/ENSDARG00000021442/ENSDARG00000098791/ENSDARG00000052705/ENSDARG00000014571/ENSDARG00000073765/ENSDARG00000034344/ENSDARG00000062415/ENSDARG00000115508/ENSDARG00000018693/ENSDARG00000015002/ENSDARG00000078233/ENSDARG00000079850/…	25
GO:0004111	MF	GO:0004111	creatine kinase activity	6329-08-01	10/20389	0.00203254	0.0438265	0.0394472	ENSDARG00000069615/ENSDARG00000069752/ENSDARG00000043257/ENSDARG00000114671/ENSDARG00000035327/ENSDARG00000039929/ENSDARG00000016598/ENSDARG00000040565	8
GO:0016775	MF	GO:0016775	phosphotransferase activity, nitrogenous group as acceptor	6329-08-01	10/20389	0.00203254	0.0438265	0.0394472	ENSDARG00000069615/ENSDARG00000069752/ENSDARG00000043257/ENSDARG00000114671/ENSDARG00000035327/ENSDARG00000039929/ENSDARG00000016598/ENSDARG00000040565	8
GO:0060228	MF	GO:0060228	phosphatidylcholine-sterol O-acyltransferase activator activity	6329-08-01	10/20389	0.00203254	0.0438265	0.0394472	ENSDARG00000020866/ENSDARG00000101324/ENSDARG00000069375/ENSDARG00000040298/ENSDARG00000012076/ENSDARG00000102004/ENSDARG00000040295/ENSDARG00000110395	8
GO:0008307	MF	GO:0008307	structural constituent of muscle	6329-11-01	16/20389	0.00212767	0.0440428	0.0396419	ENSDARG00000062590/ENSDARG00000076411/ENSDARG00000021987/ENSDARG00000028213/ENSDARG00000006603/ENSDARG00000000563/ENSDARG00000011961/ENSDARG00000033738/ENSDARG00000062350/ENSDARG00000101706/ENSDARG00000030980	11
GO:0016812	MF	GO:0016812	hydrolase activity, acting on carbon-nitrogen (but not peptide) bonds, in cyclic amides	6329-11-01	16/20389	0.00212767	0.0440428	0.0396419	ENSDARG00000059311/ENSDARG00000079543/ENSDARG00000011141/ENSDARG00000002587/ENSDARG00000007366/ENSDARG00000056742/ENSDARG00000045123/ENSDARG00000103490/ENSDARG00000068833/ENSDARG00000109584/ENSDARG00000100719	11
GO:0033293	MF	GO:0033293	monocarboxylic acid binding	24/6329	46/20389	0.00226117	0.0455978	0.0410415	ENSDARG00000112080/ENSDARG00000092170/ENSDARG00000059227/ENSDARG00000040926/ENSDARG00000038439/ENSDARG00000110230/ENSDARG00000006427/ENSDARG00000093774/ENSDARG00000027088/ENSDARG00000030449/ENSDARG00000007697/ENSDARG00000091906/ENSDARG00000115141/ENSDARG00000070038/ENSDARG00000038742/ENSDARG00000045926/ENSDARG00000034650/ENSDARG00000038865/ENSDARG00000113600/ENSDARG00000017299/ENSDARG00000057741/…	24
GO:0030276	MF	GO:0030276	clathrin binding	30/6329	61/20389	0.0022909	0.0455978	0.0410415	ENSDARG00000030614/ENSDARG00000098809/ENSDARG00000102975/ENSDARG00000011640/ENSDARG00000079891/ENSDARG00000057913/ENSDARG00000037941/ENSDARG00000015931/ENSDARG00000090716/ENSDARG00000003994/ENSDARG00000014137/ENSDARG00000101776/ENSDARG00000035152/ENSDARG00000091618/ENSDARG00000045618/ENSDARG00000079847/ENSDARG00000103200/ENSDARG00000104581/ENSDARG00000008377/ENSDARG00000036505/ENSDARG00000029239/…	30
GO:0015276	MF	GO:0015276	ligand-gated monoatomic ion channel activity	88/6329	219/20389	0.00246354	0.0477711	0.0429976	ENSDARG00000096533/ENSDARG00000023797/ENSDARG00000113771/ENSDARG00000091306/ENSDARG00000025728/ENSDARG00000027828/ENSDARG00000058103/ENSDARG00000052769/ENSDARG00000011422/ENSDARG00000034493/ENSDARG00000011909/ENSDARG00000032737/ENSDARG00000021352/ENSDARG00000030376/ENSDARG00000062618/ENSDARG00000074583/ENSDARG00000052782/ENSDARG00000019342/ENSDARG00000037498/ENSDARG00000089060/ENSDARG00000115375/…	88
GO:0005544	MF	GO:0005544	calcium-dependent phospholipid binding	33/6329	69/20389	0.00254364	0.0477711	0.0429976	ENSDARG00000104359/ENSDARG00000030614/ENSDARG00000016470/ENSDARG00000011640/ENSDARG00000057913/ENSDARG00000013335/ENSDARG00000024546/ENSDARG00000037941/ENSDARG00000077383/ENSDARG00000003994/ENSDARG00000053625/ENSDARG00000026726/ENSDARG00000101776/ENSDARG00000006422/ENSDARG00000003216/ENSDARG00000116775/ENSDARG00000036456/ENSDARG00000101095/ENSDARG00000007753/ENSDARG00000002632/ENSDARG00000036505/…	33
GO:0050997	MF	GO:0050997	quaternary ammonium group binding	15/6329	25/20389	0.00258118	0.0477711	0.0429976	ENSDARG00000017126/ENSDARG00000034270/ENSDARG00000029689/ENSDARG00000030872/ENSDARG00000006422/ENSDARG00000044091/ENSDARG00000020529/ENSDARG00000079249/ENSDARG00000030824/ENSDARG00000104207/ENSDARG00000039490/ENSDARG00000006019/ENSDARG00000004492/ENSDARG00000058162/ENSDARG00000104495	15
GO:0022804	MF	GO:0022804	active transmembrane transporter activity	166/6329	445/20389	0.00258472	0.0477711	0.0429976	ENSDARG00000018259/ENSDARG00000079009/ENSDARG00000007739/ENSDARG00000020574/ENSDARG00000076381/ENSDARG00000039647/ENSDARG00000036577/ENSDARG00000103399/ENSDARG00000104108/ENSDARG00000063133/ENSDARG00000030694/ENSDARG00000013443/ENSDARG00000070078/ENSDARG00000041150/ENSDARG00000001870/ENSDARG00000068572/ENSDARG00000029439/ENSDARG00000074221/ENSDARG00000010641/ENSDARG00000002840/ENSDARG00000022315/…	166

## Sheet: 4.3
#Supplemental Table 4.3. DEG GO - PBS ΔN2 vs LPS ΔN2
	ONTOLOGY	ID	Description	GeneRatio	BgRatio	pvalue	p.adjust	qvalue	geneID	Count
GO:0044282	BP	GO:0044282	small molecule catabolic process	105/3719	264/20765	4.3113e-17	1.45119e-13	1.28159e-13	ENSDARG00000020956/ENSDARG00000070394/ENSDARG00000013522/ENSDARG00000076487/ENSDARG00000069018/ENSDARG00000003113/ENSDARG00000054319/ENSDARG00000069095/ENSDARG00000017126/ENSDARG00000007421/ENSDARG00000088366/ENSDARG00000024278/ENSDARG00000024160/ENSDARG00000101074/ENSDARG00000020239/ENSDARG00000073820/ENSDARG00000021154/ENSDARG00000004687/ENSDARG00000039269/ENSDARG00000038207/ENSDARG00000007024/…	105
GO:0016054	BP	GO:0016054	organic acid catabolic process	87/3719	204/20765	1.43399e-16	1.60894e-13	1.42091e-13	ENSDARG00000020956/ENSDARG00000070394/ENSDARG00000013522/ENSDARG00000076487/ENSDARG00000069095/ENSDARG00000017126/ENSDARG00000007421/ENSDARG00000024160/ENSDARG00000101074/ENSDARG00000020239/ENSDARG00000073820/ENSDARG00000021154/ENSDARG00000004687/ENSDARG00000039269/ENSDARG00000038207/ENSDARG00000077004/ENSDARG00000036776/ENSDARG00000100709/ENSDARG00000058005/ENSDARG00000009160/ENSDARG00000019541/…	87
GO:0046395	BP	GO:0046395	carboxylic acid catabolic process	87/3719	204/20765	1.43399e-16	1.60894e-13	1.42091e-13	ENSDARG00000020956/ENSDARG00000070394/ENSDARG00000013522/ENSDARG00000076487/ENSDARG00000069095/ENSDARG00000017126/ENSDARG00000007421/ENSDARG00000024160/ENSDARG00000101074/ENSDARG00000020239/ENSDARG00000073820/ENSDARG00000021154/ENSDARG00000004687/ENSDARG00000039269/ENSDARG00000038207/ENSDARG00000077004/ENSDARG00000036776/ENSDARG00000100709/ENSDARG00000058005/ENSDARG00000009160/ENSDARG00000019541/…	87
GO:0061061	BP	GO:0061061	muscle structure development	154/3719	499/20765	7.93082e-13	6.67379e-10	5.89385e-10	ENSDARG00000074908/ENSDARG00000061436/ENSDARG00000069956/ENSDARG00000036371/ENSDARG00000031761/ENSDARG00000062003/ENSDARG00000017821/ENSDARG00000056160/ENSDARG00000052695/ENSDARG00000008803/ENSDARG00000004023/ENSDARG00000027600/ENSDARG00000062590/ENSDARG00000104836/ENSDARG00000045302/ENSDARG00000005221/ENSDARG00000077722/ENSDARG00000055185/ENSDARG00000030157/ENSDARG00000020610/ENSDARG00000032976/…	154
GO:0045214	BP	GO:0045214	sarcomere organization	37/3719	67/20765	6.76462e-12	4.55394e-09	4.02174e-09	ENSDARG00000056160/ENSDARG00000104836/ENSDARG00000077722/ENSDARG00000030157/ENSDARG00000020610/ENSDARG00000032976/ENSDARG00000100729/ENSDARG00000097613/ENSDARG00000099115/ENSDARG00000044968/ENSDARG00000009341/ENSDARG00000058656/ENSDARG00000099959/ENSDARG00000030980/ENSDARG00000104484/ENSDARG00000115916/ENSDARG00000103969/ENSDARG00000058799/ENSDARG00000075433/ENSDARG00000061249/ENSDARG00000019096/…	37
[truncated: 342 more rows]

## Sheet: 4.4
#Supplemental Table 4.4. DEG GO - PBS WT vs PBS ΔN1
	ONTOLOGY	ID	Description	GeneRatio	BgRatio	pvalue	p.adjust	qvalue	geneID	Count
[truncated: 359 more rows]

## Sheet: 4.5
#Supplemental Table 4.5. DEG GO - PBS WT vs PBS ΔN2
	ONTOLOGY	ID	Description	GeneRatio	BgRatio	pvalue	p.adjust	qvalue	geneID	Count
[truncated: 292 more rows]

## Sheet: 4.6
#Supplemental Table 4.6. DEG GO - LPS WT vs LPS ΔN1
	ONTOLOGY	ID	Description	GeneRatio	BgRatio	pvalue	p.adjust	qvalue	geneID	Count
[truncated: 536 more rows]

## Sheet: 4.7
#Supplemental Table 4.7. DEG GO - LPS WT vs LPS ΔN2
[truncated: 94 more rows]

[truncated: 4 more sheets: 4.8, 4.9, 4.10, 4.11]
